# Supplementary material for: Reconstructing single-cell resolution from spatial transcriptomics with CellRefiner
Source: Nat Commun. 2026 Feb 27;17:3304. doi: 10.1038/s41467-026-70090-2 (PMC13066420; doi:10.1038/s41467-026-70090-2)
Supplement: Supplementary file 4 — Source Data [file 41467_2026_70090_MOESM4_ESM.zip]

Archive with 30 entries (26 files):
- 656521_2_data_set_12202984_t9jv6g.xlsx
- 656521_2_data_set_12202854_t9jsk3/
- 656521_2_data_set_12202854_t9jsk3/Fig 5/
- 656521_2_data_set_12202854_t9jsk3/Fig 5/fig5_human_scc.csv
- 656521_2_data_set_12202854_t9jsk3/Fig 5/human_scc_CD39.csv
- 656521_2_data_set_12202854_t9jsk3/Fig 5/human_scc_CD46.csv
- 656521_2_data_set_12202854_t9jsk3/Fig 5/human_scc_CDH.csv
- 656521_2_data_set_12202854_t9jsk3/Fig 5/human_scc_DESMOSOME.csv
- 656521_2_data_set_12202854_t9jsk3/Fig 5/human_scc_EPHA.csv
- 656521_2_data_set_12202854_t9jsk3/Fig 5/human_scc_EPHB.csv
- 656521_2_data_set_12202854_t9jsk3/Fig 5/human_scc_ICAM.csv
- 656521_2_data_set_12202854_t9jsk3/Fig 5/human_scc_JAM.csv
- 656521_2_data_set_12202854_t9jsk3/Fig 5/human_scc_MPZ.csv
- 656521_2_data_set_12202854_t9jsk3/Fig 5/human_scc_NOTCH.csv
- 656521_2_data_set_12202855_t9jsk3/
- 656521_2_data_set_12202855_t9jsk3/Fig 6/
- 656521_2_data_set_12202855_t9jsk3/Fig 6/fig6_mouse_cortex.csv
- 656521_2_data_set_12202855_t9jsk3/Fig 6/mouse_cortex_CDH.csv
- 656521_2_data_set_12202855_t9jsk3/Fig 6/mouse_cortex_EPHA.csv
- 656521_2_data_set_12202855_t9jsk3/Fig 6/mouse_cortex_EPHB.csv
- 656521_2_data_set_12202855_t9jsk3/Fig 6/mouse_cortex_NOTCH.csv
- 656521_2_data_set_12202855_t9jsk3/Fig 6/mouse_cortex_NRXN.csv
- 656521_2_data_set_12202855_t9jsk3/Fig 6/mouse_cortex_SEMA4.csv
- 656521_2_data_set_12202853_t9jsk2.xlsx
- 656521_2_data_set_12202856_t9jsk2.xlsx
- 656521_2_data_set_12202857_t9jsk2.xlsx
- 656521_2_data_set_12202859_t9jsk2.xlsx
- 656521_2_data_set_12202860_t9jsk2.xlsx
- 656521_2_data_set_12202861_t9jsk2.xlsx
- 656521_2_data_set_12202983_t9jp6g.xlsx
