# Supplementary material for: Reconstructing single-cell resolution from spatial transcriptomics with CellRefiner
Source: Nat Commun. 2026 Feb 27;17:3304. doi: 10.1038/s41467-026-70090-2 (PMC13066420; doi:10.1038/s41467-026-70090-2)
Supplement: Supplementary file 4 — Source Data [file 41467_2026_70090_MOESM4_ESM.zip › 656521_2_data_set_12202984_t9jv6g.xlsx]

## Sheet: Fig 3b
	Method	Cell_Type	KL_Divergence	Wasserstein_Distance
0	CellTrek	Cortex_1	3.79431	159.154
1	Cytospace	Cortex_1	5.47148	345.229
2	CellRefiner	Cortex_1	6.81242	804.594
3	Tangram	Cortex_1	9.03062	833.142
4	CellTrek	Cortex_2/3	3.34859	389.504
5	Cytospace	Cortex_2/3	5.13763	282.809
6	CellRefiner	Cortex_2/3	7.29511	447.159
7	Tangram	Cortex_2/3	9.98695	952.46

## Sheet: Mouse Cortex ST
Spot Index	Cell_Type	x	y
0	Cortex_1	5393	641
1	Cortex_1	1672	4208
2	Cortex_1	5117	1117
3	Cortex_2/3	1274	1101
4	Cortex_1	4708	399
5	Cortex_2/3	3195	1109
6	Cortex_2/3	1402	3251
8	Cortex_1	4979	1355
9	Cortex_1	2496	4211
10	Cortex_2/3	1127	3250
11	Cortex_1	2219	4688
12	Cortex_2/3	2368	2061
13	Cortex_2/3	2374	628
14	Cortex_1	2364	3016
15	Cortex_2/3	721	2054
16	Cortex_2/3	985	4444
17	Cortex_2/3	292	6113
18	Cortex_1	4706	877
19	Cortex_1	2775	3257
20	Cortex_2/3	1270	2056
21	Cortex_1	1813	3492
22	Cortex_2/3	2644	1584
23	Cortex_1	977	6354
24	Cortex_1	4844	638
25	Cortex_1	1801	6358
26	Cortex_1	4566	1592
27	Cortex_1	1250	6833
28	Cortex_1	5255	879
29	Cortex_2/3	1538	3491
30	Cortex_2/3	1262	3967
31	Cortex_1	2632	4450
32	Cortex_1	2221	4210
33	Cortex_1	4704	1354
34	Cortex_1	1943	5164
35	Cortex_1	1111	7071
36	Cortex_1	3464	2543
37	Cortex_2/3	709	4920
38	Cortex_1	3051	2780
39	Cortex_1	4842	1116
40	Cortex_1	4017	1590
41	Cortex_2/3	1135	1339
42	Cortex_2/3	1123	4205
43	Cortex_1	3470	1110
44	Cortex_2/3	2095	1582
45	Cortex_2/3	1550	625
46	Cortex_1	6355	406
47	Cortex_1	4155	1352
48	Cortex_2/3	2923	630
49	Cortex_2/3	440	3486
50	Cortex_2/3	1264	3489
52	Cortex_2/3	4434	398
53	Cortex_1	2079	5404
54	Cortex_1	2498	3733
55	Cortex_2/3	989	3488
56	Cortex_1	3744	1111
57	Cortex_1	1949	3731
58	Cortex_1	2227	2777
59	Cortex_1	3881	1351
60	Cortex_2/3	715	3487
61	Cortex_1	3331	1348
62	Cortex_1	2085	3971
63	Cortex_1	4981	878
64	Cortex_2/3	1957	1820
65	Cortex_1	2642	2062
66	Cortex_1	3189	2542
67	Cortex_2/3	1266	3012
68	Cortex_1	1803	5880
69	Cortex_2/3	3061	392
70	Cortex_2/3	3059	870
71	Cortex_1	1121	4683
72	Cortex_1	1396	4684
73	Cortex_1	5119	639
74	Cortex_1	2778	2302
75	Cortex_2/3	1133	1817
76	Cortex_2/3	2231	1822
77	Cortex_1	1119	5161
78	Cortex_2/3	1821	1581
79	Cortex_1	1807	4925
80	Cortex_2/3	1819	2059
81	Cortex_1	2223	3732
82	Cortex_2/3	1686	864
84	Cortex_2/3	999	1100
85	Cortex_2/3	2093	2060
86	Cortex_2/3	1961	865
87	Cortex_1	4568	1115
88	Cortex_2/3	4159	397
89	Cortex_1	3742	1589
90	Cortex_1	2502	2778
91	Cortex_2/3	983	4921
92	Cortex_2/3	2510	867
93	Cortex_1	1666	5641
94	Cortex_2/3	2229	2299
95	Cortex_1	4428	1831
96	Cortex_2/3	1137	862
97	Cortex_2/3	1817	2536
98	Cortex_1	1668	5163
99	Cortex_1	1256	5400
100	Cortex_1	426	6830
101	Cortex_2/3	1544	2058
102	Cortex_1	2913	3019
103	Cortex_2/3	1959	1343
104	Cortex_1	1258	4922
105	Cortex_2/3	3472	633
106	Cortex_2/3	304	3247
107	Cortex_2/3	3608	872
108	Cortex_2/3	3057	1347
109	Cortex_2/3	290	6590
110	Cortex_2/3	2512	390
111	Cortex_1	2634	3973
112	Cortex_1	5806	403
113	Cortex_2/3	723	1576
114	Cortex_2/3	432	5397
115	Cortex_1	843	5637
116	Cortex_1	2773	3735
117	Cortex_1	1809	4447
118	Cortex_1	1526	6357
119	Cortex_1	5530	880
120	Cortex_2/3	707	5398
121	Cortex_1	1664	6118
122	Cortex_2/3	2237	389
123	Cortex_2/3	987	3966
124	Cortex_2/3	442	3008
125	Cortex_1	1947	4209
126	Cortex_2/3	2091	2538
127	Cortex_1	981	5399
128	Cortex_1	2362	3494
129	Cortex_2/3	1682	1819
130	Cortex_2/3	2784	869
131	Cortex_2/3	572	4681
132	Cortex_1	5668	642
133	Cortex_1	4430	1353
134	Cortex_2/3	1398	4206
135	Cortex_1	1392	5639
136	Cortex_2/3	4021	635
137	Cortex_1	841	6115
138	Cortex_1	703	6353
139	Cortex_2/3	574	4203
140	Cortex_1	6904	408
141	Cortex_1	1117	5638
142	Cortex_1	4570	637
143	Cortex_1	4015	2068
144	Cortex_2/3	2780	1824
145	Cortex_2/3	2786	391
146	Cortex_1	5804	881
147	Cortex_2/3	2646	1107
148	Cortex_2/3	308	2291
149	Cortex_1	3600	2783
150	Cortex_2/3	580	2770
151	Cortex_1	2081	4926
152	Cortex_2/3	2508	1345
153	Cortex_2/3	995	2055
154	Cortex_1	4157	874
155	Cortex_1	2915	2541
156	Cortex_1	1394	5162
157	Cortex_1	4295	636
158	Cortex_1	5942	643
159	Cortex_2/3	2648	629
160	Cortex_1	2776	2779
161	Cortex_2/3	1412	863
162	Cortex_2/3	711	4442
163	Cortex_1	4293	1114
164	Cortex_1	1674	3730
165	Cortex_1	3328	2304
166	Cortex_1	2356	4927
167	Cortex_1	839	6593
168	Cortex_1	3187	3020
169	Cortex_1	1811	3969
170	Cortex_1	1388	6595
171	Cortex_1	1941	5642
172	Cortex_1	3883	873
173	Cortex_1	5257	401
174	Cortex_2/3	1823	1103
175	Cortex_2/3	1548	1102
176	Cortex_2/3	3885	395
177	Cortex_1	2360	3972
178	Cortex_1	1115	6116
179	Cortex_2/3	2919	1586
180	Cortex_1	1528	5879
181	Cortex_2/3	1676	3252
182	Cortex_2/3	1825	626
183	Cortex_1	1662	6596
184	Cortex_1	979	5877
185	Cortex_2/3	1684	1342
186	Cortex_2/3	1129	2772
187	Cortex_2/3	1406	2296
188	Cortex_1	2077	5881
189	Cortex_1	1390	6117
190	Cortex_2/3	1680	2297
191	Cortex_2/3	2782	1346
192	Cortex_1	1113	6594
193	Cortex_2/3	2506	1823
194	Cortex_2/3	2099	627
195	Cortex_1	1524	6834
196	Cortex_1	2366	2539
197	Cortex_2/3	997	1578
198	Cortex_1	1400	3729
199	Cortex_2/3	855	2771
200	Cortex_2/3	1540	3013
201	Cortex_1	3191	2064
202	Cortex_2/3	446	2053
203	Cortex_1	2216	5643
204	Cortex_2/3	294	5635
205	Cortex_1	2218	5165
206	Cortex_2/3	434	4919
207	Cortex_1	1530	5401
208	Cortex_2/3	1131	2295
209	Cortex_1	975	6832
210	Cortex_1	1252	6355
211	Cortex_2/3	1963	387
212	Cortex_2/3	861	1338
213	Cortex_2/3	2233	1344
214	Cortex_2/3	849	4204
215	Cortex_2/3	1688	386
216	Cortex_2/3	851	3727
217	Cortex_1	3738	2544
218	Cortex_1	3877	2306
219	Cortex_2/3	582	2292
220	Cortex_2/3	298	4680
221	Cortex_2/3	845	5160
223	Cortex_1	6630	407
224	Cortex_1	4432	875
225	Cortex_1	3602	2305
226	Cortex_2/3	1272	1579
227	Cortex_1	1260	4445
228	Cortex_2/3	428	6352
229	Cortex_2/3	570	5158
230	Cortex_1	3193	1587
231	Cortex_2/3	2921	1108
232	Cortex_1	2500	3256
233	Cortex_2/3	2372	1106
234	Cortex_1	2636	3495
235	Cortex_2/3	719	2532
236	Cortex_2/3	578	3248
237	Cortex_2/3	1410	1340
238	Cortex_2/3	2370	1583
239	Cortex_1	3606	1350
240	Cortex_1	1254	5878
241	Cortex_1	705	5875
242	Cortex_2/3	444	2531
243	Cortex_1	288	7068
244	Cortex_2/3	3197	631
245	Cortex_1	3326	2781
246	Cortex_2/3	436	4441
247	Cortex_1	562	7069
248	Cortex_2/3	3746	634
249	Cortex_2/3	1955	2298
250	Cortex_2/3	1268	2534
251	Cortex_2/3	859	1816
252	Cortex_1	3055	1825
253	Cortex_2/3	3333	871
254	Cortex_1	2638	3017
255	Cortex_1	3879	1828
256	Cortex_1	2225	3255
257	Cortex_1	2911	3496
258	Cortex_1	2089	3015
259	Cortex_1	1670	4685
260	Cortex_2/3	576	3725
261	Cortex_1	5532	402
263	Cortex_2/3	847	4682
264	Cortex_1	2494	4689
265	Cortex_2/3	568	5636
266	Cortex_2/3	296	5157
267	Cortex_2/3	302	3724
268	Cortex_1	5391	1118
269	Cortex_1	2083	4448
270	Cortex_2/3	1546	1580
271	Cortex_2/3	3610	394
272	Cortex_2/3	1404	2773
273	Cortex_2/3	1815	3014
274	Cortex_2/3	1408	1818
275	Cortex_1	3053	2303
276	Cortex_2/3	993	2533
277	Cortex_1	837	7070
278	Cortex_2/3	2097	1105
279	Cortex_1	2354	5405
280	Cortex_1	3330	1826
281	Cortex_1	1532	4924
282	Cortex_1	564	6591
283	Cortex_1	1536	3968
284	Cortex_2/3	3335	393
285	Cortex_1	4983	400
286	Cortex_2/3	1542	2535
287	Cortex_1	701	6831
288	Cortex_2/3	2235	866
289	Cortex_1	1534	4446
290	Cortex_2/3	1125	3728
291	Cortex_1	2917	2063
292	Cortex_1	3462	3021
293	Cortex_2/3	430	5874
294	Cortex_2/3	853	3249
295	Cortex_1	1939	6119
296	Cortex_1	1805	5402
297	Cortex_1	3604	1827
298	Cortex_1	3466	2066
299	Cortex_1	6491	645
300	Cortex_1	1945	4686
301	Cortex_1	3049	3258
302	Cortex_2/3	857	2294
303	Cortex_2/3	713	3965
304	Cortex_1	4019	1113
305	Cortex_2/3	2504	2300
306	Cortex_1	6217	644
307	Cortex_1	2640	2540
308	Cortex_1	1951	3253
309	Cortex_1	2087	3493
310	Cortex_2/3	306	2769
311	Cortex_2/3	1953	2776
312	Cortex_2/3	584	1815
313	Cortex_1	4291	1591
314	Cortex_2/3	717	3009
315	Cortex_1	2358	4449
316	Cortex_2/3	438	3964
317	Cortex_2/3	566	6114
318	Cortex_1	3740	2067
319	Cortex_1	3468	1588
320	Cortex_2/3	991	3011
321	Cortex_1	6081	405
322	Cortex_1	4153	1830
323	Cortex_2/3	1678	2775

## Sheet: Mouse Cortex CellRefiner
Cell Index	Cell_Type	SpaceFlow_Domain	x	y
F2S4_160115_022_A01	Vip	2	5636.3	696.1
F2S4_160502_011_D01	Vip	2	5527.62	950.563
F2S4_161017_006_D01	Vip	2	5650.6	505.627
F2S4_160613_004_E01	Vip	2	5523.44	619.757
F2S4_160404_021_D01	Vip	2	5377.9	697.539
F2S4_161003_001_G01	NP	3	1691.71	4408.31
FJS4_170427_010_A01	L5 PT	1	1786.12	4218.12
FJS4_170427_008_E01	L5 PT	1	1721.06	4262.29
F2S4_161031_001_C01	L5 PT	1	1880.71	4178.6
FJS4_170130_002_C01	L5 PT	1	1714.64	4089.68
F2S4_160516_040_A01	L6 CT	2	4764.3	1207.3
F2S4_160113_019_E01	L6 CT	2	5236.15	1014.29
F2S4_160120_020_E01	L6 CT	2	5430.35	916.035
F2S4_160127_025_C01	L6 CT	2	5122.75	1091.29
F1S4_161209_004_E01	L6 CT	2	5340.35	1282.28
F2S4_170807_007_D01	Lamp5	4	1303.63	1156.61
F2S4_160620_036_C01	Lamp5	4	1151.37	827.301
F2S4_160505_001_G01	Lamp5	4	1218.26	1131.11
F2S4_160531_008_D01	Lamp5	0	1444	1267.11
F2S4_170210_008_H01	Pvalb	4	1220.02	1047.73
F2S4_160205_025_G01	Vip	2	4541.87	235.042
F2S4_161017_013_D01	Vip	2	4472.96	668.47
F2S4_160404_044_H01	Vip	2	4638.64	338.536
F2S4_161017_017_C01	Vip	2	4535.68	506.245
F2S4_160404_044_E01	Vip	2	4485.31	370.23
F2S4_170116_005_G01	L4	0	3070.06	1164.12
F2S4_161028_014_A01	L4	0	3125.03	944.881
F2S4_160819_002_D01	Lamp5	0	3181.39	1183.12
F2S4_160613_006_G01	Lamp5	0	3215.53	1136.12
F2S4_160919_008_G01	Lamp5	0	3107.5	1058.2
F2S4_160517_007_E01	L5 IT	0	1313.52	3192.12
F2S4_160919_004_C01	L5 IT	0	1290.02	3012.04
F2S4_160420_022_B01	L5 IT	0	1428.83	3195.73
F2S4_160603_019_F01	L5 IT	0	1175.17	3316.4
F2S4_160210_001_H01	L5 IT	0	1273.34	3267.26
F2S4_161010_026_G01	Sst	2	2037.99	6615.69
F2S4_180122_004_F01	Sst	2	2075.69	6451.3
F2S4_161017_004_A01	Vip	2	1983.6	6506.42
F2S4_161010_021_E01	Sst	2	1821.4	6519.47
F1S4_160108_012_B01	Sst	2	1895.33	6607.06
F2S4_160628_009_H01	NP	3	4801.03	1454.37
F2S4_170125_002_H01	L6 CT	2	5043.26	1142.7
F2S4_160628_008_E01	NP	3	5159.85	1585.12
F1S4_161209_005_A01	L6 CT	3	5116.51	1334.1
F2S4_160317_005_D01	L6 CT	3	4808.02	1479.6
F2S4_160627_002_E01	L6 CT	3	2432.91	4379.26
F2S4_160516_040_H01	L6 CT	3	2515.32	4351
F2S4_160906_002_B01	L5 IT	3	2567.58	4305.23
F2S4_160603_013_E01	L5 IT	3	2499.36	4460.81
F2S4_161121_005_F01	L6 CT	3	2503.89	4247.63
F2S4_160210_002_D01	L5 IT	0	1387.02	3063.62
F2S4_160210_002_G01	L5 IT	0	951.407	3383.45
F2S4_160210_003_A01	L5 IT	0	964.917	3518.61
F2S4_160808_028_B01	L5 IT	0	1069.76	3146.25
F2S4_160615_008_C01	L5 IT	0	1392.45	3454.28
F2S4_160706_011_H01	L6 IT	3	2477.01	4812.74
F2S4_161128_010_F01	L6 IT	3	2099.55	4951.59
F2S4_160701_020_F01	L6 IT	3	2180.73	4798.27
F2S4_160428_020_A01	L6 IT	3	2349.73	4665.8
F2S4_160126_012_B01	L6 IT	3	2304.38	4815.04
F2S4_170116_015_G01	L5 IT	1	2420	1908.69
F2S4_160808_020_C01	L5 IT	1	2409.65	2243.96
F2S4_160610_002_E01	L4	0	2271.83	2039.95
F2S4_160818_008_F01	L5 IT	1	2307.25	2316.75
F2S4_160229_009_G01	L5 IT	1	2461.17	2116.8
F2S4_160503_002_B01	Lamp5	4	2252.06	698.72
F2S4_161004_016_H01	L2/3 IT	4	2283.46	619.974
F2S4_160405_033_B01	Lamp5	4	2300.4	737.055
F2S4_160304_002_C01	Lamp5	4	2453.91	599.442
F2S4_170803_008_B01	L6 IT	4	2428.58	476.934
F2S4_160115_020_D01	Sst	1	2158.17	3076.59
F2S4_170410_006_B01	L5 PT	1	2387.14	3103.27
F2S4_170210_010_F01	Pvalb	3	2692.46	3146.35
F2S4_160603_004_F01	L5 PT	1	2238.56	3170.22
F2S4_160114_007_F01	Sst	1	2182.89	2951.84
F2S4_160613_017_H01	Serpinf1	0	711.613	2290.61
F2S4_160502_018_H01	Lamp5	4	618.818	1933.07
F2S4_160531_019_B01	Lamp5	4	711.898	1963.95
F2S4_160620_028_F01	Lamp5	4	876.908	1904.97
F2S4_160415_006_G01	Pvalb	4	557.492	1999.32
F2S4_170828_001_D01	Pvalb	1	916.219	4710.51
F2S4_160121_018_G01	Sst	1	1104.89	4445.29
F2S4_160404_015_G01	Pvalb	0	815.746	4560.51
F2S4_170302_001_C01	Pvalb	0	846.901	4230.28
F2S4_170106_001_E01	Pvalb	1	1160.58	4498.18
F2S4_161021_006_F01	Pvalb	2	419.905	6157.93
F2S4_160608_002_G01	Pvalb	1	402.178	6028.68
F2S4_170406_013_C01	Pvalb	1	175.995	6194.71
F2S4_160419_017_G01	Pvalb	1	187.361	6020.35
F2S4_160401_002_H01	Pvalb	1	236.167	6110.77
F2S4_161107_017_E01	Vip	2	4657.29	687.771
F2S4_171120_020_E01	NP	2	4617.32	570.582
F2S4_161017_014_E01	Vip	2	4792.77	655.854
F2S4_170707_013_H01	Vip	2	4553.58	884.491
F2S4_160204_017_G01	Vip	2	4604.1	1090.26
F2S4_160622_004_B01	L6 IT	3	2596.08	3293.91
F2S4_160127_020_H01	L6 IT	3	2757.16	3087.89
F2S4_160420_010_F01	L5 IT	3	2847.05	3233.01
F2S4_160623_013_B01	L6 IT	3	2881.5	3370.84
F2S4_160426_009_D01	L6 IT	3	3043.41	3451.83
F2S4_160126_022_C01	L2/3 IT	0	1211.6	2027.02
F2S4_160518_030_D01	L5 IT	0	1420.7	2158.22
F2S4_160209_003_E01	L5 IT	0	1358.32	1832.45
F2S4_160620_012_E01	L5 IT	0	1268.28	1946.66
F2S4_160301_005_H01	L5 IT	0	1313.7	2046.43
FJS4_170427_001_C01	L5 PT	1	1939.33	3537.84
F2S4_170125_001_B01	L5 PT	1	1921.1	3425.52
FJS4_170405_012_G01	L5 PT	1	1685.7	3436.98
FJS4_170405_012_E01	L5 PT	1	1809.56	3544.68
FJS4_170405_012_D01	L5 PT	1	2125.4	3486.17
F2S4_160719_007_F01	L4	1	2510.25	1535.22
F2S4_160719_007_E01	L4	1	2577.07	1656.22
F2S4_160701_010_G01	L4	1	2429.08	1593.83
F2S4_160330_015_H01	L4	0	2671.44	1615.18
F2S4_160329_006_G01	L4	0	2579.56	1551.74
F2S4_160202_014_D01	Sst	2	780.835	6285.86
F1S4_160108_004_G01	Vip	2	904.699	6409.61
F2S4_160304_009_C01	Sst	2	814.94	6463.6
F2S4_160505_030_C01	Vip	2	1183.08	6068.57
F2S4_160413_014_H01	Vip	2	1036.01	6447.55
F2S4_160323_001_G01	Pvalb	2	4746.93	581.798
F2S4_171018_001_A01	Pvalb	2	4834.66	599.002
F2S4_160324_001_D01	Pvalb	2	4808.79	403.422
F2S4_160608_003_A01	Pvalb	2	5003.45	787.629
F2S4_161010_034_H01	Sst	2	4724.3	438.696
F2S4_160428_010_F01	L6 CT	2	1882.44	6272.32
F2S4_160628_007_G01	NP	3	1811.62	6320.17
F2S4_160129_009_C01	L6 CT	2	1896.84	6454.24
F2S4_160128_018_B01	L6 CT	3	1700.74	6166.75
F1S4_161209_006_D01	L6 CT	2	1582.1	6442.6
F2S4_160317_029_B01	L6 CT	3	4398.91	1519.25
F2S4_160706_025_G01	L6 CT	3	4472.74	1579.56
F1S4_161209_003_D01	L6 CT	3	4298.39	1618.27
F2S4_171121_019_E01	L6 CT	3	4641.06	1604.17
F2S4_160902_002_G01	L6 CT	3	4536.17	1613.33
F2S4_160721_006_C01	Vip	2	1304.99	6450.57
F1S4_170426_015_B01	Vip	2	1519.97	6887.01
F2S4_161017_017_F01	Vip	2	1160.02	6779.11
F2S4_171128_009_B01	Sst	2	1317.86	6817.01
F2S4_160516_017_D01	Vip	2	967.226	7116.82
F2S4_160405_037_D01	Vip	2	5234.55	1017.41
F2S4_160303_022_B01	Vip	2	5166.1	1098.61
F1S4_170426_023_B01	L6 IT	2	5300.5	955.141
F1S4_170426_022_G01	L6 IT	2	5103.1	1038.82
F2S4_170124_001_G01	L6 IT	2	5351.61	1059.94
F2S4_160613_015_H01	Lamp5	0	1450.58	3423.06
F2S4_160321_006_F01	Lamp5	1	1856.4	3344.37
F2S4_160405_039_B01	Lamp5	0	1513.42	3656.26
F2S4_160531_020_G01	Lamp5	0	1561.33	3570.36
F2S4_160405_040_D01	Lamp5	0	1474.98	3538.96
F2S4_160808_010_H01	L5 IT	0	1081.77	4195.88
F2S4_160526_016_H01	Sst	0	1244.08	3873.06
F2S4_160216_001_B01	L5 IT	0	1354.44	3887.32
F2S4_160128_008_E01	L5 IT	0	1077.98	3781.21
F2S4_160420_023_A01	L5 IT	1	1359.27	3961.44
F2S4_160404_001_F01	Lamp5	3	2615.77	4587.89
F2S4_160601_004_D01	Lamp5	3	2476.67	4347.94
F2S4_170908_013_H01	Sst	3	2561.99	4472.66
F2S4_160415_022_B01	Lamp5	3	2630.7	4387.17
F2S4_160404_002_A01	Sncg	3	2635.87	4447.29
F2S4_160516_035_F01	L6 IT	3	2124.61	4093.93
F2S4_170203_018_C01	L6 IT	3	2259.71	4086.52
F2S4_160706_030_F01	L6 IT	3	2058.1	4169.97
F2S4_160428_020_C01	L6 IT	3	2199.54	4521.94
F2S4_160126_035_H01	L6 IT	3	2123.83	4340.47
F2S4_161020_009_F01	Vip	2	4800.43	1189.51
F2S4_160404_049_H01	Lamp5	2	4817.43	1191.33
F2S4_160819_004_H01	Lamp5	3	4336.99	1437.52
F1S4_161209_009_E01	L6 CT	3	4462.77	1416
F2S4_160404_035_E01	Lamp5	3	4609.99	1582.98
F2S4_160428_020_E01	L6 IT	3	2094.37	5103
F2S4_160113_018_G01	L6 IT	3	1847.62	4995.82
F2S4_160317_030_A01	L6 IT	3	1879.96	5114.52
F2S4_160328_006_A01	L5 IT	3	1894.43	5197.14
F2S4_160128_020_F01	L6 IT	3	2023.03	5212.82
F2S4_160706_030_B01	L6 CT	2	1005.6	6872.03
F2S4_160113_020_D01	L6 CT	2	1300.16	6975.94
F2S4_160113_020_E01	L6 CT	2	1021.04	6999.65
F2S4_160316_002_G01	L6 CT	2	856.48	7005.19
F2S4_160321_030_D01	L6 CT	2	1045	7157.39
F2S4_160622_018_A01	L6 CT	3	3556.44	2529.32
F2S4_161121_001_C01	L6 CT	3	3592.85	2600.73
F2S4_160126_036_G01	L6 IT	3	3460.4	2573.19
F2S4_160627_002_G01	L5 IT	3	3435.54	2484.81
F2S4_160126_036_E01	L6 CT	3	3426.38	2383.75
F2S4_161004_031_B01	L5 IT	0	749.413	4782.6
F2S4_160906_009_F01	L5 IT	0	825.508	4886.11
F2S4_160128_007_F01	L4	0	721.658	4979.34
F2S4_160906_003_G01	L5 IT	0	800.959	4697.51
F2S4_170116_004_B01	L4	1	674.114	5050.89
F2S4_170210_011_E01	Pvalb	1	2816.74	2834.22
F2S4_170406_003_H01	Pvalb	1	2738.04	2637.42
F2S4_161021_001_D01	Pvalb	3	3056.8	2551.31
F2S4_170807_022_G01	Sst	1	2915.33	2577.11
F2S4_160404_008_A01	Pvalb	3	3279.02	2803.11
F2S4_160415_020_B01	Lamp5	2	4919.94	1084.84
F2S4_160628_003_A01	NP	2	4793.31	892.677
F2S4_170707_036_B01	Lamp5	2	4801.38	1011.61
F2S4_160502_017_H01	Lamp5	3	4956.24	1275.54
F1S4_180108_301_A01	Lamp5	2	5048.22	1231.82
F2S4_160516_005_C01	Sst	1	3927.05	1430.49
F2S4_160303_015_G01	Sst	3	4120.47	1655.69
F2S4_160413_018_A01	Pvalb	1	3772.72	1639.3
F2S4_170803_020_G01	Sst	3	4132.34	1582.11
F2S4_171006_010_H01	Pvalb	1	3998.82	1483.8
F2S4_170406_007_F01	Pvalb	4	935.434	1449.26
F2S4_160601_009_G01	Lamp5	4	1090.19	1305.43
F2S4_160404_017_D01	Lamp5	0	1373.89	1433.02
F2S4_160217_005_B01	Sst	4	1188.03	1359.32
F2S4_160525_002_F01	Lamp5	0	1344.46	1576.28
F2S4_161110_003_F01	L5 IT	1	1240.62	4278.62
F2S4_180110_058_G01	L5 IT	0	833.434	4222.2
F2S4_160808_029_A01	L5 IT	1	1114.81	4214.07
F2S4_160930_001_C01	L5 IT	0	1253.51	3828.63
F2S4_160301_006_E01	L5 IT	0	1034.53	4246.53
F2S4_161004_004_F01	L5 IT	0	3405.77	915.058
F2S4_160114_001_B01	Sst	1	3594.7	1178.01
F2S4_160127_001_B01	Vip	1	3338.25	1152.65
F2S4_160726_012_G01	Sst	1	3586.76	1083.4
F2S4_160620_036_G01	Sst	1	3568.63	1116.64
F2S4_160421_016_B01	L5 IT	0	2039.3	1421.43
F2S4_160210_001_C01	L5 IT	0	2085.14	1610.52
F2S4_160210_013_D01	L5 IT	0	2216.79	1566.81
F2S4_160420_004_F01	L5 IT	0	2159.19	1448.47
F2S4_160808_029_H01	L5 IT	0	1984.14	1566.23
F2S4_151217_014_A01	L6 IT	3	1404.47	738.095
F2S4_151217_014_B01	L6 IT	3	1621.74	672.758
F2S4_151217_014_C01	L6 IT	3	1596.77	903.823
F2S4_151217_014_D01	L6 IT	3	1523.31	333.343
F2S4_151217_005_B01	Pvalb	3	1569.69	608.503
F2S4_171215_002_D01	CR	2	6302.51	275.857
F1S4_170426_012_E01	CR	2	6295.66	433.809
F2S4_171215_002_G01	CR	2	6285.9	739.123
F2S4_160531_020_F01	Meis2	2	6239.65	325.617
F2S4_170324_027_A01	Oligo	2	6039.8	440.55
F2S4_160901_015_H01	Sst	1	3877.29	1277.71
F2S4_160503_008_H01	Vip	1	4116.3	1254.01
F2S4_160531_002_D01	Lamp5	3	4397.16	1487.91
F2S4_160420_010_G01	Vip	2	4336.87	1229.95
F2S4_160506_006_F01	Vip	2	4308.83	1419.39
F2S4_170126_014_D01	L4	0	3028.6	772.296
F2S4_160329_004_B01	L2/3 IT	0	2797.59	571.724
F2S4_160120_001_A01	L2/3 IT	0	3041.9	263.539
F2S4_161004_013_F01	L2/3 IT	0	3132.57	706.282
F2S4_161004_013_E01	L2/3 IT	0	2916.52	660.692
F2S4_161128_018_H01	L6 IT	0	307.161	3438.32
F2S4_171215_003_F01	L2/3 IT	0	591.934	3665.35
F2S4_161128_004_E01	L6 IT	0	812.131	3475.74
F2S4_170519_003_E01	L2/3 IT	0	362.752	3396.62
F2S4_160422_009_E01	L2/3 IT	0	300.138	3497.97
F2S4_160210_011_E01	L5 IT	0	1314.83	3485.53
F2S4_160229_001_G01	L5 IT	0	1418.47	3456.02
F2S4_160830_005_D01	L6 IT	0	1215.78	3408.55
F2S4_160919_007_D01	L5 IT	0	1038.48	3272.47
F2S4_170116_009_H01	L4	0	1101.26	3668.88
F2S4_170324_038_B01	Oligo	2	2056.93	7236.14
F2S4_160517_008_G01	Oligo	2	1751.21	6803.18
F2S4_160121_017_A01	Astro	2	1843.86	7099
F2S4_161104_003_D01	Oligo	2	1986.8	7189.38
F2S4_160404_051_C01	Astro	2	1958.62	7288.74
F2S4_160602_007_A01	Vip	2	4392.56	271.434
F2S4_160701_013_D01	L4	2	4202.42	275.409
F2S4_160120_006_G01	L4	2	4478.54	276.142
F2S4_160531_009_A01	Vip	2	4563.07	592.688
F2S4_170116_006_B01	L4	0	4107.64	517.312
F2S4_161207_014_A01	L6 CT	3	1769.99	5459.52
F2S4_170519_005_F01	L6 IT	3	2248.62	5413.09
F2S4_160330_028_G01	L6 IT	3	1902.33	5323.12
F2S4_160428_003_E01	L6 IT	3	2033.21	5366.81
F2S4_160330_028_C01	L6 CT	3	2061.24	5400.89
F2S4_160516_035_G01	L6 IT	3	2527.37	3566.3
F2S4_160126_010_A01	L6 IT	3	2464.41	3943
F2S4_160928_003_D01	L5 IT	3	2444.56	3672.21
F2S4_160927_004_F01	L6 IT	3	2646.77	3379.89
F2S4_170202_010_D01	L6 IT	3	2664.51	3648.92
F2S4_161104_002_G01	Lamp5	0	1011.44	3501.69
F2S4_171006_008_H01	Lamp5	0	1120.95	3450.42
F2S4_160429_006_F01	Lamp5	0	895.681	3667.87
F2S4_160415_012_C01	Lamp5	0	662.251	3490.75
F2S4_160602_012_G01	Lamp5	0	802.864	3382.3
F2S4_160404_023_E01	Pvalb	1	4021.39	1105.14
F2S4_160512_002_E01	Pvalb	1	3770.69	865.227
F2S4_160121_003_G01	Pvalb	1	3641.06	1137.45
F2S4_161111_005_C01	L5 PT	1	3807.27	1199.57
F2S4_161111_002_G01	L5 PT	1	3732.84	1180.79
F2S4_160928_002_A01	L5 IT	1	2011.45	3478.93
F2S4_160906_001_C01	L6 IT	1	1959.37	3827.08
F2S4_160504_011_E01	Sst	1	2030.52	3680.83
F2S4_160119_008_A01	Sst	1	1837.86	3576.62
F2S4_160114_004_D01	Sst	1	1921.64	3900.13
F2S4_170210_005_A01	Pvalb	1	1957.51	2685.97
F2S4_160627_017_H01	Pvalb	1	2069.7	2886.08
F2S4_160608_004_H01	Pvalb	1	2150.97	2711.99
F2S4_160607_005_E01	Pvalb	1	2198.07	2839.12
F2S4_160608_004_G01	Pvalb	1	2173.27	2356.45
F2S4_160613_012_E01	Pvalb	1	3974.15	1417.56
F2S4_160323_003_A01	Pvalb	1	3849.93	1199.39
F2S4_161006_001_A01	Pvalb	1	3912.63	1398.51
F2S4_171201_008_E01	Pvalb	1	3826.47	1320.58
F2S4_160415_014_B01	Pvalb	1	3741.37	1327.33
F2S4_161129_008_D01	L2/3 IT	0	496.499	3546.24
F2S4_170406_014_A01	Lamp5	0	589.972	3518.85
F2S4_160624_014_C01	L2/3 IT	0	521.557	3405.35
F2S4_160629_019_A01	Lamp5	0	699.903	3257.88
F2S4_160405_011_G01	Lamp5	0	731.007	3435
F2S4_160506_004_D01	Sst	0	3090.47	1168.21
F2S4_160726_007_C01	Sst	1	3417.15	1476.09
F2S4_160114_009_C01	Sst	1	3297.97	1407.22
F2S4_160623_005_H01	Sst	1	3373.77	1386.52
F2S4_161028_011_F01	Sst	1	3508.75	1139.57
F2S4_160603_004_H01	L6 IT	3	2180.36	3917.5
F2S4_160120_021_C01	L6 IT	3	2046.31	3916.74
F2S4_160908_003_D01	L6 IT	3	2032.86	3800.6
F2S4_161123_162_H01	L6 IT	3	2110.32	4202.17
F2S4_160628_008_H01	L6 IT	3	2083.25	3984.84
F2S4_160204_013_D01	Vip	2	4890.44	844.85
F2S4_160623_018_C01	Sst	2	5045.02	827.03
F2S4_160420_021_G01	Vip	2	4931.41	942.26
F2S4_160525_020_F01	Vip	2	4844.64	918.2
F2S4_160616_007_F01	Vip	2	5094.6	1065.74
F2S4_160901_015_D01	L4	0	1950.09	2007.25
F2S4_170516_004_G01	L4	0	2100.1	1681.49
F2S4_160422_001_B01	L4	0	1788.29	1777.4
F2S4_160603_028_C01	L5 IT	0	2099.43	1810.19
F2S4_170203_012_C01	L4	0	1865.12	2037.71
F2S4_160907_008_C01	L5 IT	0	2681.62	1742.22
F2S4_170203_001_B01	L5 PT	1	2699.09	2144.21
F2S4_170420_009_E01	Pvalb	1	2659.74	2114.01
F2S4_170807_005_D01	Pvalb	1	2636.75	1870.98
F2S4_160906_004_C01	L5 IT	1	2584.57	1940.34
F2S4_160209_004_E01	L5 IT	1	3059.12	2365.76
F2S4_160616_010_F01	L5 IT	3	3252.24	2555.4
F2S4_160615_002_F01	L5 IT	3	3128.7	2453.82
F2S4_160211_014_G01	L5 IT	1	3186.13	2680.64
F2S4_160516_002_F01	L6 IT	1	2912.31	2594.25
F2S4_160210_004_D01	L5 IT	0	1190.91	2751.54
F2S4_161004_033_B01	L5 IT	0	997.114	2885.92
F2S4_160229_010_H01	L5 IT	0	1296.74	3066.53
F2S4_160210_005_D01	L5 IT	0	1136.39	3152.81
F2S4_160603_013_C01	L5 IT	0	1462.85	3066.81
F2S4_160706_003_B01	L6 IT	3	1720.97	6035.03
F2S4_160126_030_F01	L6 IT	3	1907.37	5999.63
F2S4_160516_040_E01	L6 IT	3	1712.13	5488.79
F2S4_160120_019_E01	L6 IT	3	2095.21	5657.6
F2S4_160516_038_F01	L6 IT	2	1798.1	6219.57
F2S4_160419_019_H01	Pvalb	0	3118.34	507.497
F2S4_160601_004_F01	Pvalb	0	2843.06	184.637
F2S4_170828_024_A01	Pvalb	0	2983.6	542.326
F1S4_180124_307_F01	L2/3 IT	0	3013.3	282.645
F2S4_160331_002_A01	Pvalb	0	3082.19	557.589
F2S4_160113_007_H01	L4	0	2859.3	702.473
F2S4_160113_008_E01	L4	1	2949.69	1021.13
F2S4_160113_008_F01	L4	0	3091.36	1164.55
F2S4_160113_008_H01	L4	0	3178.31	856.97
F2S4_160321_007_D01	L4	0	3244.23	906.558
F2S4_160622_020_E01	L5 IT	1	1023.39	4777.78
F2S4_160622_020_C01	L5 IT	1	1034.17	4658.89
F2S4_160210_003_C01	L5 IT	1	1307.13	4684.36
F2S4_160906_004_H01	L5 IT	1	1002.89	4604.02
F2S4_160309_007_D01	L5 IT	1	1280.15	4603.83
F2S4_160613_026_H01	Sst	1	1336.14	4611.89
F2S4_160613_012_B01	Sst	1	1428.63	4632.23
F2S4_161028_011_D01	Sst	1	1174.64	4561.32
F2S4_160202_002_G01	Sst	1	1267.21	4856.02
F2S4_160404_042_C01	Sst	3	1508.16	4764.81
F2S4_160531_021_D01	Vip	2	5040.4	548.521
F2S4_151223_016_D01	Vip	2	5036.74	474.695
F2S4_160429_003_G01	Vip	2	5463.86	329.482
F2S4_160404_015_C01	Vip	2	5201.22	460.06
F2S4_160404_043_A01	Vip	2	5120.25	503.659
F2S4_171201_006_D01	Pvalb	1	2615.42	2143.9
F2S4_161021_014_C01	Pvalb	1	3021.04	2283.5
F2S4_160425_001_B01	Pvalb	1	2670.61	2378.56
F2S4_170420_007_D01	Pvalb	1	2781.68	2402.14
F2S4_160408_001_F01	Pvalb	1	2525.75	2344.04
F2S4_160329_005_B01	L2/3 IT	0	1242.43	1587.13
F2S4_160420_002_E01	L2/3 IT	0	1194.87	2051.52
F2S4_160701_004_C01	L2/3 IT	0	1130.64	1930.41
F2S4_160630_001_D01	Sncg	0	1225.16	1719.68
F2S4_160628_016_H01	L2/3 IT	0	1135.58	1601.09
F2S4_160602_001_E01	Lamp5	0	2158.91	1865.8
F2S4_160516_027_A01	L4	0	2332.3	1825.74
F2S4_161007_002_C01	L4	0	2329.99	1669.59
F2S4_170116_006_H01	L4	0	2224.44	1817.6
F2S4_160426_023_E01	L5 IT	1	2486.31	1792.66
F2S4_160629_023_A01	Sst	1	1054.94	5165.3
F2S4_161010_025_F01	Sst	1	983.268	5194
F2S4_160404_039_D01	Sst	1	1068.96	4913.44
F2S4_160202_015_C01	Sst	1	1118.71	5111.51
F2S4_170421_012_A01	Sst	1	891.283	5150.76
F2S4_160113_011_G01	L4	0	2026.98	1653.22
F2S4_160701_011_C01	L4	0	1905.33	1395.3
F2S4_160317_021_G01	L2/3 IT	0	1883.83	1584.92
F2S4_171120_009_D01	L5 IT	0	1896.58	1656.25
F2S4_160329_003_H01	L2/3 IT	0	1632.71	1575.33
F2S4_160126_014_G01	L6 IT	3	1702.22	4920.24
F2S4_170203_012_A01	L6 IT	3	1683.38	5106.55
F2S4_170203_012_G01	L6 IT	3	1675.47	4797.68
F2S4_160516_029_F01	L6 IT	3	1827.65	4786.62
F2S4_160706_018_D01	L6 IT	3	1751.09	4813.59
F2S4_160907_002_E01	L5 IT	0	2018.21	2170.88
F2S4_160127_007_C01	L4	0	1806.47	2001.8
F2S4_160516_025_F01	L4	0	1946.08	2116.02
F2S4_160128_011_G01	L4	0	1886.5	2051.88
F2S4_170516_002_A01	L4	0	1585.27	2043.44
F2S4_160622_002_H01	L6 IT	3	2151.12	3823.88
F2S4_160830_002_E01	L5 IT	3	2362.65	3632.49
F2S4_160516_036_D01	L6 IT	3	2287.77	3971.33
F2S4_171121_016_D01	L5 IT	3	2130.92	3963.88
F2S4_160113_025_H01	L6 CT	3	2103.75	3731.64
F2S4_170807_006_F01	Lamp5	3	1687.23	864.215
F2S4_151223_001_F01	Lamp5	3	1572.98	783.458
F2S4_160531_009_E01	Lamp5	3	1590.92	910.913
F2S4_160502_014_D01	Lamp5	0	1731.69	1171.71
F2S4_161004_017_B01	Lamp5	0	1875.72	793.281
F2S4_151223_002_D01	Vip	2	1857.94	6982.73
F2S4_160503_001_A01	Vip	2	1798.38	6820.39
F2S4_161017_018_D01	Vip	2	1789.49	6950.68
F2S4_160204_019_F01	Vip	2	1680.97	6789.46
F2S4_160329_018_C01	Vip	2	1872.24	6876.72
F2S4_170707_019_F01	Sncg	4	1013.76	1037.67
F2S4_160420_033_G01	Vip	4	1133.02	1394.53
F2S4_161020_009_E01	Vip	4	1060.06	1093.44
F2S4_160413_024_B01	Vip	4	1114.05	1017.69
F2S4_160526_002_D01	Sst	4	895.781	1104.47
F2S4_170707_020_H01	Pvalb	0	1736.46	1900.79
F2S4_170420_008_H01	Pvalb	0	2045.98	1873.05
F2S4_160805_005_B01	Pvalb	0	1947.81	2003.53
F2S4_160601_019_G01	Pvalb	0	1856.5	2003.67
F2S4_160425_004_A01	Sst	0	2022.7	2066.13
F2S4_161129_002_A01	L2/3 IT	0	2120.42	888.865
F2S4_160128_019_B01	L6 IT	0	1973.57	864.027
F2S4_151217_007_A01	L2/3 IT	0	1991.17	729.688
F2S4_170609_007_H01	L2/3 IT	0	1935.42	922.515
F2S4_151217_007_E01	L4	0	1771.79	984.48
F2S4_170807_020_D01	Sst	2	4726.76	1015.78
F2S4_170807_016_B01	Sst	2	4528.8	989.919
F2S4_160217_004_E01	Sst	2	4654.94	963.721
F2S4_160623_018_F01	Sst	2	4541.34	1002.15
F2S4_170807_016_F01	Sst	2	4574.6	866.698
F2S4_170518_017_A01	Vip	2	4358.85	281.092
F2S4_160121_004_F01	Vip	2	4165.34	374.674
F2S4_160404_044_A01	Vip	2	4066.69	292.64
F2S4_161107_017_A01	Vip	2	4281.24	333.952
F2S4_160119_001_B01	Vip	2	4194.95	278.622
FJS4_170427_001_E01	L5 PT	1	3652.3	1654.06
FJS4_170427_008_F01	L5 PT	1	3870.27	1564.64
F2S4_160912_001_A01	L5 PT	1	3545.76	1864.54
F2S4_160420_008_G01	NP	1	3623.97	1376.69
FJS4_170130_002_G01	L5 PT	3	4100.15	1533.12
F2S4_160526_006_H01	Pvalb	1	2300.09	2683.27
F2S4_160321_007_A01	Pvalb	1	2552.97	2803.99
F2S4_160819_015_F01	Pvalb	1	2384.36	3029.68
F2S4_160629_021_F01	Sst	1	2430.18	2614.42
F2S4_160401_001_B01	Pvalb	1	2635.07	2961.45
F2S4_160615_013_E01	Pvalb	1	869.784	4727.41
F2S4_160825_058_D01	Pvalb	1	1125.75	4638.18
F2S4_170302_010_B01	Pvalb	1	813.397	5055.3
F2S4_170302_011_H01	Pvalb	1	963.635	4881.77
F2S4_170331_002_C01	Pvalb	1	1043.89	4903.62
F2S4_160624_028_D01	L5 PT	1	2330.8	1042.67
F2S4_160701_009_B01	L2/3 IT	1	2693.17	894.656
F1S4_170426_011_B01	L2/3 IT	1	2529.69	1183.24
F2S4_160127_005_C01	L2/3 IT	2	2471.52	830.371
F2S4_160317_020_C01	L2/3 IT	0	2560.56	1067.69
F2S4_160426_007_B01	L6 IT	3	1886.1	5605.34
FJS4_170427_009_C01	L5 PT	3	1709.82	5449.97
F2S4_160706_026_A01	L6b	3	1627.89	5522.22
F2S4_160706_033_A01	L6 IT	3	1526.98	5873.37
F2S4_161128_004_B01	L6 IT	3	1550.31	5571.52
F2S4_161021_015_H01	Pvalb	1	2289.61	2462.23
F2S4_171018_004_H01	Pvalb	1	2295.37	2680.23
F2S4_171018_005_A01	Pvalb	1	2215.1	2335.76
F2S4_161021_008_E01	Pvalb	1	2256.68	2512.3
F2S4_160627_016_F01	Pvalb	1	2302.21	2279.76
F2S4_170221_003_F01	NP	3	4296.73	1864.98
F2S4_170221_003_E01	NP	3	4620.77	1737.93
F2S4_170714_014_C01	L6b	3	4500.57	1865.49
F2S4_170714_014_G01	L6b	3	4533.93	1719.52
F2S4_170605_001_A01	L6b	3	4714.67	1641.11
F2S4_160601_006_E01	Lamp5	4	1079.6	989.698
F2S4_171122_010_G01	Lamp5	4	1170.1	974.462
F2S4_160119_006_H01	Lamp5	4	1068.14	850.724
F2S4_160429_002_B01	Lamp5	4	1139.33	1082.78
F2S4_160531_012_F01	Lamp5	4	1246.84	970.611
F2S4_160906_019_A01	L5 IT	0	1725.67	2669.86
F2S4_161117_004_B01	L5 IT	0	1848.27	2728.01
F2S4_160928_004_D01	L5 IT	0	2095.44	2493.52
F2S4_160210_006_G01	L5 IT	0	1756.79	2409.32
F2S4_161004_033_F01	L5 IT	0	1800.79	2490.07
F2S4_160330_010_E01	L6 IT	3	1717.6	5142.71
F2S4_170803_020_A01	L6 IT	3	1619.71	5325.94
F2S4_160121_012_H01	Sst	3	1537.78	5214.85
F2S4_170203_006_B01	L6 IT	3	1617.89	5251.65
F2S4_160603_022_E01	L5 IT	3	1858.86	5121.19
F2S4_160419_005_F01	Sst	1	1329.63	5410.86
F2S4_170421_009_H01	Sst	1	1141.27	5438.54
F2S4_160414_007_A01	Lamp5	1	1292.43	5475.16
F2S4_160623_011_A01	Serpinf1	1	1225.58	5406.29
F2S4_160628_010_E01	NP	1	1096.37	5347.38
F2S4_160505_022_F01	Sst	2	503.849	6955.68
F2S4_161107_008_A01	Vip	2	351.532	6838.11
F2S4_160503_004_H01	CR	2	476.61	6851.84
F2S4_171120_019_H01	Astro	2	500.416	6579.77
F1S4_170426_014_C01	Vip	2	414.977	6872.28
F2S4_160113_015_C01	L5 IT	0	1405.96	2289.16
F2S4_160603_026_C01	L2/3 IT	0	1566.45	2274.12
F2S4_160808_022_A01	L5 IT	0	1434.74	1932.31
F2S4_160126_021_E01	L2/3 IT	0	1575.08	1826.12
F2S4_160808_026_B01	L5 IT	0	1574.04	2071.29
F2S4_160422_021_A01	L5 IT	3	3052.82	3119.67
F2S4_160330_027_F01	L6 CT	1	2860.55	2867.61
F2S4_160616_005_F01	L6 CT	3	3154.1	2907.4
F2S4_160120_021_H01	L6 CT	1	2762.87	2869.62
F2S4_151217_011_C01	L6 IT	3	3065.41	2951.85
F2S4_160127_003_B01	L2/3 IT	0	1855.27	1362
F2S4_160819_012_F01	Lamp5	0	1929.95	1249.21
F2S4_160415_021_F01	Lamp5	0	2053.32	1501.96
F2S4_160819_012_D01	Lamp5	0	2104.4	1441.17
F2S4_160304_001_C01	Lamp5	0	2014.39	1097.63
F2S4_160408_002_F01	Pvalb	3	1504.22	4956.05
F2S4_171006_007_H01	Pvalb	1	1341.25	5076.53
F2S4_160825_055_B01	Pvalb	1	1440.23	4987.4
F2S4_170828_018_D01	Pvalb	1	1326.37	4844.62
F2S4_160824_052_G01	Pvalb	1	1252.97	4797.95
F2S4_160818_004_A01	L5 IT	0	3363.5	504.3
F2S4_160701_016_G01	L4	0	3451.67	770.167
F2S4_161004_005_E01	L4	0	3909.81	659.072
F2S4_171120_013_A01	L4	0	3285.51	807.94
F2S4_170116_009_C01	L4	0	3439.52	546.318
F2S4_170828_002_A01	Sncg	0	332.883	3075.67
F1S4_160108_006_A01	Lamp5	4	352.106	3214.46
F2S4_160420_006_D01	Vip	0	298.832	3317.2
F2S4_160127_001_E01	Lamp5	4	291.642	3237.82
F2S4_170807_005_F01	Lamp5	0	365.959	3318.87
F2S4_161104_002_A01	Pvalb	0	3465.94	675.199
F2S4_160808_032_H01	Vip	0	3597.95	673.6
F2S4_161028_017_A01	L5 IT	1	3619.83	1001.37
F2S4_160623_034_C01	L5 IT	1	3693.42	728.531
F2S4_160525_008_G01	Vip	1	3489.67	917.535
F2S4_160426_018_A01	L4	0	3002	1314.39
F2S4_170203_012_D01	L4	0	3140.07	1210.75
F2S4_170126_020_E01	L4	0	3006.66	1226.85
F2S4_160113_009_G01	L4	1	2906.94	1228.12
F2S4_160210_011_G01	L5 IT	0	3150.73	1354.61
F2S4_170707_037_D01	Vip	2	175.921	6564.74
F2S4_160504_005_C01	Lamp5	2	92.3941	6498.51
F2S4_160113_014_C01	Vip	2	586.48	6577.54
F2S4_160415_023_E01	Lamp5	2	391.837	6579.78
F2S4_160531_011_E01	Lamp5	2	337.413	6682.94
F2S4_170519_007_H01	Vip	4	2354.13	388.457
F2S4_170707_014_F01	Vip	4	2729.64	280.231
F2S4_161129_005_C01	L2/3 IT	4	2439.53	345.044
FYS4_171004_103_B01	Sncg	4	2548.81	462.311
F2S4_160121_007_D01	Lamp5	4	2686.61	458.862
F2S4_161207_015_H01	L6 CT	3	2619.97	4149.93
F2S4_160623_016_C01	L6 CT	3	2730.95	3765.93
F2S4_160627_002_D01	L6 CT	3	2949.49	4239.32
F1S4_161209_006_A01	L6 CT	3	2610.34	4024.35
F2S4_161028_015_C01	L5 IT	3	2776.97	3954.3
F2S4_161107_015_G01	Vip	2	5905.86	560.427
F2S4_160330_004_C01	Vip	2	5650.11	329.214
F2S4_160205_030_B01	Vip	2	5929.23	467.683
F2S4_170406_018_E01	Vip	2	5934.33	377.151
F2S4_161017_010_F01	Vip	2	5771.64	166.13
F2S4_160224_001_F01	Vip	4	584.046	1582.3
F2S4_160525_021_F01	Vip	4	836.484	1653.68
F2S4_170807_009_A01	Vip	4	699.441	1529.89
F2S4_160404_034_A01	Vip	4	757.447	1592.26
F2S4_160330_014_D01	Vip	4	920.415	1594.03
F2S4_160615_012_E01	Pvalb	1	227.168	5221.35
F2S4_161017_020_A01	Vip	1	640.904	5235.99
F2S4_160129_013_F01	Pvalb	1	527.461	5358.19
F2S4_170828_018_A01	Pvalb	1	407.807	5378.96
F2S4_171201_011_C01	Pvalb	1	611.701	5372.38
F2S4_160114_004_E01	Pvalb	1	838.098	5425.89
F2S4_160526_016_F01	Vip	2	880.83	5723
F2S4_160114_009_D01	Pvalb	2	875.732	5831.47
F2S4_171122_009_F01	Lamp5	1	841.144	5664.06
F2S4_160114_018_C01	Sst	1	1070.36	5423.23
F2S4_161207_011_A01	L6 CT	3	2709.41	3932.07
F2S4_160624_010_H01	L6 IT	3	2873.14	3834.18
F2S4_160901_021_F01	L6 CT	3	2887.57	3766.25
F2S4_160620_037_B01	L6 CT	3	2979.64	3776.16
F2S4_160902_001_D01	L6 CT	3	2795.05	3750.71
F2S4_160927_006_A01	L5 IT	3	1835.31	4286.77
F2S4_160420_016_B01	L6 IT	3	1921.49	4422.29
F2S4_161123_163_G01	L6 IT	3	2060.63	4436.58
F2S4_160317_030_H01	L6 IT	3	1860.53	4487.91
F2S4_160906_015_C01	L5 IT	3	1722.13	4584.34
F2S4_161207_005_G01	L6 CT	3	1789.48	6354.9
F2S4_161207_006_A01	L6 CT	3	1484.22	6307.71
F2S4_160129_008_A01	L6 CT	2	1264.18	6332.42
F2S4_160628_009_B01	L6 CT	2	1560.52	6503.2
F2S4_161207_006_H01	L6 CT	3	1653.1	6301.68
F2S4_171121_017_A01	NP	2	5491.84	1035.18
F2S4_171128_001_A01	Vip	2	5489.64	817.3
F2S4_160126_006_B01	NP	2	5734.96	1001.72
F2S4_170828_002_G01	NP	2	5549.2	790.018
F2S4_170526_017_D01	NP	2	5252.02	961.2
F2S4_161028_017_D01	L5 IT	1	583.664	5125.32
F2S4_160906_016_H01	L5 IT	1	942.226	5489.49
F2S4_160808_020_F01	L5 IT	1	548.811	5232.49
F2S4_170116_002_D01	L4	1	827.178	5276.88
F2S4_160128_007_C01	L4	1	869.32	5481.84
F2S4_160113_022_E01	L6 IT	2	1726.45	6156.65
F2S4_160901_021_G01	L6 CT	3	1683.39	6246.86
F2S4_170518_011_D01	L6 IT	3	1601.15	6129.82
F2S4_160129_004_B01	L6 IT	2	1780.42	6200.63
F2S4_160624_011_H01	L6 IT	3	1498.51	6048.41
F2S4_160629_013_H01	Lamp5	4	2266.85	316.113
F2S4_160629_021_C01	Vip	4	2481.57	334.811
F2S4_151223_003_E01	Lamp5	4	2216.23	496.965
F2S4_160819_002_C01	Lamp5	4	2287.48	385.219
F2S4_160121_004_G01	Vip	4	2130.91	429.022
F2S4_160624_016_D01	L5 IT	0	1146.76	4043.03
F2S4_160606_011_C01	L5 IT	0	879.449	4206.15
F2S4_160624_018_B01	L5 IT	0	787.068	3747.3
F2S4_170126_011_F01	L4	0	1109.16	3983.74
F2S4_160808_009_D01	L5 IT	0	911.251	3814.18
F2S4_160120_002_B01	L2/3 IT	0	762.512	3024.34
F2S4_160405_034_A01	L2/3 IT	0	521.698	3040.09
F2S4_161004_016_C01	L2/3 IT	0	493.942	3099.78
F2S4_160701_008_G01	L2/3 IT	0	544.071	2951.57
F2S4_160701_008_H01	L2/3 IT	4	401.067	2767.21
F2S4_160404_021_A01	Pvalb	1	1838.74	4249.21
F2S4_161011_001_A01	Sst	3	2103.68	4283.96
F2S4_160502_017_C01	Sst	1	1900.41	4033.45
F2S4_160120_017_C01	L6 IT	1	1564.87	4367.47
F2S4_160121_018_A01	Sst	1	1866.04	4145.82
F2S4_160624_025_F01	L5 IT	0	2109.3	2343.78
F2S4_161011_002_C01	Sst	1	2042.65	2816.41
F2S4_160928_004_C01	L5 IT	1	2161.16	2587.23
F2S4_160603_023_A01	L5 IT	0	1866.45	2860.35
F2S4_160229_007_G01	L5 IT	1	1901.45	2789.86
F2S4_161018_003_D01	NP	1	688.94	5593.17
F2S4_160317_010_F01	NP	1	1204.9	5284.94
F2S4_160516_007_B01	NP	1	1039.85	5474.76
F2S4_160623_007_H01	NP	1	868.791	5198.73
F2S4_160422_021_G01	NP	1	799.004	5473.7
F2S4_160930_003_H01	L5 IT	1	2344.53	3416.13
F2S4_160808_012_A01	L5 IT	3	2484.71	3558.6
F2S4_160919_003_E01	L5 IT	1	2257.16	3327.57
F2S4_180110_073_F01	L5 PT	3	2440.16	3420.04
F2S4_160907_018_E01	L5 IT	3	2375.7	3711.92
F2S4_160421_003_H01	L5 IT	0	1765.35	1704.2
F2S4_160808_018_B01	L5 IT	0	1689.38	1684.27
F2S4_160706_048_G01	L5 IT	0	1904.37	1742.03
F2S4_160126_022_B01	L2/3 IT	0	1710.3	1862.1
F2S4_160706_048_F01	L5 IT	0	1703.56	1548.29
F2S4_160115_021_D01	Sst	1	2583.98	806.863
F2S4_160613_012_H01	Sst	1	2818.22	863.686
F2S4_170830_002_G01	Sst	1	2651.88	682.765
F2S4_170807_016_C01	Sst	1	2726.64	803.584
F2S4_171006_005_G01	Sst	1	2867.85	812.021
F2S4_160210_001_E01	L5 IT	0	656.563	4598.85
F2S4_180122_003_B01	L5 IT	0	542.566	4635.6
F2S4_160919_001_E01	L5 IT	0	464.202	4767.53
F2S4_180110_066_E01	L5 IT	0	453.457	4607.31
F2S4_160901_010_C01	L4	0	560.562	4501.01
F2S4_160324_003_A01	Pvalb	2	5625.74	537.711
F2S4_171121_003_A01	Astro	2	5624.74	641.927
F2S4_161107_018_G01	Vip	2	5544.73	609.804
F2S4_160404_041_C01	Vip	2	5853.61	626.6
F2S4_160204_017_F01	Vip	2	5820.64	701.689
F2S4_160114_007_A01	Pvalb	2	4537.33	1245.84
F2S4_161028_004_D01	Pvalb	2	4444.93	1371.32
F2S4_160623_019_C01	Pvalb	2	4345.48	1238.88
F2S4_170302_008_A01	Pvalb	3	4216.22	1562.03
F2S4_160414_005_C01	Pvalb	3	4303.86	1536.66
F2S4_160525_015_H01	Sst	1	1333.42	4087.18
F2S4_160622_008_F01	L5 IT	1	1495.12	4116.3
F2S4_160808_013_C01	L5 IT	1	1471.36	4178.56
F2S4_160603_024_C01	L5 IT	1	1456.86	4055.7
F2S4_160503_002_E01	Sst	1	1513.27	4274.89
F2S4_170126_023_B01	Sst	2	1264.83	6003.87
F2S4_160525_013_H01	Sst	3	1466.93	5955.18
F2S4_160726_014_F01	Sst	3	1613.45	5612.4
F2S4_160201_004_E01	Sst	3	1335.13	5582.68
F2S4_160726_007_B01	Sst	1	1139.09	5542.42
F2S4_161103_004_D01	L4	1	4052.68	850.801
F2S4_160405_040_C01	Vip	0	3911.64	761.753
F2S4_160624_010_C01	NP	0	3848.37	554.085
F2S4_160616_001_D01	L5 IT	0	3961.3	680.773
F2S4_160628_014_F01	NP	1	4086.26	761.8
F2S4_170707_005_E01	Lamp5	2	947.999	6148.02
F2S4_170828_006_G01	Lamp5	2	895.272	6334.44
F2S4_160303_018_C01	Lamp5	2	770.406	6223.96
F2S4_160405_038_A01	Lamp5	2	591.064	6171.39
F2S4_160429_019_A01	Vip	2	774.458	6112.75
F2S4_160201_001_G01	Sst	2	846.258	6375.41
F2S4_171122_010_A01	Sst	2	830.825	6559.79
F2S4_160526_022_D01	Vip	2	751.495	6510.68
F2S4_161017_015_D01	Vip	2	657.87	6351.32
F2S4_160419_017_F01	Vip	2	630.145	6496.72
F2S4_160119_003_F01	Vip	0	621.015	4135.05
F2S4_161020_010_C01	Vip	0	593.954	4340.29
F2S4_160503_009_B01	Vip	0	563.437	4067.09
F2S4_161020_011_G01	Vip	0	591.976	3928.96
F2S4_161020_011_D01	Vip	0	695.272	4148.49
F2S4_160219_002_C01	Oligo	2	6839.25	528.772
F2S4_170201_014_G01	Oligo	2	6675.87	671.293
F2S4_160129_015_B01	Oligo	2	6837.63	334.925
F2S4_160225_005_H01	Oligo	2	7018.95	487.221
F2S4_160115_009_C01	Astro	2	7202.24	382.207
F2S4_170201_005_F01	L5 PT	1	1110.52	5440.22
F2S4_160317_010_E01	NP	1	1071.02	5541.15
F2S4_151217_010_B01	NP	1	1045.78	5389.82
F2S4_180110_067_E01	L5 PT	1	1346.07	5443.09
F2S4_160603_002_H01	NP	1	730.533	5474.52
F2S4_170421_009_G01	Sst	2	4487.65	477.72
F2S4_160419_018_H01	Vip	2	4721.61	617.906
F2S4_171122_007_C01	Lamp5	2	4566.68	711.965
F2S4_160620_014_B01	Vip	2	4616.54	780.39
F2S4_160707_005_H01	Vip	2	4412.54	564.221
F2S4_161207_014_E01	L6 CT	3	4106.96	1717.91
F2S4_160603_014_F01	L6 CT	3	3824.72	2137.19
F2S4_161207_014_B01	L6 CT	3	3946.52	2198.02
F2S4_161207_005_H01	L6 CT	3	4126.93	1902.54
F2S4_161122_003_F01	L6 CT	3	4061.84	2200.06
F2S4_160930_005_G01	L5 IT	0	2800.26	1688.66
F2S4_161028_008_B01	Sst	1	2902.27	1892.6
F2S4_160808_010_D01	L5 IT	1	2843.03	1934.65
F2S4_160421_015_A01	L5 IT	0	2366.86	1945.47
F2S4_160808_019_E01	L5 IT	1	3029.76	1884.22
F2S4_160420_007_D01	L2/3 IT	0	2795.2	492.553
F1S4_180124_301_C01	L2/3 IT	0	2850.45	475.842
F2S4_161129_005_E01	L2/3 IT	0	2786.32	285.025
F2S4_160119_004_G01	Vip	4	2635.52	285.71
F2S4_160907_013_F01	L2/3 IT	4	2567.58	261.237
F2S4_160519_012_D01	L5 IT	2	6009.73	969.152
F2S4_160518_024_E01	L6 IT	2	5715.9	827.556
F2S4_160505_024_G01	Lamp5	2	5821.28	789.977
F2S4_160505_023_D01	Vip	2	5815.96	999.087
F2S4_170707_036_C01	Vip	2	5796.84	916.668
F2S4_160422_001_E01	L4	1	2780.13	1063.78
F2S4_160719_012_G01	L4	0	2691.93	1056.45
F2S4_160127_011_G01	L4	0	2625.81	1057.54
F2S4_160329_007_D01	L4	0	2569.26	1134.74
F2S4_160719_006_H01	L4	0	2724.43	1142.11
F2S4_160115_018_F01	Sst	4	375.861	2187.15
F2S4_161010_030_E01	Sst	1	175.616	2336.74
F2S4_160415_005_E01	Sst	2	402.792	2299.4
F2S4_160113_017_F01	Sst	2	493.751	2416.73
F2S4_160404_041_D01	Sst	4	678.009	2263.15
F2S4_160504_001_D01	Sst	3	3462.86	2675.25
F2S4_160504_001_B01	Sst	3	3523.01	2851.88
F2S4_170714_011_G01	L6b	3	3302.95	2964.52
F2S4_161004_044_A01	NP	3	3569.01	2747.5
F2S4_160420_032_D01	Lamp5	3	3448.58	2771.24
F2S4_160628_016_C01	L2/3 IT	0	571.294	2744.91
F2S4_160216_002_C01	L2/3 IT	0	630.838	2682.28
F2S4_160229_001_B01	L5 IT	0	461.834	2842.36
F2S4_160613_024_C01	Vip	0	598.619	2812.82
F2S4_160516_012_F01	L2/3 IT	0	727.622	2628.11
F2S4_170210_012_G01	Pvalb	3	1962.73	5100.09
F2S4_170210_012_E01	Pvalb	3	1875.91	4744.74
F2S4_161021_002_H01	Pvalb	3	2197.51	4960.36
F2S4_161021_002_B01	Pvalb	3	2107.53	4911.99
F2S4_170406_012_C01	Pvalb	3	2070.94	4913.13
F2S4_170526_003_G01	Sst	1	2695.5	1289.27
F2S4_160128_018_C01	Sst	1	2475.83	1596.71
F2S4_160115_016_B01	Sst	1	2527.46	1657.79
F2S4_160420_020_D01	Sst	1	2495.21	1520.41
F2S4_160429_014_H01	Sst	1	2279.06	1365.51
F2S4_180122_004_C01	Sncg	4	774.169	2175.45
F2S4_160503_009_F01	Lamp5	4	830.632	2091.44
F2S4_160415_018_B01	Lamp5	0	956.342	1894.95
F2S4_160531_020_H01	Lamp5	4	771.157	1983.68
F2S4_160524_017_F01	Lamp5	0	1235.67	2014.66
F2S4_170803_003_B01	L5 PT	1	4284.07	866.002
FJS4_170427_008_C01	L5 PT	2	4278.03	621.505
F2S4_161122_001_E01	L5 PT	1	4103.58	987.01
F2S4_160818_009_B01	L5 PT	1	4134.22	861.771
F2S4_180110_058_A01	L5 PT	1	4094.8	1051.29
F2S4_160115_020_E01	Sst	1	2963.96	2535.04
F2S4_171220_002_F01	Sst	1	3008.15	2626.86
F2S4_161028_004_E01	Sst	1	2944.29	2754.66
F2S4_161010_025_E01	Sst	1	2901.93	2587.8
F2S4_160115_019_A01	Pvalb	1	2818.57	2559.4
F2S4_160620_015_H01	Vip	3	1615.26	5073.91
F2S4_160405_042_G01	Lamp5	1	1237.14	5299.89
F2S4_151223_017_A01	Lamp5	1	1356.73	5178
F2S4_160413_009_F01	Lamp5	1	1404.4	5170.17
F2S4_160525_002_C01	Lamp5	1	1509.3	5045.31
F2S4_160429_007_H01	Vip	2	4156.75	661.02
F2S4_170707_022_H01	Lamp5	0	4073.66	446.648
F2S4_160429_007_E01	Vip	2	4552.76	740.52
F2S4_161104_002_D01	Lamp5	1	4281.34	812.624
F2S4_160127_003_E01	Vip	2	4148.97	579.674
F2S4_160304_019_D01	Vip	2	6011.08	764.326
F2S4_160129_009_B01	L6 CT	2	6012.66	293.164
F2S4_170526_020_D01	NP	2	5817.76	704.418
F2S4_170320_004_A01	Astro	2	5890.24	989.397
F2S4_170323_010_A01	Oligo	2	6067.87	703.431
F2S4_160726_008_B01	Sst	2	2497.65	630.301
F2S4_160329_018_H01	L6 IT	1	2676.25	784.907
F2S4_160330_001_A01	Lamp5	1	2774.32	770.515
F2S4_160415_006_A01	Sst	1	2520.99	823.766
F2S4_161107_010_H01	Vip	4	2454.48	548.513
F2S4_170803_021_D01	Sst	1	2834.6	2758.52
F2S4_160415_005_D01	Sst	1	2636.46	2665.98
F2S4_160623_017_F01	Sst	1	2562	2852.99
F2S4_170807_014_A01	Sst	1	2951.84	2765.5
F2S4_160115_021_H01	Sst	1	2721.28	2575.15
F2S4_160201_004_B01	Sst	1	1538.03	1168.08
F2S4_160516_017_A01	Vip	4	1162.49	725.76
F2S4_160205_028_C01	Vip	4	1318.56	785.164
F2S4_160404_031_D01	Lamp5	4	1443.06	1085.05
F2S4_160726_006_D01	Sst	1	1563.38	928.711
F2S4_160129_018_C01	L5 IT	0	611.037	4286.65
F2S4_160428_019_D01	L4	0	609.219	4658.22
F2S4_160520_020_C01	L5 IT	0	703.174	4380.12
F2S4_160818_002_F01	L5 IT	0	686.362	4555.39
F2S4_180110_073_A01	L5 IT	0	521.563	4635.22
F2S4_160506_009_D01	Vip	2	4320.28	1075.91
F2S4_160620_028_A01	Lamp5	2	4359.37	1152.55
F2S4_160512_001_A01	Pvalb	2	4235.85	1082.16
F2S4_160405_039_C01	Vip	2	4171.78	1214.48
F2S4_160516_005_G01	Vip	1	4218.89	978.742
F2S4_161028_021_F01	L5 IT	1	1688.64	3925.17
F2S4_160622_004_A01	L5 PT	1	1667.53	3645.42
F2S4_160412_008_D01	L5 IT	1	1732.56	4003.47
FJS4_170405_007_B01	L5 PT	0	1473.38	3782.47
F2S4_160622_019_G01	L5 PT	1	1709.16	3872.53
F2S4_160623_003_H01	L6 CT	3	3460.98	2277.66
F2S4_160317_005_E01	L6 IT	3	3095.6	2415.34
F2S4_160928_002_F01	L6 IT	3	3212.33	2173.25
F2S4_160321_012_E01	L5 PT	3	3487.08	2175.65
F2S4_160420_008_B01	L5 IT	3	3524.54	2354.04
F2S4_170605_003_F01	L6b	3	2415.12	4961.99
F2S4_170605_004_C01	L6b	3	2129.64	4681.63
F2S4_170711_001_D01	L6b	3	2379.21	5023.9
F2S4_160624_009_H01	NP	3	2367.96	4810.26
F2S4_170605_004_F01	L6b	3	2350.17	4908.92
F2S4_170406_004_D01	Pvalb	2	707.792	6733.32
F2S4_170518_002_F01	Vip	2	599.19	6674.14
F2S4_180122_003_F01	Vip	2	892.289	6732.16
F2S4_170707_029_F01	Vip	2	701.046	6605.78
F2S4_171122_009_H01	Lamp5	2	1138.2	6684.08
F2S4_160420_022_E01	L5 IT	3	3200.62	3094.78
F2S4_160603_002_F01	L6b	3	3176.78	3312.87
F2S4_160516_007_A01	L6 IT	3	3324.24	3009.12
F2S4_160624_005_E01	L6 IT	3	3219.84	2964.88
F2S4_160706_025_H01	L6 IT	3	3353.89	2825.65
FJS4_170511_006_F01	L5 PT	1	1588.86	4170.48
FJS4_170405_007_E01	L5 PT	3	2108.73	4033.32
FJS4_170427_008_G01	L5 PT	1	1840.69	4065.18
FJS4_170130_002_A01	L5 PT	1	1719.45	3990.61
FJS4_170130_001_H01	L5 PT	1	1804.56	4050.74
F2S4_161207_013_F01	L6 CT	2	1172.96	6524.67
F1S4_161209_003_C01	L6 CT	2	1507.48	6494.02
F2S4_161207_005_D01	L6 CT	2	1251.25	6877.27
F2S4_170221_002_G01	L6 CT	2	1392.59	6515.11
F2S4_161121_005_D01	L6 CT	2	1154.39	6695.68
F2S4_160517_025_C01	Sst	3	2037.9	5600.88
F2S4_160602_011_D01	Sst	3	1788.31	5639.3
F2S4_161028_003_B01	Sst	3	1822.79	5511.4
F2S4_161010_003_A01	Sst	3	1930.42	5503.81
F2S4_160524_019_D01	Sst	3	1975.54	5726.77
F2S4_161018_003_E01	NP	0	3766.36	683.772
F2S4_160126_005_D01	NP	1	4099.1	743.219
F2S4_160126_005_F01	NP	1	3791.25	903.19
F2S4_160623_008_B01	NP	1	3978.74	851.416
F2S4_171004_004_C01	NP	1	3933.91	804.646
F2S4_160205_026_B01	Vip	2	5122.86	597.412
F2S4_160531_012_D01	Vip	2	5600.11	634.495
F2S4_171122_011_H01	Lamp5	2	5276.26	653.356
F2S4_180122_027_E01	NP	2	5302.25	322.631
F2S4_160420_031_B01	Vip	2	5324.9	400.304
F2S4_160404_032_B01	L2/3 IT	1	1686.92	979.643
F2S4_160404_017_B01	L2/3 IT	0	1944.76	836.135
FJS4_170405_008_F01	L5 PT	0	1895.49	890.907
FJS4_170405_008_C01	L5 PT	3	1530.25	849.807
F1S4_180124_301_D01	L2/3 IT	0	2094.54	1076.63
F2S4_160726_006_F01	Sst	0	1559.72	1297.76
F2S4_160601_007_C01	Lamp5	3	1673.18	905.611
F2S4_161028_011_C01	Sst	1	1667.69	1127.35
F2S4_180122_003_H01	Sst	1	1500.74	1105.33
F2S4_160531_013_B01	Sst	1	1727.76	984.559
F2S4_161007_002_G01	L4	0	3940.62	392.822
F2S4_160701_038_D01	L4	0	3636.55	283.583
F2S4_160129_023_B01	L4	0	3911.42	574.302
F2S4_170126_022_A01	L4	0	4024.02	496.192
F2S4_160129_022_C01	L4	0	3772.16	643.842
F2S4_160927_005_B01	L5 IT	3	2388.8	3836.33
F2S4_160624_020_G01	L5 IT	3	2316.01	4097.05
F2S4_160919_009_D01	L5 IT	3	2379.44	4093.65
F2S4_160603_016_D01	L6 IT	3	2512.94	4027.26
F2S4_160706_003_D01	L6 IT	3	2241.27	3990.46
F2S4_161010_002_H01	Sst	2	1121.63	6372.58
F2S4_160421_003_G01	Vip	2	891.275	6097.48
F2S4_170907_003_E01	Sst	2	1034.6	6161.95
F2S4_160217_005_C01	Sst	2	778.861	6269.73
F2S4_160217_005_F01	Sst	2	1117.28	5861.24
F2S4_160719_010_G01	L4	0	2870.89	1687.88
F2S4_160321_007_B01	L4	0	2695.14	1591.57
F2S4_160330_013_H01	L4	0	2763.28	1511.18
F2S4_170126_008_B01	L4	0	2935.57	1606.06
F2S4_160126_017_D01	L4	0	2841.6	1611.64
F2S4_160706_014_A01	L6 CT	3	1641.42	5840.09
F2S4_160321_017_C01	L6 CT	2	1726.05	6081.1
F2S4_160706_025_A01	L6 CT	3	1468.79	5790.43
F2S4_160701_031_D01	L6 CT	3	1297.6	5861.32
F2S4_161207_012_F01	L6 CT	3	1477.69	5986.88
F2S4_160425_006_A01	Pvalb	0	1464.69	3220.94
F2S4_160607_010_H01	Pvalb	1	1809.64	3151.58
F2S4_160425_005_G01	Sst	0	1571.48	3051.41
F2S4_170210_007_H01	Pvalb	1	2037.64	3149.18
F2S4_160211_009_C01	L5 IT	0	1498.88	3135.69
F2S4_160119_007_F01	Vip	2	1717.11	588.621
F2S4_160419_022_A01	Lamp5	4	1938.16	583.871
F2S4_170206_001_B01	Vip	2	1697.66	425.988
F2S4_171109_007_C01	Sst	4	1828.18	632.565
F2S4_161017_012_H01	Vip	4	2037.6	639.727
F2S4_160121_010_H01	Vip	2	1668.53	6457.1
F2S4_171006_003_F01	Vip	2	1617.17	6548.94
F2S4_170807_009_D01	Vip	2	1592.8	6457.19
F2S4_170707_011_A01	Vip	2	1737.38	6577.21
F2S4_160303_021_A01	Vip	2	1634.49	6354.99
F2S4_160602_001_D01	Vip	2	1046.94	5943.73
F2S4_160629_005_C01	NP	2	863.719	6013.88
F2S4_180122_025_A01	NP	2	790.862	5874.09
F2S4_151217_012_H01	NP	1	942.038	5695.08
F2S4_160707_003_B01	Vip	2	1004.92	6111.48
F2S4_160126_018_G01	L2/3 IT	0	1700.87	1265.84
F2S4_160420_001_D01	L2/3 IT	0	1749.77	1362.77
F2S4_160421_017_F01	L5 IT	0	1682.76	1284.81
F2S4_160330_017_B01	L2/3 IT	0	1880.7	1405.31
F2S4_170221_005_E01	L5 IT	0	1603.44	1331.5
F2S4_160126_019_C01	L2/3 IT	0	1020.85	2696.93
F2S4_160830_004_G01	L6 IT	0	1039.51	2605.82
F2S4_160628_016_E01	L5 IT	0	1242.76	2743.17
F2S4_160603_022_D01	L2/3 IT	0	1207.15	2669.05
F2S4_160706_048_B01	L5 IT	0	1119.52	2675.19
F2S4_160906_010_E01	L5 IT	0	1510.33	2262.6
F2S4_160329_005_H01	L2/3 IT	0	1304.8	2069.33
F2S4_160808_026_C01	L5 IT	0	1451.46	2185.16
F2S4_160701_001_A01	L2/3 IT	0	1391.13	2237
F2S4_160210_002_F01	L5 IT	0	1525.09	2368.22
F2S4_171027_003_E01	NP	3	2138.49	5796.26
F2S4_160601_001_C01	Sncg	3	2101.88	6117.66
F2S4_170119_001_B01	Lamp5	3	1960.86	5902.23
F2S4_160531_028_E01	Vip	2	1849.74	6073.48
F2S4_160404_050_C01	Lamp5	3	2023.86	5990.71
F2S4_170203_022_G01	L6 IT	2	1151.8	6365.22
F2S4_160330_026_C01	L6 IT	3	1338.25	6191.28
F2S4_170202_010_H01	L6 IT	3	1411.02	6081.11
F2S4_170203_007_B01	L6 IT	3	1622.83	5889.23
F2S4_160113_022_H01	L6 IT	3	1433.69	6243.95
F2S4_160706_063_A01	L5 IT	0	1674.58	2293.38
F2S4_170116_002_H01	L4	0	1660.23	2127.04
F2S4_160616_007_D01	L5 IT	0	1686.15	2376.55
F2S4_160808_020_H01	L5 IT	0	1705.13	2242.61
F2S4_160701_011_D01	L5 IT	0	1597.47	2254.9
F2S4_160627_015_H01	Pvalb	1	2937.53	1060.49
F2S4_160627_015_G01	Pvalb	1	2785.12	1298.82
F2S4_170302_009_A01	Pvalb	0	2983.02	1354.21
F2S4_151223_013_B01	Lamp5	1	3004.33	1050.6
F2S4_160607_005_C01	Pvalb	0	2846.4	1387.63
F2S4_160202_001_B01	Sst	2	1304.76	6367.17
F1S4_160108_012_F01	Vip	2	1091.49	6602.82
F2S4_160623_005_E01	Sst	2	1043.93	6760.55
F2S4_160429_016_G01	Vip	2	1066.49	6875.69
F2S4_160202_002_A01	Sst	2	1258.54	6725.2
F2S4_161021_005_E01	Pvalb	1	2573.12	1667.15
F2S4_161104_002_E01	Pvalb	1	2446.07	1902.51
F2S4_170320_006_D01	Pvalb	1	2599.61	2004.22
F1S4_170426_016_D01	Pvalb	1	2440.8	1704.02
F2S4_160401_003_B01	Pvalb	1	2635.14	1719.66
F2S4_160404_033_G01	Lamp5	4	2219.83	792.695
F1S4_170426_010_A01	Lamp5	4	2162.17	576.994
F2S4_160330_002_H01	Lamp5	4	2104.49	708.742
F2S4_160504_003_G01	Lamp5	0	2110.09	926.136
F2S4_160819_012_C01	Lamp5	4	1961.74	487.884
F2S4_170707_035_E01	Vip	2	1407.57	6756.47
F2S4_180122_027_F01	NP	2	1224.27	6747.38
F2S4_160115_020_B01	Vip	2	1434.68	6853.16
F2S4_160405_041_G01	Vip	2	1581.79	6662.72
F2S4_160404_030_C01	Vip	2	1648.33	7082.79
F2S4_170526_008_A01	Sst	1	2329.57	2756.16
F1S4_170426_012_C01	Sst	1	2398.51	2818.06
F2S4_171006_017_A01	Sst	1	2519.98	2323.07
F2S4_161028_016_D01	L5 IT	1	2370.85	2673.78
F2S4_161007_005_H01	L5 IT	1	2370.21	2533.45
F2S4_160708_003_G01	Lamp5	4	1173.87	1481.42
F2S4_160531_012_A01	Lamp5	0	1003.48	1629.81
F2S4_160524_001_F01	Lamp5	4	943.758	1568.24
F2S4_160126_033_D01	Lamp5	0	1106.76	1638.29
F2S4_160613_006_F01	Lamp5	4	885.236	1425.5
F2S4_160624_020_D01	L5 IT	0	1301.62	3729.26
F2S4_160919_006_H01	L5 IT	0	1379.15	3615.11
F2S4_160908_007_C01	L5 IT	0	1316.74	3517.29
F2S4_160420_021_A01	L5 IT	0	1458.71	3724.18
F2S4_160706_046_F01	L5 IT	0	1215.05	3734.16
F2S4_160516_017_C01	L2/3 IT	0	1041.5	2654.4
F2S4_160128_002_H01	L2/3 IT	0	1032.93	2728.95
F2S4_160516_014_A01	L2/3 IT	0	881.66	2784.99
F2S4_160426_015_A01	L2/3 IT	0	1050.81	2805.15
F2S4_160930_004_C01	L2/3 IT	0	696.731	2590
F2S4_170116_010_C01	L4	0	1328.15	2776.61
F2S4_170516_005_C01	L4	0	1555.64	2871.62
F2S4_160808_024_G01	L5 IT	0	1523.58	2931.72
F2S4_160127_010_B01	L4	0	1429.47	2948.11
F2S4_160422_003_F01	L4	0	1637.53	3141.93
F2S4_160622_021_F01	L5 PT	1	3245.46	1914.13
F2S4_160622_021_C01	L5 PT	3	3275.95	2176.08
F2S4_160808_023_F01	L5 IT	1	3225.72	1993.38
F2S4_180110_010_H01	L5 PT	3	3293.21	2105.86
F2S4_160622_017_E01	L5 PT	1	2761.97	2164.31
F2S4_160518_024_E01	L6 IT	1	208.546	2174.49
F2S4_160505_024_G01	Lamp5	4	423.124	2236.39
F2S4_160505_023_D01	Vip	4	432.175	1928.86
F2S4_160114_020_B01	Lamp5	4	427.942	2175.2
F2S4_170807_011_D01	Lamp5	4	450.024	2038.63
F2S4_160718_007_F01	L6b	3	2308.46	5651.33
F2S4_170605_007_D01	L6b	3	2209.63	5828.73
F2S4_170605_012_H01	L6b	3	2414.99	5714.01
F2S4_160707_007_H01	L6b	3	2162.44	5859.37
F2S4_170714_010_C01	L6b	3	2335.28	5738.16
F2S4_160425_006_G01	Pvalb	1	156.98	5660.22
F2S4_160607_007_H01	Pvalb	1	198.433	5596.23
F2S4_170807_006_E01	Pvalb	1	328.299	5648.24
F2S4_160502_002_B01	Pvalb	1	242.854	5774.39
F2S4_160502_001_G01	Pvalb	1	91.3553	5724.93
F2S4_160127_024_A01	L6 IT	3	1961.31	5217.83
F2S4_160428_023_B01	L6 IT	3	2095.89	5286.51
F2S4_160616_006_B01	L6 IT	3	2225.76	5185.28
F2S4_160126_014_H01	L6 IT	3	2077.83	5064.38
F2S4_160120_017_A01	L6 IT	3	2252.11	5259.41
F2S4_151217_011_A01	L6 IT	1	837.886	4949.69
F2S4_161129_001_G01	L2/3 IT	0	568.725	4703.98
F2S4_170104_001_E01	L2/3 IT	0	288.681	4880.11
F2S4_160210_013_A01	L5 IT	1	266.955	5124.14
F2S4_170203_010_A01	L4	1	379.231	5109.57
F2S4_160404_025_E01	Sst	3	1733.48	5403.76
F2S4_170221_001_G01	L5 IT	3	1599.06	5384.65
F2S4_160506_003_H01	Vip	3	1608.9	5475.48
F2S4_170116_015_B01	L5 IT	3	1507.92	5471.1
F2S4_160415_023_B01	Vip	3	1768.47	5502.26
F2S4_160504_010_F01	Lamp5	0	1175.97	2312.5
F2S4_160330_003_G01	Lamp5	0	990.938	2153.21
F2S4_160128_001_H01	Lamp5	0	1175.86	2105.94
F2S4_160404_045_G01	Lamp5	0	1025.17	2472.46
F2S4_160517_026_H01	Vip	0	1394.99	2065.4
F2S4_160614_001_B01	Vip	2	1199.44	6802.96
F2S4_160304_019_A01	Vip	2	972.174	6816.73
F2S4_160304_015_D01	Vip	2	1124.35	6609.46
F2S4_160304_015_C01	Vip	2	1037.28	6701.73
F2S4_160204_013_B01	Vip	2	1053.47	7045.49
F2S4_171006_010_F01	Vip	2	1249.47	6407.76
F2S4_160330_015_F01	Vip	2	1308.97	6243.61
F2S4_160708_002_E01	Vip	2	1460.64	6590.76
F2S4_160819_010_G01	Vip	2	1351.15	6364.61
F2S4_160204_020_G01	Vip	2	1187.05	6268.41
F2S4_160415_020_G01	Lamp5	4	2198.76	581.773
F2S4_161017_014_H01	Vip	4	1956.13	208.778
F2S4_170511_001_E01	Vip	2	1596.77	268.872
F2S4_170519_007_E01	Vip	4	1945.24	580.314
F2S4_170403_001_C01	Vip	2	1873.37	456.602
F1S4_180124_308_C01	Sncg	4	1041.1	1355.92
F2S4_171006_005_C01	Sncg	4	868.01	1147.38
F2S4_160613_008_F01	Serpinf1	4	726.051	1384.02
F2S4_171114_001_A01	Lamp5	4	837.089	1345.99
F2S4_161107_008_B01	Vip	4	857.016	1437.18
F2S4_160303_020_G01	Lamp5	0	2103.44	1304.28
F2S4_160721_002_F01	Lamp5	1	2494.99	1233.51
F2S4_160114_018_H01	Lamp5	0	2211.85	1248.86
F2S4_160405_035_H01	Lamp5	1	2294.37	1485.67
F2S4_160113_015_G01	L5 IT	0	2167.2	1291.69
F2S4_160719_008_C01	L4	0	805.58	4266.02
F2S4_170516_004_E01	L4	0	746.99	4151.86
F2S4_170116_010_H01	L4	0	521.248	4013.05
F2S4_170516_003_E01	L4	0	839.341	4340.57
F2S4_160719_005_B01	L4	0	890.463	4051.91
F2S4_151217_014_A01	L6 IT	3	1533.31	408.186
F2S4_151217_014_B01	L6 IT	3	1460.21	533.235
F2S4_151217_014_C01	L6 IT	2	1700.93	203.425
F2S4_151217_014_D01	L6 IT	3	1574.78	305.168
F2S4_151217_005_B01	Pvalb	2	1596.38	209.825
F2S4_160603_027_H01	L5 IT	0	720.402	3625.9
F2S4_160210_014_A01	L5 IT	0	744.315	3888.68
F2S4_160210_014_B01	L5 IT	0	878.051	3589.77
F2S4_171121_001_D01	L5 IT	0	801.502	3606.75
F2S4_160517_008_D01	L5 IT	0	818.427	3842.71
F2S4_170609_003_E01	L6b	3	3736.23	2843.78
F2S4_170605_011_B01	L6b	3	3787.01	2418.18
F2S4_160624_002_F01	NP	3	3826.38	2660.47
F2S4_170714_007_E01	L6b	3	3891.79	2391.87
F2S4_170605_009_E01	L6b	3	3712.5	2703.26
F2S4_160428_020_B01	L6 CT	3	3639.21	2244.73
F2S4_160317_005_A01	L6 CT	3	3685.27	2168.83
F2S4_161121_004_E01	L6 CT	3	3737.8	2479.33
F2S4_160316_002_F01	L6 CT	3	3845.51	2186.65
F2S4_160330_028_B01	L6 CT	3	3735	2326.2
F2S4_161017_022_D01	Vip	4	576.611	2483.61
F2S4_160119_001_C01	Vip	4	651.214	2094.11
F2S4_160526_001_A01	Vip	2	491.825	2433.4
F2S4_160629_023_G01	Sst	2	490.027	2539.25
F2S4_160502_003_G01	Sncg	2	422.559	2364.8
F2S4_160525_022_D01	Lamp5	0	178.811	4609.74
F2S4_160121_006_A01	Lamp5	0	452.4	4659.74
F2S4_160405_002_D01	Lamp5	0	408.639	4749.81
F2S4_160317_017_H01	Lamp5	0	401.556	4555.73
F2S4_160504_005_H01	Lamp5	0	266.891	4738.94
F2S4_180110_047_H01	L5 PT	1	728.106	5384.46
F2S4_160404_040_A01	Sst	1	723.559	5114.26
F2S4_161103_007_D01	L5 IT	0	706.306	4864.77
F2S4_160309_004_C01	L5 IT	1	1092.51	5131.96
F2S4_160623_016_B01	Sst	1	797.873	5137.12
F2S4_170907_005_A01	Pvalb	2	1858.32	6939.87
F2S4_171128_009_A01	Pvalb	2	1740.95	7011.9
F2S4_160217_004_G01	Sst	2	1578.62	7152.46
FYS4_171003_504_F01	Vip	2	1791.18	7017.62
F2S4_160415_012_F01	Pvalb	2	1554.4	6912.68
F2S4_151217_014_A01	L6 IT	2	6788.49	331.545
F2S4_151217_014_B01	L6 IT	2	6373.93	602.876
F2S4_151217_014_C01	L6 IT	2	6441.59	512.935
F2S4_151217_014_D01	L6 IT	2	6657.62	446.324
F2S4_151217_005_B01	Pvalb	2	6548.13	457.195
F2S4_171201_009_B01	Pvalb	1	4201.9	956.269
F2S4_171006_009_H01	Pvalb	2	4647.37	996.961
F2S4_160415_002_E01	Pvalb	1	4153.3	738.736
F2S4_160805_008_F01	Pvalb	2	4406.45	942.254
F2S4_160602_005_E01	Vip	2	4417.36	807.04
F2S4_160627_003_A01	L6 IT	3	3700.52	2474.33
F2S4_160309_005_H01	L5 IT	3	3564.21	2402.41
F2S4_160202_002_F01	Sst	3	3247.15	2176.01
F2S4_160623_004_C01	L6 CT	3	3557.53	2237.1
F2S4_160113_019_B01	L6 CT	3	3640.06	2441.84
F2S4_170130_006_G01	L2/3 IT	0	1344.78	1489
F2S4_161004_017_H01	L2/3 IT	0	1076.5	1651.71
F2S4_160128_001_F01	L2/3 IT	0	1003.1	1674.02
F2S4_160516_017_B01	L2/3 IT	0	1245.73	1415.74
F2S4_160404_043_E01	L2/3 IT	0	1310.77	1583.23
F2S4_160420_010_A01	NP	1	1252.9	4434.88
F2S4_171006_007_A01	L5 IT	1	1306.87	4558.21
F2S4_180122_013_C01	L5 IT	1	1341.02	4596.02
F2S4_160919_002_C01	L5 IT	1	1252.04	4670.2
F2S4_161003_001_A01	NP	1	1340.69	4368.44
F2S4_160601_007_G01	Vip	2	294.714	6394.83
F2S4_160129_024_C01	L4	1	248.09	6217.64
F2S4_160422_020_E01	Vip	2	465.535	6257.15
F2S4_160129_023_C01	L4	2	296.426	6330.32
F2S4_160304_006_E01	Vip	2	433.623	6334.69
F2S4_160614_008_D01	Sst	1	517.579	5276.25
F2S4_171006_008_G01	Sst	1	616.318	5127.48
F2S4_161110_001_G01	Sst	1	910.484	5184.97
F2S4_160202_012_D01	Sst	1	730.503	5082.51
F2S4_160217_004_A01	Sst	1	381.042	5048.62
F2S4_170612_001_H01	L5 PT	1	3156.81	1510.71
F2S4_170125_001_A01	L5 PT	1	3377.05	1572.85
F2S4_170201_007_G01	L5 PT	1	3257.02	1581.36
F2S4_180110_011_B01	L5 PT	1	3129.65	1599.79
F2S4_160818_002_C01	L5 PT	1	3431.14	1478.62
F2S4_160217_004_B01	Sst	1	3028.88	961.656
F1S4_160108_011_C01	Sst	1	2856.84	1108.98
F2S4_161010_031_G01	Sst	1	2966.02	1313.59
F2S4_161010_031_E01	Sst	1	2912.01	990.55
F2S4_160819_010_H01	Sst	1	3010.99	1062.43
F2S4_161207_002_G01	L6 CT	3	2529.16	3233.13
F2S4_161207_013_H01	L6 CT	1	2231.1	3326.17
F2S4_170828_024_G01	L6 CT	3	2581.63	3393.91
F2S4_160329_021_F01	L6 CT	3	2748.78	3090.6
F2S4_161121_004_A01	L6 CT	3	2573.82	3309.5
F2S4_170807_016_E01	Sst	1	2314.66	1167.79
F2S4_161010_031_H01	Sst	1	2449.91	927.653
F2S4_160726_001_A01	Sst	1	2397.91	989.5
F2S4_160623_004_A01	Sst	1	2281.91	860.901
F2S4_160726_003_A01	Sst	0	2305.76	1072.61
F2S4_160901_017_H01	L6 CT	3	2712.77	3493.86
F2S4_160928_011_A01	L5 IT	3	2422.92	3613.74
F2S4_160426_012_A01	L6 CT	3	2617.96	3563.03
F2S4_170609_001_A01	L5 PT	3	2769.34	3691.45
F2S4_160126_031_G01	L6 CT	3	2906.9	3484.67
F2S4_160808_032_E01	Vip	0	758.529	2390.79
F2S4_160525_010_H01	Vip	0	869.08	2369.02
F2S4_160404_029_D01	Sncg	4	469.949	2646.64
F2S4_160419_017_H01	Vip	4	647.052	2639.57
F2S4_170410_002_E01	L2/3 IT	0	775.246	2299.55
F2S4_161129_006_H01	L2/3 IT	4	224.795	3129.82
F2S4_160129_005_B01	L6 IT	0	594.63	3073.06
F2S4_170609_005_A01	L2/3 IT	0	487.013	3046.27
F2S4_170203_008_F01	L6 IT	0	601.809	3260.86
F2S4_160317_021_E01	L2/3 IT	0	511.903	3441.39
F2S4_160120_001_F01	L2/3 IT	0	1617.14	1418.07
F2S4_160701_008_C01	L2/3 IT	4	1163.97	1185.19
F2S4_161116_001_D01	L2/3 IT	4	1466.26	1252.77
F2S4_160701_044_G01	L2/3 IT	0	1342.54	1464.39
F2S4_160623_009_E01	L6 IT	0	1480.46	1521.35
F2S4_160613_025_E01	Pvalb	1	2322.46	1769.65
F2S4_161010_002_G01	Sst	0	2278.99	1804.16
F2S4_170405_004_E01	Sst	1	2384.89	1464.03
F2S4_161021_015_A01	Pvalb	0	2144.66	1540.73
F2S4_160824_049_E01	Pvalb	1	2338.56	1690.09
F2S4_170406_007_G01	Pvalb	1	3598.88	1286.6
F2S4_170210_006_B01	Pvalb	1	3755.55	1318.74
F2S4_160404_012_A01	Pvalb	1	3513.5	1420.37
F2S4_160404_011_H01	Pvalb	1	3551.06	1453.62
F2S4_160627_015_C01	Pvalb	1	3515.17	1319.26
F2S4_160624_024_H01	Sst	3	1274.63	5825.44
F2S4_160616_013_E01	Sst	2	1249.19	5994.42
F2S4_160121_003_E01	Sncg	3	1314.66	5933.91
F2S4_160405_044_E01	Lamp5	2	1159.77	5995.71
F2S4_161011_007_B01	Sst	3	1352.04	6022.95
F2S4_160525_009_G01	Vip	2	604.85	5851.23
F2S4_160323_003_B01	Pvalb	2	786.547	5797.94
F2S4_160613_024_E01	Pvalb	2	673.314	6140.73
F2S4_171006_010_C01	Pvalb	2	964.218	6051.36
F2S4_160413_012_E01	Pvalb	2	839.81	5726.83
F2S4_160602_007_F01	Vip	2	527.044	2483.54
F2S4_170807_023_H01	Sst	2	318.564	2471.17
F2S4_160819_002_F01	Lamp5	2	450.008	2448.6
F2S4_160405_009_E01	Lamp5	4	367.227	2640.86
F2S4_170526_008_D01	Lamp5	2	462.579	2567.06
F2S4_151217_014_A01	L6 IT	2	315.735	6978.42
F2S4_151217_014_B01	L6 IT	2	137.785	7102.4
F2S4_151217_014_C01	L6 IT	2	257.357	6798.15
F2S4_151217_014_D01	L6 IT	2	231.666	6939.48
F2S4_151217_005_B01	Pvalb	2	384.061	7139.66
F2S4_171003_017_C01	L6 IT	0	3254.76	531.584
F2S4_161004_028_B01	L5 IT	0	3298.02	676.628
F2S4_160120_020_B01	L6 IT	0	3139.34	568.439
F2S4_170202_007_H01	L6 IT	0	3325.38	573.498
F2S4_160428_021_D01	L6 IT	0	3238.13	775.238
F2S4_160624_005_B01	L6 CT	3	3589.16	3010.86
F2S4_161207_017_C01	L6 CT	3	3449.91	2573.09
F2S4_160210_002_A01	NP	3	3230.85	2705.58
F2S4_161207_008_G01	L6 CT	3	3553.71	2684.57
FJS4_170131_005_B01	L5 PT	3	3378.8	2794.89
F2S4_160921_002_D01	L6 IT	0	310.148	4501.81
F2S4_160808_025_H01	L5 IT	0	490.919	4267.91
F2S4_171121_011_E01	L5 IT	0	604.83	4153.2
F2S4_160706_049_E01	L5 IT	0	357.221	4581.13
F2S4_171003_016_C01	L6 IT	0	298.46	4465.82
F2S4_171121_011_F01	Astro	2	391.985	7066.54
F2S4_161017_006_G01	Vip	2	241.952	6952.49
F2S4_170707_038_H01	Vip	2	342.236	7003.96
F2S4_160225_007_B01	Vip	2	505.03	6976.37
F2S4_170707_005_D01	Vip	2	672.446	6946.92
F2S4_160516_027_H01	L4	1	3833.42	859.614
F2S4_160330_004_H01	L4	0	3765.3	515.593
F2S4_160330_021_E01	L4	0	3571.81	537.204
F2S4_170126_020_B01	L4	0	3841.75	650.918
F2S4_160503_010_F01	Vip	0	3876.69	743.886
F2S4_160330_015_A01	L4	0	1975.41	2358.71
F2S4_160901_007_D01	L4	1	2211.46	2493.45
F2S4_160701_016_E01	L5 IT	0	1909.03	2437.84
F2S4_160128_012_D01	L4	0	2037.07	2456.42
F2S4_160719_012_B01	L4	0	2047.56	2162.49
F2S4_180110_012_E01	L5 IT	0	1048.73	2614.64
F2S4_160301_010_E01	L5 IT	0	1530.87	2427.4
F2S4_160907_006_A01	L5 IT	0	1243.12	2397.71
F2S4_160818_008_G01	L5 IT	0	1430.59	2215.93
F2S4_160317_011_F01	L5 IT	0	951.493	2584.7
F2S4_151223_002_C01	Lamp5	4	850.652	1754.39
F2S4_160504_009_C01	Lamp5	4	820.528	1889.11
F2S4_160623_010_H01	Lamp5	4	805.453	1675.54
F2S4_160129_027_B01	Lamp5	4	728.114	1940.89
F2S4_170209_001_G01	Lamp5	4	780.767	1608.67
F2S4_161028_012_C01	Sst	1	3077.89	1910.15
F2S4_160601_012_D01	Sst	1	3243.04	1856.88
F2S4_160608_001_D01	Pvalb	1	2957.22	1892.27
F2S4_170526_004_C01	Pvalb	1	3153.3	1816.14
F2S4_160404_051_A01	Sst	1	3043.61	1844.69
F2S4_160420_016_H01	Vip	0	3325.36	903.418
F2S4_160404_042_G01	Lamp5	0	3191.11	712.511
F2S4_160907_014_G01	L5 IT	0	3222.46	955.494
F2S4_161017_019_H01	Vip	0	3369.48	1015.67
F2S4_160129_028_H01	L4	0	3308.3	713.386
F2S4_160412_008_A01	Sst	3	2794.15	3008.41
F2S4_160613_026_E01	Sst	3	2824.87	3099.05
F2S4_160613_026_D01	Sst	3	2940.13	2986.32
F2S4_160115_019_G01	Sst	3	2753.2	3146.64
F2S4_160321_030_H01	Sst	1	2560.4	2992.94
F2S4_160629_012_A01	Lamp5	1	3676.84	1613.82
F1S4_170426_016_A01	Lamp5	3	3906.24	1943.51
F2S4_160429_020_A01	Lamp5	3	3970.84	1872.38
F2S4_160505_006_C01	Lamp5	3	3993.22	1749.09
F2S4_160115_021_G01	Lamp5	3	3827.75	1928.06
FJS4_170405_005_E01	L5 PT	1	2275.21	3220.14
F2S4_160603_017_F01	NP	1	2406.87	3077.16
FJS4_170130_004_E01	L5 PT	1	2152.71	3215.73
FJS4_170405_006_H01	L5 PT	1	2348.48	3261.13
FJS4_170130_002_D01	L5 PT	1	2050.47	3326.21
F2S4_161207_018_C01	L6 CT	3	3030.51	3575.9
F2S4_170201_013_A01	L6 CT	3	2996.63	3237.04
F2S4_160914_001_B01	L6 CT	3	2790.47	3565.03
F2S4_160428_012_B01	L6 IT	3	2903.19	3568.28
F2S4_160428_012_C01	L6 CT	3	2733.1	3483.69
F2S4_170331_003_A01	Sst	1	1897.28	2744.93
F2S4_170331_002_B01	Sst	1	2130.43	3131.98
F2S4_160608_001_B01	Pvalb	1	2123.24	3009.18
F2S4_160613_014_E01	Sst	1	1873.09	3153.75
F2S4_160607_006_H01	Sst	1	2083.25	3285.79
F2S4_170807_021_C01	L6 IT	3	1801.68	4403.39
F2S4_160209_003_C01	L5 IT	3	1772.93	4497.47
F2S4_160428_023_G01	L6 IT	3	1564.7	4650.86
F2S4_160901_004_F01	L6 IT	3	1657.32	4740.91
FJS4_170405_009_B01	L5 PT	1	1528.74	4526.21
F2S4_160121_001_F01	L2/3 IT	0	659.362	3723.68
F2S4_160113_020_B01	L6 IT	0	600.285	3422.29
F2S4_161004_013_C01	L2/3 IT	0	552.115	3602.31
F2S4_160317_029_H01	L6 IT	0	448.943	3852.8
F2S4_160317_020_B01	L2/3 IT	0	424.131	3574.2
F2S4_160129_017_C01	Pvalb	2	5486.56	464.02
F2S4_171122_008_B01	Lamp5	2	5410.05	572.184
F2S4_171006_006_C01	Pvalb	2	5734.79	284.224
F1S4_160108_012_A01	Vip	2	5498.28	294.678
F2S4_160824_053_H01	Pvalb	2	5299.42	443.875
F2S4_160422_022_A01	Vip	2	1473.23	7314.11
F2S4_160429_008_C01	Vip	2	1283.91	7223.06
F2S4_160128_009_G01	Vip	2	1567.66	7097.17
F2S4_160503_003_H01	CR	2	1464.67	7184.55
F2S4_160502_012_A01	Vip	2	1661.92	7139.02
F2S4_160615_006_B01	L5 IT	1	822.572	4557.19
F2S4_160616_008_G01	L5 IT	1	889.128	4823.71
F2S4_160919_009_B01	L5 IT	1	897.173	4575.02
F2S4_161004_020_B01	L5 IT	1	858.435	4670.1
F2S4_170707_030_F01	Sst	1	883.764	4452
F2S4_161004_019_H01	L6b	3	2571.29	4777.6
F2S4_170605_015_A01	L6b	3	2554.58	4682.68
F2S4_160628_006_E01	NP	3	2244.97	4686.53
F2S4_160428_021_E01	L6 CT	3	2640.6	4570.31
F2S4_170609_007_B01	L6b	3	2218.14	4476.07
F2S4_160901_013_H01	Vip	2	590.591	5685.93
F2S4_160608_002_D01	Pvalb	1	697.559	5604.56
F2S4_170126_013_E01	L4	1	361.571	5523.38
F2S4_170807_006_H01	Lamp5	2	688.844	5656.89
F2S4_151217_011_H01	Pvalb	2	662.23	5719.47
F2S4_160524_011_D01	Pvalb	1	266.597	5127.64
F2S4_160115_016_A01	Pvalb	1	552.517	5214.17
F2S4_161010_032_A01	Sst	1	278.661	5225.1
F2S4_160323_001_F01	Pvalb	0	326.516	4858.8
F2S4_161021_008_H01	Pvalb	1	385.447	5408.78
F2S4_160404_004_D01	Lamp5	0	212.675	3890.52
F2S4_160129_030_F01	L2/3 IT	0	267.23	3763.8
F2S4_160601_016_B01	Lamp5	0	444.6	3626.97
F2S4_170807_022_A01	L6 IT	0	477.889	3546.01
F2S4_170123_001_D01	L2/3 IT	0	187.28	3646.23
F2S4_160415_010_F01	Vip	2	5483.05	1070.66
F2S4_161107_010_F01	Vip	2	5181.21	1088.02
F2S4_170807_007_C01	Vip	2	5284.05	1212.43
F2S4_170807_007_A01	Vip	2	5348.09	1107.16
F2S4_160601_011_C01	Vip	2	5351.25	1185.15
F2S4_160517_007_D01	L6 IT	3	2055.88	4493.89
F2S4_161123_163_H01	L6 IT	3	1725.08	4461.32
F2S4_160831_001_H01	L5 IT	3	2141.24	4418.96
F2S4_160120_014_D01	L6 IT	3	2175.19	4550.67
F2S4_170202_008_A01	L6 IT	3	2264	4461.87
F2S4_160429_006_G01	Lamp5	4	1290.51	1269.56
F2S4_170420_010_C01	Pvalb	0	1325.18	1574.77
F2S4_160405_037_G01	Lamp5	0	1523.35	1617.87
F2S4_160819_013_G01	Lamp5	0	1460.01	1478.7
F1S4_170426_012_B01	Pvalb	0	1624.3	1671.27
F2S4_160518_024_E01	L6 IT	0	3573.52	387.7
F2S4_160505_024_G01	Lamp5	0	3652.01	463.793
F2S4_160505_023_D01	Vip	0	3432.06	291.559
F2S4_160505_023_A01	Vip	0	3450.56	336.989
F2S4_160719_001_E01	L4	0	3731.41	466.584
F2S4_160622_019_E01	L5 IT	0	1248.37	2844
F2S4_170116_002_A01	L4	0	1416.26	2704.9
F2S4_170516_002_G01	L4	0	1208.5	2745.42
F2S4_160301_010_D01	L5 IT	0	1498.12	2474.33
F2S4_160919_004_G01	L5 IT	0	1349.55	3084.17
F2S4_160209_001_B01	L5 IT	1	1906.21	3051.82
F2S4_160906_011_E01	L5 IT	0	1713.01	2920.45
F2S4_160906_011_D01	L5 IT	1	1803.19	3235.86
F2S4_160209_002_A01	L5 IT	1	1878.82	2893.17
F2S4_160209_002_B01	L5 IT	1	1979.88	2971.84
F2S4_160712_002_A01	Pvalb	0	1641.62	1740.11
F2S4_170411_010_C01	L6 IT	0	1268.82	1841.91
F2S4_170130_005_B01	L6 IT	0	1543.61	1961.14
F1S4_180124_312_H01	L2/3 IT	0	1429.87	1681.67
F2S4_160613_020_G01	Lamp5	0	1338.44	1540.35
F2S4_160603_004_C01	L6 IT	1	2925.41	2278.64
F2S4_160516_038_H01	L6 IT	3	3115.78	2262.06
F2S4_160907_005_B01	L5 IT	1	3034.54	2246.31
F2S4_160126_036_F01	L6 IT	3	3159.28	2174.26
F2S4_160126_036_C01	L6 IT	3	3168.61	2574.04
F2S4_160623_004_G01	L6 IT	0	1059.25	2460.08
F2S4_160627_001_A01	L6 IT	0	922.915	2703.58
F2S4_171003_017_B01	L6 IT	0	839.425	2416.61
F2S4_160929_002_G01	L6 IT	0	830.47	2340.57
F2S4_160928_001_H01	L6 IT	0	845.227	2639.64
F2S4_160531_016_H01	Serpinf1	2	989.001	6969.7
F2S4_160303_015_C01	Vip	2	852.831	7182.92
F2S4_170707_005_F01	Vip	2	850.788	6937.65
F2S4_160114_017_E01	Vip	2	624.87	7192.8
F2S4_160613_016_H01	Vip	2	918.526	7141.94
F2S4_160329_021_H01	L6 IT	0	1944.49	1135.03
F2S4_160317_022_H01	L6 IT	0	2184.32	1147.85
F2S4_160120_018_G01	L6 IT	0	1996.25	1245.55
F2S4_170320_006_F01	L4	0	1883.76	1233.83
F1S4_180124_312_B01	L2/3 IT	0	2246.37	1321.68
F2S4_160623_011_C01	NP	3	2306.09	5265.24
F2S4_161028_008_D01	Sst	3	2459.06	5313.6
F2S4_160420_009_C01	NP	3	2358.45	5364.35
F2S4_160624_004_C01	NP	3	2236.23	5445.96
F2S4_160706_026_F01	L6 IT	3	2155.75	5490.2
F2S4_160818_003_C01	L5 PT	1	3197.29	1587.56
F2S4_160505_028_B01	Pvalb	1	3320.52	1883.59
F2S4_160414_005_D01	Pvalb	1	3412.71	1939.1
F2S4_160328_012_F01	L5 PT	1	3005.83	1687.88
F2S4_170302_008_C01	Pvalb	1	3343.93	2036.37
F2S4_160622_004_C01	L5 PT	3	1640.81	5186.99
FYS4_171004_102_E01	L5 PT	1	1452.38	4977.18
F2S4_160615_008_E01	L5 PT	1	1368.67	4873.44
F2S4_180110_071_C01	L5 PT	1	1438.73	4826.04
F2S4_160622_003_G01	L5 PT	3	1488.37	4913.22
F2S4_170707_030_E01	Vip	2	577.537	6667.77
F2S4_171006_002_C01	Vip	2	587.905	6542.25
F2S4_160725_001_A01	Vip	2	487.045	6546.58
F2S4_171006_014_C01	Vip	2	491.436	6659.38
F2S4_160303_018_F01	Vip	2	683.797	6767.06
F2S4_160707_005_C01	Sst	1	1432.32	4039.57
F2S4_160502_015_C01	Sst	1	1335.66	4020.56
F2S4_160505_016_H01	Sst	1	1685.97	3947.62
F2S4_160524_015_D01	Sst	1	1684.41	3810.39
F2S4_170908_002_F01	Sst	1	1414.26	3941.87
F2S4_170518_012_E01	L6 IT	0	3482.97	338.597
F2S4_160701_038_C01	L4	0	3272.27	265.406
F2S4_160615_009_A01	L5 IT	0	3361.06	567.215
F2S4_161007_003_C01	L4	0	3433.77	487.388
F2S4_160701_036_C01	L4	0	3317.4	329.406
F2S4_161019_006_D01	Lamp5	2	5060.75	388.058
F2S4_161107_010_C01	Vip	2	4959.31	524.287
F2S4_160414_010_E01	Vip	2	4955.92	284.396
F2S4_161103_008_F01	Pvalb	2	5123.86	418.767
F2S4_161107_005_F01	Vip	2	4813.71	276.435
F2S4_160517_006_A01	L5 IT	0	1563.03	2852.56
F2S4_160210_006_A01	L5 IT	0	1487.43	2488.4
F2S4_160719_004_D01	L4	0	1753.3	2524.69
F2S4_160216_002_B01	L5 IT	0	1341.73	2317.55
F2S4_160210_013_G01	L5 IT	0	1712.39	2627.75
F2S4_160415_015_E01	Vip	2	815.08	6823.43
F2S4_161004_011_D01	Vip	2	587.038	6800.82
F2S4_160204_018_A01	Vip	2	716.406	6717.71
F2S4_160115_011_C01	Vip	2	783.142	6652.75
F2S4_160901_004_E01	Astro	2	667.194	6805.75
F2S4_160127_003_H01	L2/3 IT	4	2139.9	562.199
F2S4_160721_005_D01	Sncg	4	2295.2	761.601
F2S4_160623_022_C01	Vip	2	2424.94	832.503
F1S4_180124_312_A01	L2/3 IT	4	2160.62	878.87
F2S4_161109_001_E01	Vip	2	2392.36	787.075
F2S4_160919_001_H01	Sst	3	1661.64	4622.23
F2S4_160616_008_A01	L5 IT	3	1656.21	4692.39
F2S4_161128_018_G01	L5 IT	3	1737.91	4654.43
F2S4_160919_008_F01	L5 IT	3	1755	4474.48
F2S4_161114_001_G01	L5 PT	1	1474.65	4134.22
F2S4_170516_005_B01	L4	0	936.559	3669.63
F2S4_160428_019_F01	L4	0	1057.32	3713.52
F2S4_160808_023_E01	L5 IT	0	986.813	3506.66
F2S4_170516_004_H01	L4	0	1125.56	3699.59
F2S4_160127_007_A01	L4	0	1017.39	3619.5
F2S4_170830_002_E01	Sst	1	2789.29	2009.31
F2S4_161104_001_C01	Pvalb	1	2798.81	2236.94
F2S4_160414_006_B01	Sst	1	2957.4	1931.53
F2S4_170526_013_D01	Sst	1	2871.39	1896.9
F2S4_170907_001_F01	Sst	1	3057.04	2254.37
F2S4_170707_011_D01	L6b	3	3638.65	2862.17
F2S4_170605_002_F01	L6b	3	3455.39	2966.54
F2S4_160113_026_A01	L6 IT	3	3536.63	2882.13
F2S4_161004_019_A01	L6b	3	3361.32	2963.86
F2S4_170605_003_H01	L6b	3	3483.14	3117.53
F2S4_160408_003_A01	Pvalb	1	384.517	5965.85
F2S4_171201_005_G01	Pvalb	2	553.68	5855.56
F2S4_160204_013_C01	Vip	1	258.566	5712.79
F2S4_160408_003_E01	Pvalb	1	502.117	5796.69
F2S4_171201_006_E01	Pvalb	1	214.731	5992.27
F2S4_170807_010_C01	Lamp5	0	868.812	3037.37
F2S4_160429_001_B01	Lamp5	0	1015.69	3364.84
F2S4_160721_004_F01	Lamp5	0	875.016	3090.29
F2S4_160928_003_G01	L6 IT	0	660.852	3204.94
F2S4_160420_014_F01	Sst	0	616.233	3306.61
F2S4_161017_004_D01	Vip	2	1734.43	6134.27
F2S4_160620_014_D01	Vip	2	1891.2	6232.04
F2S4_160504_004_D01	Vip	2	1818.92	6154.57
F2S4_160620_014_H01	Vip	3	1744.85	6235.92
F2S4_171122_007_F01	Lamp5	2	1935	6174.13
F2S4_160429_005_C01	Lamp5	3	1620.78	5472.28
F2S4_160413_008_B01	Lamp5	3	1847.42	5460.04
F2S4_160209_007_G01	Lamp5	3	1848.08	5367.34
F2S4_160415_023_H01	Lamp5	3	1977.58	5380.33
F2S4_160503_009_A01	Lamp5	3	1703.68	5392.58
F2S4_170707_020_E01	Sst	1	3471.86	1779.05
F2S4_160114_001_D01	Sst	1	3594.4	1782.01
F2S4_161010_023_E01	Sst	3	3631.44	2096.23
F2S4_171004_003_A01	Sst	1	3683.33	1974.78
F2S4_160128_013_H01	Sst	1	3534.76	1727.65
F2S4_160316_001_D01	L6 CT	3	3413.82	2183.88
F2S4_160616_008_H01	L5 IT	1	3169.94	1927.06
F2S4_160420_010_E01	L5 IT	1	3480.27	2035.34
F2S4_160622_007_H01	L5 IT	3	3737.9	2128
F2S4_160328_008_E01	L5 IT	1	3374.7	1848.03
F2S4_160502_011_C01	Vip	2	6444.21	465.103
F2S4_171006_009_E01	Oligo	2	6555.28	667.167
F2S4_170707_005_B01	Vip	2	6529.25	892.5
F2S4_160601_003_E01	Vip	2	6380.7	613.096
F2S4_171215_001_H01	CR	2	6309.22	639.27
F2S4_160329_020_D01	L6 IT	3	2165.06	4764.43
F2S4_160120_013_F01	L6 IT	3	1914.94	4731.05
F2S4_170914_003_B01	L6 IT	3	1778.73	4629.7
F2S4_160120_013_G01	L6 IT	3	1971.38	4689.21
F2S4_170914_003_E01	L6 IT	3	1732.88	4733.07
F2S4_160128_025_C01	Vip	3	3081.21	3203.67
F2S4_171121_022_C01	L6 CT	3	3047.24	3053.1
F2S4_160614_001_A01	Sst	3	2844	3276.78
F2S4_160623_007_C01	L6 CT	3	2958.25	3256.51
F2S4_160113_024_E01	Vip	2	3170.79	3236.32
F2S4_160426_016_D01	L2/3 IT	4	469.253	2273.27
F2S4_170410_001_B01	L6 IT	0	791.415	2258.48
F2S4_160701_042_F01	L2/3 IT	0	981.562	2076.08
F2S4_160706_047_A01	L5 IT	0	891.019	2510.89
F2S4_160420_001_F01	L5 IT	0	770.082	2362.11
F2S4_160329_018_E01	L6 IT	0	852.647	3983.95
F2S4_160603_015_C01	L6 IT	0	620.575	3876.95
F2S4_160209_010_D01	L2/3 IT	0	810.075	4056.77
F2S4_161128_004_D01	L6 IT	0	602.223	3792.25
F2S4_160628_001_B01	L6 IT	0	536.062	4194.58
FYS4_171004_102_D01	L5 PT	1	4010.43	1451.64
F2S4_160616_006_D01	L5 PT	1	4098.45	1167.49
FJS4_170511_008_H01	L5 PT	1	4059.15	1255.85
FJS4_170511_009_B01	L5 PT	1	3885.07	1410.95
F2S4_161207_010_F01	L5 PT	1	4005.05	1014.8
F2S4_161111_001_H01	L5 PT	1	2547.28	2451.29
F2S4_160126_034_G01	Sst	1	2340.63	2382.64
F2S4_160616_010_B01	L5 PT	1	2406.56	2227.29
F2S4_160328_005_B01	L5 PT	1	2438.49	2406.39
F2S4_160616_004_F01	L5 PT	1	2356.02	2313.04
F2S4_160205_035_D01	Vip	2	6169.8	527.408
F2S4_170412_001_F01	Meis2	2	6049.38	478.161
F2S4_160429_017_B01	Vip	2	6183.57	666.545
F2S4_160205_032_F01	Vip	2	6379.87	475.759
F2S4_160630_004_F01	Sst	1	2507.23	2560.63
F2S4_160517_025_H01	Sst	1	2388.36	2459.64
F2S4_160615_007_D01	Sst	1	2515.93	2599.54
F2S4_160726_006_G01	Sst	1	2581.79	2817.47
F2S4_160613_026_A01	Pvalb	1	2769.38	2422.39
F2S4_160926_006_D01	L5 IT	1	1897.26	3205.04
F2S4_160616_001_A01	L5 IT	1	2407.29	3044.65
F2S4_160616_005_B01	L5 IT	1	1978.8	2965.02
F2S4_160622_020_H01	L5 IT	1	1950.93	3517.45
F2S4_160622_003_A01	L5 IT	1	1893.98	3405.06
F2S4_180110_043_B01	L5 PT	1	2087.28	3452.16
F2S4_170406_001_E01	L5 PT	1	2035.65	3404.42
F2S4_180110_005_F01	L5 PT	1	1999.28	3307.35
F2S4_160317_008_B01	L5 PT	1	2295.63	3439.19
F2S4_160929_003_C01	L5 IT	1	2135.03	3365.29
F2S4_160415_024_F01	Vip	4	460.62	2731.16
F2S4_160504_010_E01	Sncg	2	305.98	2517.55
F2S4_160524_010_F01	Vip	0	360.735	3019.49
F2S4_160524_009_H01	Vip	4	186.356	2698.47
F2S4_171006_006_D01	Vip	4	168.444	2791.78
F2S4_160726_005_A01	Sst	1	1961.63	2873.5
F2S4_161010_016_E01	Sst	1	2032.87	2657.77
F2S4_161028_005_A01	Sst	1	1980.15	2736.12
F2S4_160121_017_H01	Sst	0	1801.69	2758.42
F2S4_160708_003_B01	Sst	1	2477.14	3095.24
F2S4_170707_004_G01	Lamp5	4	603.545	2055.12
F2S4_160405_011_D01	Lamp5	4	579.786	1815.58
F2S4_160121_013_D01	Vip	4	350.916	1700.23
F2S4_160119_006_D01	Lamp5	4	473.232	1829.96
F2S4_170707_005_C01	Vip	4	587.01	1726.62
F2S4_170202_010_G01	L6 IT	3	4208.65	1572.29
F2S4_160330_026_E01	L6 CT	3	4099.73	1506.53
F2S4_161004_045_B01	L6 CT	3	4236.6	1405.91
F2S4_171121_017_D01	L6 CT	3	4248.84	1485.04
F2S4_160516_042_B01	L6 CT	3	4462.18	1557.84
F2S4_160127_005_F01	L2/3 IT	0	690.753	3069.45
F2S4_160701_009_A01	L2/3 IT	0	794.46	2768.45
F2S4_160706_001_G01	L6 IT	0	651.768	2874.95
F2S4_160426_018_G01	L2/3 IT	0	697.511	2951.22
F2S4_160321_022_C01	L6 IT	0	749.759	2872.25
F2S4_160603_013_H01	L6 IT	3	2278.96	4367.19
F2S4_160428_013_A01	L6 IT	3	2515.7	4509.41
F2S4_160120_028_A01	L6 IT	3	2400.08	4402.94
F2S4_170803_012_D01	L6 IT	3	2304.38	4526.59
F2S4_160706_002_F01	L6 IT	3	2466.51	4448.04
F2S4_170130_004_C01	L6 IT	0	596.044	4139.98
F2S4_160113_026_H01	L6 IT	0	246.965	4005.3
F2S4_170130_004_A01	L6 IT	0	432.209	4017.29
F2S4_160706_032_E01	L6 IT	0	592.28	3836.51
F2S4_170803_021_F01	L6 IT	0	246.406	4102.41
F2S4_160524_012_D01	Vip	2	418.666	6011.67
F2S4_160419_023_C01	Vip	2	599.095	6019.4
F2S4_160405_036_A01	Vip	1	345.996	6119.26
F2S4_170707_012_A01	Sst	2	458.549	6196.4
F1S4_170426_015_H01	Vip	2	502.33	6020.89
F2S4_170203_010_B01	L6 IT	3	3707.54	2215.35
F2S4_160706_011_E01	L6 IT	3	3865.14	1915.46
F2S4_160516_038_D01	L6 IT	3	4126.57	2021.83
F2S4_160321_016_A01	L6 IT	3	3580.01	2189.13
F2S4_160516_004_G01	L6 IT	3	3689.95	2364.46
F2S4_160413_015_A01	Sst	1	3585.07	1560.65
F2S4_160407_001_H01	Vip	1	3685.04	1705
F2S4_161011_002_F01	Sst	1	3298.63	1710.36
F2S4_161010_007_D01	Sst	1	3396.67	1576.47
F2S4_160505_021_A01	Vip	1	3485.81	1466.82
F2S4_160701_041_B01	L2/3 IT	0	797.378	3062.68
F2S4_160831_001_B01	L2/3 IT	0	799.661	2655.47
F2S4_160516_012_C01	L2/3 IT	0	885.524	3056.03
F2S4_170105_005_B01	L2/3 IT	0	954.275	3186.28
F2S4_160706_026_B01	L6 IT	0	1016.81	2905.29
F2S4_170412_003_A01	Meis2	2	6016.6	246.96
F2S4_160204_021_G01	Vip	2	6252.64	248.07
F2S4_170518_001_F01	CR	2	5953.58	371.123
F2S4_170412_003_D01	Meis2	2	6096.8	235.123
F2S4_170518_001_G01	Vip	2	5956.45	454.082
F2S4_160127_024_B01	L6 IT	3	4299.62	1866.18
F2S4_160516_034_H01	L6 CT	3	4149.26	1614.4
F2S4_170202_009_G01	L6 IT	3	4065.95	1901.09
F2S4_161128_011_A01	L6 IT	3	4336.8	1937.86
F2S4_160628_003_B01	L6 CT	3	4170	1968.36
F2S4_160426_019_C01	L4	1	2068.06	2698.44
F2S4_170203_017_C01	L4	0	1572.34	2985.13
F2S4_170126_009_C01	L4	0	1710.09	2792.59
F2S4_160620_027_G01	L5 IT	0	1732.49	2682.51
F2S4_170116_004_A01	L4	0	1534.56	2667.41

## Sheet: Mouse Cortex Tangram
Cell Index	Cell_Type	x	y
Cell_270	L6 CT	1534.31	1712.4
Cell_139	L6 IT	469.97	4211.19
Cell_191	Lamp5	2868.32	1654.91
Cell_161	Lamp5	1512.57	911.52
Cell_168	Lamp5	3187.36	3026.42
Cell_57	L4	1929.83	3491.34
Cell_139	L6 IT	419.627	4151.27
Cell_97	L2/3 IT	1604.89	2617.7
Cell_113	L4	700.472	1641.5
Cell_119	L5 IT	5567.56	792.015
Cell_84	Lamp5	904.678	1251.2
Cell_63	Lamp5	5067.39	853.763
Cell_254	L6 IT	2671.4	2937.04
Cell_131	L6 IT	731.367	4540.02
Cell_29	Lamp5	1611.53	3292.3
Cell_198	Lamp5	1456.22	3819.82
Cell_125	L6 CT	2064.95	4328.3
Cell_157	L6 IT	4441.66	524.86
Cell_225	L4	3759.36	2173.09
Cell_209	L2/3 IT	1336.81	6788.42
Cell_212	L2/3 IT	953.074	1428.18
Cell_273	Lamp5	1914.05	3003.67
Cell_62	Lamp5	2072.44	4076.89
Cell_259	L6 IT	1767.67	4620.43
Cell_304	L4	3829.76	1013.64
Cell_212	L2/3 IT	935.774	1289.74
Cell_1	L4	1621.92	4072.45
Cell_110	L4	2402	395.493
Cell_200	Lamp5	1578.02	2901.95
Cell_51	L4	1981.1	6942.66
Cell_3	L4	1335.55	946.346
Cell_232	L4	2384.38	3514.29
Cell_61	L6 IT	3225	1271.6
Cell_226	L4	1030.08	1517.04
Cell_247	L6 IT	775.487	7092.78
Cell_53	L4	2095.65	5337.72
Cell_280	L2/3 IT	3503.13	1942.56
Cell_43	L2/3 IT	3452.57	1062.84
Cell_62	Lamp5	1932.69	3892.06
Cell_82	Lamp5	1684.11	800.548
Cell_281	L2/3 IT	1348.43	4943.99
Cell_177	Lamp5	2213.64	3873.24
Cell_96	L2/3 IT	1224.57	754.899
Cell_273	Lamp5	1790.26	2768.16
Cell_308	L5 PT	2004.39	3281.83
Cell_206	L2/3 IT	521.367	4822.26
Cell_88	L2/3 IT	4173.42	256.571
Cell_18	L6 IT	4727.74	905.36
Cell_54	L4	2540.02	3734.09
Cell_311	L6 IT	2032.95	2669.44
Cell_292	L4	3696.89	3074.16
Cell_285	L2/3 IT	4947.27	627.64
Cell_15	L6 CT	740.252	2101.51
Cell_38	Lamp5	2936.92	2880.73
Cell_146	L6 CT	5824.9	676.046
Cell_42	Lamp5	956.692	4089.03
Cell_80	Lamp5	1840.62	1854.29
Cell_164	Lamp5	1823.85	3785.97
Cell_24	L6 IT	4828.86	583.071
Cell_14	L5 IT	2388.52	3036.41
Cell_27	Lamp5	1261.25	6619.61
Cell_1	L4	1450.58	3943.11
Cell_150	L6 IT	468.688	2755.3
Cell_1	L4	1484.24	4233.5
Cell_149	L6 CT	3625.12	2784.9
Cell_24	L6 IT	4707.08	644.449
Cell_284	L2/3 IT	3362.82	460.086
Cell_190	Lamp5	1454.9	2198.36
Cell_204	L2/3 IT	356.802	5683.38
Cell_210	L2/3 IT	1312.1	6316.96
Cell_151	L6 IT	2096.9	4947.54
Cell_322	L6 IT	4140.74	1879.11
Cell_60	L6 IT	618.857	3415.03
Cell_175	Lamp5	1606.83	1108.27
Cell_202	Lamp5	451.23	1973.18
Cell_27	Lamp5	1077.3	6634.66
Cell_61	L6 IT	3369.66	1412.22
Cell_219	L2/3 IT	592.503	2409.19
Cell_99	L2/3 IT	1345.43	5326.57
Cell_39	Lamp5	4680.95	1215.76
Cell_84	Lamp5	1136.71	1252.41
Cell_212	L2/3 IT	1082.56	1388.89
Cell_104	L4	1081.12	4990.35
Cell_218	L2/3 IT	3637.49	2444.06
Cell_161	Lamp5	1349.4	877.271
Cell_212	L2/3 IT	880.312	1286.59
Cell_159	L6 CT	2534.6	780.448
Cell_293	L4	266.155	5847.17
Cell_267	L6 CT	464.559	3825.16
Cell_184	Lamp5	1282.91	6037.81
Cell_311	L6 IT	2050.88	2879.19
Cell_286	L2/3 IT	1477.72	2510.26
Cell_152	L6 IT	2512.2	1410.91
Cell_291	L4	3161.3	2074.28
Cell_220	L4	291.059	4533.36
Cell_230	L4	2862	1539.66
Cell_175	Lamp5	1363.66	1290.58
Cell_302	L4	850.614	2192.37
Cell_243	L6 IT	227.31	6984.38
Cell_215	L2/3 IT	1815.13	529.967
Cell_181	Lamp5	1681.27	3336.74
Cell_319	L6 IT	3420.78	1508.76
Cell_148	L6 IT	383.187	2213.96
Cell_286	L2/3 IT	1487.73	2533.17
Cell_46	L4	6376.05	282.588
Cell_253	L6 IT	3403.08	1092.11
Cell_92	L2/3 IT	2550.46	700.391
Cell_243	L6 IT	182.298	7012.72
Cell_264	L6 CT	2173.17	4739.04
Cell_272	L6 CT	1381.33	2818.75
Cell_82	Lamp5	1508.21	862.88
Cell_231	L4	2871.27	1495.15
Cell_143	L6 CT	4122.68	2104.71
Cell_265	L6 CT	516.618	5767.56
Cell_63	Lamp5	4987.31	944.537
Cell_221	L4	980.093	5171.85
Cell_105	L5 IT	3592.1	570.417
Cell_84	Lamp5	959.545	1122.71
Cell_156	L6 CT	1561.49	5446.57
Cell_301	L4	2998.94	3199.95
Cell_3	L4	968.27	1165.08
Cell_148	L6 IT	326.977	2215.59
Cell_122	L5 IT	2205.37	333.565
Cell_30	Lamp5	1336.82	3857.46
Cell_175	Lamp5	1530.9	1162.92
Cell_125	L6 CT	1896.62	4165.35
Cell_181	Lamp5	1687.49	3425.64
Cell_63	Lamp5	4924.94	1031.42
Cell_8	L4	4980.06	1376.19
Cell_242	L6 IT	531.003	2602.27
Cell_5	L4	2763.67	1100.31
Cell_267	L6 CT	258.434	3528.26
Cell_257	L6 CT	3070.74	3435.22
Cell_200	Lamp5	1600.01	2896.17
Cell_204	L2/3 IT	321.839	5495.61
Cell_128	L6 CT	2222.78	3672.7
Cell_285	L2/3 IT	5128.76	244.001
Cell_28	Lamp5	5301.92	1073.65
Cell_178	Lamp5	1204.26	6244.61
Cell_189	Lamp5	1423.83	6444.49
Cell_25	L6 IT	1658.8	6404.46
Cell_46	L4	6392.94	452.727
Cell_201	Lamp5	3259.41	2034.8
Cell_60	L6 IT	614.141	3467.03
Cell_100	L2/3 IT	204.407	6993.63
Cell_309	L6 IT	2081.73	3553
Cell_97	L2/3 IT	1709.92	2560.39
Cell_270	L6 CT	1621.93	1569.07
Cell_141	L6 IT	1084.8	5732.51
Cell_259	L6 IT	1655.19	4801.58
Cell_263	L6 IT	792.594	4792.03
Cell_219	L2/3 IT	605.958	2189.41
Cell_177	Lamp5	2390.53	3911.32
Cell_143	L6 CT	3776.46	2076.89
Cell_248	L5 PT	3640.43	676.785
Cell_166	Lamp5	2222.11	5157.05
Cell_284	L2/3 IT	3269.72	447.682
Cell_304	L4	4107.4	1337.02
Cell_20	L6 IT	1375.42	2053.24
Cell_97	L2/3 IT	2097.43	2471.89
Cell_151	L6 IT	2180.46	4933.46
Cell_149	L6 CT	3852.3	2838.43
Cell_96	L2/3 IT	961.34	899.916
Cell_106	L4	498.419	3154.73
Cell_247	L6 IT	589.166	6918.57
Cell_21	L6 IT	1828.94	3600.22
Cell_130	L6 CT	2773.97	854.939
Cell_91	L2/3 IT	1069.44	4954.85
Cell_195	Lamp5	1603.35	6843.66
Cell_60	L6 IT	862.608	3844.13
Cell_319	L6 IT	3153.91	1674.65
Cell_147	L6 IT	2312.45	1131.08
Cell_258	L6 IT	2004.86	3061.45
Cell_202	Lamp5	166.423	1976.55
Cell_127	L6 CT	1072.91	5351.65
Cell_62	Lamp5	2200.77	3900.86
Cell_276	L2/3 IT	1121.22	2445.42
Cell_83	Lamp5	1807.91	6855.85
Cell_25	L6 IT	1756.26	6479.85
Cell_184	Lamp5	1072.29	5879.12
Cell_192	Lamp5	1175.13	6575.55
Cell_0	L4	5272.9	726.385
Cell_192	Lamp5	1244.9	6693.79
Cell_178	Lamp5	1195.03	6217.79
Cell_268	L6 IT	5346	1010.25
Cell_92	L2/3 IT	2517.04	1050.46
Cell_121	Lamp5	1815.06	6147.18
Cell_225	L4	3382.4	2311.2
Cell_88	L2/3 IT	4472.37	413.596
Cell_304	L4	4011.85	1340.49
Cell_172	Lamp5	4144.11	860.983
Cell_85	Lamp5	1935.71	1885.83
Cell_94	Lamp5	2026.37	2125.68
Cell_86	Lamp5	1870.89	843.321
Cell_139	L6 IT	462.087	4257.2
Cell_19	L6 IT	2904.39	3320.93
Cell_241	L5 IT	594.678	5928.17
Cell_294	L4	519.488	3107.22
Cell_12	L5 IT	2407.98	2182.82
Cell_114	L4	558.166	5408.34
Cell_20	L6 IT	1277.56	2145.44
Cell_278	L2/3 IT	2302.57	978.056
Cell_69	Lamp5	3046.23	395.331
Cell_114	L4	482.061	5371.95
Cell_185	Lamp5	1654.28	1581.46
Cell_90	L2/3 IT	2522.69	2955.86
Cell_114	L4	405.05	5486.74
Cell_23	L6 IT	989.475	6506.78
Cell_140	L6 IT	6815.56	486.358
Cell_145	L6 IT	2851.05	314.956
Cell_250	L6 IT	1300.28	2548.14
Cell_122	L5 IT	2260.92	548.345
Cell_86	Lamp5	1923.03	793.329
Cell_229	L4	535.284	5205.41
Cell_38	Lamp5	2965.92	2801.72
Cell_231	L4	3013.71	1088.36
Cell_0	L4	5382.08	742.871
Cell_210	L2/3 IT	1395.08	6146.47
Cell_201	Lamp5	3197.82	1757.26
Cell_15	L6 CT	813.784	2223.92
Cell_307	L6 IT	2711.97	2544.11
Cell_14	L5 IT	2373	3108.17
Cell_300	L4	1810.56	4678.26
Cell_33	Lamp5	4466.58	1304.75
Cell_160	L6 IT	2983.31	2662
Cell_282	L2/3 IT	542.069	6732.33
Cell_206	L2/3 IT	329.116	5076.8
Cell_168	Lamp5	3144.33	3018.93
Cell_107	L4	3765.58	1030.85
Cell_18	L6 IT	4660.57	766.151
Cell_20	L6 IT	1202.51	2114.19
Cell_34	Lamp5	1959.21	5220.38
Cell_273	Lamp5	2057.57	3226.25
Cell_314	L6 IT	734.065	3171.32
Cell_301	L4	2897.65	3186.01
Cell_244	L6 IT	3370.01	620.131
Cell_215	L2/3 IT	1579.7	366.818
Cell_75	Lamp5	864.74	1832.36
Cell_153	L6 CT	1063.13	2111.56
Cell_280	L2/3 IT	3248.77	1821.26
Cell_194	Lamp5	1918.69	713.324
Cell_252	L6 IT	2975.34	1889.34
Cell_215	L2/3 IT	1673.51	484.089
Cell_93	L2/3 IT	1584.65	5714.8
Cell_174	Lamp5	1809.34	1121.02
Cell_254	L6 IT	2578.59	2952.79
Cell_128	L6 CT	2111.77	3646.63
Cell_226	L4	1056.66	1526.7
Cell_45	L4	1804	684.312
Cell_213	L2/3 IT	2179.12	1431.2
Cell_78	Lamp5	1522.29	1559.97
Cell_307	L6 IT	2723.24	2595.3
Cell_305	L6 IT	2556.04	2264.98
Cell_96	L2/3 IT	1234.86	737.298
Cell_2	L4	5092.91	1086.81
Cell_193	Lamp5	2377.73	1705.29
Cell_238	L6 IT	2316.81	1581.08
Cell_270	L6 CT	1453.76	1562.19
Cell_220	L4	383.317	4835.03
Cell_271	L6 IT	3394.24	248.434
Cell_41	Lamp5	998.618	1314.44
Cell_111	L4	2535.12	3763.5
Cell_88	L2/3 IT	4210.94	265.891
Cell_249	L6 IT	2053.25	2202.37
Cell_53	L4	1890.25	5533.32
Cell_198	Lamp5	1497.57	3745.85
Cell_252	L6 IT	3021.69	2007.9
Cell_146	L6 CT	5999.01	967.059
Cell_19	L6 IT	2814.83	3364.33
Cell_43	L2/3 IT	3466.56	988.989
Cell_161	Lamp5	1474.61	902.401
Cell_54	L4	2718.77	3806.1
Cell_323	L6 IT	1753.31	2700.04
Cell_25	L6 IT	1883.15	6471.36
Cell_265	L6 CT	560.46	5746.15
Cell_76	Lamp5	2137.65	1844.76
Cell_145	L6 IT	2894.67	386.993
Cell_242	L6 IT	303.399	2400.94
Cell_98	L2/3 IT	1862.28	5118.76
Cell_260	L6 IT	750.835	3573.67
Cell_250	L6 IT	1264.86	2799.07
Cell_51	L4	1951.41	6989.2
Cell_187	Lamp5	1469.32	1979.88
Cell_26	Lamp5	4578.64	1637.01
Cell_241	L5 IT	757.219	6038.53
Cell_168	Lamp5	3252.5	3074.49
Cell_218	L2/3 IT	3688.83	2545.77
Cell_59	L6 IT	3586.19	1412.1
Cell_109	L4	419.479	6664.42
Cell_45	L4	1427.55	567.063
Cell_21	L6 IT	1917.49	3484.07
Cell_176	Lamp5	3561.74	404.507
Cell_103	L2/3 IT	2126.77	1439.09
Cell_312	L6 IT	631.953	1996.87
Cell_302	L4	819.059	2402.34
Cell_100	L2/3 IT	305.798	6995.56
Cell_65	Lamp5	2525.54	2392.78
Cell_261	L6 IT	5609.79	196.782
Cell_14	L5 IT	2324.17	3175.52
Cell_187	Lamp5	1245.85	2141.57
Cell_304	L4	4029.43	1249.58
Cell_250	L6 IT	1353.84	2867.48
Cell_80	Lamp5	1503.25	2072.65
Cell_13	L4	2374.05	757.382
Cell_51	L4	2031.85	6921.75
Cell_168	Lamp5	3315.56	2968.18
Cell_238	L6 IT	2296.04	1536.7
Cell_105	L5 IT	3571.46	557.022
Cell_265	L6 CT	392.931	5542.62
Cell_32	Lamp5	2348.37	4155.01
Cell_170	Lamp5	1526.26	6531.84
Cell_300	L4	1883.16	4682.91
Cell_280	L2/3 IT	3424.48	1643.91
Cell_305	L6 IT	2397.93	2295.72
Cell_218	L2/3 IT	3929.14	2344.56
Cell_184	Lamp5	1137.95	5943.76
Cell_59	L6 IT	4230.75	1469.62
Cell_24	L6 IT	4814.85	726.197
Cell_130	L6 CT	2867.98	1005.51
Cell_193	Lamp5	2728.54	1833.29
Cell_111	L4	2582.14	3858.8
Cell_310	L6 IT	331.172	2705.92
Cell_71	Lamp5	1199.57	4430.02
Cell_219	L2/3 IT	485.098	2134.86
Cell_29	Lamp5	1593.33	3611.01
Cell_54	L4	2815.18	3856.48
Cell_297	L4	3660.08	1644.62
Cell_232	L4	2408.26	3366.83
Cell_101	L2/3 IT	1547.82	2028.64
Cell_321	L6 IT	5982.19	426.725
Cell_316	L6 IT	411.038	3817.43
Cell_5	L4	3285.56	1134.34
Cell_8	L4	5124.07	1208.8
Cell_25	L6 IT	1509.55	6076.86
Cell_143	L6 CT	4126.13	1790.28
Cell_155	L6 CT	2834.67	2512.65
Cell_76	Lamp5	2055.96	1712.84
Cell_33	Lamp5	4637.89	1418.13
Cell_137	L6 CT	1035.04	6130.33
Cell_304	L4	3974.07	1196.1
Cell_147	L6 IT	2749.6	1052.01
Cell_125	L6 CT	1936.82	4042.96
Cell_32	Lamp5	2398.54	4233.7
Cell_116	L4	2649.12	3721.45
Cell_82	Lamp5	1653.01	866.944
Cell_189	Lamp5	1498.17	5949.4
Cell_219	L2/3 IT	842.728	2514.38
Cell_245	L5 PT	3497.92	2778.31
Cell_243	L6 IT	449.963	7085.47
Cell_153	L6 CT	1036.33	2034.75
Cell_184	Lamp5	1089.79	5704.3
Cell_132	L6 IT	5855.7	560.895
Cell_38	Lamp5	3253.12	2780.97
Cell_157	L6 IT	4260.99	556.332
Cell_232	L4	2344.37	3314.82
Cell_131	L6 IT	472.922	4593.53
Cell_269	L6 CT	1945.48	4549.05
Cell_60	L6 IT	755.835	3446.38
Cell_307	L6 IT	2612.99	2562.67
Cell_216	L2/3 IT	641.9	3828.47
Cell_115	L4	795.761	5607.88
Cell_107	L4	3675.48	906.269
Cell_313	L6 IT	4201.09	1658.12
Cell_294	L4	883.441	3344.9
Cell_85	Lamp5	2009.27	1968.31
Cell_141	L6 IT	1409.67	5592.09
Cell_230	L4	3133.83	1476.22
Cell_206	L2/3 IT	437.252	5087.94
Cell_54	L4	2339.69	3485.79
Cell_258	L6 IT	1871.21	3157.95
Cell_165	Lamp5	3245.91	2311.71
Cell_139	L6 IT	676.026	4215.7
Cell_118	L4	1572.81	6353.62
Cell_32	Lamp5	2301.39	4290.71
Cell_259	L6 IT	1688.36	4687.89
Cell_202	Lamp5	612.744	2120.66
Cell_14	L5 IT	2210.99	3178.62
Cell_112	L4	5704.09	270.826
Cell_199	Lamp5	876.294	2768.54
Cell_148	L6 IT	270.589	2316.31
Cell_200	Lamp5	1596.79	3179.01
Cell_132	L6 IT	5885.48	556.299
Cell_33	Lamp5	4612.91	1505.5
Cell_163	Lamp5	4345.63	1152.97
Cell_246	L6 IT	590.419	4400.61
Cell_319	L6 IT	3429.63	1556.35
Cell_219	L2/3 IT	534.067	2273.95
Cell_173	Lamp5	5412.35	536.897
Cell_287	L2/3 IT	721.703	7016.67
Cell_124	L5 IT	590.928	2977.32
Cell_49	L4	282.6	3502.89
Cell_272	L6 CT	1467.51	2678.94
Cell_9	L4	2596.42	4247.68
Cell_223	L4	6646.49	492.36
Cell_277	L2/3 IT	824.12	7213.59
Cell_300	L4	1946.9	4692.85
Cell_202	Lamp5	411.289	2006.09
Cell_249	L6 IT	1986.56	2242.69
Cell_236	L6 IT	361.705	3170.39
Cell_105	L5 IT	3620.84	497.899
Cell_99	L2/3 IT	1110.43	5523.28
Cell_181	Lamp5	1729.69	3260.45
Cell_290	L2/3 IT	1199.65	3714.68
Cell_53	L4	1986.06	5249.15
Cell_292	L4	3488.61	2986.78
Cell_161	Lamp5	1473.54	906.085
Cell_175	Lamp5	1692.11	1175.96
Cell_100	L2/3 IT	359.872	6770.75
Cell_239	L6 IT	3533.04	1433.57
Cell_229	L4	648.142	5080.3
Cell_281	L2/3 IT	1565.79	4866.53
Cell_149	L6 CT	3316.47	2878.03
Cell_65	Lamp5	2393.68	1908.96
Cell_86	Lamp5	2053.97	775.367
Cell_96	L2/3 IT	1148.04	899.949
Cell_184	Lamp5	1012.39	5872.46
Cell_99	L2/3 IT	1338.44	5461.88
Cell_69	Lamp5	3102.96	326.275
Cell_75	Lamp5	1169.23	1845.67
Cell_275	L2/3 IT	2970.52	2398.34
Cell_285	L2/3 IT	4830.8	123.451
Cell_47	L4	3931.64	1294.46
Cell_11	Lamp5	2145.25	4631.89
Cell_184	Lamp5	1039.57	5892.35
Cell_92	L2/3 IT	2580.44	918.933
Cell_272	L6 CT	1357.14	2868.67
Cell_274	Lamp5	1507.07	1798.06
Cell_278	L2/3 IT	2139.7	935.339
Cell_122	L5 IT	2313.48	498.736
Cell_190	Lamp5	1599.38	2339.3
Cell_172	Lamp5	3850.07	833.231
Cell_69	Lamp5	2960.64	364.085
Cell_172	Lamp5	3965.2	835.633
Cell_209	L2/3 IT	959.762	6983.79
Cell_62	Lamp5	2077.09	3900.96
Cell_91	L2/3 IT	1076.84	4987.21
Cell_65	Lamp5	2613.85	2133.36
Cell_260	L6 IT	570.843	3613.55
Cell_43	L2/3 IT	3332.08	983.049
Cell_90	L2/3 IT	2634.79	2776.63
Cell_15	L6 CT	630.346	2150.24
Cell_224	L4	4317.93	767.474
Cell_187	Lamp5	1173.4	2429.81
Cell_195	Lamp5	1582.63	6976.14
Cell_263	L6 IT	1002.56	4528.51
Cell_190	Lamp5	1635.59	2193.89
Cell_188	Lamp5	2172.87	5966.26
Cell_70	Lamp5	3172.73	881.336
Cell_114	L4	527.41	5539.74
Cell_50	L4	1240.64	3627.67
Cell_42	Lamp5	879.638	4305.81
Cell_238	L6 IT	2073.17	1474.05
Cell_114	L4	452.07	5551.6
Cell_276	L2/3 IT	911.49	2514.05
Cell_221	L4	1238.09	5255.81
Cell_294	L4	1058.29	3117.07
Cell_189	Lamp5	1491.95	6168.84
Cell_15	L6 CT	564.971	2183
Cell_293	L4	412.875	5809.78
Cell_78	Lamp5	1865.46	1514.3
Cell_235	L6 IT	683.006	2393.92
Cell_209	L2/3 IT	962.616	6956.98
Cell_66	Lamp5	3059.31	2621.92
Cell_234	L5 IT	2696.7	3679.44
Cell_249	L6 IT	2281.07	2374.33
Cell_204	L2/3 IT	389.84	5617.55
Cell_132	L6 IT	5520.57	839.467
Cell_269	L6 CT	2238.15	4466.97
Cell_48	L4	2652.16	582.71
Cell_287	L2/3 IT	864.29	7008.03
Cell_133	L6 CT	4499.12	1315.39
Cell_105	L5 IT	3369.74	829.467
Cell_312	L6 IT	543.819	1946.46
Cell_58	L6 IT	2029.56	2713.85
Cell_7	L4	1835.32	6676.56
Cell_10	L4	1185.28	3302.52
Cell_63	Lamp5	4952.42	765.228
Cell_322	L6 IT	4263.66	1943.05
Cell_14	L5 IT	2201.7	2925.44
Cell_298	L4	3518.29	2130.4
Cell_163	Lamp5	4125.66	983.818
Cell_215	L2/3 IT	1487	615.903
Cell_267	L6 CT	323.845	3744.94
Cell_312	L6 IT	480.158	1820.68
Cell_177	Lamp5	2423.59	3977.77
Cell_32	Lamp5	1967.23	4513.22
Cell_317	L6 IT	795.685	6121.27
Cell_273	Lamp5	1925.09	3155.49
Cell_47	L4	4416.72	1477.83
Cell_84	Lamp5	848.129	836.333
Cell_251	L6 IT	856.422	1701.34
Cell_160	L6 IT	2832.66	2544.14
Cell_43	L2/3 IT	3450.94	1189.24
Cell_225	L4	3776.33	2267.41
Cell_215	L2/3 IT	1614.17	559.142
Cell_204	L2/3 IT	124.305	5739.86
Cell_319	L6 IT	3366.18	1412.21
Cell_85	Lamp5	2172.07	2000.98
Cell_59	L6 IT	3844.05	1374.81
Cell_319	L6 IT	3323.76	1493.52
Cell_150	L6 IT	555.449	2756.95
Cell_319	L6 IT	3462.87	1796.95
Cell_12	L5 IT	2403.77	2214.52
Cell_218	L2/3 IT	3847.67	2217.47
Cell_197	Lamp5	869.181	1411.79
Cell_193	Lamp5	2469.49	1736.54
Cell_160	L6 IT	2663.26	2824.35
Cell_200	Lamp5	1628.67	2996.11
Cell_201	Lamp5	3023.69	1989.19
Cell_201	Lamp5	3266.06	2250.33
Cell_64	Lamp5	2017.65	1659.04
Cell_64	Lamp5	1920.87	1684.1
Cell_136	L6 CT	3954.57	650.127
Cell_184	Lamp5	833.442	5702.13
Cell_46	L4	6329.66	376.98
Cell_159	L6 CT	2388.83	544.424
Cell_54	L4	2625.92	3899.72
Cell_173	Lamp5	5173.33	89.171
Cell_280	L2/3 IT	3336.83	1812.59
Cell_317	L6 IT	624.618	6083.51
Cell_304	L4	3967.26	1001.68
Cell_320	L6 IT	945.712	3149.88
Cell_61	L6 IT	3252.99	1417.83
Cell_121	Lamp5	1737.52	6093.95
Cell_307	L6 IT	2554.55	2399.11
Cell_217	L2/3 IT	3697.54	2542.11
Cell_265	L6 CT	529.198	5957.61
Cell_36	Lamp5	3395.42	2483.22
Cell_102	L2/3 IT	2919.21	2901.45
Cell_157	L6 IT	4196.85	584.033
Cell_303	L4	606.042	3791.69
Cell_128	L6 CT	2268.86	3498.53
Cell_38	Lamp5	3351.68	2688.53
Cell_189	Lamp5	1465.91	6106.67
Cell_25	L6 IT	1809.86	6622.15
Cell_182	Lamp5	1877.31	614.629
Cell_318	L6 IT	3459.6	2357.62
Cell_103	L2/3 IT	1895.37	1487.38
Cell_75	Lamp5	1353.48	1937.26
Cell_32	Lamp5	2278	4131.12
Cell_177	Lamp5	2473.8	3856.16
Cell_287	L2/3 IT	766.698	6980.71
Cell_122	L5 IT	2312.11	505.419
Cell_197	Lamp5	866.844	1442.37
Cell_186	Lamp5	1079.07	2909.09
Cell_21	L6 IT	1763.8	3349.88
Cell_207	L2/3 IT	1877.62	5073.03
Cell_222	L4	1463.4	7027.26
Cell_164	Lamp5	1735.84	3757.6
Cell_245	L5 PT	3470.23	2969.94
Cell_252	L6 IT	3033.18	1896.97
Cell_137	L6 CT	863.591	6302.27
Cell_173	Lamp5	5137.24	481.713
Cell_158	L6 IT	5895.77	650.315
Cell_228	L4	414.933	6109.47
Cell_169	Lamp5	2085.59	4073.87
Cell_213	L2/3 IT	2385.46	1088.22
Cell_285	L2/3 IT	5142.26	360.855
Cell_205	L2/3 IT	2306.69	5065.65
Cell_14	L5 IT	2520.96	3203.85
Cell_11	Lamp5	2316.5	4438
Cell_149	L6 CT	3718.44	2689.78
Cell_158	L6 IT	6134.46	739.79
Cell_236	L6 IT	553.51	3418.13
Cell_23	L6 IT	975.014	6455.89
Cell_163	Lamp5	4114.38	1172.98
Cell_197	Lamp5	1153.81	1530.1
Cell_40	Lamp5	4058.87	1679.32
Cell_161	Lamp5	1494.39	748.997
Cell_296	L4	1675.94	5501.16
Cell_257	L6 CT	2818.58	3289
Cell_255	L6 IT	3672.56	2104.23
Cell_87	Lamp5	4597.99	1290.33
Cell_5	L4	3033.71	1097.23
Cell_0	L4	5188.92	573.21
Cell_250	L6 IT	1169.98	2567.54
Cell_215	L2/3 IT	1669.05	301.518
Cell_263	L6 IT	867.165	4726.12
Cell_93	L2/3 IT	1583.98	5633.58
Cell_62	Lamp5	1948.42	3819.24
Cell_100	L2/3 IT	271.22	6792.24
Cell_276	L2/3 IT	805.531	2666.22
Cell_282	L2/3 IT	631.259	6552.09
Cell_270	L6 CT	1516.4	1513.71
Cell_40	Lamp5	4092.73	1443.55
Cell_26	Lamp5	4812.86	1514.78
Cell_87	Lamp5	4714.18	1253.84
Cell_223	L4	6783.7	463.666
Cell_245	L5 PT	3514.79	2675.88
Cell_173	Lamp5	5282.41	503.832
Cell_306	L5 IT	6028.19	589.818
Cell_113	L4	593.081	1610.37
Cell_45	L4	1378.47	747.187
Cell_63	Lamp5	4914.65	1026.72
Cell_120	L5 IT	878.804	5267.92
Cell_59	L6 IT	3873.18	1625.12
Cell_185	Lamp5	1746.28	1522.5
Cell_224	L4	4420.72	1078.07
Cell_302	L4	983.053	2423.09
Cell_209	L2/3 IT	1129.57	7051.14
Cell_202	Lamp5	595.994	1881.11
Cell_310	L6 IT	262.109	2968.07
Cell_47	L4	4004.8	1373.6
Cell_116	L4	3046.09	3572.81
Cell_322	L6 IT	4280.68	1879.67
Cell_306	L5 IT	6132.7	916.441
Cell_2	L4	4991.29	1154.83
Cell_187	Lamp5	1509.94	2431.36
Cell_132	L6 IT	5719.4	446.32
Cell_289	L2/3 IT	1591.39	4799.55
Cell_261	L6 IT	5615.79	68.1708
Cell_18	L6 IT	4560.44	854.188
Cell_28	Lamp5	5401.09	781.774
Cell_229	L4	502.879	4994.79
Cell_289	L2/3 IT	1507.58	4557.95
Cell_273	Lamp5	1828.78	3079.47
Cell_174	Lamp5	1837.73	1067.06
Cell_194	Lamp5	2158.62	617.766
Cell_83	Lamp5	1899.71	6933.8
Cell_207	L2/3 IT	1814.64	5284.14
Cell_151	L6 IT	2065.79	4941.5
Cell_116	L4	2641.82	3932.58
Cell_310	L6 IT	456.444	2911.56
Cell_322	L6 IT	4014.47	1919.52
Cell_54	L4	2625.09	3583.67
Cell_148	L6 IT	359.103	2422.25
Cell_308	L5 PT	1950.15	3235.34
Cell_98	L2/3 IT	1541.33	5268.74
Cell_151	L6 IT	2266.27	4830.09
Cell_25	L6 IT	1701.81	6394.94
Cell_232	L4	2368.61	3237.21
Cell_172	Lamp5	3776.29	793.653
Cell_281	L2/3 IT	1559.36	4714.28
Cell_158	L6 IT	6040.36	610.372
Cell_187	Lamp5	1154.57	2324.26
Cell_317	L6 IT	493.041	5820.11
Cell_250	L6 IT	1229.89	2770.13
Cell_312	L6 IT	570.416	1876.48
Cell_160	L6 IT	2794.89	3033.91
Cell_193	Lamp5	2327.08	1774.13
Cell_119	L5 IT	5611.33	896.181
Cell_294	L4	793.816	3087.32
Cell_153	L6 CT	834.762	2279.76
Cell_183	Lamp5	1610.02	6594.2
Cell_291	L4	2655.05	2069.24
Cell_183	Lamp5	1685.42	6570.41
Cell_72	Lamp5	1240.15	4661.41
Cell_95	L2/3 IT	4595.78	1740.41
Cell_89	L2/3 IT	3880.27	1436.84
Cell_188	Lamp5	1966.41	6106.66
Cell_27	Lamp5	945.229	6837.04
Cell_174	Lamp5	1669.24	1152.27
Cell_146	L6 CT	5721.19	854.88
Cell_110	L4	2530.54	224.29
Cell_320	L6 IT	837.252	2866.74
Cell_212	L2/3 IT	862.68	1347.75
Cell_182	Lamp5	1844.28	718.995
Cell_216	L2/3 IT	890.301	3788.7
Cell_84	Lamp5	1011.37	1026.21
Cell_301	L4	3042.39	3293.75
Cell_7	L4	2201.16	6710.19
Cell_300	L4	1849.53	4709.14
Cell_202	Lamp5	444.93	2063.53
Cell_217	L2/3 IT	3736.33	2531.96
Cell_89	L2/3 IT	3865.95	1612.19
Cell_294	L4	951.172	3482.6
Cell_48	L4	3064.31	493.706
Cell_133	L6 CT	4437.86	1423.31
Cell_264	L6 CT	2418.85	4838.64
Cell_292	L4	3423.25	3109.01
Cell_76	Lamp5	2124.02	1756.37
Cell_288	L2/3 IT	2242.39	938.748
Cell_299	L4	6353.66	807.315
Cell_27	Lamp5	1075.09	6753.61
Cell_139	L6 IT	586.109	4261.42
Cell_70	Lamp5	3041.11	1031.78
Cell_105	L5 IT	3295.84	649.29
Cell_203	Lamp5	2282.48	5469.08
Cell_194	Lamp5	2325.75	509.484
Cell_133	L6 CT	4423.17	1284.17
Cell_24	L6 IT	4900.95	537.382
Cell_101	L2/3 IT	1734.83	2083.93
Cell_148	L6 IT	208.835	2421.1
Cell_109	L4	250.264	6593.85
Cell_317	L6 IT	593.792	6084.97
Cell_248	L5 PT	3550.04	624.699
Cell_125	L6 CT	1933.22	4170.75
Cell_212	L2/3 IT	1020.6	1446.13
Cell_215	L2/3 IT	1559.12	458.549
Cell_284	L2/3 IT	3151.08	467.692
Cell_92	L2/3 IT	2539.16	768.817
Cell_0	L4	5459.43	806.175
Cell_260	L6 IT	623.854	3777.78
Cell_78	Lamp5	1777.29	1610.91
Cell_166	Lamp5	2453.43	5065.32
Cell_298	L4	3385.32	1967.54
Cell_238	L6 IT	2278.16	1744.25
Cell_62	Lamp5	2382.64	3910.7
Cell_272	L6 CT	1295.34	2854.29
Cell_264	L6 CT	2671.24	4834.35
Cell_131	L6 IT	598.899	4615
Cell_211	L2/3 IT	2049.21	335.611
Cell_323	L6 IT	1609.45	2864.63
Cell_200	Lamp5	1653.87	2973.56
Cell_176	Lamp5	3811.87	398.52
Cell_192	Lamp5	1086.01	6718.69
Cell_26	Lamp5	4595.12	1536.31
Cell_49	L4	295.176	3702.96
Cell_256	L6b	2020.95	3390.33
Cell_181	Lamp5	1628.95	3229.98
Cell_8	L4	5178.4	1209.18
Cell_199	Lamp5	920.576	2741.76
Cell_254	L6 IT	2749.71	3036.13
Cell_16	L6 CT	878.793	4538.55
Cell_289	L2/3 IT	1494.46	4451.02
Cell_136	L6 CT	3925.93	549.735
Cell_69	Lamp5	3110.44	523.171
Cell_101	L2/3 IT	1658.07	2006.41
Cell_169	Lamp5	1821.57	3961.61
Cell_242	L6 IT	519.828	2555.02
Cell_104	L4	1127.18	5124.85
Cell_319	L6 IT	3326.27	1598.34
Cell_152	L6 IT	2520.9	1319.32
Cell_30	Lamp5	1168.85	3952.17
Cell_91	L2/3 IT	1147.33	4802.81
Cell_31	Lamp5	2711.83	4409.78
Cell_107	L4	3448.73	824.479
Cell_126	L6 CT	2031.09	2634.37
Cell_162	Lamp5	842.467	4481.83
Cell_140	L6 IT	6907.25	440.474
Cell_268	L6 IT	5341.72	1122.17
Cell_112	L4	5680.4	358.093
Cell_248	L5 PT	3808	599.756
Cell_45	L4	1621.95	555.505
Cell_211	L2/3 IT	1900.07	487.4
Cell_161	Lamp5	1441.89	969.626
Cell_158	L6 IT	5760.73	533.802
Cell_24	L6 IT	4892.78	593.139
Cell_94	Lamp5	2319.42	2331.98
Cell_276	L2/3 IT	1064.23	2397.35
Cell_71	Lamp5	1208.99	4776.65
Cell_217	L2/3 IT	3586.87	2579.84
Cell_88	L2/3 IT	4400.25	550.383
Cell_178	Lamp5	854.082	6230.61
Cell_304	L4	3923.97	1063.3
Cell_169	Lamp5	1859.11	4048.47
Cell_84	Lamp5	948.363	1233.95
Cell_147	L6 IT	2868.95	1207.42
Cell_309	L6 IT	2054.33	3316.9
Cell_282	L2/3 IT	481.761	6468.18
Cell_152	L6 IT	2608.12	1314.97
Cell_241	L5 IT	521.328	5790.23
Cell_315	L6 IT	2280.07	4374.37
Cell_192	Lamp5	1144.52	6823.56
Cell_166	Lamp5	2325.24	4909.78
Cell_15	L6 CT	615.825	2139.33
Cell_15	L6 CT	780.609	2032.99
Cell_144	L6 CT	2845.59	1873.29
Cell_229	L4	815.733	5203.59
Cell_13	L4	2361.09	658.402
Cell_53	L4	1839.03	5230.44
Cell_214	L2/3 IT	801.83	4193.45
Cell_275	L2/3 IT	2843.96	2367.9
Cell_147	L6 IT	2506.07	1048.15
Cell_150	L6 IT	434.603	3007.66
Cell_58	L6 IT	2194.26	2620.42
Cell_277	L2/3 IT	936.574	7357.18
Cell_75	Lamp5	950.625	1784.63
Cell_307	L6 IT	2500.08	2575.08
Cell_272	L6 CT	1313.29	2673.54
Cell_270	L6 CT	1464.41	1662.61
Cell_235	L6 IT	684.942	2545.01
Cell_240	L6 IT	1027.82	5879.15
Cell_174	Lamp5	1955.34	1110.97
Cell_188	Lamp5	2224.35	5774.9
Cell_42	Lamp5	877.71	4113.05
Cell_193	Lamp5	2379.83	1867.57
Cell_34	Lamp5	1786.71	5043.24
Cell_104	L4	1143.48	4968.89
Cell_87	Lamp5	4566.79	1381.96
Cell_75	Lamp5	1227.67	1964.04
Cell_202	Lamp5	332.774	2032.17
Cell_271	L6 IT	3525.58	376.508
Cell_242	L6 IT	613.604	2792.68
Cell_167	Lamp5	762.41	6658.42
Cell_45	L4	1569.64	754.308
Cell_209	L2/3 IT	996.846	6977.01
Cell_245	L5 PT	3162.45	2727.43
Cell_188	Lamp5	1895.33	5773.01
Cell_100	L2/3 IT	370.678	6953.05
Cell_242	L6 IT	455.763	2460.01
Cell_82	Lamp5	1500.78	914.143
Cell_240	L6 IT	1422.39	5825.35
Cell_139	L6 IT	568.286	4132.68
Cell_153	L6 CT	978.158	1976.8
Cell_312	L6 IT	511.968	1907.97
Cell_115	L4	723.415	5721.62
Cell_258	L6 IT	2103.62	2990.14
Cell_248	L5 PT	3691.29	641.262
Cell_140	L6 IT	6845.29	257.636
Cell_227	L4	1292.53	4543.73
Cell_32	Lamp5	2285.34	4440.61
Cell_252	L6 IT	3095.08	2038.7
Cell_242	L6 IT	506.792	2286.09
Cell_78	Lamp5	1917.5	1485.09
Cell_223	L4	6668.15	399.394
Cell_16	L6 CT	1035.47	4362.01
Cell_4	L4	4517.72	385.659
Cell_113	L4	816.648	1483.62
Cell_247	L6 IT	587.646	6971.11
Cell_260	L6 IT	680.315	3468.4
Cell_127	L6 CT	922.69	5378.06
Cell_143	L6 CT	4078.76	2128.54
Cell_23	L6 IT	1098.96	6417.25
Cell_277	L2/3 IT	867.124	7138.28
Cell_237	L6 IT	1431.13	1498.29
Cell_4	L4	4791.44	98.3113
Cell_95	L2/3 IT	4640.69	1708.1
Cell_204	L2/3 IT	281.922	5657.31
Cell_144	L6 CT	2900.99	1743.11
Cell_256	L6b	2250.16	3207.31
Cell_245	L5 PT	3185.02	2930.97
Cell_46	L4	6318.99	441.154
Cell_159	L6 CT	2876	693.108
Cell_88	L2/3 IT	4287.3	635.138
Cell_75	Lamp5	1085.5	1886.44
Cell_191	Lamp5	2614.28	1336.77
Cell_116	L4	2538.47	3836.96
Cell_95	L2/3 IT	4527.29	1694.9
Cell_256	L6b	2375.52	3444.58
Cell_177	Lamp5	2258	4029.64
Cell_180	Lamp5	1454.56	5922.84
Cell_15	L6 CT	852.927	2260.07
Cell_202	Lamp5	581.144	2233.16
Cell_312	L6 IT	594.563	1800.83
Cell_56	L4	3682.92	1200.63
Cell_225	L4	3396.52	2502.28
Cell_260	L6 IT	674.424	3755.75
Cell_51	L4	1838.35	7179.82
Cell_6	L2/3 IT	1148.17	3207.81
Cell_202	Lamp5	592.986	2185.89
Cell_242	L6 IT	415.706	2662.92
Cell_193	Lamp5	2399.94	1764.49
Cell_229	L4	534.832	5309.28
Cell_79	Lamp5	1903.36	5079.1
Cell_266	L6 IT	360.856	5170.23
Cell_100	L2/3 IT	579.312	6794.62
Cell_69	Lamp5	2818.96	559.035
Cell_111	L4	2660.94	3901.58
Cell_279	L2/3 IT	2207	5295.51
Cell_249	L6 IT	1949.66	2190.08
Cell_142	L6 CT	4587.61	602.734
Cell_166	Lamp5	2307.69	4727.55
Cell_230	L4	3007.41	1762.42
Cell_130	L6 CT	2691.61	673.556
Cell_47	L4	4271.72	1407.22
Cell_201	Lamp5	3558.12	2195.27
Cell_179	Lamp5	3027.3	1657.38
Cell_178	Lamp5	1152.27	6093.57
Cell_17	Lamp5	139.08	6044.83
Cell_195	Lamp5	1560.89	6868.09
Cell_127	L6 CT	886.745	4912.03
Cell_227	L4	1283.69	4440.26
Cell_165	Lamp5	3422.11	2435.57
Cell_94	Lamp5	2448.12	2268.89
Cell_54	L4	2549.15	3796.86
Cell_108	L4	2941.54	1408.05
Cell_183	Lamp5	1462.14	6686.38
Cell_47	L4	4070.21	1524.96
Cell_302	L4	918.825	2407.15
Cell_104	L4	1037.89	5120.32
Cell_12	L5 IT	2344.88	2287.96
Cell_29	Lamp5	1521.59	3457.16
Cell_281	L2/3 IT	1548.86	4939.82
Cell_81	Lamp5	2306.24	3861.2
Cell_99	L2/3 IT	1302.46	5539.38
Cell_145	L6 IT	2682.68	546.925
Cell_302	L4	898.415	2367.6
Cell_34	Lamp5	1861.84	5219.96
Cell_299	L4	6433.57	573.932
Cell_245	L5 PT	3384.15	2732.45
Cell_117	L4	1643.88	4375.89
Cell_14	L5 IT	2256.9	3190.48
Cell_42	Lamp5	1343.48	4357.24
Cell_314	L6 IT	730.253	3121.21
Cell_235	L6 IT	853.051	2409.86
Cell_156	L6 CT	1066.65	5035.3
Cell_125	L6 CT	2238.28	4192.2
Cell_241	L5 IT	521.849	6042.67
Cell_101	L2/3 IT	1528.07	2120.88
Cell_308	L5 PT	1855.4	3155.11
Cell_62	Lamp5	1813.37	3881.47
Cell_232	L4	2627.23	3246.6
Cell_309	L6 IT	1896.97	3440.85
Cell_262	L6 CT	1452.69	6976.58
Cell_1	L4	1806.11	4337.79
Cell_57	L4	2031.26	3712.99
Cell_286	L2/3 IT	1537.57	2622.1
Cell_157	L6 IT	4198.22	579.597
Cell_276	L2/3 IT	962.461	2505.34
Cell_91	L2/3 IT	935.559	4934.86
Cell_255	L6 IT	3963.82	1948.15
Cell_183	Lamp5	1698.96	6451.45
Cell_319	L6 IT	3351.62	1662.95
Cell_269	L6 CT	2088.56	4361.27
Cell_127	L6 CT	904.897	5265.19
Cell_164	Lamp5	1880.94	3660.89
Cell_215	L2/3 IT	1767.82	493.31
Cell_177	Lamp5	2518.62	3807.55
Cell_185	Lamp5	1837.34	1327.99
Cell_81	Lamp5	2179.31	3960.7
Cell_73	Lamp5	5176.35	676.023
Cell_51	L4	1845.65	6925.06
Cell_264	L6 CT	2478.03	4472.43
Cell_72	Lamp5	1478.02	4645.5
Cell_11	Lamp5	1992.13	4687.98
Cell_71	Lamp5	912.131	4922.18
Cell_318	L6 IT	3897.47	2239.41
Cell_265	L6 CT	747.944	5504.33
Cell_195	Lamp5	1537.51	6980.69
Cell_208	L2/3 IT	1266.99	2302.45
Cell_75	Lamp5	1131.33	1596.32
Cell_213	L2/3 IT	2341.69	1339.44
Cell_220	L4	55.3337	4597.33
Cell_189	Lamp5	1182.32	6283.15
Cell_102	L2/3 IT	2851.94	3062.24
Cell_174	Lamp5	1860.32	959.661
Cell_187	Lamp5	1603.37	2311.69
Cell_149	L6 CT	3564.34	2935.54
Cell_161	Lamp5	1418.15	1051.7
Cell_55	L4	1051.1	3538.31
Cell_59	L6 IT	3625.46	1413.98
Cell_240	L6 IT	1250.55	5896.92
Cell_177	Lamp5	2244.36	4001.91
Cell_148	L6 IT	161.762	2294.53
Cell_7	L4	1877.65	6642.77
Cell_208	L2/3 IT	1188.28	2201.33
Cell_321	L6 IT	6206.13	352.621
Cell_44	L4	2155.4	1560.16
Cell_290	L2/3 IT	796.817	3851.97
Cell_242	L6 IT	289.858	2656.89
Cell_48	L4	2933.12	494.671
Cell_266	L6 IT	358.502	5083.14
Cell_207	L2/3 IT	1640.72	5515.63
Cell_108	L4	3150.6	1438.14
Cell_203	Lamp5	2119.55	5797.74
Cell_106	L4	299.254	3066.33
Cell_152	L6 IT	2491.65	1341.11
Cell_180	Lamp5	1558.86	5943.03
Cell_82	Lamp5	1770.59	843.519
Cell_94	Lamp5	2101.93	2366.98
Cell_148	L6 IT	262.138	2288.26
Cell_40	Lamp5	4064.83	1625.9
Cell_283	L2/3 IT	1532.55	3998.72
Cell_308	L5 PT	1893.33	3348.58
Cell_271	L6 IT	3616.04	585.564
Cell_87	Lamp5	4455.6	1104.39
Cell_163	Lamp5	4166.63	1062.96
Cell_316	L6 IT	522.833	3946
Cell_144	L6 CT	2822.78	1756.27
Cell_159	L6 CT	2554.18	550.459
Cell_172	Lamp5	4054.58	865.66
Cell_104	L4	1249.38	5129.98
Cell_24	L6 IT	4824.31	905.344
Cell_179	Lamp5	2866	1671.21
Cell_188	Lamp5	2121.46	5935.66
Cell_257	L6 CT	2971.27	3630.67
Cell_0	L4	5482.47	635.885
Cell_114	L4	282.543	5278.62
Cell_262	L6 CT	1590.95	6926.97
Cell_173	Lamp5	5323.09	588.083
Cell_22	L6 IT	2560.11	1483.75
Cell_67	Lamp5	1393.42	2883.1
Cell_81	Lamp5	2301.43	3742.22
Cell_285	L2/3 IT	4725.52	571.356
Cell_116	L4	2715.27	3698.19
Cell_81	Lamp5	2192.18	3800.82
Cell_23	L6 IT	899.708	6071.84
Cell_296	L4	1917.08	5313.53
Cell_279	L2/3 IT	2166.77	5579.11
Cell_238	L6 IT	2551.06	1434.67
Cell_265	L6 CT	309.755	5589.25
Cell_197	Lamp5	736.826	1548.8
Cell_171	Lamp5	1969.35	5537.99
Cell_46	L4	6349.96	327.116
Cell_76	Lamp5	2247.49	1747.78
Cell_22	L6 IT	2561.57	1591.56
Cell_2	L4	5026.76	1029.08
Cell_129	L6 IT	1555.28	1958.89
Cell_305	L6 IT	2388.26	2269.01
Cell_282	L2/3 IT	486.698	6488.94
Cell_105	L5 IT	3262.99	663.515
Cell_205	L2/3 IT	2245.3	5211.41
Cell_310	L6 IT	453.221	2855.69
Cell_47	L4	4275.05	1404.17
Cell_92	L2/3 IT	2567.72	626.006
Cell_308	L5 PT	2042.87	3156.72
Cell_251	L6 IT	788.874	1787.94
Cell_94	Lamp5	2323.83	2198.51
Cell_91	L2/3 IT	899.468	5029.33
Cell_123	L5 PT	924.174	4059.66
Cell_132	L6 IT	5885.82	680.353
Cell_158	L6 IT	5640.46	778.689
Cell_50	L4	1387.79	3424.29
Cell_113	L4	1013.4	1682.07
Cell_201	Lamp5	3290.9	1968.09
Cell_28	Lamp5	5112.29	1151.12
Cell_147	L6 IT	2630.93	1120.43
Cell_321	L6 IT	6179.16	351.973
Cell_98	L2/3 IT	1592.93	5067.63
Cell_139	L6 IT	714.691	4223.56
Cell_293	L4	618.038	5893.84
Cell_229	L4	544.498	5111.98
Cell_146	L6 CT	5602.72	793.912
Cell_266	L6 IT	34.0813	5223.99
Cell_48	L4	3091.39	781.201
Cell_285	L2/3 IT	5156.89	203.457
Cell_194	Lamp5	2112.17	677.682
Cell_82	Lamp5	1382.6	790.331
Cell_28	Lamp5	5311.49	954.545
Cell_146	L6 CT	5915.23	681.153
Cell_60	L6 IT	768.738	3465.06
Cell_172	Lamp5	3835.68	990.954
Cell_3	L4	1430.1	1249.93
Cell_296	L4	1794.15	5343.69
Cell_208	L2/3 IT	959.75	2205.96
Cell_102	L2/3 IT	2805.71	3048.26
Cell_20	L6 IT	1302.65	1931.18
Cell_0	L4	5273.06	872.256
Cell_7	L4	1835.65	6640.92
Cell_69	Lamp5	3098.47	460.062
Cell_119	L5 IT	5609.05	815.301
Cell_244	L6 IT	3357.25	648.117
Cell_45	L4	1693.53	614.719
Cell_131	L6 IT	536.007	4643.48
Cell_34	Lamp5	1938.92	5040.05
Cell_103	L2/3 IT	1682.72	1234.08
Cell_164	Lamp5	1654.24	3799.54
Cell_302	L4	955.492	2386.48
Cell_65	Lamp5	2543.9	2104.36
Cell_259	L6 IT	1692.79	4654.29
Cell_319	L6 IT	3442.92	1513.58
Cell_295	L4	1777.33	5852.18
Cell_154	L6 IT	4301.77	802.848
Cell_113	L4	603.649	1659.79
Cell_55	L4	893.566	3459.99
Cell_247	L6 IT	532.245	7130.93
Cell_163	Lamp5	4314.82	1044.69
Cell_65	Lamp5	2735.52	2257.17
Cell_174	Lamp5	1778.67	1056.86
Cell_17	Lamp5	248.611	6007.07
Cell_1	L4	1667.47	4103.2
Cell_109	L4	201.819	6642.51
Cell_145	L6 IT	2538.33	501.829
Cell_316	L6 IT	328.814	3885.07
Cell_53	L4	2279.2	5318.55
Cell_201	Lamp5	3274.52	2122.16
Cell_258	L6 IT	2241.58	3140.93
Cell_171	Lamp5	1844.72	5681.61
Cell_313	L6 IT	4147.02	1668.48
Cell_240	L6 IT	943.325	5995.45
Cell_254	L6 IT	2597.42	3084.43
Cell_3	L4	1375.5	1251.66
Cell_222	L4	1482.23	7070.93
Cell_35	Lamp5	1162.71	7318.62
Cell_274	Lamp5	1311.57	2017.01
Cell_31	Lamp5	2834.79	4451.76
Cell_2	L4	4826.72	1144.49
Cell_9	L4	2654.33	4206.62
Cell_166	Lamp5	2316.04	4988.52
Cell_168	Lamp5	3139.72	2947.77
Cell_311	L6 IT	1891.02	2802.49
Cell_181	Lamp5	1664.36	3438.66
Cell_157	L6 IT	4419.73	714.982
Cell_73	Lamp5	5237.97	566.138
Cell_178	Lamp5	1114.21	6022.65
Cell_255	L6 IT	3916.84	1853.06
Cell_20	L6 IT	1296.77	2060.39
Cell_46	L4	6230.34	175.972
Cell_69	Lamp5	3265.7	547.355
Cell_81	Lamp5	2314.29	3764.47
Cell_208	L2/3 IT	1075.5	2045.93
Cell_90	L2/3 IT	2463.03	2865.41
Cell_102	L2/3 IT	2943.92	2670.43
Cell_185	Lamp5	1664.97	1241.7
Cell_237	L6 IT	1300.34	1199.51
Cell_91	L2/3 IT	894.311	5102.13
Cell_229	L4	579.876	5222.86
Cell_257	L6 CT	3021.73	3394.77
Cell_136	L6 CT	4138.13	983.367
Cell_34	Lamp5	2068.68	5156.52
Cell_320	L6 IT	911.341	2925.96
Cell_249	L6 IT	1974.99	2344.46
Cell_322	L6 IT	4236.72	1926.63
Cell_80	Lamp5	1687.09	2137.79
Cell_287	L2/3 IT	561.916	6957.45
Cell_230	L4	3225.47	1555.78
Cell_244	L6 IT	3374.43	680.877
Cell_180	Lamp5	1404.73	5773.36
Cell_88	L2/3 IT	3988.48	349.53
Cell_259	L6 IT	1423.53	4599.78
Cell_99	L2/3 IT	1392.15	5437.52
Cell_60	L6 IT	630.174	3337.88
Cell_228	L4	364.704	6448.59
Cell_312	L6 IT	506.614	1795.1
Cell_199	Lamp5	846.089	2862.44
Cell_25	L6 IT	2105.79	6251.77
Cell_25	L6 IT	1782.46	6306.71
Cell_29	Lamp5	1416.06	3559.95
Cell_147	L6 IT	2691.77	1082.71
Cell_110	L4	2556.79	248.591
Cell_310	L6 IT	410.73	2778.29
Cell_79	Lamp5	1827.83	4960.91
Cell_60	L6 IT	742.662	3563.31
Cell_205	L2/3 IT	2270.31	5067.17
Cell_9	L4	2590.81	4119.77
Cell_123	L5 PT	952.163	3876.46
Cell_162	Lamp5	579.252	4472.26
Cell_89	L2/3 IT	3601.46	1597.67
Cell_5	L4	3217.43	1064.15
Cell_188	Lamp5	2066.67	5707.79
Cell_25	L6 IT	1742.91	6397.92
Cell_27	Lamp5	1248.86	6887.36
Cell_7	L4	1919.16	6537.02
Cell_203	Lamp5	2163.73	5594.06
Cell_109	L4	170.74	6733.48
Cell_148	L6 IT	184.444	2357.16
Cell_100	L2/3 IT	336.189	6626.39
Cell_257	L6 CT	2754.85	3550.5
Cell_202	Lamp5	534.289	1962.2
Cell_127	L6 CT	986.621	5450.02
Cell_22	L6 IT	2685.06	1612.71
Cell_108	L4	3163.58	1401.56
Cell_217	L2/3 IT	3567.48	2472.89
Cell_14	L5 IT	2438.7	2888.71
Cell_211	L2/3 IT	2017.97	679.187
Cell_253	L6 IT	3139.94	820.795
Cell_191	Lamp5	2745.63	1687.13
Cell_305	L6 IT	2298.45	2362.93
Cell_161	Lamp5	1272.35	833.682
Cell_200	Lamp5	1571.2	3006.89
Cell_166	Lamp5	2305.34	4970.6
Cell_50	L4	1310.27	3443.93
Cell_130	L6 CT	2567.29	672.346
Cell_183	Lamp5	1807.6	6313.22
Cell_315	L6 IT	2373.92	4563.52
Cell_161	Lamp5	1367.1	1080.08
Cell_306	L5 IT	6289.64	674.592
Cell_65	Lamp5	2512.66	2211.32
Cell_195	Lamp5	1314.68	6923.27
Cell_219	L2/3 IT	581.161	2223.43
Cell_48	L4	3213.15	668.668
Cell_9	L4	2571.61	4319.91
Cell_283	L2/3 IT	1368.88	3685.86
Cell_232	L4	2388.9	3250.83
Cell_189	Lamp5	1396.95	6087.56
Cell_296	L4	1682.15	5408.56
Cell_84	Lamp5	1136.51	1231.69
Cell_107	L4	3567.44	1002.04
Cell_243	L6 IT	588.119	7055.01
Cell_298	L4	3669.64	1941.42
Cell_207	L2/3 IT	1745.6	5213.72
Cell_74	Lamp5	2806.35	2205.88
Cell_145	L6 IT	2936.45	266.01
Cell_295	L4	1864.85	6085.83
Cell_245	L5 PT	3480.62	2817.26
Cell_308	L5 PT	1999.32	3079.67
Cell_57	L4	2307.22	3980.44
Cell_78	Lamp5	1946.66	1566.45
Cell_228	L4	477.789	6396.11
Cell_94	Lamp5	2093.28	2034.11
Cell_181	Lamp5	1496.28	3290.24
Cell_221	L4	811.486	5066.23
Cell_37	Lamp5	414.315	4940.41
Cell_149	L6 CT	3972.6	2759.44
Cell_282	L2/3 IT	432.405	6585.14
Cell_310	L6 IT	298.862	2711.5
Cell_138	L6 IT	638.745	6188.65
Cell_62	Lamp5	2122.53	3769.98
Cell_306	L5 IT	6004.81	415.905
Cell_17	Lamp5	119.194	6016.4
Cell_14	L5 IT	2604.19	3154.79
Cell_237	L6 IT	1203.91	1553.16
Cell_149	L6 CT	3659.96	3066.47
Cell_115	L4	732.378	5657.52
Cell_207	L2/3 IT	1447.01	5396.16
Cell_160	L6 IT	2751.47	2976.56
Cell_50	L4	1474.52	3184.61
Cell_225	L4	3670.43	2342.04
Cell_108	L4	3315.65	1263.87
Cell_120	L5 IT	761	5382.41
Cell_102	L2/3 IT	2893.1	3016.42
Cell_174	Lamp5	1718.5	1142.42
Cell_33	Lamp5	4819.42	1461.55
Cell_101	L2/3 IT	1526.6	2078.31
Cell_116	L4	2694.96	3718.83
Cell_61	L6 IT	3440.95	1534.5
Cell_323	L6 IT	1713.44	2803.66
Cell_311	L6 IT	2150.32	2903.88
Cell_69	Lamp5	3148.02	418.641
Cell_16	L6 CT	1055.72	4310.62
Cell_183	Lamp5	1592.11	6512.48
Cell_218	L2/3 IT	3817.68	2163.55
Cell_300	L4	2161.51	4652.41
Cell_195	Lamp5	1553.23	6851.83
Cell_65	Lamp5	2551.82	1978.87
Cell_68	Lamp5	1853.54	5823.21
Cell_302	L4	809.718	2359.09
Cell_133	L6 CT	4580.14	1179.16
Cell_66	Lamp5	3124.51	2222.26
Cell_158	L6 IT	5954.63	810.174
Cell_155	L6 CT	3008.49	2590.93
Cell_232	L4	2678.24	3209.78
Cell_107	L4	3598.84	843.808
Cell_264	L6 CT	2374.75	4882.96
Cell_122	L5 IT	2368.25	382.163
Cell_7	L4	1941.64	6647.73
Cell_83	Lamp5	1810.84	6753.15
Cell_141	L6 IT	965.919	5752.37
Cell_306	L5 IT	6141.03	516.375
Cell_2	L4	5145.01	1066.84
Cell_316	L6 IT	227.664	3959.68
Cell_125	L6 CT	1858.16	4139.6
Cell_7	L4	1715.21	6663.12
Cell_201	Lamp5	3169.13	2100.81
Cell_323	L6 IT	1446.05	2757.94
Cell_131	L6 IT	503.877	4581.04
Cell_229	L4	769.982	5277.7
Cell_32	Lamp5	2310.53	4026.79
Cell_100	L2/3 IT	440.496	6768.89
Cell_144	L6 CT	2698.73	1957.14
Cell_290	L2/3 IT	1014.72	3869.82
Cell_310	L6 IT	439.523	3060.11
Cell_303	L4	551.471	4133.05
Cell_204	L2/3 IT	314.109	5473.6
Cell_166	Lamp5	2493.73	4522.77
Cell_124	L5 IT	507.378	2873.9
Cell_206	L2/3 IT	368.4	4822.62
Cell_185	Lamp5	1693.12	1422.45
Cell_310	L6 IT	328.713	2733.09
Cell_51	L4	2056.38	7012.89
Cell_285	L2/3 IT	5086.38	511.758
Cell_224	L4	4535.81	819.445
Cell_10	L4	1061.53	3377.79
Cell_209	L2/3 IT	1115.72	6831.26
Cell_318	L6 IT	3544.17	2175.49
Cell_199	Lamp5	795.635	2557.3
Cell_204	L2/3 IT	317.058	5719.44
Cell_4	L4	4729.98	520.596
Cell_90	L2/3 IT	2705.74	2928.23
Cell_83	Lamp5	1749.49	6842.87
Cell_274	Lamp5	1252.66	1993.71
Cell_131	L6 IT	624.148	4740.86
Cell_169	Lamp5	1621.59	3900.11
Cell_17	Lamp5	150.107	6085.61
Cell_125	L6 CT	1950.37	4263.8
Cell_34	Lamp5	1922.12	5119.29
Cell_45	L4	1637.37	608.562
Cell_305	L6 IT	2581.21	2407.22
Cell_118	L4	1745.18	6306.53
Cell_259	L6 IT	1734.7	4611.57
Cell_148	L6 IT	353.254	2261.98
Cell_0	L4	5362.66	441.617
Cell_79	Lamp5	1751.36	4927.34
Cell_143	L6 CT	3772.09	2117.66
Cell_119	L5 IT	5376.6	927.456
Cell_84	Lamp5	963.437	1194.13
Cell_84	Lamp5	919.826	1156.3
Cell_76	Lamp5	2538.67	1940.28
Cell_310	L6 IT	207.944	2644.64
Cell_0	L4	5375.65	450.578
Cell_167	Lamp5	871.42	6570.37
Cell_31	Lamp5	2803.27	4460.63
Cell_230	L4	3393.41	1693.5
Cell_296	L4	1838.14	5444.63
Cell_263	L6 IT	826.483	4721.44
Cell_137	L6 CT	913.534	6183.26
Cell_259	L6 IT	1776.32	4474.23
Cell_18	L6 IT	4846.01	797.409
Cell_118	L4	1719.98	6379.53
Cell_155	L6 CT	2892.38	2696.15
Cell_202	Lamp5	444.522	1882.74
Cell_57	L4	2096.59	3735.53
Cell_94	Lamp5	2365.85	2406.45
Cell_174	Lamp5	1705.76	1001.68
Cell_48	L4	2872.26	601.611
Cell_131	L6 IT	469.919	4701.24
Cell_237	L6 IT	1384.19	1434.78
Cell_3	L4	1279.47	940.772
Cell_117	L4	1616	4404.13
Cell_197	Lamp5	886.726	1566.05
Cell_146	L6 CT	5947.33	591.545
Cell_83	Lamp5	1934.47	6990.4
Cell_301	L4	3037.75	3235.98
Cell_151	L6 IT	2249.1	4937.96
Cell_293	L4	549.151	5754.94
Cell_219	L2/3 IT	629.537	2127.53
Cell_227	L4	1347.52	4208.87
Cell_274	Lamp5	1338.09	1738.64
Cell_22	L6 IT	2764.49	1629.19
Cell_99	L2/3 IT	1415.41	5332.27
Cell_316	L6 IT	673.972	3985.19
Cell_87	Lamp5	4726.93	1205.68
Cell_115	L4	816.828	5694.69
Cell_118	L4	1575.79	6279.93
Cell_79	Lamp5	1849.43	4839.79
Cell_38	Lamp5	3002.19	2851.17
Cell_206	L2/3 IT	427.738	4929.7
Cell_187	Lamp5	1469.91	2370.72
Cell_212	L2/3 IT	1011.23	1354.27
Cell_139	L6 IT	500.613	4257.46
Cell_44	L4	2213.49	1402.12
Cell_212	L2/3 IT	673.893	1304.33
Cell_158	L6 IT	5883.93	699.243
Cell_98	L2/3 IT	1604.1	5164.21
Cell_33	Lamp5	4660.19	1391.79
Cell_10	L4	1077.44	3198.03
Cell_225	L4	3614.07	2354.6
Cell_192	Lamp5	1162	6651.12
Cell_293	L4	370.352	5858.91
Cell_133	L6 CT	4286.54	1226.95
Cell_320	L6 IT	980.736	2948.7
Cell_153	L6 CT	1245.26	2149.79
Cell_88	L2/3 IT	4145.24	374.755
Cell_148	L6 IT	336.927	2390.2
Cell_183	Lamp5	1797.15	6489.8
Cell_136	L6 CT	3813.32	577.056
Cell_56	L4	3830.16	1151.07
Cell_280	L2/3 IT	3220.26	1654.94
Cell_16	L6 CT	846.203	4420.32
Cell_216	L2/3 IT	926.061	3759.14
Cell_105	L5 IT	3519.22	729.673
Cell_1	L4	1493.66	4031.81
Cell_287	L2/3 IT	805.458	6794.97
Cell_171	Lamp5	1986.12	5590.87
Cell_42	Lamp5	1304.06	4131.27
Cell_302	L4	971.935	2115.15
Cell_71	Lamp5	1068.88	4937.2
Cell_212	L2/3 IT	931.529	1576.24
Cell_303	L4	625.684	4137.62
Cell_206	L2/3 IT	463.901	4905.39
Cell_287	L2/3 IT	557.449	6643.29
Cell_19	L6 IT	2668.19	3240.89
Cell_209	L2/3 IT	1088.47	6757.49
Cell_133	L6 CT	4641.52	1449.69
Cell_268	L6 IT	5502.19	1088.43
Cell_227	L4	1334	4339.35
Cell_218	L2/3 IT	3661.61	2245.83
Cell_213	L2/3 IT	2338.16	1227.16
Cell_82	Lamp5	1711.79	867.862
Cell_121	Lamp5	1708.64	6030.45
Cell_135	L6 IT	1591.57	5575.23
Cell_84	Lamp5	908.704	1234.42
Cell_153	L6 CT	1030.9	2023.47
Cell_41	Lamp5	1233.87	1341.77
Cell_269	L6 CT	2281.46	4578.7
Cell_169	Lamp5	1916.91	4180.75
Cell_223	L4	6663.24	388.214
Cell_49	L4	589.226	3408.77
Cell_322	L6 IT	4322.03	1882.38
Cell_78	Lamp5	1914.96	1615.14
Cell_234	L5 IT	2734.65	3643.91
Cell_301	L4	2875.71	3185.22
Cell_25	L6 IT	1972.16	6290.39
Cell_159	L6 CT	2572.65	646.945
Cell_31	Lamp5	2524.13	4156.68
Cell_111	L4	2516.09	4004.39
Cell_105	L5 IT	3561.67	672.047
Cell_240	L6 IT	1291.65	5827.31
Cell_245	L5 PT	3285.45	2796.52
Cell_20	L6 IT	1301.6	1928.47
Cell_295	L4	2116.08	6027.08
Cell_97	L2/3 IT	1768.27	2376.32
Cell_47	L4	4198.1	1381.44
Cell_314	L6 IT	507.838	3193.2
Cell_290	L2/3 IT	1109.3	3782.16
Cell_295	L4	1748.18	6056.98
Cell_62	Lamp5	1885.53	3934.44
Cell_293	L4	574.51	5801.05
Cell_149	L6 CT	3505.03	2618.07
Cell_282	L2/3 IT	548.353	6716.26
Cell_169	Lamp5	1662.88	4108.23
Cell_155	L6 CT	2853.68	2676.12
Cell_180	Lamp5	1618.13	6085.01
Cell_188	Lamp5	1878.53	5850.51
Cell_259	L6 IT	1773.35	4550.34
Cell_112	L4	5710.45	304.535
Cell_164	Lamp5	1865.27	3813.45
Cell_114	L4	401.243	5392.35
Cell_9	L4	2448.39	4502.45
Cell_70	Lamp5	3263.09	789.228
Cell_116	L4	2633.33	3925.55
Cell_203	Lamp5	2178.29	5744.94
Cell_7	L4	1962.14	6697.28
Cell_4	L4	4545.61	241.008
Cell_19	L6 IT	2589.48	3133.6
Cell_132	L6 IT	5851.52	660.847
Cell_302	L4	840.244	2419.13
Cell_208	L2/3 IT	874.982	2409.66
Cell_22	L6 IT	2915.23	1577.34
Cell_218	L2/3 IT	4046.68	2178.83
Cell_243	L6 IT	72.4266	7095.53
Cell_70	Lamp5	3030.92	879.294
Cell_261	L6 IT	5360.93	251.169
Cell_36	Lamp5	3675.37	2428.05
Cell_101	L2/3 IT	1453.04	2106.74
Cell_39	Lamp5	4843.91	1107.45
Cell_180	Lamp5	1540.91	6039.9
Cell_256	L6b	2141.37	3382.3
Cell_210	L2/3 IT	1243.58	6367.08
Cell_8	L4	4963.79	1480.81
Cell_91	L2/3 IT	770.611	4932.05
Cell_11	Lamp5	2188.81	4559.55
Cell_94	Lamp5	2180.76	2242.41
Cell_131	L6 IT	631.554	4696.88
Cell_67	Lamp5	1201.15	3023.63
Cell_191	Lamp5	2822.21	1393.74
Cell_200	Lamp5	1645.19	3035.31
Cell_234	L5 IT	2519.36	3936.89
Cell_137	L6 CT	733.185	6093.35
Cell_96	L2/3 IT	1147.84	879.739
Cell_36	Lamp5	3409.91	2656.95
Cell_175	Lamp5	1663.94	1165.56
Cell_195	Lamp5	1498.47	6767.87
Cell_131	L6 IT	497.965	4781.11
Cell_215	L2/3 IT	1684.26	318.607
Cell_102	L2/3 IT	2771.96	3088.44
Cell_100	L2/3 IT	412.574	6741.12
Cell_39	Lamp5	4608.43	1155.75
Cell_82	Lamp5	1727.91	870.227
Cell_113	L4	828.078	1752.33
Cell_113	L4	860.371	1534.65
Cell_265	L6 CT	469.493	5503.09
Cell_188	Lamp5	1933.92	5975.83
Cell_35	Lamp5	1083.75	7217
Cell_212	L2/3 IT	927.403	1413.08
Cell_247	L6 IT	587.327	7056.76
Cell_256	L6b	2368.26	3404.87
Cell_209	L2/3 IT	1124.74	6823.75
Cell_11	Lamp5	2134.98	4702.09
Cell_217	L2/3 IT	3785.73	2605.66
Cell_126	L6 CT	2024.46	2733.8
Cell_155	L6 CT	2859.6	2449.61
Cell_268	L6 IT	5562.12	1146.27
Cell_181	Lamp5	1837.63	3011.94
Cell_251	L6 IT	718.844	2015.51
Cell_252	L6 IT	3076.09	1571.35
Cell_183	Lamp5	1947.6	6596.25
Cell_111	L4	2772.04	3872.65
Cell_312	L6 IT	454.442	1903.12
Cell_149	L6 CT	3673.29	2774.34
Cell_282	L2/3 IT	478.429	6650.24
Cell_61	L6 IT	3162.12	1164.02
Cell_287	L2/3 IT	668.64	6858.38
Cell_64	Lamp5	1888.31	1645.24
Cell_122	L5 IT	2268.36	406.23
Cell_244	L6 IT	3086.1	748.019
Cell_286	L2/3 IT	1467.91	2681.98
Cell_134	L6 CT	1459.47	4293.04
Cell_199	Lamp5	717.782	3048.08
Cell_153	L6 CT	1171.49	1947.12
Cell_38	Lamp5	3103.85	2758.23
Cell_236	L6 IT	926.413	3092.42
Cell_104	L4	1227.88	4862.6
Cell_165	Lamp5	3355.17	2404.68
Cell_293	L4	411.323	5819.42
Cell_317	L6 IT	522.78	6112.74
Cell_0	L4	5221.14	642.75
Cell_275	L2/3 IT	3150.81	2268.21
Cell_35	Lamp5	1200.45	7091.59
Cell_112	L4	5906.73	370.728
Cell_70	Lamp5	3051.86	814.948
Cell_29	Lamp5	1555.19	3386.69
Cell_306	L5 IT	6275.32	614.488
Cell_305	L6 IT	2710.98	2183.51
Cell_4	L4	4670.6	561.671
Cell_132	L6 IT	5617.17	670.175
Cell_219	L2/3 IT	649.365	2389.68
Cell_202	Lamp5	245.783	2262.69
Cell_121	Lamp5	1806.6	6269.35
Cell_183	Lamp5	1635.25	6701.61
Cell_187	Lamp5	1502.71	2097.61
Cell_171	Lamp5	1952.51	5656.78
Cell_166	Lamp5	2307.25	4866.17
Cell_280	L2/3 IT	3220.14	1941.97
Cell_262	L6 CT	1377.28	7065.07
Cell_97	L2/3 IT	2116.75	2577.29
Cell_47	L4	4174.14	1350.25
Cell_91	L2/3 IT	997.652	4947.13
Cell_120	L5 IT	780.564	5420.52
Cell_284	L2/3 IT	3262.92	314.82
Cell_220	L4	336.617	4827.84
Cell_189	Lamp5	1370.38	6304.97
Cell_170	Lamp5	1627.16	6618.19
Cell_151	L6 IT	2241.81	4954.19
Cell_44	L4	2133.7	1617.94
Cell_84	Lamp5	934.901	1067.52
Cell_72	Lamp5	1299.7	4854.23
Cell_137	L6 CT	822.812	6101.24
Cell_235	L6 IT	747.791	2561.84
Cell_322	L6 IT	4067.18	1792.62
Cell_237	L6 IT	1434.49	1457.75
Cell_37	Lamp5	739.556	4829.01
Cell_196	Lamp5	2329.02	2590.47
Cell_33	Lamp5	4935.96	1236.44
Cell_244	L6 IT	3316.22	804.791
Cell_210	L2/3 IT	1402.19	6500.42
Cell_29	Lamp5	1369.21	3525.19
Cell_142	L6 CT	4278.18	952.936
Cell_211	L2/3 IT	2266.72	130.682
Cell_263	L6 IT	696.388	4627.2
Cell_77	Lamp5	1079.36	5108.22
Cell_260	L6 IT	431.47	3817.53
Cell_256	L6b	2177.57	3271.47
Cell_27	Lamp5	1455.01	6737.09
Cell_137	L6 CT	877.053	6189.39
Cell_99	L2/3 IT	1394.69	5326.84
Cell_196	Lamp5	2450.08	2701.61
Cell_312	L6 IT	817.246	1854.72
Cell_239	L6 IT	3747.75	1365.25
Cell_209	L2/3 IT	947.987	6824.64
Cell_17	Lamp5	252.919	6320.15
Cell_99	L2/3 IT	1226.19	5411.77
Cell_255	L6 IT	3609.24	1750.56
Cell_92	L2/3 IT	2646.76	1104.38
Cell_125	L6 CT	1803.24	4202.57
Cell_301	L4	3211.43	3150.1
Cell_91	L2/3 IT	975.285	4855.78
Cell_118	L4	1634.95	6327.13
Cell_161	Lamp5	1330.62	883.045
Cell_293	L4	442.821	5986.49
Cell_192	Lamp5	986.296	6698.95
Cell_94	Lamp5	2041.56	2136.07
Cell_85	Lamp5	2099.76	2009.68
Cell_202	Lamp5	402.713	2098.3
Cell_273	Lamp5	2010.29	2849.59
Cell_279	L2/3 IT	2233.73	5473.3
Cell_192	Lamp5	1094.57	6460.08
Cell_14	L5 IT	2458.07	2878.34
Cell_170	Lamp5	1343.65	6722.59
Cell_320	L6 IT	1077.47	2985.92
Cell_282	L2/3 IT	499.492	6568.13
Cell_319	L6 IT	3374.37	1502.96
Cell_241	L5 IT	704.226	5872.54
Cell_125	L6 CT	2059.49	4269.56
Cell_95	L2/3 IT	4367.69	1770.16
Cell_179	Lamp5	2860.52	1553.83
Cell_6	L2/3 IT	1284.4	3144.38
Cell_174	Lamp5	1822.25	1265.47
Cell_88	L2/3 IT	3960.07	428.442
Cell_187	Lamp5	1343.97	2313.03
Cell_239	L6 IT	3484.51	1317.79
Cell_88	L2/3 IT	4177.12	214.687
Cell_154	L6 IT	4111.64	1093.22
Cell_212	L2/3 IT	814.59	1385.04
Cell_1	L4	1638.02	4395.63
Cell_294	L4	729.845	3148.89
Cell_287	L2/3 IT	735.925	6846.93
Cell_100	L2/3 IT	661.422	7045
Cell_43	L2/3 IT	3683.83	1125.62
Cell_209	L2/3 IT	837.535	6897.85
Cell_51	L4	1951.42	6785.88
Cell_233	L4	2415.38	1002.16
Cell_47	L4	4278.45	1338.58
Cell_94	Lamp5	2141.1	2150.32
Cell_63	Lamp5	5080.07	703.658
Cell_96	L2/3 IT	846.501	939.761
Cell_219	L2/3 IT	534.507	2174.68
Cell_311	L6 IT	1741.4	3005.67
Cell_248	L5 PT	3921.66	502.811
Cell_65	Lamp5	2726.22	2000.4
Cell_277	L2/3 IT	924.348	7114.74
Cell_215	L2/3 IT	1602.55	352.64
Cell_192	Lamp5	1094.2	6678.62
Cell_149	L6 CT	3516.49	2710.15
Cell_285	L2/3 IT	5120.3	381.056
Cell_131	L6 IT	353.927	4612.05
Cell_265	L6 CT	477.204	5684.19
Cell_188	Lamp5	1954.45	5768.54
Cell_9	L4	2546.31	4404.29
Cell_140	L6 IT	7086.84	375.037
Cell_108	L4	3216.88	1490.66
Cell_232	L4	2409.84	3382.16
Cell_165	Lamp5	3299.75	2244.44
Cell_202	Lamp5	365.231	2019.71
Cell_321	L6 IT	6316.69	356.861
Cell_223	L4	6594.2	286.344
Cell_83	Lamp5	1626.28	6944.24
Cell_284	L2/3 IT	3255.54	533.087
Cell_323	L6 IT	1548.65	2764.83
Cell_127	L6 CT	976.787	5296.2
Cell_144	L6 CT	2934.85	1922.31
Cell_34	Lamp5	1948.35	5211.39
Cell_116	L4	2815.25	3792.44
Cell_73	Lamp5	5061.33	675.551
Cell_97	L2/3 IT	1706.4	2760.44
Cell_258	L6 IT	2190.25	2928.73
Cell_266	L6 IT	328.782	5174.35
Cell_32	Lamp5	2341.72	4157.24
Cell_3	L4	1215.79	1106.41
Cell_206	L2/3 IT	376.385	4969.42
Cell_10	L4	1052.57	3232.81
Cell_235	L6 IT	834.682	2363.29
Cell_263	L6 IT	936.895	4698.21
Cell_52	L4	4488.96	318.495
Cell_234	L5 IT	2525.43	3346.12
Cell_174	Lamp5	1460.94	1033.9
Cell_271	L6 IT	3823.84	486.631
Cell_102	L2/3 IT	2780.86	2836.23
Cell_282	L2/3 IT	612.844	6647.32
Cell_77	Lamp5	945.608	5134.81
Cell_189	Lamp5	1516.5	6328.91
Cell_297	L4	3556.19	1804.32
Cell_322	L6 IT	4149.63	1848.35
Cell_8	L4	4894.88	1305.13
Cell_128	L6 CT	2370.58	3333.28
Cell_227	L4	1339.02	4504.62
Cell_201	Lamp5	3361.69	2010.89
Cell_19	L6 IT	2722.01	3288.71
Cell_61	L6 IT	3382.71	1157.59
Cell_111	L4	2611.62	4123.72
Cell_89	L2/3 IT	3676.47	1737.8
Cell_71	Lamp5	1135.42	4823.82
Cell_219	L2/3 IT	475.539	2304.62
Cell_219	L2/3 IT	404.165	2014.67
Cell_309	L6 IT	2069.81	3490.07
Cell_197	Lamp5	1011.3	1574.62
Cell_9	L4	2532.06	4270.7
Cell_139	L6 IT	674.182	4235.65
Cell_15	L6 CT	703.833	2014.62
Cell_260	L6 IT	682.899	3803.44
Cell_278	L2/3 IT	2023.54	1321.43
Cell_238	L6 IT	2217.15	1648.46
Cell_41	Lamp5	1124.18	1404.02
Cell_13	L4	2421.85	564.163
Cell_217	L2/3 IT	3525.66	2542.88
Cell_292	L4	3422.06	2944.83
Cell_66	Lamp5	3096.13	2683.37
Cell_225	L4	3348.71	2154.19
Cell_159	L6 CT	2634.49	596.897
Cell_160	L6 IT	2952.55	2883.31
Cell_241	L5 IT	632.886	5708.9
Cell_308	L5 PT	2063.95	3462.65
Cell_268	L6 IT	5688.91	1327.12
Cell_227	L4	1295.98	4383.14
Cell_127	L6 CT	871.349	5596.8
Cell_296	L4	1942.36	5363.03
Cell_83	Lamp5	1830.21	6813.6
Cell_192	Lamp5	1177.34	6666.83
Cell_127	L6 CT	965.722	5550.88
Cell_253	L6 IT	3382.38	997.198
Cell_23	L6 IT	1049.25	6554.08
Cell_25	L6 IT	1882.6	6524.84
Cell_195	Lamp5	1289.16	6518.38
Cell_121	Lamp5	1597.37	6154.21
Cell_9	L4	2435.86	4199.46
Cell_59	L6 IT	3871.43	1318.44
Cell_235	L6 IT	717.809	2515.38
Cell_115	L4	761.903	5759.14
Cell_160	L6 IT	2641.87	2997.43
Cell_155	L6 CT	2876.65	2685.82
Cell_209	L2/3 IT	845.145	6883.62
Cell_42	Lamp5	1109.09	4156.69
Cell_213	L2/3 IT	2327.17	1289.24
Cell_320	L6 IT	1009.12	3080.89
Cell_82	Lamp5	1721.65	824.473
Cell_309	L6 IT	2092.23	3820.04
Cell_214	L2/3 IT	864.73	4449.68
Cell_113	L4	892.304	1798.44
Cell_290	L2/3 IT	1118	3740.35
Cell_15	L6 CT	739.116	2076.4
Cell_198	Lamp5	1525.57	3906.32
Cell_130	L6 CT	2690.8	762.28
Cell_273	Lamp5	1688.53	3097.21
Cell_65	Lamp5	2777.61	2103.07
Cell_308	L5 PT	1930.79	3340.41
Cell_312	L6 IT	541.301	1920.84
Cell_11	Lamp5	2284.14	4813.66
Cell_300	L4	2005.17	4693.45
Cell_218	L2/3 IT	3837.32	2246.3
Cell_80	Lamp5	1874.39	1917.33
Cell_276	L2/3 IT	809.082	2400
Cell_148	L6 IT	285.586	2393.29
Cell_172	Lamp5	3585.21	868.405
Cell_159	L6 CT	2555.82	768.85
Cell_222	L4	1566.34	7109.83
Cell_119	L5 IT	5544.7	847.743
Cell_226	L4	1251.01	1626.19
Cell_177	Lamp5	2549.59	3875.12
Cell_185	Lamp5	1657.69	1286.07
Cell_153	L6 CT	1173.73	2083.13
Cell_33	Lamp5	4885.33	1437.86
Cell_212	L2/3 IT	832.177	1505.59
Cell_261	L6 IT	5307.75	378.033
Cell_148	L6 IT	280.341	1973.78
Cell_28	Lamp5	5329.12	750.554
Cell_236	L6 IT	582.775	3320.41
Cell_93	L2/3 IT	1596.81	5562.32
Cell_46	L4	6261.83	382.978
Cell_121	Lamp5	1578.39	6092.77
Cell_177	Lamp5	2405.36	4120.13
Cell_297	L4	3587.65	1700.2
Cell_299	L4	6559.91	845.943
Cell_301	L4	2874.91	3196.72
Cell_241	L5 IT	794.675	5819.32
Cell_7	L4	1943.75	6806.38
Cell_159	L6 CT	2800.77	910.665
Cell_175	Lamp5	1615.53	1034.62
Cell_310	L6 IT	346.455	2768.35
Cell_121	Lamp5	1715.59	6222.47
Cell_191	Lamp5	2720.84	1268.77
Cell_223	L4	6871.39	211.767
Cell_129	L6 IT	1579.44	1845.63
Cell_14	L5 IT	2487.99	3222.05
Cell_198	Lamp5	1360.17	3638.64
Cell_56	L4	3718.05	1024.7
Cell_290	L2/3 IT	1015.38	3619.63
Cell_200	Lamp5	1594.68	2981.03
Cell_202	Lamp5	556.192	2071.63
Cell_74	Lamp5	2489.39	2106.18
Cell_171	Lamp5	1930.56	5653.54
Cell_94	Lamp5	2220.55	2374.01
Cell_27	Lamp5	1427.39	6820.87
Cell_235	L6 IT	636.992	2562.76
Cell_294	L4	622.625	3491.72
Cell_249	L6 IT	1914.03	2130.14
Cell_256	L6b	2162.21	3095.72
Cell_189	Lamp5	1341	6197.34
Cell_88	L2/3 IT	4201.09	461.324
Cell_131	L6 IT	459.789	4552.52
Cell_3	L4	1330.35	1083.26
Cell_293	L4	368.976	5858.2
Cell_201	Lamp5	2992.12	2193.91
Cell_250	L6 IT	1438.87	2678.41
Cell_194	Lamp5	2263.13	667.904
Cell_149	L6 CT	3640.8	2920.07
Cell_170	Lamp5	1348.59	6370.52
Cell_316	L6 IT	400.272	3796.22
Cell_119	L5 IT	5603.61	740.362
Cell_135	L6 IT	1608.29	5543.28
Cell_117	L4	1914.5	4449.6
Cell_301	L4	3032.83	3264.47
Cell_10	L4	1271.91	3399.13
Cell_40	Lamp5	3794.37	1729.9
Cell_189	Lamp5	1421.81	6087.23
Cell_131	L6 IT	928.712	4658.19
Cell_132	L6 IT	5732.13	587.343
Cell_23	L6 IT	1217.25	6397.19
Cell_123	L5 PT	1091.24	3645.56
Cell_214	L2/3 IT	892.491	4301.37
Cell_171	Lamp5	2022.27	5569.93
Cell_102	L2/3 IT	2883.93	2964.46
Cell_127	L6 CT	1004.84	5224.88
Cell_59	L6 IT	3819.96	1375.83
Cell_162	Lamp5	796.779	4545.23
Cell_62	Lamp5	2091.27	4061.87
Cell_57	L4	2046.34	3692.4
Cell_160	L6 IT	2552.54	2718.11
Cell_257	L6 CT	2824.26	3555.95
Cell_153	L6 CT	904.825	2090.55
Cell_308	L5 PT	1872.15	3273.17
Cell_80	Lamp5	1826.9	2013.16
Cell_124	L5 IT	547.942	2835.05
Cell_208	L2/3 IT	1090.55	2344.06
Cell_315	L6 IT	2324.21	4363.78
Cell_60	L6 IT	780.549	3588.9
Cell_284	L2/3 IT	3361.55	489.172
Cell_106	L4	242.02	3248.73
Cell_274	Lamp5	1241.24	1944.98
Cell_270	L6 CT	1595.79	1346.56
Cell_311	L6 IT	1923.01	2805.74
Cell_85	Lamp5	1926.69	2131.88
Cell_6	L2/3 IT	1275.46	3267.38
Cell_315	L6 IT	2470.55	4515.22
Cell_161	Lamp5	1224.99	678.232
Cell_284	L2/3 IT	3307.17	442.128
Cell_270	L6 CT	1541.86	1481.61
Cell_77	Lamp5	1133.66	5299.96
Cell_183	Lamp5	1545.76	6549.12
Cell_208	L2/3 IT	1073.19	2064.25
Cell_161	Lamp5	1479.99	1006.29
Cell_53	L4	2183.36	5254.54
Cell_176	Lamp5	3925.1	515.468
Cell_89	L2/3 IT	3928.06	1761.79
Cell_96	L2/3 IT	1155.94	909.421
Cell_112	L4	5844.39	496.895
Cell_8	L4	5169.69	1274.87
Cell_116	L4	2798.88	3845.73
Cell_62	Lamp5	2153.14	3902.51
Cell_166	Lamp5	2416.81	4968.78
Cell_230	L4	3223.93	1522.49
Cell_81	Lamp5	2148.39	3720.44
Cell_116	L4	2763.41	3614.76
Cell_204	L2/3 IT	327.422	5645.6
Cell_62	Lamp5	1939.17	4102.79
Cell_94	Lamp5	1997.4	2266.36
Cell_88	L2/3 IT	4302.84	325.125
Cell_102	L2/3 IT	2964.28	3023.28
Cell_319	L6 IT	3409.05	1527.84
Cell_168	Lamp5	3192.29	2833.53
Cell_312	L6 IT	516.782	1835.26
Cell_81	Lamp5	2141.16	3747.93
Cell_295	L4	1916	5889.83
Cell_289	L2/3 IT	1673.05	4643.87
Cell_38	Lamp5	2976.61	2720.57
Cell_311	L6 IT	2198.89	2685.58
Cell_250	L6 IT	1309.12	2469
Cell_265	L6 CT	615.761	5697.99
Cell_47	L4	4093.11	1413.78
Cell_306	L5 IT	6302.02	522.959
Cell_151	L6 IT	2204.68	5009.32
Cell_318	L6 IT	3640.99	2044.15
Cell_9	L4	2581	4321.76
Cell_115	L4	970.292	5803.14
Cell_0	L4	5602.47	645.712
Cell_215	L2/3 IT	1615.09	395.197
Cell_14	L5 IT	2646.16	2907.45
Cell_102	L2/3 IT	2890.38	3073.56
Cell_43	L2/3 IT	3309.06	1235.38
Cell_5	L4	3139.03	1142.61
Cell_234	L5 IT	2477.03	3642.62
Cell_273	Lamp5	2014.26	3148.22
Cell_168	Lamp5	2993.14	3034.34
Cell_257	L6 CT	2997.49	3425.44
Cell_53	L4	2158.6	5576.33
Cell_86	Lamp5	1947.52	762.002
Cell_203	Lamp5	2212.51	5562.15
Cell_319	L6 IT	3570.38	1600.03
Cell_24	L6 IT	5041.93	523.404
Cell_168	Lamp5	3322.61	3043.18
Cell_220	L4	22.2567	4725.26
Cell_35	Lamp5	1117.14	7133.4
Cell_213	L2/3 IT	2141.48	1499.37
Cell_208	L2/3 IT	1150.57	2189.49
Cell_278	L2/3 IT	1997.64	1038.1
Cell_163	Lamp5	4365.68	1325.09
Cell_217	L2/3 IT	3851.34	2797.82
Cell_100	L2/3 IT	459.024	6888.09
Cell_58	L6 IT	2097.35	2782.91
Cell_159	L6 CT	2681.26	549.306
Cell_49	L4	354.941	3551.14
Cell_62	Lamp5	2144.4	3603.02
Cell_220	L4	226.203	4583.08
Cell_127	L6 CT	1178.87	5507.8
Cell_259	L6 IT	1688.12	4631.92
Cell_132	L6 IT	5863.06	552.807
Cell_133	L6 CT	4690.24	1486.68
Cell_221	L4	743.956	5232.33
Cell_301	L4	2966.26	3382.43
Cell_242	L6 IT	460.031	2416.04
Cell_196	Lamp5	2146.93	2514.91
Cell_244	L6 IT	3283.44	888.571
Cell_174	Lamp5	1854.73	972.444
Cell_243	L6 IT	238.462	7051.15
Cell_7	L4	1882.46	6668.88
Cell_218	L2/3 IT	3992.17	2244.97
Cell_90	L2/3 IT	2477.7	2891.81
Cell_226	L4	1248.61	1800.03
Cell_75	Lamp5	1337.15	1878.17
Cell_43	L2/3 IT	3526.52	1386.71
Cell_299	L4	6601.05	534.69
Cell_105	L5 IT	3344.1	632.849
Cell_99	L2/3 IT	1235.71	5372.36
Cell_243	L6 IT	412.898	7115.34
Cell_221	L4	911.381	5224.43
Cell_6	L2/3 IT	1655.32	3279.37
Cell_118	L4	1698.83	6314.12
Cell_279	L2/3 IT	2223.47	5501.05
Cell_113	L4	786.134	1785.02
Cell_291	L4	2899.16	2232.49
Cell_136	L6 CT	3927.03	639.637
Cell_179	Lamp5	2838.66	1590.67
Cell_263	L6 IT	735.325	4539.19
Cell_205	L2/3 IT	2293.65	5107.76
Cell_322	L6 IT	4242.29	1550.07
Cell_207	L2/3 IT	1433.75	5334.11
Cell_136	L6 CT	4179.87	420.448
Cell_91	L2/3 IT	1206.92	4866.58
Cell_8	L4	5249.88	1414.35
Cell_50	L4	1241.94	3266.59
Cell_75	Lamp5	891.256	1751.55
Cell_143	L6 CT	3862.59	2116.62
Cell_255	L6 IT	3929.18	1914.33
Cell_98	L2/3 IT	1825.08	5330.57
Cell_277	L2/3 IT	779.975	7173.49
Cell_107	L4	3716.92	765.4
Cell_51	L4	1993.69	7135.02
Cell_96	L2/3 IT	1172.07	816.287
Cell_101	L2/3 IT	1523.85	2037.14
Cell_64	Lamp5	1877.23	1973.91
Cell_313	L6 IT	4385.65	1583.38
Cell_222	L4	1677.24	7132.17
Cell_93	L2/3 IT	1720.79	5616.88
Cell_55	L4	1100.78	3455.41
Cell_301	L4	3082.04	3249.29
Cell_173	Lamp5	5247.2	466.186
Cell_288	L2/3 IT	2233.63	790.101
Cell_137	L6 CT	816.362	5945.4
Cell_193	Lamp5	2479.31	1863.39
Cell_71	Lamp5	1011.66	4880.25
Cell_34	Lamp5	1862.11	5134.85
Cell_265	L6 CT	604.408	5844.18
Cell_104	L4	1472.62	4955.53
Cell_118	L4	1540.98	6286.78
Cell_31	Lamp5	2694.3	4173.56
Cell_65	Lamp5	2660.69	1981.34
Cell_61	L6 IT	3402.83	1451.27
Cell_277	L2/3 IT	738.781	7055.37
Cell_277	L2/3 IT	973.45	7117.86
Cell_285	L2/3 IT	4772.73	324.358
Cell_203	Lamp5	2350.4	5531.37
Cell_65	Lamp5	2804.32	1892.82
Cell_259	L6 IT	1718.13	4744.75
Cell_146	L6 CT	5655.76	940.737
Cell_35	Lamp5	1345.65	7024.51
Cell_148	L6 IT	321.079	2153.23
Cell_111	L4	2700.44	4158.89
Cell_218	L2/3 IT	3806.62	2407.9
Cell_97	L2/3 IT	1825.16	2503.39
Cell_223	L4	6739.81	318.669
Cell_170	Lamp5	1332.1	6547.63
Cell_164	Lamp5	1728.46	3600.39
Cell_198	Lamp5	1449.25	3876.79
Cell_105	L5 IT	3574.69	448.113
Cell_229	L4	579.365	5289.22
Cell_228	L4	414.994	6413.33
Cell_190	Lamp5	1963.13	2248.88
Cell_128	L6 CT	2205.19	3442.06
Cell_135	L6 IT	1354.49	5750.76
Cell_155	L6 CT	2939.02	2321.7
Cell_231	L4	2887	1061.77
Cell_245	L5 PT	3233.09	2813.32
Cell_242	L6 IT	243.657	2512.32
Cell_83	Lamp5	1928.53	6932.07
Cell_140	L6 IT	7043.11	525.683
Cell_273	Lamp5	1840.09	3113.5
Cell_95	L2/3 IT	4514.76	1812.6
Cell_119	L5 IT	5491.13	1162.59
Cell_254	L6 IT	2664.81	3046.83
Cell_320	L6 IT	732.701	3013.69
Cell_284	L2/3 IT	3357.86	626.816
Cell_72	Lamp5	1525.98	4557.12
Cell_30	Lamp5	1384.85	4124.46
Cell_274	Lamp5	1401.79	1714.77
Cell_17	Lamp5	318.038	5833.89
Cell_209	L2/3 IT	943.3	6964.91
Cell_319	L6 IT	3298.09	1397
Cell_81	Lamp5	2129.09	3830.77
Cell_47	L4	4346.08	1285.66
Cell_17	Lamp5	394.374	6042.87
Cell_63	Lamp5	5002.5	864.876
Cell_269	L6 CT	2111.98	4718.01
Cell_108	L4	3220.14	1342.52
Cell_180	Lamp5	1530.66	5906.16
Cell_146	L6 CT	5944.9	688.067
Cell_202	Lamp5	503.694	2060.41
Cell_11	Lamp5	2274.59	4714.4
Cell_262	L6 CT	1117.28	7083.24
Cell_241	L5 IT	770.191	5846.02
Cell_303	L4	777.117	3829.95
Cell_191	Lamp5	2972.52	1166.5
Cell_219	L2/3 IT	726.574	2250.59
Cell_202	Lamp5	597.658	2068.49
Cell_117	L4	1936.34	4530.85
Cell_262	L6 CT	1624.4	7136.11
Cell_126	L6 CT	2227.63	2673.02
Cell_6	L2/3 IT	1366.29	3123.54
Cell_31	Lamp5	2810.42	4590.1
Cell_22	L6 IT	2735.92	1634.01
Cell_38	Lamp5	2951.5	2754.37
Cell_207	L2/3 IT	1403.43	5547.1
Cell_240	L6 IT	1103.76	5907.05
Cell_187	Lamp5	1403.54	2278.96
Cell_312	L6 IT	679.615	1744.51
Cell_115	L4	1005.8	5694.27
Cell_312	L6 IT	653.124	1757.48
Cell_227	L4	1192.99	4540.54
Cell_286	L2/3 IT	1598.81	2400.55
Cell_225	L4	3470.99	2336.5
Cell_308	L5 PT	2110.29	3435.77
Cell_174	Lamp5	1729.15	1368.3
Cell_279	L2/3 IT	2193.23	5362.25
Cell_192	Lamp5	1382.71	6540.91
Cell_163	Lamp5	4231.32	1173.39
Cell_312	L6 IT	255.085	1572.17
Cell_196	Lamp5	2429.43	2378.24
Cell_138	L6 IT	565.297	6571.47
Cell_313	L6 IT	4033.77	1720.78
Cell_265	L6 CT	551.87	5746.94
Cell_128	L6 CT	2215.75	3564.63
Cell_234	L5 IT	2746.57	3521.68
Cell_51	L4	2153.39	7158.93
Cell_241	L5 IT	693.235	5761.36
Cell_130	L6 CT	2680.59	643.562
Cell_179	Lamp5	3085.12	1664.63
Cell_2	L4	5258.77	1202.06
Cell_158	L6 IT	5852	609.013
Cell_47	L4	4183.04	1533.56
Cell_146	L6 CT	5717.15	946.656
[truncated: 10,040 more rows]

## Sheet: Mouse Cortex CellTrek
Cell Index	Cell_Type	x	y
Cell_535	L6 CT	5318.61	701.276
Cell_1814	L6 CT	5363.59	565.892
Cell_1960	L6 CT	5324.63	664.6
Cell_5424	L6 CT	5467.69	619.589
Cell_5430	L6 CT	5326.71	582.978
Cell_2124	L6 CT	5116.18	1075.13
Cell_3290	L6 CT	5073.21	1167.75
Cell_5957	L6 CT	5145.69	1102.13
Cell_9063	L6 CT	5103.83	1123.22
Cell_2388	Lamp5	1217.93	1065.76
Cell_2469	Lamp5	1344.04	1128.46
Cell_2485	Lamp5	1253.93	1044.8
Cell_3847	Lamp5	1308.8	1147.28
Cell_5533	Lamp5	1269.94	1156.64
Cell_3145	L5 IT	4656.35	356.653
Cell_5282	L5 IT	4738.8	374.805
Cell_7290	L5 IT	4642.53	421.448
Cell_7556	L5 IT	4690.16	326.349
Cell_7872	L5 IT	4700.01	364.142
Cell_430	L4	3142.94	1140.37
Cell_3028	L4	3215.37	1147.51
Cell_11149	L6b	1965.77	6627.26
Cell_11187	L6b	1927.17	6616.78
Cell_2021	L6 IT	5020.95	1335.41
Cell_4545	L6 IT	4928.34	1373.96
Cell_11482	L6 IT	5004.02	1371.65
Cell_1915	L6 IT	2449.8	4210.14
Cell_6037	L6 IT	2498.54	4157.62
Cell_10111	L6 IT	2451.57	4171.22
Cell_1212	L5 IT	1145.24	3301.37
Cell_4161	L5 IT	1113.8	3187.85
Cell_5574	L5 IT	1184.83	3306.95
Cell_7719	L5 IT	1108.79	3227.48
Cell_7911	L5 IT	1127.08	3265.74
Cell_1033	L6 IT	2132.36	4683.05
Cell_1968	L6 IT	2277.31	4692.52
Cell_3294	L6 IT	2193.96	4599.84
Cell_8590	L6 IT	2243.7	4563.83
Cell_9180	L6 IT	2294.15	4728.09
Cell_5144	L5 IT	2313.24	2054.06
Cell_6298	L5 IT	2459.23	2099.13
Cell_7604	L4	2326.74	1977.7
Cell_8069	L5 IT	2417.24	2136.36
Cell_8096	L5 IT	2248.12	2031.29
Cell_6993	L5 IT	980.339	4443.25
Cell_1802	L4	329.377	6105.59
Cell_2604	L4	257.469	6140.64
Cell_2613	L4	280.481	6085.43
Cell_8045	L4	293.601	6123.48
Cell_3474	L5 IT	4793.6	844.749
Cell_4682	L5 IT	4606.84	844.379
Cell_7060	L5 IT	4763.49	882.146
Cell_8212	L5 IT	4647.12	854.955
Cell_8252	L5 IT	4753.75	843.606
Cell_2023	L6 IT	2771.43	3277.62
Cell_3043	L6 IT	2773.28	3235.28
Cell_9641	L4	2641.25	1614.49
Cell_9725	L4	2658.28	1570.87
Cell_319	L6 IT	1055.62	6331.43
Cell_369	L6 IT	943.4	6296.79
Cell_5659	L6 IT	1032	6299.58
Cell_5960	L6 IT	1031.27	6361.89
Cell_10707	L6 IT	982.371	6289.17
Cell_4719	L5 PT	4917.84	608.851
Cell_5159	L5 PT	4810.05	716.537
Cell_5301	L5 PT	4852.93	604.139
Cell_8075	L5 PT	4860.96	703.307
Cell_640	L6 CT	1191.28	6767.29
Cell_2919	L6 CT	1231.6	6875.84
Cell_2986	L6 CT	1184.44	6851.15
Cell_8848	L6 CT	1220.81	6839.27
Cell_1614	L6 IT	5258.83	870.55
Cell_10321	L6 IT	5243.17	902.084
Cell_905	L5 IT	1525	3462.78
Cell_5177	L5 IT	1510.02	3496.6
Cell_7047	L5 IT	1486.73	3468.45
Cell_5285	L5 IT	1299.65	3917.72
Cell_6783	L5 IT	1309.26	3989.7
Cell_6809	L5 IT	1284.94	3954.82
Cell_6427	L6b	2574.84	4497.38
Cell_10738	L6b	2673.2	4381.6
Cell_10781	L6b	2584.75	4459.16
Cell_11191	L6b	2669.48	4434.37
Cell_11266	L6b	2614.24	4482.93
Cell_1341	L6 IT	2220.01	4177.05
Cell_3413	L6 IT	2196.34	4205.64
Cell_4420	L6 CT	4741	1377.95
Cell_8892	L6 CT	4699.32	1312.91
Cell_11735	L6 CT	4711.41	1351.04
Cell_5880	L6 IT	1916.71	5228.96
Cell_6225	L6 IT	1962.29	5089.78
Cell_9953	L6 IT	1876.87	5128.1
Cell_11358	L6 IT	1951.84	5161.42
Cell_619	L6 CT	1079.09	7035.65
Cell_2251	L6 CT	1135.97	7114.7
Cell_2986.1	L6 CT	1119.05	7037.45
Cell_6216	L6 CT	1092.7	7105.03
Cell_8900	L6 CT	1121.59	7077.37
Cell_2613.1	L4	707.147	4922.31
Cell_2301	Lamp5	3090.41	2712.52
Cell_2411	Lamp5	3090.08	2829.31
Cell_2818	Lamp5	3032.82	2686.69
Cell_7077	Lamp5	3064.24	2791.29
Cell_10059	L6 IT	4846.96	1112.18
Cell_10052	L6 CT	4036.05	1579.99
Cell_47	L4	1137.73	1330.91
Cell_3766	L5 IT	1127.63	4201.77
Cell_6776	L5 IT	3547.57	1178.96
Cell_7866	L5 IT	3451.48	1064.57
Cell_7899	L5 IT	3422.82	1155.85
Cell_7965	L5 IT	3483.96	1047.93
Cell_8520	L5 IT	3461.74	1100.59
Cell_1276	L6 IT	6293.24	404.717
Cell_3352	L6 IT	6342.08	345.884
Cell_9892	L6 IT	6410.92	382.174
Cell_10108	L6 IT	6309.13	368.535
Cell_410	L2/3 IT	2910.02	623.97
Cell_3221	L2/3 IT	464.225	3486.61
Cell_8690	L2/3 IT	420.767	3510.14
Cell_6702	L4	1302.17	3454.97
Cell_2407	Lamp5	1940.36	7043.44
Cell_5469	Lamp5	1913.76	7100.88
Cell_10252	Lamp5	1949.26	7082.44
Cell_9537	L4	4444.33	402.13
Cell_2957	L6 IT	2030.55	5385.97
Cell_4557	L6 IT	2096.27	5431.04
Cell_5635	L6 IT	2066.3	5403.89
Cell_566	L6 IT	2516.02	3790.67
Cell_10635	L6 IT	2505.42	3695.71
Cell_11295	L6 IT	2506.7	3747.41
Cell_2732	Lamp5	988.755	3478.6
Cell_6814	L5 IT	3738.68	1077.8
Cell_181	Lamp5	2204.68	2858.57
Cell_3481	Lamp5	2194.38	2712.67
Cell_3603	Lamp5	2321.6	2779.6
Cell_3811	Lamp5	2170.75	2747.18
Cell_8124	Lamp5	2278.64	2713.03
Cell_1948	L5 IT	3929.13	1301.6
Cell_2954	L5 IT	3804.89	1375.75
Cell_4611	L5 IT	3953.96	1335.06
Cell_5253	L5 IT	3780.07	1325.16
Cell_8259	L5 IT	3915.08	1339.46
Cell_2944	L6 IT	2096.36	3907.36
Cell_4737	L6 IT	1988.86	4008.23
Cell_9528	L6 IT	2058.36	3905.74
Cell_10886	L6 IT	2089.45	3833.44
Cell_695	L6 IT	4966.64	919.07
Cell_4668	L6 IT	5002.18	778.857
Cell_6221	L6 IT	4998.28	881.147
Cell_6402	L4	1942	1918.84
Cell_6652	L4	1985.83	1756.32
Cell_6716	L4	1917.91	1887.19
Cell_6720	L4	1989.15	1796.15
Cell_10037	L4	1929.77	1849.22
Cell_10550	L4	1268.22	3020.77
Cell_5928	L6 IT	1862.87	5863.84
Cell_11294	L6 IT	1717.69	5875.17
Cell_11296	L6 IT	1747.64	5901.59
Cell_11368	L6 IT	1750.75	5824.2
Cell_1552	L2/3 IT	3055.96	391.557
Cell_2688	L4	1060.97	4670.42
Cell_6195	L4	1244.51	4704.51
Cell_6339	L4	1155.15	4686.19
Cell_9316	L4	1114.37	4627.94
Cell_9402	L4	1077.08	4634.86
Cell_4624	L5 PT	5159.7	611.845
Cell_4945	L5 PT	5078.51	641.34
Cell_9827	L5 PT	5125.41	592.053
Cell_1245	L4	2219.62	1907.85
Cell_2891	L4	2299.33	1776.28
Cell_3375	L4	2254.52	1891.35
Cell_6638	L4	2260.78	1766.81
Cell_10620	L4	2296.32	1835.25
Cell_5593	L6 IT	1076.21	5200.28
Cell_5969	L6 IT	1133.4	5144.57
Cell_9950	L6 IT	1096.67	5129.12
Cell_11355	L6 IT	1103.48	5171.04
Cell_6646	L4	1855.32	2078.53
Cell_6712	L4	1796.09	2024.83
Cell_10606	L4	1824.81	2052.67
Cell_174	Lamp5	1676.52	864.276
Cell_10804	L6b	1733.35	6823.23
Cell_11205	L6b	1838.9	6828.79
Cell_402	L2/3 IT	1005.3	1097.97
Cell_2628	L4	2079.23	2065.04
Cell_4092	L2/3 IT	1942	868.687
Cell_10871	L2/3 IT	1922.22	827.109
Cell_1069	L6 CT	4607.83	1128.93
Cell_2002	L6 CT	4507.56	1095.48
Cell_6204	L6 CT	4532.13	1126.79
Cell_7169	L5 PT	4545.1	1083.75
Cell_1509	L5 IT	4148.56	358.048
Cell_7357	L5 IT	4156.59	397.194
Cell_10149	L5 PT	3764.61	1654.43
Cell_11001	L5 PT	3737.49	1555.89
Cell_11008	L5 PT	3785.18	1620.78
Cell_11070	L5 PT	3763.32	1587.29
Cell_11273	L6b	982.051	4916.04
Cell_1229	L2/3 IT	2481.36	846.895
Cell_1741	L2/3 IT	2601.59	886.822
Cell_3000	L2/3 IT	2420.88	830.695
Cell_6266	L2/3 IT	2568.65	909.446
Cell_8681	L2/3 IT	2550.56	791.649
Cell_1045	L4	2182.63	2340.53
Cell_4276	L4	2276.14	2287.33
Cell_6717	L4	2157.44	2311.1
Cell_9763	L4	2223.37	2339.45
Cell_9814	L4	2238.06	2292.53
Cell_6609	L6b	4445.3	1846.26
Cell_620	L6 IT	1126.85	842.472
Cell_5388	L6 IT	1127.43	883.689
Cell_9737	L6 IT	1666.42	5142.99
Cell_8427	L5 IT	403.337	6858.07
Cell_10213	L5 IT	415.249	6819.89
Cell_2323	L6 CT	2865.84	3037.1
Cell_3304	L6 CT	2924.51	2989.32
Cell_4743	L6 CT	2943.53	3026.89
Cell_5541	L6 CT	2888.61	3004.38
Cell_8565	L6 CT	2905.34	3036.55
Cell_10086	L5 IT	1954.6	1339.5
Cell_5220	L5 PT	1313.97	4933.71
Cell_5354	L5 PT	1214.12	4991.76
Cell_7058	L5 PT	1232.94	4944.36
Cell_3206	L4	3526.45	607.278
Cell_3311	L4	3400.44	699.397
Cell_3341	L4	3436.59	628.896
Cell_9251	L4	3519.47	688.95
Cell_9384	L4	3480.68	694.794
Cell_3713	Lamp5	268.111	3227.69
Cell_3971	Lamp5	334.706	3273.86
Cell_7698	Lamp5	299.029	3255.78
Cell_2697	L4	3666.01	895.317
Cell_9454	L4	3549.48	861.889
Cell_9802	L5 IT	3635.49	869.663
Cell_6901	L5 IT	291.809	6590.02
Cell_930	L2/3 IT	2514.35	449.816
Cell_938	L2/3 IT	2513.43	329.871
Cell_2067	L2/3 IT	2476.15	395.557
Cell_4392	L2/3 IT	2515.89	369.79
Cell_2210	L4	2655.58	3986.14
Cell_3950	Lamp5	5816.93	449.794
Cell_3960	Lamp5	5778.46	363.546
Cell_8133	Lamp5	5854.05	394.929
Cell_4128	Lamp5	478.639	5417.67
Cell_5526	Lamp5	361.465	5444.65
Cell_8155	Lamp5	454.944	5467.09
Cell_8471	L5 IT	439.942	5430.33
Cell_732	L5 IT	834.297	5603.46
Cell_4695	L5 IT	805.839	5645.83
Cell_4745	L6 IT	2740.47	3716.26
Cell_4858	L6 IT	2775.99	3734.62
Cell_5900	L6 CT	5493.64	818.534
Cell_9027	L6 CT	5570.23	853.042
Cell_9838	L6 CT	5522.26	846.208
Cell_2103	L6 IT	1628.41	6110.13
Cell_7668	L5 IT	1667.55	6145.53
Cell_1886	L2/3 IT	404.8	3067.57
Cell_2902	L2/3 IT	482.015	3030.34
Cell_8693	L2/3 IT	436.079	3091.56
Cell_8775	L6 IT	1947.02	4205.75
Cell_4278	L5 IT	2087.92	2614.12
Cell_4561	L5 IT	2127.19	2477.53
Cell_10844	L5 PT	2366.72	3495.42
Cell_707	L4	1624.25	1827.78
Cell_7127	L5 IT	1725.69	1831.71
Cell_9245	L2/3 IT	1685.54	1839.29
Cell_808	L5 IT	578.838	4642.16
Cell_3460	L5 IT	497.404	4675.15
Cell_5760	L5 IT	536.807	4639.68
Cell_10193	L5 IT	535.761	4679.36
Cell_9826	L6 CT	5669.71	647.441
Cell_2988	L6 IT	1388.98	5630.8
Cell_824	L5 IT	4046.06	700.184
Cell_858	L5 IT	4077.39	630.6
Cell_883	L5 IT	4052.34	661.107
Cell_4642	L5 IT	698.829	6349.48
Cell_9654	L5 IT	660.3	6358.53
Cell_10348	L5 IT	667.264	6241.28
Cell_11569	L5 IT	711.336	6497.73
Cell_28	Lamp5	557.455	4162.39
Cell_62	Lamp5	645.793	4241.91
Cell_82	Lamp5	611.538	4175.69
Cell_2846	Lamp5	538.501	4194.35
Cell_4799	Lamp5	577.832	4195.5
Cell_7153	L6 CT	6885.39	353.804
Cell_8558	L6 CT	6937.85	441.944
Cell_11467	L6 IT	6899.41	391.26
Cell_11478	L6 IT	6937.95	401.944
Cell_4859	L5 IT	1110.51	5532.44
Cell_6535	L5 IT	1056.56	5669.55
Cell_6782	L5 IT	1067.05	5594.4
Cell_10277	Lamp5	1082.68	5700.95
Cell_11680	L5 IT	1072.13	5633.68
Cell_7110	L5 IT	4473.63	592.616
Cell_7293	L5 IT	4605.24	734.294
Cell_7974	L5 IT	4542.16	672.731
Cell_8316	L5 IT	4546.31	636.328
Cell_8362	L6 CT	4012.09	2064.97
Cell_1250	L4	2742.06	1843.53
Cell_2646	L5 IT	2786.11	1796.08
Cell_1020	L2/3 IT	2761.52	424.478
Cell_1022	L2/3 IT	2793.67	336.344
Cell_6497	L2/3 IT	2733.45	395.942
Cell_7914	L2/3 IT	2810.92	372.434
Cell_8420	L2/3 IT	2770.99	382.124
Cell_6604	L6b	5783.46	834.09
Cell_8556	L6 CT	5858.13	936.763
Cell_8563	L6 CT	5752.63	853.367
Cell_8731	L6b	5849.25	897.842
Cell_10770	L6b	5819.69	945.767
Cell_5866	Lamp5	292.853	2296.84
Cell_8384	L6b	3608.82	2781.33
Cell_289	L2/3 IT	625.373	2743.22
Cell_3130	L2/3 IT	573.361	2801.82
Cell_4355	L2/3 IT	602.808	2775.56
Cell_553	L6 IT	2056.73	5000.83
Cell_1912	L6 IT	2046.68	4929.17
Cell_3409	L6 IT	2069.96	4964.01
Cell_1408	L4	2466.07	1340.6
Cell_1719	L4	2502.46	1411.47
Cell_6331	L4	2503.2	1325.71
Cell_6885	L6 IT	2940.73	2563.37
Cell_10629	L6 IT	2900.35	2561.13
Cell_3717	Lamp5	1454.68	5223.74
Cell_3863	Lamp5	1326.78	5171.4
Cell_3917	Lamp5	1371.56	5237.48
Cell_4074	Lamp5	1465	5114.28
Cell_7688	Lamp5	1345.87	5207.05
Cell_9209	L5 PT	4316.01	591.719
Cell_9259	L5 PT	4201.82	656.36
Cell_9263	L5 PT	4300.31	692.487
Cell_9921	L5 PT	4285.75	614.338
Cell_1273	L6 CT	5985.14	702.998
Cell_5619	L6 CT	5859.77	593.614
Cell_5953	L6 CT	5970.64	594.694
Cell_6039	L6 CT	5932.89	607.458
Cell_9072	L6 CT	5966.91	634.388
Cell_7281	L2/3 IT	2651.53	629.18
Cell_533	L6 IT	2694.31	2759.62
Cell_1354	L6 IT	2836.74	2752.44
Cell_2119	L6 IT	2718.19	2790.44
Cell_2995	L6 IT	2721.22	2730.37
Cell_3293	L6 IT	2774.7	2793.95
Cell_2303	Lamp5	1388.56	834.953
Cell_7746	Lamp5	1459.38	859.981
Cell_10702	Lamp5	1439.04	894.32
Cell_7524	L5 IT	717.158	4448.66
Cell_1211	L5 IT	4268.02	1128.24
Cell_3747	L5 IT	4346.64	1138.05
Cell_3753	L5 IT	4299.48	1073.65
Cell_4657	L5 IT	4276.18	1167.34
Cell_10721	L6b	2341.17	4863.25
Cell_10877	L6b	2291.31	4974.98
Cell_10891	L6b	2330.08	4913.28
Cell_10492	L6 IT	816.151	6616.27
Cell_2557	L6 IT	3295.24	3055.99
Cell_3057	L6 IT	3136.04	2959.9
Cell_3291	L6 IT	3118.86	3067.46
Cell_3387	L6 IT	3189.65	3053.46
Cell_10091	L6 IT	3225.53	3071.3
Cell_10995	L5 PT	1729.48	3932.01
Cell_11015	L5 PT	1812.99	4010.16
Cell_11059	L5 PT	1758.9	3958.83
Cell_11061	L5 PT	1776.43	3994.64
Cell_619.1	L6 CT	1405.39	6533.24
Cell_5899	L6 CT	1447.99	6670.12
Cell_8859	L6 CT	1306.96	6605.73
Cell_8959	L6 CT	1448.67	6591.21
Cell_8960	L6 CT	1371.79	6554.11
Cell_1808	L5 IT	5320.39	411.593
Cell_4943	L5 IT	5191.53	345.485
Cell_9520	L5 IT	5284.74	429.634
Cell_9607	L5 IT	5233.8	351.203
Cell_11864	L5 IT	5276.75	386.903
Cell_1548	L2/3 IT	1849.59	1112.25
Cell_3089	L2/3 IT	1823.53	1081.9
Cell_3456	L5 IT	3892.04	322.249
Cell_4060	L5 IT	3857.75	417.238
Cell_4155	L5 IT	3855.93	339.192
Cell_5754	L5 IT	3937.94	383.251
Cell_7532	L5 IT	3861.75	378.765
Cell_3817	L6 IT	2378.95	3971.94
Cell_7176	L6 CT	2339.97	3963.26
Cell_357	Lamp5	1166.4	6137.64
Cell_2525	Lamp5	1076.93	6086.18
Cell_2747	Lamp5	1093.97	6184.96
Cell_2752	Lamp5	1155.21	6062.33
Cell_3551	Lamp5	1120.52	6152.65
Cell_703	L4	2966.74	1614.98
Cell_3327	L4	2945.6	1560.92
Cell_531	L6 CT	1530.18	5814.94
Cell_4740	L6 CT	1563.92	5942.8
Cell_6216.1	L6 CT	1559.02	5789.4
Cell_8900.1	L6 CT	1524.93	5938.99
Cell_7589	Lamp5	1674.6	3232.62
Cell_80	Lamp5	1804.62	608.228
Cell_7585	Lamp5	1840.77	625.338
Cell_11436	L6 IT	1658.49	6601.19
Cell_3015	L2/3 IT	1665.96	1329.06
Cell_6278	L2/3 IT	1666.93	1369.01
Cell_8673	L2/3 IT	1395.02	2328.67
Cell_9983	L2/3 IT	1435.92	2303.43
Cell_8902	L6 CT	2095.39	5882.93
Cell_11141	L6b	2055.39	5882.21
Cell_1064	L6 IT	1433.48	6160.09
Cell_2663	L6 IT	1295.33	6119.24
Cell_4548	L6 IT	1356.88	6165.29
Cell_9904	L6 IT	1394.45	6088.34
Cell_11287	L6 IT	1320.13	6152.27
Cell_2692	L4	2752.72	1335.43
Cell_9128	L4	2790.91	1323.53
Cell_475	Lamp5	1054.1	6536.44
Cell_1566	Lamp5	1126.21	6599.47
Cell_4007	Lamp5	1093.6	6581.27
Cell_5471	Lamp5	1190.61	6643.45
Cell_7698.1	Lamp5	1076.85	6504.31
Cell_1271	L6 IT	1513.79	6753.74
Cell_1780	L6 IT	1549.51	6836.54
Cell_1991	L6 IT	1568.76	6803
Cell_5884	L6 IT	1495.75	6890.75
Cell_6023	L6 IT	1545.92	6881.87
Cell_14	L5 IT	2317.28	2529.64
Cell_4690	L5 IT	2414.29	2539.68
Cell_4935	L5 IT	2338.07	2563.81
Cell_4961	L5 IT	2376.47	2509.98
Cell_5262	L5 IT	2375.75	2550.37
Cell_1519	L5 IT	1359.18	3761.46
Cell_7517	L5 IT	1393.36	3781.96
Cell_932	L4	1530.12	2949.39
Cell_6243	L4	1523.91	3074.21
Cell_9616	L4	1561.53	3011.15
Cell_10008	L4	1491.08	3052.67
Cell_1969	L6 IT	3214.55	2076.95
Cell_2657	L6 IT	3133.56	2021.02
Cell_5509	L6 IT	3181.12	2147.19
Cell_10741	L6b	2096.89	5656.49
Cell_10756	L6b	2280.36	5607
Cell_10784	L6b	2166.33	5587.04
Cell_10810	L6b	2279.15	5670.32
Cell_10823	L6b	2254.27	5639.2
Cell_3300	L6 IT	2208.83	5175.36
Cell_4717	L6 IT	2243.15	5196.2
Cell_8720	L2/3 IT	465.72	4917.81
Cell_9527	L2/3 IT	422.598	4946.75
Cell_11733	L4	1555.97	5413.97
Cell_5121	L5 PT	952.75	6834.18
Cell_5379	L6 IT	1222.09	6384.29
Cell_6209	L6 IT	1312.25	6362.92
Cell_7241	L6 IT	1262.18	6400.32
Cell_7881	L6 IT	1272.76	6361.81
Cell_6624	L4	833.045	4194.12
Cell_10551	L4	883.676	4199.74
Cell_10771	L6b	3738.16	2491.19
Cell_10797	L6b	3761.71	2612.27
Cell_10855	L6b	3708.46	2517.98
Cell_4160	L5 IT	810.969	5147.03
Cell_6523	L5 IT	893.824	5151.52
Cell_8453	L5 IT	840.256	5177.21
Cell_10765	L6b	1656.19	7081.95
Cell_1778	L6 CT	6704.06	355.577
Cell_2261	L6 CT	6591.93	349.107
Cell_3394	L6 CT	6652.32	432.759
Cell_11653	L6 CT	6626.83	367.84
Cell_8457	L5 PT	4467.73	831.335
Cell_11386	L5 PT	4409.63	942.041
Cell_11780	L5 PT	4435.17	810.109
Cell_11930	L5 PT	4446.62	864.011
Cell_269	L6 CT	3639.4	2253.63
Cell_8360	L6 CT	3510.93	2286.92
Cell_8934	L6 CT	3659.66	2314.15
Cell_4279	L5 IT	441.777	6361.9
Cell_9770	L4	2947.08	1103.7
Cell_9333	L6 CT	2486.28	3297.84
Cell_429	L4	2349.3	1124.73
Cell_3374	L4	2369.25	1090.06
Cell_2122	L6 CT	2565.51	3559.98
Cell_3280	L6 CT	2685.26	3479.74
Cell_3296	L6 CT	2572.54	3489.79
Cell_4555	L6 CT	2667.4	3537.61
Cell_5502	L6 CT	2651.71	3501.01
Cell_10323	L2/3 IT	719.598	2537.29
Cell_3592	Lamp5	2300.37	1599.18
Cell_4605	Lamp5	2436.3	1664.41
Cell_8098	Lamp5	2307.71	1535
Cell_9711	Lamp5	2343.36	1662.09
Cell_6520	L5 IT	3570.32	1437.6
Cell_7670	L5 IT	3642.55	1324.72
Cell_7928	L5 IT	3589.38	1289.3
Cell_8514	L5 IT	3639.99	1362.95
Cell_9335	L5 IT	3605.45	1325.11
Cell_10288	L5 IT	1276	5907.13
Cell_6448	L5 IT	659.421	5875.2
Cell_9124	L5 IT	743.982	5910.73
Cell_9704	L5 IT	694.394	5895.82
Cell_2926	Lamp5	458.752	2503.65
Cell_8617	L2/3 IT	3194.77	605.38
Cell_8717	L2/3 IT	3194.06	645.374
Cell_371	L6 IT	3401.74	2837.99
Cell_8793	L6 IT	3250.68	2728.33
Cell_9030	L6 CT	3334.92	2810.53
Cell_9096	L6 CT	3282.89	2751.5
Cell_4618	L5 IT	549.076	7120.14
Cell_5029	L5 IT	577.976	7008.94
Cell_5087	L5 IT	516.808	7089.71
Cell_5298	L5 IT	595.263	7089.01
Cell_5361	L5 IT	555.781	7080.7
Cell_7480	L5 IT	3796.19	610.892
Cell_7727	L5 IT	3657.44	630.354
Cell_11542	L5 IT	3769.43	537.393
Cell_11576	L5 IT	3669.86	592.464
Cell_11744	L5 IT	3728.56	650.42
Cell_2700	L4	1985.86	2310.85
Cell_4231	L4	1946.08	2306.66
Cell_398	L2/3 IT	1273.85	2536.72
Cell_74	Lamp5	861.278	1813.65
Cell_2008	L5 IT	3129.48	1811.64
Cell_5010	L5 IT	3005.77	1810.93
Cell_5016	L5 IT	3143.56	1848.84
Cell_5308	L5 IT	3062.2	1843.73
Cell_8249	L5 IT	3086.77	1810.33
Cell_1112	L5 IT	3326.95	913.521
Cell_9230	Lamp5	3332.86	852.88
Cell_2448	Lamp5	3860.32	1916.84
Cell_4313	Lamp5	3916.41	1724.53
Cell_6745	Lamp5	3844.86	1847.03
Cell_6800	L5 IT	2225.89	3255.28
Cell_9054	L6 CT	2872.25	3530.08
Cell_544	L6 IT	1690.96	4689.31
Cell_10303	L6 IT	1655.09	4708.78
Cell_3896	L2/3 IT	569.476	3748.79
Cell_8441	L2/3 IT	592.693	3716.31
Cell_1542	L5 PT	5506.27	373.34
Cell_9777	L5 PT	5552.63	436.43
Cell_11922	L5 PT	5536.6	399.485
Cell_6610	L6b	1373	7118.54
Cell_8907	L6 CT	1346.01	7046.24
Cell_10782	L6b	1378.01	7074.84
Cell_4855	L6b	2430.47	4720.58
Cell_8829	L6b	2549.42	4634.32
Cell_11214	L6b	2461.39	4747.63
Cell_11231	L6b	2509.52	4616.47
Cell_11264	L6b	2469.4	4709.16
Cell_3761	L5 IT	604.134	5625.36
Cell_5860	L5 IT	531.6	5652.38
Cell_6110	L5 IT	564.339	5629.4
Cell_9886	L6 IT	5394.04	1128.13
Cell_5131	L6 IT	3017.67	2312.94
Cell_7282	L6 IT	3087.04	2282.9
Cell_8770	L5 IT	3060.05	2315.83
Cell_6250	L2/3 IT	999.847	2515.54
Cell_8689	L2/3 IT	1024.52	2546.24
Cell_10329	L2/3 IT	998.501	2583.97
Cell_1317	L5 PT	3303.51	1862.59
Cell_11932	L5 PT	3352.21	1884.45
Cell_10252.1	Lamp5	558.441	6593.91
Cell_2483	Lamp5	1531.77	3939.86
Cell_3158	Lamp5	1565.18	4005.64
Cell_3755	Lamp5	1529.26	3988.1
Cell_2968	L5 PT	3310.25	353.139
Cell_5359	L5 PT	3383.14	380.483
Cell_11747	L2/3 IT	3311.18	398.865
Cell_11861	L5 PT	3343.5	375.34
Cell_1936	L5 IT	4991.34	348.833
Cell_3479	L5 IT	4987.44	435.785
Cell_5036	L5 IT	4955.14	365.373
Cell_5073	L5 IT	5036.11	402.596
Cell_7464	L5 IT	4963.55	404.518
Cell_187	Lamp5	701.46	6838.4
Cell_403	L2/3 IT	2291.57	853.154
Cell_3269	L2/3 IT	2186.43	843.527
Cell_4361	L2/3 IT	2253.97	839.568
Cell_10897	L2/3 IT	2190.81	883.602
Cell_3742	L5 IT	1555.43	4500.56
Cell_11657	Lamp5	1534.94	4375.97
Cell_3326	L4	1176.09	3713.01
Cell_9457	L4	1067.8	3645.55
Cell_9516	L4	1152.75	3776.52
Cell_10027	L4	1149.22	3681.86
Cell_3154	Lamp5	2959.02	2088.42
Cell_7079	Lamp5	2924.15	1976.63
Cell_8643	Lamp5	2870.33	2098.8
Cell_8183	L4	440.071	5873.42
Cell_2715	Lamp5	1870.04	5430.52
Cell_2744	Lamp5	1792.64	5392.09
Cell_8141	Lamp5	1796.05	5430.77
Cell_8144	Lamp5	1873.85	5351.24
Cell_8165	Lamp5	1838.88	5332.17
Cell_11148	L6b	6479.13	668.725
Cell_11189	L6b	6553.79	689.794
Cell_11242	L6b	6499.37	637.181
Cell_11275	L6b	6519.92	710.029
Cell_11422	L6 IT	1841.8	4733.77
Cell_11432	L6 IT	1937.26	4670
Cell_11452	L6 IT	1884.65	4754.58
Cell_11453	L6 IT	1994.27	4573.69
Cell_11455	L6 IT	1866.23	4702.08
Cell_4033	L6 CT	3100.04	3332.05
Cell_4892	L6 CT	2977.49	3249.15
Cell_5449	L6 CT	3030.57	3291.21
Cell_5451	L6 CT	3073.03	3356.63
Cell_6500	L6 CT	3059.69	3264.93
Cell_940	L2/3 IT	803.868	2285.72
Cell_2235	L2/3 IT	684.437	3950.89
Cell_9971	L2/3 IT	719.516	3970.12
Cell_5306	L5 PT	2512.78	2314.05
Cell_9183	L5 PT	2438.75	2291.46
Cell_9694	L5 PT	2524.86	2241.25
Cell_9699	L5 PT	2449.1	2344.35
Cell_9833	L5 PT	2533.98	2280.13
Cell_3394.1	L6 CT	6184.43	624.792
Cell_8836	L6 CT	6221.83	694.361
Cell_11677	L6 CT	6253.08	645.187
Cell_4016	L5 IT	1936.74	3181.11
Cell_5831	L5 IT	1944.61	3356.24
Cell_7101	L5 IT	2000.37	3204.97
Cell_7942	L5 IT	1915.38	3329.31
Cell_8430	L5 IT	1925	3221.3
Cell_9367	L4	1978.91	2789.39
Cell_10047	L4	1944.89	2768.35
Cell_2089	L6 IT	2353.75	4564.45
Cell_5641	L6 IT	2365.7	4419.07
Cell_10070	L6 IT	2414.33	4527.32
Cell_10095	L6 IT	2259.55	4426.17
Cell_10673	L6 IT	2353.93	4494.02
Cell_8742	L2/3 IT	441.418	3963.88
Cell_10080	L6 IT	3792.65	2124.69
Cell_10125	L6 IT	3691.51	2073.76
Cell_10654	L6 IT	3677.93	2115.17
Cell_9939	L6 IT	3473.01	1585.98
Cell_3608	Lamp5	6028.93	429.119
Cell_10317	L2/3 IT	6150.71	374.041
Cell_10319	L2/3 IT	6034.18	381.942
Cell_11099	Lamp5	6101.67	458.445
Cell_11594	Lamp5	6063.58	409.065
Cell_301	L4	1644.71	2778.82
Cell_3022	L4	1660.71	2731.95
Cell_535.1	L6 CT	5465.22	685.612
Cell_1814.1	L6 CT	5326.08	624.158
Cell_1960.1	L6 CT	5448.34	720.517
Cell_5424.1	L6 CT	5359.9	604.883
Cell_5430.1	L6 CT	5427.24	687.653
Cell_1814.2	L6 CT	5332.38	735.503
Cell_1960.2	L6 CT	5414.75	740.069
Cell_5424.2	L6 CT	5357.54	645.986
Cell_5430.2	L6 CT	5369.96	735.789
Cell_8839	L6 CT	5395.04	706.547
Cell_1960.3	L6 CT	5541.94	677.876
Cell_5430.3	L6 CT	5480.94	582.405
Cell_5994	L6 CT	5489.07	653.031
Cell_9327	L6 CT	5505.51	613.922
Cell_8407	L6 CT	5424.17	785.275
Cell_10844.1	L5 PT	5355.51	698.73
Cell_5994.1	L6 CT	5504.4	690.811
Cell_9327.1	L6 CT	5487.86	727.23
Cell_10844.2	L5 PT	5288.2	614.145
Cell_8403	L6 CT	5389.48	769.455
Cell_535.2	L6 CT	5443.99	651.572
Cell_1814.3	L6 CT	5429.04	615.122
Cell_1960.4	L6 CT	5391.87	667.66
Cell_5424.3	L6 CT	5396.9	589.389
Cell_5430.4	L6 CT	5391.76	628.367
Cell_1272	L6 IT	5448.05	538.02
Cell_1393	L6 IT	5338.61	532.644
Cell_1973	L6 CT	5415.48	512.852
Cell_5785	L6b	5378.34	528.836
Cell_5994.2	L6 CT	5551.99	602.01
Cell_1973.1	L6 CT	5441.57	577.494
Cell_5378	L6 CT	5372.76	489.312
Cell_5785.1	L6b	5410.53	552.27
Cell_5874	L6b	5520.77	577.092
Cell_8403.1	L6 CT	5453.93	759.68
Cell_8644	L5 PT	5287.09	653.615
Cell_10844.3	L5 PT	5282.38	690.601
Cell_3742.1	L5 IT	1626.22	4268.18
Cell_4100	L5 IT	1598.11	4239.72
Cell_1344	L6 IT	1753.21	4293.37
Cell_2662	L6 CT	5216.56	1090.3
Cell_9063.1	L6 CT	5230.22	1052.71
Cell_1816	L6 CT	5053.31	1034.85
Cell_1957	L6 CT	5104.93	1036.74
Cell_9844	L6 CT	5075.71	1066.82
Cell_9736	L6 IT	4988.89	1153.48
Cell_11468	L6 IT	5007.45	1118.17
Cell_2662.1	L6 CT	5187.52	1184.42
Cell_3290.1	L6 CT	5112.82	1162.2
Cell_3365	L6 CT	5156.81	1220.96
Cell_5957.1	L6 CT	5148.28	1142.05
Cell_9063.2	L6 CT	5147.56	1182.04
Cell_1370	L6 CT	5066.19	1106.68
Cell_9736.1	L6 IT	4979.5	1015.59
Cell_10642	L6 IT	5033.17	1084.71
Cell_11468.1	L6 IT	4988.16	1083.46
Cell_2485.1	Lamp5	1379.11	1109.23
Cell_8389	L2/3 IT	1360.99	1031.3
Cell_356	Lamp5	1364.52	991.495
Cell_3847.1	Lamp5	1184.56	1198.36
Cell_8149	Lamp5	1135.54	1099.69
Cell_8166	Lamp5	1148.45	1162.99
Cell_2469.1	Lamp5	1257.24	1004.93
Cell_1794	Lamp5	1221.57	1183.25
Cell_2392	Lamp5	1259.11	1084.46
Cell_2485.2	Lamp5	1231.81	1144.63
Cell_3847.2	Lamp5	1225.09	1105.22
Cell_7391	L2/3 IT	1161.83	1014.98
Cell_2388.1	Lamp5	1293.17	1024.38
Cell_2469.2	Lamp5	1282.39	1117.06
Cell_2485.3	Lamp5	1333.34	1060.14
Cell_2837	Lamp5	1317.37	1097.56
Cell_5533.1	Lamp5	1293.6	1064.38
Cell_2485.4	Lamp5	1417.69	1082.7
Cell_8389.1	L2/3 IT	1372.12	1069.87
Cell_3847.3	Lamp5	1186.97	1093.13
Cell_8149.1	Lamp5	1189.22	1158.55
Cell_8166.1	Lamp5	1165.11	1126.63
Cell_8389.2	L2/3 IT	1402.78	1044.19
Cell_3804	L5 IT	4856.82	409.812
Cell_5286	L5 IT	4770.27	345.457
Cell_7421	L5 IT	4847.75	371.329
Cell_8026	L5 IT	4787.1	423.869
Cell_8512	L5 IT	4808.87	355.894
Cell_529	L6 CT	4861.84	448.848
Cell_4020	L6 IT	4808.91	503.381
Cell_11244	L6b	4815.95	395.174
Cell_11270	L6b	4832.79	472.648
Cell_529.1	L6 CT	4664.07	466.581
Cell_4020.1	L6 IT	4794.59	464.909
Cell_11244.1	L6b	4775.38	523.292
Cell_11270.1	L6b	4748.23	412.301
Cell_529.2	L6 CT	4712.81	543.834
Cell_4020.2	L6 IT	4618.53	452.129
Cell_11244.2	L6b	4664.84	503.195
Cell_11270.2	L6b	4698.83	510.504
Cell_529.3	L6 CT	4723.03	479.323
Cell_4020.3	L6 IT	4749.88	554.886
Cell_11244.3	L6b	4757.8	449.411
Cell_11270.3	L6b	4737.2	517.815
Cell_4020.4	L6 IT	4729.71	335.999
Cell_8090	L5 IT	4825.65	433.564
Cell_8433	L5 IT	4709.72	401.601
Cell_8492	L5 IT	4777.39	384.914
Cell_529.4	L6 CT	4670.8	392.935
Cell_4020.5	L6 IT	4763.29	487.499
Cell_11244.4	L6b	4681.09	431.283
Cell_11270.4	L6b	4720	440.554
Cell_6342	L4	3080.58	1192.02
Cell_7704	L4	3119.59	1183.18
Cell_2571	L4	3261.54	1027.59
Cell_3028.1	L4	3123.03	1004.26
Cell_3324	L4	3196.18	996.596
Cell_2082	L4	3201.13	1201.02
Cell_2571.1	L4	3261.14	1067.18
Cell_3324.1	L4	3222.33	1026.52
Cell_1410	L4	3222.52	1108.19
Cell_2571.2	L4	3122.78	1044.08
Cell_3028.2	L4	3180.75	1127.52
Cell_1410.1	L4	3093.08	1087.26
Cell_2571.3	L4	3130.02	1102.56
Cell_3324.2	L4	3161.51	976.559
Cell_4509	L4	3199.77	956.757
Cell_2430	Lamp5	3258.43	1123.39
Cell_3786	L5 IT	3319.28	1074.55
Cell_4121	L5 IT	3263.81	1162.55
Cell_6772	L5 IT	3286.66	1096.31
Cell_2571.4	L4	3161.03	1016.47
Cell_3028.3	L4	3152.85	1069.78
Cell_9376	L4	3186.24	1047.32
Cell_7704.1	L4	3117.05	1228.1
Cell_8117	L4	3151.54	1207.56
Cell_6342.1	L4	3056.81	1104.12
Cell_436	L4	3312.9	1125.24
Cell_2430.1	Lamp5	3294.48	1202.22
Cell_4121.1	L5 IT	3303.56	1163.18
Cell_430.1	L4	3188.08	1088.49
Cell_436.1	L4	3221.47	1066.47
Cell_1758	L4	1377.76	3209.68
Cell_2466	L4	1353.83	3126.76
Cell_3331	L4	1366.98	3165.05
Cell_4509.1	L4	1325.75	3155.19
Cell_932.1	L4	1469.23	3162.63
Cell_1758.1	L4	1417.44	3222.84
Cell_2466.1	L4	1421.03	3102.93
Cell_3331.1	L4	1480.57	3204.8
Cell_10535	L4	1457.92	3117.49
Cell_932.2	L4	1404.16	3179.66
Cell_1758.2	L4	1381.35	3097.82
Cell_2466.2	L4	1442.36	3191.52
Cell_3331.2	L4	1394.15	3135.7
Cell_10535.1	L4	1431.38	3150.33
Cell_11149.1	L6b	1984.82	6552.13
Cell_11171	L6b	1839.89	6577
Cell_11187.1	L6b	1875.32	6517.55
Cell_5789	L6b	1914.96	6459.73
Cell_11149.2	L6b	1986.65	6511.87
Cell_11176	L6b	1950.69	6477.72
Cell_11187.2	L6b	1911.04	6499.55
Cell_5789.1	L6b	1881.34	6614.72
Cell_11149.3	L6b	1984.91	6592.13
Cell_11176.1	L6b	1874.84	6557.55
Cell_11187.3	L6b	1947.99	6576.39
Cell_917	L6 IT	1799.63	6553.98
Cell_9917	L6 IT	1834.94	6534.48
Cell_11149.4	L6b	1947.06	6517.55
Cell_11171.1	L6b	1905.72	6583.02
Cell_11171.2	L6b	1917.88	6544.91
Cell_2021.1	L6 IT	4952.77	1308.55
Cell_4545.1	L6 IT	4966.57	1386.09
Cell_11482.1	L6 IT	4966.59	1346.09
Cell_5976	L6 IT	4902.43	1255.75
Cell_9526	L6 IT	4864.6	1343.48
Cell_9564	L6 IT	4915.72	1293.48
Cell_11334	L6 IT	4902.71	1331.31
Cell_11482.2	L6 IT	5036.49	1294.66
Cell_9526.1	L6 IT	4898.46	1414.21
Cell_11482.3	L6 IT	4858.47	1414.93
Cell_3305	L6 IT	2379.17	4100.12
Cell_4677	L6 IT	2400.36	4167.59
Cell_10108.1	L6 IT	2406.14	4128.96
Cell_1643	L6 IT	2604.11	4135.68
Cell_11465	L6 IT	2575.36	4164.48
Cell_1915.1	L6 IT	2545.64	4241.13
Cell_3047	L6 IT	2451.83	4358.27
Cell_10677	L6 IT	2480.95	4242.31
Cell_3055	L6 IT	2411.95	4205.17
Cell_10043	L6 IT	2374.69	4272.7
Cell_10128	L6 IT	2385.73	4234.38
Cell_3075	L6 IT	2525.78	4186.52
Cell_3077	L6 IT	2513.72	4262.52
Cell_5947	L6 IT	2485.29	4195.07
Cell_6037.1	L6 IT	2512.53	4224.35
Cell_10111.1	L6 IT	2491.15	4088.01
Cell_5421	L6 IT	2617.19	4214.3
Cell_6037.2	L6 IT	2562.35	4202.14
Cell_10903	L5 PT	2571.02	4113.36
Cell_547	L6 IT	2612.37	4296.8
Cell_3077.1	L6 IT	2571.25	4351.87
Cell_5433	L6 IT	2487.09	4345.88
Cell_5981	L6 IT	2576.3	4312.69
Cell_9992	L6 IT	2541.68	4329.39
Cell_3305.1	L6 IT	2439.82	4107.39
Cell_5618	L6 IT	2408.22	4261.82
Cell_10108.2	L6 IT	2445.19	4247.94
Cell_3077.2	L6 IT	2575.23	4273.3
Cell_4731	L6 IT	2584.12	4234.71
Cell_5618.1	L6 IT	2505.65	4311.74
Cell_5947.1	L6 IT	2617.06	4257.41
Cell_6037.3	L6 IT	2539.68	4291.01
Cell_3047.1	L6 IT	2465.74	4318.98
Cell_10677.1	L6 IT	2479.81	4281.17
Cell_2547	L6 IT	2614.09	4174.18
Cell_10071	L4	2652.45	4195.41
Cell_834	L5 IT	1037.3	3244.07
Cell_7477	L2/3 IT	1014.11	3211.47
Cell_834.1	L5 IT	1069.49	3220.33
Cell_4161.1	L5 IT	1102.53	3298.2
Cell_7911.1	L5 IT	1087.42	3261.16
Cell_1212.1	L5 IT	1186.23	3126.43
Cell_834.2	L5 IT	1013.42	3288.05
Cell_8187	L5 IT	1237.45	3249.51
Cell_1212.2	L5 IT	1178.64	3197.35
Cell_5574.1	L5 IT	1202.72	3229.28
Cell_834.3	L5 IT	1067.78	3318.29
Cell_4161.2	L5 IT	1052.83	3281.19
Cell_1212.3	L5 IT	1148.54	3223.63
Cell_5574.2	L5 IT	1204.45	3272.1
Cell_7911.2	L5 IT	1166.55	3259.32
Cell_4161.3	L5 IT	1121.37	3333.47
Cell_1212.4	L5 IT	1235.75	3182.56
Cell_5574.3	L5 IT	1200.42	3163.8
Cell_4161.4	L5 IT	1133.41	3371.62
Cell_3298	L6 IT	2358.33	4822.42
Cell_10013	L6 IT	2243.74	4694.86
Cell_10088	L6 IT	2191.83	4845.55
Cell_10113	L6 IT	2358.95	4760.93
Cell_10118	L6 IT	2261.39	4724.3
Cell_3298.1	L6 IT	2316.83	4758.27
Cell_10013.1	L6 IT	2258.23	4801.92
Cell_10088.1	L6 IT	2335.66	4793.11
Cell_10113.1	L6 IT	2295.91	4797.93
Cell_3298.2	L6 IT	2261.34	4868.02
Cell_3047.2	L6 IT	2344.88	4629.94
Cell_3077.3	L6 IT	2185.05	4650.18
Cell_5947.2	L6 IT	2264.57	4620.49
Cell_10118.1	L6 IT	2350.46	4675.57
Cell_10677.2	L6 IT	2330.11	4594.99
Cell_3298.3	L6 IT	2301.63	4868.43
Cell_10013.2	L6 IT	2222.7	4720.91
Cell_10088.2	L6 IT	2320.24	4829.72
Cell_10113.2	L6 IT	2278.27	4762.65
Cell_1813	L6 IT	2090.63	4752.24
Cell_2015	L6 IT	2184.95	4721.52
Cell_3309	L6 IT	2165.81	4751.73
Cell_5540	L6 IT	2277.96	4655.25
Cell_10262	L6 IT	2224.8	4785.45
Cell_1978	L6 IT	2368.89	4599.71
Cell_3352.1	L6 IT	2371.64	4705.11
Cell_10127	L6 IT	2376.18	4653.73
Cell_1033.1	L6 IT	2164.28	4574.54
Cell_1968.1	L6 IT	2272.64	4550.06
Cell_2352	L6 IT	2284.48	4586.7
Cell_2658	L6 IT	2228.51	4532.42
Cell_10693	L6 IT	2164.44	4616.1
Cell_1879	L6 IT	2150.64	4651.19
Cell_4725	L6 IT	2202.65	4561.36
Cell_9178	L6 IT	2129.71	4598.35
Cell_1033.2	L6 IT	2340.01	4727.35
Cell_2167	L6 IT	2301.31	4621.99
Cell_2356	L6 IT	2241.11	4754.21
Cell_3294.1	L6 IT	2214.66	4633.13
Cell_7605	L6 IT	2207.26	4685.73
Cell_1962	L6 IT	2244.19	4658.1
Cell_3047.3	L6 IT	2312.65	4560.35
Cell_3077.4	L6 IT	2314.65	4697.22
Cell_10013.3	L6 IT	2231.59	4596.89
Cell_10088.3	L6 IT	2318.27	4657.38
Cell_3298.4	L6 IT	2238.36	4836.53
Cell_10088.4	L6 IT	2280.49	4834.15
Cell_549	L6 IT	2103.16	4785.86
Cell_1897	L6 IT	2204.73	4819.17
Cell_2120	L6 IT	2142.63	4783.14
Cell_10262.1	L6 IT	2183.34	4783.96
Cell_1926	L6 IT	2114.98	4647.45
Cell_251	L6 IT	2108.59	4714.74
Cell_1215	L6 IT	2202.02	4751.63
Cell_1926.1	L6 IT	2124.27	4751.08
Cell_5977	L6 IT	2167.92	4685.43
Cell_8467	L6 IT	2145.58	4718.61
Cell_6285	L5 IT	2368.52	2176.21
Cell_8083	L5 IT	2306.02	2091.28
Cell_3039	L4	2363.41	1961.99
Cell_6185	L4	2306.42	1909.86
Cell_9627	L4	2332.54	1939.45
Cell_1318	L4	2237.08	2075.61
Cell_6718	L4	2198.89	2089.67
Cell_5144.1	L5 IT	2472	2009.08
Cell_6298.1	L5 IT	2378.3	2096.83
Cell_7604.1	L4	2397.17	2022.37
Cell_8069.1	L5 IT	2340.96	2110.51
Cell_8292	L5 IT	2475.44	2050.04
Cell_2646.1	L5 IT	2420.51	1949.99
Cell_3039.1	L4	2355	1906.47
Cell_4384	L4	2386.22	1930.92
Cell_5144.2	L5 IT	2437.83	1985.7
Cell_6298.2	L5 IT	2417.72	2098.21
Cell_7604.2	L4	2397.99	1982.98
Cell_8069.2	L5 IT	2398.52	2062.62
Cell_8096.1	L5 IT	2343.84	2074.89
Cell_6285.1	L5 IT	2389.23	2208.49
Cell_1585	L4	2267.36	2140.63
Cell_4523	L4	2230.42	2152.52
Cell_6288	L4	2229.94	2113.78
Cell_6298.3	L5 IT	2438.85	2064.89
Cell_7604.3	L4	2287.05	2023.85
Cell_8069.3	L5 IT	2436.08	2024.99
Cell_8096.2	L5 IT	2362.8	2040.8
Cell_6285.2	L5 IT	2407.17	2174.12
Cell_7604.4	L4	2305.78	2131.01
Cell_8083.1	L5 IT	2377.59	2136.69
Cell_2643	L4	2247.77	1981
Cell_3112	L4	2327.04	2017.91
Cell_4278.1	L5 IT	2289.17	1944.72
Cell_4500	L4	2363.12	2000.63
Cell_6288.1	L4	2287.57	1984.69
Cell_1585.1	L4	2274.39	2061.58
Cell_6285.3	L5 IT	2341.65	2149.69
Cell_6288.2	L4	2267.59	2101
Cell_4406	L2/3 IT	2381.43	506.689
Cell_4406.1	L2/3 IT	2473.63	592.459
Cell_8718	L2/3 IT	2500.08	562.431
Cell_4406.2	L2/3 IT	2446.68	622.016
Cell_4026	L6 IT	2425.35	3080.4
Cell_5374	L6 IT	2491.02	3034.08
Cell_5454	L6 IT	2491.18	3076.21
Cell_6498	L6 IT	2457.02	3056.23
Cell_318	L6 IT	2439.92	3020.06
Cell_6519	L6 IT	2406.92	3044.28
Cell_2758	Lamp5	658.833	1968.22
Cell_3565	Lamp5	667.921	2165.16
Cell_2999	L2/3 IT	748.345	2224.71
Cell_9302	L2/3 IT	737.072	2130.4
Cell_2758.1	Lamp5	691.818	1945.3
Cell_2837.1	Lamp5	692.155	1990.35
Cell_2999.1	L2/3 IT	707.056	2157.08
Cell_9302.1	L2/3 IT	725.03	2192.81
Cell_4793	L5 IT	959.975	4489.66
Cell_6993.1	L5 IT	898.757	4493.68
Cell_3259	L5 IT	822.96	4427.68
Cell_11743	L5 IT	862.803	4424.14
Cell_6115	L5 IT	908.636	4548.67
Cell_4793.1	L5 IT	894.061	4449.09
Cell_6993.2	L5 IT	932.324	4460.75
Cell_11579	L5 IT	1075.09	4388.22
Cell_6810	L5 IT	334.019	6223.12
Cell_6862	L5 IT	303.191	6248.61
Cell_2567	L5 IT	326.588	6148.21
Cell_4766	L5 IT	4660.24	1028.39
Cell_5137	L5 IT	4757.22	994.466
Cell_5320	L5 IT	4720.46	979.248
Cell_4682.1	L5 IT	4724.95	872.352
Cell_4766.1	L5 IT	4584.04	947.389
Cell_5137.1	L5 IT	4704.47	940.55
Cell_5308.1	L5 IT	4646.31	992.421
Cell_8212.1	L5 IT	4665.12	927.968
Cell_10076	L5 IT	4830.3	964.197
Cell_3474.1	L5 IT	4669.15	779.544
Cell_5010.1	L5 IT	4657.39	890.397
Cell_5308.2	L5 IT	4704.53	797.054
Cell_5352	L5 IT	4714.89	835.014
Cell_8212.2	L5 IT	4676.58	824.279
Cell_8252.1	L5 IT	4811.68	929.02
Cell_4682.2	L5 IT	4744.57	949.331
Cell_7060.1	L5 IT	4734.28	910.669
Cell_8252.2	L5 IT	4772.81	920.802
Cell_4638	L5 IT	4638.35	817.345
Cell_11818	L5 IT	4639.25	752.947
Cell_11859	L5 IT	4617.39	784.499
Cell_4682.3	L5 IT	4722	1023.11
Cell_4766.2	L5 IT	4620.91	961.431
Cell_5137.2	L5 IT	4688.04	1003.42
Cell_10268	L5 IT	4674.44	965.798
Cell_3474.2	L5 IT	4588.72	908.028
Cell_4682.4	L5 IT	4686.17	862.916
Cell_4766.3	L5 IT	4625.88	921.812
Cell_5137.3	L5 IT	4695.35	901.848
Cell_8212.3	L5 IT	4618.58	882.355
Cell_8252.3	L5 IT	4782.34	962.504
Cell_11924	L5 IT	4709.8	758.288
Cell_2023.1	L6 IT	2678.57	3267.73
Cell_3043.1	L6 IT	2719.2	3281.15
Cell_9024	L6 CT	2733.26	3151.6
Cell_6201	L6 CT	2788.12	3112.62
Cell_6201.1	L6 CT	2790.68	3152.43
Cell_6202	L6 IT	2809.6	3265.66
Cell_652	L6 CT	2689.97	3206.54
Cell_2023.2	L6 IT	2708.97	3241.74
Cell_6479	L6 CT	2880.81	3210.66
Cell_7074	Lamp5	1384.56	2026.34
Cell_5911	Lamp5	1144.82	2007.75
Cell_7074.1	Lamp5	1398.1	2091.06
Cell_7074.2	Lamp5	1358.39	2095.92
Cell_3088	L2/3 IT	1751.28	3548.79
Cell_3088.1	L2/3 IT	1812.64	3613.88
Cell_4710	L5 IT	1880.02	3366
Cell_7860	L5 IT	1877.03	3406.34
Cell_8269	L5 IT	1837.78	3398.87
Cell_9725.1	L4	2700.81	1622.54
Cell_8213	L4	2664.93	1695.09
Cell_1048	L4	2681.47	1500.7
Cell_9725.2	L4	2639.65	1524.44
Cell_2650	L4	2534.81	1562.72
Cell_8271	L4	2537.58	1602.91
Cell_3039.2	L4	2723.82	1655.31
Cell_1048.1	L4	2754.54	1469.74
Cell_2087	L4	2719.97	1489.86
Cell_9641.1	L4	2614.74	1555.74
Cell_9725.3	L4	2606.39	1594.86
Cell_109	L4	2647.91	1449.38
Cell_1426	L4	2609.82	1461.58
Cell_9725.4	L4	2669.19	1647.03
Cell_319.1	L6 IT	890.355	6458.26
Cell_369.1	L6 IT	877.335	6356.25
Cell_1389	L6 IT	982.135	6401.51
Cell_4685	L6 IT	870.149	6425.35
Cell_5659.1	L6 IT	903.813	6408.16
Cell_8254	L5 IT	870.411	6279.54
Cell_8748	L5 IT	823.269	6364.62
Cell_1382	L6 IT	855.158	6387.87
Cell_2038	L5 IT	841.943	6254.73
Cell_242	L6 IT	910.228	6275.63
Cell_643	L6 IT	846.246	6333.15
Cell_1382.1	L6 IT	920.438	6329.89
Cell_2560	L6 IT	882.406	6317.5
Cell_10707.1	L6 IT	1086.6	6360.97
Cell_319.2	L6 IT	1059.81	6390.02
Cell_369.2	L6 IT	961.747	6332.09
Cell_5659.2	L6 IT	1049.95	6428.75
Cell_5670	L6 IT	1001.04	6324.27
Cell_5960.1	L6 IT	991.979	6362.78
Cell_525	L6 IT	1030.59	6463.35
Cell_5659.3	L6 IT	1021.75	6399.77
Cell_5960.2	L6 IT	927.6	6445.91
Cell_9593	L6 IT	955.878	6479.67
Cell_648	L6 IT	944.601	6255.17
Cell_319.3	L6 IT	954.074	6371.15
Cell_1275	L6 IT	1005.79	6435.67
Cell_5659.4	L6 IT	914.011	6369.5
Cell_5670.1	L6 IT	966.522	6442
Cell_5960.3	L6 IT	943.405	6409.36
Cell_4719.1	L5 PT	4883.18	628.891
Cell_4780	L5 PT	4937.95	725.507
Cell_4996	L5 PT	4890.57	582.297
Cell_5301.1	L5 PT	4899.68	713.136
Cell_8301	L5 PT	4935.88	687.064
Cell_4020.6	L6 IT	4787.92	560.632
Cell_5301.2	L5 PT	4804.54	613.886
Cell_9585	L5 PT	4826.79	680.991
Cell_2042	L5 PT	4922.78	559.429
Cell_4719.2	L5 PT	4964.21	661.019
Cell_4780.1	L5 PT	4861.72	663.667
Cell_5110	L5 PT	4969.68	703.365
Cell_8075.1	L5 PT	4950.14	585.924
Cell_1429	L6 IT	4743.94	696.302
Cell_3045	L5 PT	4823.04	540.016
Cell_5003	L5 PT	4833.52	638.204
Cell_9201	L5 PT	4857.6	561.204
Cell_9785	L5 PT	4822.48	580.358
Cell_11866	L5 PT	4781.65	690.221
Cell_9801	L5 PT	4768.4	627.217
Cell_552	L6 IT	4746.02	735.798
Cell_9848	L5 PT	4733.97	614.425
Cell_10903.1	L5 PT	4741.78	656.728
Cell_9801.1	L5 PT	4892.62	533.149
Cell_4931	L5 PT	4816.18	756.064
Cell_2042.1	L5 PT	4975.18	555.327
Cell_4719.3	L5 PT	4900.27	672.684
Cell_4780.2	L5 PT	4999.57	638.619
Cell_5110.1	L5 PT	4929.87	645.785
Cell_8075.2	L5 PT	4963.81	623.213
Cell_9801.2	L5 PT	4797.99	654.129
Cell_5548	L6 IT	1851.54	6324.64
Cell_5548.1	L6 IT	1830.95	6381.86
Cell_4022	L6 IT	1731.79	6268.88
Cell_5505	L6 IT	1664.73	6274.9
Cell_6451	L6 CT	1699.35	6294.93
Cell_3159	L6 CT	1743.69	6307.06
Cell_4022.1	L6 IT	1708.95	6390.13
Cell_5054	L6 CT	1681.07	6338.6
Cell_7205	L6 CT	1744.72	6372.24
Cell_9080	L6 CT	1721.04	6340.02
Cell_4022.2	L6 IT	1816.81	6344.45
Cell_5503	L6 IT	1811.78	6264.64
Cell_7205.1	L6 CT	1777.77	6286.13
Cell_59	L6 IT	1784.59	6407.99
Cell_5548.2	L6 IT	1744.82	6412.24
Cell_5548.3	L6 IT	1814.86	6434.14
Cell_5548.4	L6 IT	1850.8	6416.59
Cell_1654	L6 IT	1801.15	6221.87
Cell_7191	L6 CT	1890.93	6422.81
Cell_4022.3	L6 IT	1784.48	6367.99
Cell_5503.1	L6 IT	1813.24	6304.61
Cell_7205.2	L6 CT	1777.75	6328.02
Cell_153	L6 CT	4510.38	1492.69
Cell_4529	L6 CT	4648.4	1567.38
Cell_5662	L6 CT	4504	1532.07
Cell_8351	L6 CT	4647.3	1527.35
Cell_8984	L6 CT	4582.24	1525.14
Cell_1816.1	L6 CT	4446.19	1573.66
Cell_1838	L6 CT	4536.3	1680.47
Cell_7153.1	L6 CT	4545.24	1628.43
Cell_153.1	L6 CT	4577.15	1438.19
Cell_8574	L6 CT	4487.98	1459.74
Cell_8899	L6 CT	4538.49	1465.43
Cell_8994	L6 CT	4539.09	1425.49
Cell_153.2	L6 CT	4436.35	1511.03
Cell_8574.1	L6 CT	4472.86	1497.57
Cell_698	L6 CT	4614.33	1668.17
Cell_4529.1	L6 CT	4473.72	1600.05
Cell_9073	L6 CT	4612.82	1627.54
Cell_9082	L6 CT	4575.4	1688.38
Cell_8984.1	L6 CT	4512.01	1610.54
Cell_9063.3	L6 CT	4647.91	1608.89
Cell_1957.1	L6 CT	4541.69	1545.03
Cell_5662.1	L6 CT	4649.47	1487.71
Cell_8984.2	L6 CT	4614.05	1588.13
Cell_153.3	L6 CT	4542.56	1584.97
Cell_1370.1	L6 CT	4464.67	1538.1
Cell_5666	L6 CT	4502.05	1571.85
Cell_4549	L6 CT	4471.04	1659.82
Cell_5666.1	L6 CT	4407.93	1639.81
Cell_8994.1	L6 CT	4446.19	1628.66
Cell_6439	L6b	4671.31	1656.89
Cell_6729	L6b	4673.8	1696.81
Cell_1957.2	L6 CT	4576.35	1478.05
Cell_5662.2	L6 CT	4613.7	1548.18
Cell_8984.3	L6 CT	4611	1497.96
Cell_5620	L6 CT	4576.9	1564.38
Cell_8334	L6 CT	4547.29	1505.54
Cell_6729.1	L6b	4583.87	1727.1
Cell_1816.2	L6 CT	4577.54	1604.38
Cell_7153.2	L6 CT	4509.94	1650.47
Cell_9079	L6 CT	4579.06	1648.55
Cell_562	L6 CT	1353.42	6889.79
Cell_2104	L6 CT	1379.35	6763.96
Cell_8926	L6 CT	1258.76	6844.54
Cell_9062	L6 CT	1381.39	6803.43
Cell_9089	L6 CT	1348.75	6792.85
Cell_2104.1	L6 CT	1440.75	6843.53
Cell_5501	L6 CT	1351.12	6964.01
Cell_9011	L6 CT	1457.54	6900.2
Cell_9089.1	L6 CT	1271.3	6880.58
Cell_9831	L6 CT	1395.9	6946.51
Cell_2104.2	L6 CT	1338.69	6855.44
Cell_5501.1	L6 CT	1425.72	6876.39
Cell_9011.1	L6 CT	1327.71	6922.5
Cell_9089.2	L6 CT	1421.23	6797.48
Cell_9831.1	L6 CT	1421.83	6917.11
Cell_8990	L6 CT	1139.75	6760.82
Cell_9019	L6 CT	1168.42	6815.62
Cell_9137	L6 CT	1133.25	6799.67
Cell_640.1	L6 CT	1340.09	6756.02
Cell_1870	L6 CT	1223.04	6705.2
Cell_8910	L6 CT	1298.43	6748.18
Cell_8975	L6 CT	1258.23	6689.23
Cell_3482	Lamp5	1166.73	6887.02
Cell_640.2	L6 CT	1362.12	6722.48
Cell_2986.2	L6 CT	1242.31	6735.68
Cell_8872	L6 CT	1321.79	6721.65
Cell_8910.1	L6 CT	1277.14	6722.63
Cell_3482.1	Lamp5	1232.47	6965.52
Cell_3482.2	Lamp5	1123.76	6867.23
Cell_562.1	L6 CT	1406.15	6832.08
Cell_2104.3	L6 CT	1310.21	6783.94
Cell_8926.1	L6 CT	1390.61	6895.4
Cell_8929	L6 CT	1323.24	6821.86
Cell_9089.3	L6 CT	1376.55	6858.45
Cell_2118	L6 CT	1207.67	6921.01
Cell_2941	L6 CT	1365.47	6926.51
Cell_8929.1	L6 CT	1277.38	6983.81
Cell_8993	L6 CT	1311.3	6958.67
Cell_562.2	L6 CT	1266.8	6948.02
Cell_5488	L6 CT	1296.59	6851.58
Cell_5600	L6 CT	1246.59	6912.48
Cell_8926.2	L6 CT	1287.93	6915.79
Cell_8929.2	L6 CT	1314.5	6885.89
Cell_640.3	L6 CT	1270.44	6776.13
Cell_2320	L6 CT	1230.82	6771.39
Cell_3277	L6 CT	1284.53	6814.08
Cell_8910.2	L6 CT	1205.04	6802.93
Cell_8975.1	L6 CT	1244.93	6808.42
Cell_5312	L5 PT	5102.92	763.407
Cell_9854	L5 PT	5230.72	824.68
Cell_11802	L5 PT	5255.67	761.287
Cell_11885	L5 PT	5165.34	842.377
Cell_11906	L5 PT	5218.57	749.832
Cell_8728	L5 PT	5269.74	794.425
Cell_9256	L5 PT	5118.82	800.884
Cell_11802.1	L5 PT	5233.32	788.375
Cell_11876	L5 PT	5126.16	735.846
Cell_11885.1	L5 PT	5196.94	824.727
Cell_11906.1	L5 PT	5195.39	787.874
Cell_2161	L6 IT	5222.76	862.443
Cell_4454	L6 IT	5139.71	1009.99
Cell_11471	L6 IT	5104.42	870.224
Cell_2024	L6 IT	5178.31	985.624
Cell_5709	L6 IT	5308.91	779.537
Cell_457	L6 IT	5103.16	907.536
Cell_2024.1	L6 IT	5206.5	909.258
Cell_2161.1	L6 IT	5142.74	877.025
Cell_11471.1	L6 IT	5212.8	947.133
Cell_1614.1	L6 IT	5298.56	937.594
Cell_9578	L6 IT	5241.79	974.37
Cell_10283	L6 IT	5259.14	938.327
Cell_2161.2	L6 IT	5106.43	988.269
Cell_4454.1	L6 IT	5130.19	838.806
Cell_11471.2	L6 IT	5136.81	925.537
Cell_9892.1	L6 IT	5377.83	806.595
Cell_10050	L6 IT	5331.97	870.541
Cell_10098	L6 IT	5391.16	842.056
Cell_11729	L6 IT	5365.8	874.625
Cell_9788	L6b	5376.1	923.341
Cell_457.1	L6 IT	5173.38	946.382
Cell_2024.2	L6 IT	5185.44	872.388
Cell_2161.3	L6 IT	5140.27	967.904
Cell_11471.3	L6 IT	5168.65	908.693
Cell_9571	L6 IT	5350.24	768.732
Cell_9892.2	L6 IT	5296.51	860.317
Cell_10050.1	L6 IT	5354.4	840.411
Cell_10098.1	L6 IT	5303.37	818.697
Cell_11729.1	L6 IT	5338.27	803.915
Cell_2024.3	L6 IT	5266.07	833.149
Cell_9578.1	L6 IT	5343.3	945.855
Cell_10098.2	L6 IT	5287.09	899.192
Cell_10283.1	L6 IT	5326.07	909.756
Cell_4283	L5 IT	1676.71	3605.62
Cell_5139	L5 IT	1634.2	3548.63
Cell_8303	L5 IT	1668.78	3566.8
Cell_905.1	L5 IT	1618.94	3471.63
Cell_4285	L5 IT	1615.95	3360.29
Cell_7061	L5 IT	1693.52	3480.75
Cell_8294	L5 IT	1609.79	3398.48
Cell_11901	L5 IT	1648.4	3400.12
Cell_3319	L5 IT	1416.8	3376.63
Cell_4235	L5 IT	1407.65	3478.39
Cell_4379	L5 IT	1397.34	3411.44
Cell_5078	L5 IT	1422.38	3441.74
Cell_4283.1	L5 IT	1592.93	3610.65
Cell_4285.1	L5 IT	1482.41	3562.86
Cell_8294.1	L5 IT	1621.43	3511.84
Cell_11913	L5 IT	1517.09	3606.96
Cell_11933	L5 IT	1563.89	3566.89
Cell_11927	L5 IT	1514.32	3350.06
Cell_4285.2	L5 IT	1586.37	3534.02
Cell_5177.1	L5 IT	1563.86	3460.25
Cell_7047.1	L5 IT	1506.84	3533.96
Cell_7061.1	L5 IT	1587.18	3494.1
Cell_8294.2	L5 IT	1547.19	3493.23
Cell_905.2	L5 IT	1568.74	3360.86
Cell_4567	L5 IT	1494.79	3392.33
Cell_5177.2	L5 IT	1631.21	3434.03
Cell_7047.2	L5 IT	1538.85	3424.98
Cell_11831	L5 IT	1592.09	3433.34
Cell_4379.1	L5 IT	1394.31	3517.13
Cell_3479.1	L5 IT	1413.43	3552.1
Cell_4379.2	L5 IT	1452.56	3540.19
Cell_4283.2	L5 IT	1554.94	3603.7
Cell_4285.3	L5 IT	1633.34	3597.57
Cell_7061.2	L5 IT	1547.16	3533.23
Cell_8294.3	L5 IT	1602.81	3571.74
Cell_11913.1	L5 IT	1524.42	3569.89
Cell_1693	L5 IT	1467.04	3364.8
Cell_8078	L5 IT	1501.02	3431.87
Cell_11934	L5 IT	1448.68	3399.69
Cell_905.3	L5 IT	1676.85	3428.16
Cell_4285.4	L5 IT	1533.65	3384.71
Cell_7061.3	L5 IT	1660.45	3503.24
Cell_8294.4	L5 IT	1570.56	3400.12
Cell_11901.1	L5 IT	1658.2	3463.31
Cell_1693.1	L5 IT	1471.6	3505.65
Cell_1935	L5 IT	1461.89	3436.8
Cell_8078.1	L5 IT	1430.94	3509
Cell_11934.1	L5 IT	1447.47	3472.57
Cell_6093	L5 IT	1177.92	4100.44
Cell_7865	L5 IT	1110.75	4013.36
Cell_819	L5 IT	1166.06	3967.27
Cell_6093.1	L5 IT	1199.46	4068.99
Cell_6850	L5 IT	1149.66	4005.49
Cell_819.1	L5 IT	1156.13	3928.52
Cell_5285.1	L5 IT	1242.35	3863.09
Cell_6093.2	L5 IT	1188.94	4000.11
Cell_6809.1	L5 IT	1267.13	3894.47
Cell_6850.1	L5 IT	1195.73	3925.91
Cell_9544	L5 IT	1198.04	3853.75
Cell_6850.2	L5 IT	1213.41	3890.32
Cell_7343	L5 IT	1237.91	3921.37
Cell_7916	L5 IT	1116.55	3934.4
Cell_8194	L5 IT	1173.49	3891.33
Cell_3749	L5 IT	1303.52	3877.87
Cell_3749.1	L5 IT	1339.61	3915.66
Cell_819.2	L5 IT	1253.94	4110.16
Cell_5285.2	L5 IT	1230.02	3996.13
Cell_5467	L5 IT	1173.56	4037.48
Cell_6783.1	L5 IT	1206.03	3964.36
Cell_6809.2	L5 IT	1269.68	3992.07
Cell_5285.3	L5 IT	1349.26	3988.96
Cell_6783.2	L5 IT	1245.75	3960.1
Cell_6809.3	L5 IT	1324.88	3952.85
Cell_1176	L5 IT	1096.09	4056.73
Cell_6093.3	L5 IT	1134.61	4045.96
Cell_819.3	L5 IT	1324.38	4048.13
Cell_5285.4	L5 IT	1239.47	4072.87
Cell_5467.1	L5 IT	1291.5	4025.54
Cell_6783.3	L5 IT	1252.89	4035.15
Cell_6809.4	L5 IT	1278.8	4065.38
Cell_7916.1	L5 IT	1212.98	4032.37
Cell_8194.1	L5 IT	1125.98	3973.28
Cell_9416	L5 IT	1133.75	3895.37
Cell_547.1	L6 IT	2587.26	4386.8
Cell_3404	L6 IT	2521.36	4362.43
Cell_9992.1	L6 IT	2549.48	4389.38
Cell_4788	L6b	2599.11	4528.97
Cell_6427.1	L6b	2703.47	4590.85
Cell_6691	L6b	2724.48	4443.7
Cell_10781.1	L6b	2623.6	4597.98
Cell_11238	L6b	2626.24	4558.15
Cell_6029	L6 IT	2509.42	4485.28
Cell_6427.2	L6b	2640.1	4402.5
Cell_10781.2	L6b	2692.47	4466.96
Cell_11150	L6b	2632.98	4447.59
Cell_11191.1	L6b	2677.7	4508.07
Cell_11266.1	L6b	2653.98	4476.72
Cell_1276.1	L6 IT	2605.83	4420.29
Cell_6029.1	L6 IT	2532.17	4434.16
Cell_9696	L6 IT	2568.39	4424.15
Cell_7981	L5 IT	2711.96	4372.27
Cell_11381	L6 IT	2749	4357.44
Cell_250	L6 IT	2684.28	4318.51
Cell_2180	L6 IT	2607.88	4336.47
Cell_9916	L6 IT	2638.15	4362.78
Cell_11381.1	L6 IT	2644.56	4320.51
Cell_5711	L6 IT	2787.03	4485.03
Cell_10660	L6 IT	2748.44	4475.43
Cell_4786	L6b	2735.88	4567.6
Cell_4788.1	L6b	2637.41	4515.13
Cell_6683	L6b	2743.51	4528.47
Cell_10781.3	L6b	2664.01	4584.82
Cell_10817	L6b	2703.63	4544.01
Cell_1276.2	L6 IT	2546.38	4469.67
Cell_6427.3	L6b	2741.44	4407.37
Cell_6440	L6b	2663.64	4544.82
Cell_11191.2	L6b	2701.6	4410.95
Cell_11266.2	L6b	2716.24	4499.21
Cell_5448	L6 IT	2057.86	4315.01
Cell_7425	L5 IT	2124.12	4220.99
Cell_7508	L5 IT	2071.54	4277.11
Cell_7907	L5 IT	2102.24	4301.72
Cell_4041	L6 IT	2109.59	4263.54
Cell_4041.1	L6 IT	2241.16	4310.13
Cell_7112	L5 IT	2186.38	4243.76
Cell_633	L6 IT	2222.85	4234.04
Cell_6461	L6 IT	2300.04	4101.9
Cell_996	L6 IT	2287.63	4134.54
Cell_1036	L6 IT	2290.18	4207.88
Cell_6461.1	L6 IT	2344.92	4123.02
Cell_1341.1	L6 IT	2202.83	4144.17
Cell_10128.1	L6 IT	2157.92	4200.53
Cell_2330	L6 IT	2124.68	4179.92
Cell_5665	L6 IT	2079.32	4238.03
Cell_1341.2	L6 IT	2169.75	4162.75
Cell_1377	L6 IT	2262.32	4273.79
Cell_3413.1	L6 IT	2369.59	4197.88
Cell_10043.1	L6 IT	2340.3	4266.09
Cell_1341.3	L6 IT	2262.38	4235.26
Cell_3152	L5 IT	2194.94	4364.9
Cell_4812	L6 IT	2223.76	4273.99
Cell_5448.1	L6 IT	2053.21	4354.8
Cell_7508.1	L5 IT	2205.29	4314.54
Cell_7867	L5 IT	2147.03	4251.56
Cell_996.1	L6 IT	2249.98	4150.65
Cell_1036.1	L6 IT	2361.67	4158.79
Cell_6461.2	L6 IT	2252.96	4196.55
Cell_7926	L6 IT	2321.58	4156.2
Cell_10043.2	L6 IT	2284.21	4171.58
Cell_1377.1	L6 IT	2328.2	4194.5
Cell_3413.2	L6 IT	2308.91	4238.66
Cell_10043.3	L6 IT	2347.03	4229.86
Cell_2381	L6 CT	4625.55	1342.82
Cell_4420.1	L6 CT	4663.98	1331.72
Cell_128	L6 CT	4725.66	1482.15
Cell_8569	L6 CT	4771.15	1472.68
Cell_8775.1	L6 IT	4677.88	1236.35
Cell_11735.1	L6 CT	4750.35	1332.53
Cell_9013	L6 CT	4742.23	1445.04
Cell_578	L6 CT	4667.18	1410.77
Cell_5423	L6 CT	4692.49	1508.17
Cell_5946	L6 CT	4612.73	1457.56
Cell_8899.1	L6 CT	4687.02	1468.55
Cell_8954	L6 CT	4652.38	1447.93
Cell_8892.1	L6 CT	4676.17	1369.94
Cell_8915	L6 CT	4624.78	1418.99
Cell_8936	L6 CT	4705.22	1398.42
Cell_9022	L6 CT	4637.78	1381.16
Cell_8777	L6 IT	1879.89	5244.41
Cell_675	L6 IT	2002	5090.48
Cell_5561	L6 IT	1951.97	5029.83
Cell_6225.1	L6 IT	1982.32	5055.67
Cell_11283	L6 IT	1931.77	5063.91
Cell_675.1	L6 IT	2013.97	5128.59
Cell_5561.1	L6 IT	2056.41	5202.19
Cell_5880.1	L6 IT	2057.4	5129.49
Cell_6225.2	L6 IT	1998.16	5257.84
Cell_9953.1	L6 IT	2035.5	5162.23
Cell_675.2	L6 IT	2094.35	5144.71
Cell_10408	L6 IT	2082.53	5098.3
Cell_11283.1	L6 IT	1985.31	5295.52
Cell_5880.2	L6 IT	1953.14	5245.22
Cell_9953.2	L6 IT	1852.08	5198.68
Cell_11358.1	L6 IT	1949.71	5201.24
Cell_8777.1	L6 IT	1945.35	5293.7
Cell_675.3	L6 IT	1992.72	5163.78
Cell_5880.3	L6 IT	2030.86	5234.73
Cell_6225.3	L6 IT	1973.97	5128.11
Cell_9953.3	L6 IT	2016.8	5197.19
Cell_11358.2	L6 IT	1984.35	5220.58
Cell_5561.2	L6 IT	2061.01	5045.9
Cell_11283.2	L6 IT	2041.92	5092.61
Cell_675.4	L6 IT	1896.21	5093.13
Cell_5880.4	L6 IT	1877.66	5168.04
Cell_6225.4	L6 IT	1930.52	5113.66
Cell_9953.4	L6 IT	1911.62	5189.41
Cell_11358.3	L6 IT	1912.92	5149.43
Cell_3543	Lamp5	1020.48	7067.22
Cell_2506	Lamp5	1108.39	6998.9
Cell_2843	Lamp5	1150.48	7012.71
Cell_2843.1	Lamp5	1066.51	6984.02
Cell_2843.2	Lamp5	1012.41	6988.65
Cell_3543.1	Lamp5	1003.79	6949.6
Cell_2843.3	Lamp5	1010.16	7028.58
Cell_3543.2	Lamp5	976.471	7006.6
Cell_10052.1	L6 CT	3444.96	2493.1
Cell_10296	L6 IT	3547.55	2583.85
Cell_10052.2	L6 CT	3392.4	2482.15
Cell_10052.3	L6 CT	3446.03	2533.04
Cell_10052.4	L6 CT	3443.84	2453.18
Cell_4551	L6 IT	3492.22	2607.1
Cell_3739	L5 IT	552.059	4840.04
Cell_4096	L5 IT	600.509	4891.42
Cell_7896	L5 IT	591.022	4852.18
Cell_3739.1	L5 IT	657.404	4836.43
Cell_7892	L5 IT	630.538	4865.48
Cell_7551	L5 IT	758.602	4794.83
Cell_7898	L5 IT	728.799	4821.67
Cell_8044	L4	665.877	4884.55
Cell_8044.1	L4	740.613	4986.86
Cell_3567	Lamp5	3100.87	2641.42
Cell_4315	Lamp5	3113.19	2679.48
Cell_344	Lamp5	3143.45	2720.31
Cell_2774	Lamp5	3158.22	2797.03
Cell_2826	Lamp5	3186.82	2731.45
Cell_4012	Lamp5	3124.89	2817.03
Cell_5413	Lamp5	3157.07	2757.75
Cell_2301.1	Lamp5	3101.71	2787.03
Cell_2411.1	Lamp5	3015.25	2842.61
Cell_2439	Lamp5	3003.2	2773.57
Cell_2818.1	Lamp5	2938.63	2727.05
Cell_7077.1	Lamp5	3052.36	2834.44
Cell_948	Lamp5	3118.47	2750.44
Cell_2411.2	Lamp5	3027.34	2804.81
Cell_7077.2	Lamp5	3079.15	2751.62
Cell_2734	Lamp5	2916.01	2759.69
Cell_7135	L2/3 IT	2966.58	2781.48
Cell_7077.3	Lamp5	3073.67	2867.45
Cell_2301.2	Lamp5	2971.74	2704.69
Cell_2411.3	Lamp5	2978.31	2851.46
Cell_2439.1	Lamp5	3051.67	2721.62
Cell_2818.2	Lamp5	2988.68	2813.09
Cell_7077.4	Lamp5	3039.96	2759.95
Cell_950	Lamp5	3012.07	2731.49
Cell_2301.3	Lamp5	2974.24	2744.49
Cell_2301.4	Lamp5	2992.76	2885.89
Cell_2818.3	Lamp5	3032.15	2878.92
Cell_948.1	Lamp5	3071.48	2676.84
Cell_2411.4	Lamp5	2995.5	2672.51
Cell_10059.1	L6 IT	4830.88	1165.63
Cell_9744	L6 IT	4963.4	1051.92
Cell_2244	L6 IT	4925.48	1106.92
Cell_2356.1	L6 IT	4895.4	1133.21
Cell_8588	L6 IT	4729.82	1187.64
Cell_1813.1	L6 IT	4807.52	1105.5
Cell_5540.1	L6 IT	4729.83	1142.98
Cell_5978	L6 IT	4730.65	1099.59
Cell_1813.2	L6 IT	4794.95	1188.59
Cell_2343	L6 IT	4773.94	1083.65
Cell_5540.2	L6 IT	4762.81	1164.76
Cell_5978.1	L6 IT	4763.69	1122.3
Cell_1813.3	L6 IT	4797.15	1144.22
Cell_10294	L6 IT	4953.03	1135.85
Cell_2120.1	L6 IT	4892.25	1046.11
Cell_5637	L6 IT	4926.4	1066.95
Cell_1344.1	L6 IT	4830.74	1004.19
Cell_154	L6 IT	4060.57	1731.3
Cell_602	L6 IT	4074.88	1659.81
Cell_1877	L6 IT	4051.62	1692.32
Cell_9967	L6 IT	4014.07	1706
Cell_3827	Lamp5	4022.72	1660.33
Cell_11655	Lamp5	3997.37	1569.42
Cell_1592	L5 IT	3921.83	1580.99
Cell_3827.1	Lamp5	3913.28	1655.93
Cell_3934	Lamp5	3973.89	1601.79
Cell_4316	Lamp5	3896.06	1620.53
Cell_11655.1	Lamp5	3937.27	1617.89
Cell_3827.2	Lamp5	3982.87	1681.2
Cell_4220	Lamp5	4022.73	1617.58
Cell_6758	Lamp5	3952.54	1654.95
Cell_11655.2	Lamp5	3989.13	1638.8
Cell_4220.1	Lamp5	3957.49	1562.86
Cell_8787	L5 IT	1040.78	1394.36
Cell_2874	Lamp5	1199.98	1342.51
Cell_3766.1	L5 IT	1121.03	4242.19
Cell_3766.2	L5 IT	1151.9	4170.39
Cell_7865.1	L5 IT	1112.32	4134.82
Cell_3749.2	L5 IT	1216.46	4245.44
Cell_6789	L5 IT	1136.1	4279.24
Cell_7566	L5 IT	1160.29	4234.57
Cell_7865.2	L5 IT	1140.62	4085.5
Cell_4801	L5 IT	1078.12	4256.84
Cell_1138	L5 IT	1202.19	4132.43
Cell_3766.3	L5 IT	1152.06	4130.36
Cell_3766.4	L5 IT	1090.41	4216.41
Cell_1176.1	L5 IT	1101.39	4096.34
Cell_3124	L5 IT	1167.05	4344.79
Cell_3749.3	L5 IT	1183.06	4267.43
Cell_6789.1	L5 IT	1136.26	4319.24
Cell_7566.1	L5 IT	1181.04	4307.38
Cell_744	L5 IT	1062.2	4323
Cell_3437	L5 IT	3421.34	1194.97
Cell_7784	L5 IT	3544.22	1249.5
Cell_7798	L5 IT	3424.2	1234
Cell_7902	L5 IT	3557.58	1213.52
Cell_8520.1	L5 IT	3462.17	1245.85
Cell_3437.1	L5 IT	3531.08	1107.18
Cell_6517	L5 IT	3506.9	1237.01
Cell_7784.1	L5 IT	3458.59	1138.9
Cell_7798.1	L5 IT	3476.77	1211.14
Cell_8520.2	L5 IT	3455.13	1177.58
Cell_6471	L5 IT	3617.4	1182.05
Cell_6776.1	L5 IT	3534.1	1070.22
Cell_7899.1	L5 IT	3626.4	1144.73
Cell_7965.1	L5 IT	3563.01	1130.99
Cell_3437.2	L5 IT	3528.07	1146.83
Cell_7784.2	L5 IT	3514.28	1197.23
Cell_7798.2	L5 IT	3494.89	1124.45
Cell_7902.1	L5 IT	3584.09	1164.61
Cell_8520.3	L5 IT	3491.89	1163.9
Cell_3735	L5 IT	3486.64	1009.6
Cell_3820	L5 IT	3417.64	962.593
Cell_7383	L5 IT	3454.27	985.775
Cell_10214	L5 IT	3457.02	946.732
Cell_3446	L5 IT	3604.01	1064.67
Cell_7970	L5 IT	3631.31	1090.79
Cell_1513	L5 IT	3566.87	1051.86
Cell_3735.1	L5 IT	3563.11	975.09
Cell_7392	L5 IT	3595.39	1023.4
Cell_7410	L5 IT	3527.64	954.326
Cell_8515	L5 IT	3556.55	1014.7
Cell_1513.1	L5 IT	3375.85	1026.47
Cell_3735.2	L5 IT	3426.23	1116.73
Cell_6496	L5 IT	3418.42	1000.9
Cell_8515.1	L5 IT	3388.46	1100.18
Cell_10214.1	L5 IT	3412.34	1038.72
Cell_770	L5 IT	3497.11	1084.51
Cell_1513.2	L5 IT	3495.47	930.652
Cell_3735.3	L5 IT	3417.27	1078.35
Cell_6134	L5 IT	3522.62	993.209
Cell_8515.2	L5 IT	3490.31	970.205
Cell_820	L5 IT	3350.41	1116.03
Cell_1513.3	L5 IT	3385.83	1177.71
Cell_7471	L5 IT	3332.64	1190.6
Cell_10214.2	L5 IT	3387.74	1138.05
Cell_820.1	L5 IT	3351.98	1155.98
Cell_822	L5 IT	3381.61	987.313
Cell_3820.1	L5 IT	3298.95	1039.61
Cell_4110	L5 IT	3359.07	1073.9
Cell_6582	L5 IT	3344.19	1000.65
Cell_10214.3	L5 IT	3338.56	1040.05
Cell_11743.1	L5 IT	3366.1	1212.52
Cell_6776.2	L5 IT	3450.12	1025.59
Cell_7805	L5 IT	3600.06	1115.15
Cell_8026.1	L5 IT	3520.72	1033.16
Cell_8430.1	L5 IT	3567.73	1091.61
Cell_6423	L4	2083.7	1765.7
Cell_6639	L4	2046.07	1627.98
Cell_10571	L4	2122.37	1696.09
Cell_6423.1	L4	1968.54	1640.24
Cell_6639.1	L4	2095.52	1666.71
Cell_6705	L4	1982.71	1588.62
Cell_10571.1	L4	2016.77	1657.81
Cell_6726	L4	2140.83	1548.77
Cell_6705.1	L4	2069.43	1595.08
Cell_6639.2	L4	2030.15	1590.16
Cell_6705.2	L4	2004.69	1621.01
Cell_6705.3	L4	2098.3	1567.36
Cell_6423.2	L4	2152.29	1622.73
Cell_6639.3	L4	2054.77	1745.33
Cell_6646.1	L4	2121.4	1598.66
Cell_10571.2	L4	2086.09	1703.62
Cell_6646.2	L4	2093.36	1627.19
Cell_10571.3	L4	2134.26	1658.75
Cell_2650.1	L4	2222.94	1586.01
Cell_6423.3	L4	1980.03	1677.17
Cell_6639.4	L4	2055.86	1666.55
Cell_10571.4	L4	2010.23	1696.02
Cell_6705.4	L4	2073.08	1536.31
Cell_97	L2/3 IT	6384.27	492.549
Cell_100	L2/3 IT	6440.19	539.113
Cell_2039	L5 PT	6339.27	432.796
Cell_11411	L5 PT	6401.76	597.577
Cell_97.1	L2/3 IT	6261.51	451.521
Cell_100.1	L2/3 IT	6299.2	595.931
Cell_2039.1	L5 PT	6375.87	531.403
Cell_11411.1	L5 PT	6261	556.61
Cell_97.2	L2/3 IT	6373.18	369.787
Cell_100.2	L2/3 IT	6349.49	506.124
Cell_2039.2	L5 PT	6359.18	467.757
Cell_11411.2	L5 PT	6324.1	476.472
Cell_97.3	L2/3 IT	6441.23	500.317
Cell_100.3	L2/3 IT	6299.98	556.152
Cell_2039.3	L5 PT	6411.7	560.402
Cell_11411.3	L5 PT	6329.74	621.475
Cell_97.4	L2/3 IT	6421.19	419.548
Cell_100.4	L2/3 IT	6471.21	479.501
Cell_2039.4	L5 PT	6455.3	403.019
Cell_11411.4	L5 PT	6446.4	448.984
Cell_97.5	L2/3 IT	6250.1	414.169
Cell_100.5	L2/3 IT	6233.71	527.514
Cell_2039.5	L5 PT	6222.5	451.801
Cell_11411.5	L5 PT	6244.11	488.183
Cell_97.6	L2/3 IT	6417.62	473.422
Cell_100.6	L2/3 IT	6300.76	443.043
Cell_2039.6	L5 PT	6375.68	408.659
Cell_11411.6	L5 PT	6340.09	392.643
Cell_97.7	L2/3 IT	6409.23	520.803
Cell_100.7	L2/3 IT	6338.38	543.634
Cell_2039.7	L5 PT	6390.34	445.875
Cell_11411.7	L5 PT	6374.54	570.525
Cell_97.8	L2/3 IT	6271.33	519.849
Cell_100.8	L2/3 IT	6336.14	583.644
Cell_2039.8	L5 PT	6285.03	481.953
Cell_11411.8	L5 PT	6311.04	514.994
Cell_10991	L5 PT	4110.34	1244.58
Cell_371.1	L6 IT	4248.92	1308.98
Cell_572	L6 IT	4220.61	1383.83
Cell_3402	L6 IT	4236.64	1347.22
Cell_9260	L6 IT	4038.5	1342.08
Cell_9096.1	L6 CT	4204.37	1323.71
Cell_410.1	L2/3 IT	2957.99	660.301
Cell_8672	L2/3 IT	2969.62	604.722
Cell_8672.1	L2/3 IT	2991.39	638.281
Cell_410.2	L2/3 IT	2909.21	663.962
Cell_410.3	L2/3 IT	2986.33	688.896
Cell_410.4	L2/3 IT	2935.26	694.316
Cell_8672.2	L2/3 IT	2932.17	590.667
Cell_8699	L2/3 IT	477.589	3448.91
Cell_8690.1	L2/3 IT	400.505	3435.67
Cell_11346	L2/3 IT	426.73	3470.74
Cell_8721	L2/3 IT	387.195	3477.14
Cell_11346.1	L2/3 IT	361.902	3446.15
Cell_3221.1	L2/3 IT	397.866	3542.91
Cell_8671	L2/3 IT	442.162	3687.28
Cell_8763	L2/3 IT	440.013	3545.11
Cell_10873	L2/3 IT	436.777	3612.15
Cell_10895	L2/3 IT	414.445	3579.16
Cell_8463	L2/3 IT	293.974	3455.13
Cell_8389.3	L2/3 IT	305.916	3502.55
Cell_7961	L2/3 IT	552.844	3454.27
Cell_11346.2	L2/3 IT	440.739	3433.27
Cell_4242	L2/3 IT	452.032	3363.54
Cell_7961.1	L2/3 IT	541.599	3492.66
Cell_8389.4	L2/3 IT	332.486	3419.04
Cell_8463.1	L2/3 IT	330.645	3471.11
Cell_8671.1	L2/3 IT	317.229	3540.92
Cell_10893	L2/3 IT	359.726	3506.22
Cell_11346.3	L2/3 IT	356.907	3546.12
Cell_3221.2	L2/3 IT	511.122	3632.79
Cell_8425	L2/3 IT	467.036	3574.47
Cell_9241	L2/3 IT	468.462	3653.45
Cell_10873.1	L2/3 IT	505.438	3585.79
Cell_10895.1	L2/3 IT	476.463	3613.34
Cell_3246	L2/3 IT	493.433	3544.44
Cell_7184	L2/3 IT	569.858	3521.04
Cell_7961.2	L2/3 IT	502.926	3502.87
Cell_8425.1	L2/3 IT	531.212	3531.35
Cell_6702.1	L4	1302.19	3638.84
Cell_10538	L4	1251.76	3500.84
Cell_10583	L4	1329.67	3587.14
Cell_11633	L4	1288.51	3601.25
Cell_6354	L4	1341.94	3438.29
Cell_9767	L4	1359.55	3398.33
Cell_10589	L5 IT	1380.37	3449.37
Cell_10538.1	L4	1236.13	3646.36
Cell_10583.1	L4	1212.94	3508.22
Cell_10605	L4	1220.8	3575.33
Cell_6643	L4	1221.94	3450.91
Cell_6702.2	L4	1260.5	3462.3
Cell_6702.3	L4	1300.48	3563.16
Cell_10538.2	L4	1244.36	3607.75
Cell_10583.2	L4	1237.83	3539.11
Cell_10605.1	L4	1261.26	3571.58
Cell_6643.1	L4	1179.01	3487.05
Cell_10553	L4	1160.39	3522.52
Cell_6702.4	L4	1292.02	3493.97
Cell_10538.3	L4	1160.11	3562.56
Cell_10605.2	L4	1195.66	3544.24
Cell_10583.3	L4	1330.13	3482.86
Cell_11633.1	L4	1276.91	3531.01
Cell_6716.1	L4	1259.93	3422.3
Cell_10538.4	L4	1355.05	3513.91
Cell_10583.4	L4	1316.94	3526.63
Cell_11633.2	L4	1349.12	3553.46
Cell_9275	L6 IT	1901.1	7058.35
Cell_5594	L6 IT	4340.97	378.266
Cell_8772	L6 IT	4424.34	456.798
Cell_9388	L6 CT	4419.29	371.071
Cell_11336	L6 IT	4379.96	363.764
Cell_10191	L6 CT	4383.63	484.544
Cell_11151	L6 CT	4360.73	451.205
Cell_7191.1	L6 CT	4560.1	406.992
Cell_10191.1	L6 CT	4476.67	473.244
Cell_10191.2	L6 CT	4447.9	517.78
Cell_11151.1	L6 CT	4486.48	511.303
Cell_5594.1	L6 IT	4335.96	419.594
Cell_8772.1	L6 IT	4408.58	420.032
Cell_11336.1	L6 IT	4372.37	403.037
Cell_11151.2	L6 CT	4467.92	434.198
Cell_10191.3	L6 CT	4320.61	463.731
Cell_11151.3	L6 CT	4506.36	446.446
Cell_4852	L6b	2198.97	5446.92
Cell_11117	L6b	2157.56	5458.08
Cell_1066	L6 IT	2121.89	5301.93
Cell_1884	L6 IT	2164.46	5297.54
Cell_1884.1	L6 IT	2218.15	5378.88
Cell_9733	L6 IT	2203.57	5305.98
Cell_10039	L6 IT	2169.94	5420.2
Cell_1884.2	L6 IT	2146.76	5333.2
Cell_4557.1	L6 IT	2076.96	5465.9
Cell_5635.1	L6 IT	2047.23	5439.03
Cell_1066.1	L6 IT	2178.06	5381.14
Cell_1884.3	L6 IT	2226.47	5339.71
Cell_9733.1	L6 IT	2186.53	5342.05
Cell_2374	L6 IT	2139.06	5372.32
Cell_10039.1	L6 IT	2130.9	5411.48
Cell_11813	L6 IT	2100.63	5383.41
Cell_694	L6 IT	2444.24	3663.06
Cell_11295.1	L6 IT	2431.99	3753.46
Cell_694.1	L6 IT	2429.15	3713.71
Cell_694.2	L6 IT	2379.59	3742.89
Cell_8896	L6 CT	2589.75	3640.05
Cell_694.3	L6 IT	2407.9	3679.82
Cell_10635.1	L6 IT	2545.07	3690.64
Cell_11295.2	L6 IT	2542.88	3730.58
Cell_694.4	L6 IT	2465.47	3696.93
Cell_6053	L6 IT	2478.81	3776.07
Cell_11295.3	L6 IT	2468.22	3736.83
Cell_7606	L6 IT	2399.9	3777.23
Cell_9656	L6 IT	2442.2	3792.06
Cell_5399	L6 IT	2431.95	3830.65
Cell_7234	L6 IT	2406.84	3928.28
Cell_7851	L6 IT	2473.37	3833.81
Cell_7966	L6 IT	2445.65	3909.28
Cell_8774	L2/3 IT	1013.98	3447.56
Cell_2812	Lamp5	984.39	3518.36
Cell_2573	L4	3679.81	1037.95
Cell_3446.1	L5 IT	3662.3	1114.88
Cell_6621	L4	3641.5	1051.08
Cell_7544	L5 IT	3671.76	1076.88
Cell_6795	L5 IT	3830.69	1166.69
Cell_6814.1	L5 IT	3704.81	1098.96
Cell_6795.1	L5 IT	3813.56	1130.55
Cell_6801	L5 IT	3797.07	1086.67
Cell_6814.2	L5 IT	3777.51	1147.75
Cell_6801.1	L5 IT	3751.92	1178.39
Cell_6814.3	L5 IT	3764.28	1108.86
Cell_6858	L5 IT	3730.41	1129.36
Cell_3203	L4	3707.63	1204.16
Cell_5281	L5 IT	3714.67	1165.5
Cell_5859	L5 IT	3835.81	1096.66
Cell_6795.2	L5 IT	3857.21	1132.64
Cell_5584	Lamp5	3677.49	1150.97
Cell_11339	Lamp5	1862.51	3733.56
Cell_11339.1	Lamp5	1902.72	3705.67
Cell_1652	L6 IT	1975.94	3771.47
Cell_3898	Lamp5	2009.51	3818.88
Cell_9939.1	L6 IT	2015.17	3779.28
Cell_11331	Lamp5	1947.18	3659.4
Cell_11339.2	Lamp5	1907.73	3665.99
Cell_11339.3	Lamp5	1902.22	3745.67
Cell_11331.1	Lamp5	1985.46	3675.04
Cell_5485	Lamp5	2351.19	2710.79
Cell_6058	Lamp5	2315.56	2728.35
Cell_5485.1	Lamp5	2349.72	2807.8
Cell_5922	Lamp5	2377.3	2778.86
Cell_6058.1	Lamp5	2348.48	2750.78
Cell_2799	Lamp5	2312.71	2822.8
Cell_181.1	Lamp5	2130.11	2794.35
Cell_3481.1	Lamp5	2286.21	2754.91
Cell_3603.1	Lamp5	2247.7	2779.85
Cell_3811.1	Lamp5	2249.43	2740.2
Cell_8124.1	Lamp5	2148.62	2829.73
Cell_6056	Lamp5	2235.58	2702.74
Cell_6057	Lamp5	2151.18	2668.37
Cell_9164	Lamp5	2229.66	2663.18
Cell_11103	Lamp5	2190.89	2673.04
Cell_948.2	Lamp5	2282.83	2920.58
Cell_181.2	Lamp5	2296.55	2864.89
Cell_3481.2	Lamp5	2209.26	2788.73
Cell_3603.2	Lamp5	2284.91	2794.35
Cell_3811.2	Lamp5	2210.49	2749.03
Cell_8124.2	Lamp5	2243.8	2858.62
Cell_2799.1	Lamp5	2250.2	2897.81
Cell_8124.3	Lamp5	2273.95	2832.32
Cell_2388.2	Lamp5	2151.15	2903.45
Cell_2469.3	Lamp5	2235.55	2818.84
Cell_3603.3	Lamp5	2125.7	2862.49
Cell_3811.3	Lamp5	2210.2	2897.95
Cell_8124.4	Lamp5	2165.51	2866.07
Cell_181.3	Lamp5	2099.84	2768.33
Cell_3481.3	Lamp5	2187.77	2822.57
Cell_3603.4	Lamp5	2107.23	2827.01
Cell_3811.4	Lamp5	2169.28	2787.1
Cell_1948.1	L5 IT	3911.35	1473.83
Cell_1979	L5 IT	3959.38	1406.04
Cell_4684	L5 IT	3977.94	1441.39
Cell_11941	L5 IT	3938.27	1444.6
Cell_1346	L6 IT	4014.3	1295.27
Cell_1948.2	L5 IT	3955.02	1268.49
Cell_1979.1	L5 IT	3992.81	1262.26
Cell_11941.1	L5 IT	3974.92	1301.53
Cell_1948.3	L5 IT	3978.57	1366.57
Cell_1979.2	L5 IT	3998.8	1401.03
Cell_4611.1	L5 IT	3889.96	1308.12
Cell_4686	L5 IT	3876.02	1344.4
Cell_5349	L5 IT	3850.04	1317.11
Cell_2762	L5 IT	3893.51	1228.51
Cell_5253.1	L5 IT	3933.36	1228.31
Cell_8259.1	L5 IT	3917.18	1263.1
Cell_5253.2	L5 IT	3776.13	1426.24
Cell_8259.2	L5 IT	3769.9	1387.54
Cell_1853	L5 IT	3812.87	1441.63
Cell_2954.1	L5 IT	3938.58	1371.84
Cell_5253.3	L5 IT	3830.84	1405.93
Cell_8259.3	L5 IT	3852.69	1440.86
Cell_1592.1	L5 IT	3879.74	1269.67
Cell_4686.1	L5 IT	3842.17	1279.04
Cell_1567	L2/3 IT	3853.28	1239.89
Cell_4316.1	Lamp5	3783.93	1202.28
Cell_5247	L5 IT	3862.98	1201.17
Cell_6803	L5 IT	3823.98	1211.17
Cell_1948.4	L5 IT	3870.7	1405.2
Cell_1979.3	L5 IT	3892.5	1438.76
Cell_8259.4	L5 IT	3898.55	1376.2
Cell_11941.2	L5 IT	3919.96	1409.99
Cell_1343	L5 IT	3777.04	1241.52
Cell_4686.2	L5 IT	3843.73	1368.01
Cell_5072	L5 IT	3815.33	1250.21
Cell_5247.1	L5 IT	3815.98	1338.08
Cell_6803.1	L5 IT	3807.59	1298.48
Cell_1979.4	L5 IT	3999.91	1332.73
Cell_7477.1	L2/3 IT	648.936	3455
Cell_7184.1	L2/3 IT	607.611	3534.26
Cell_7477.2	L2/3 IT	637.261	3507.41
Cell_7477.3	L2/3 IT	672.127	3487.8
Cell_7477.4	L2/3 IT	716.715	3591.6
Cell_6513	L5 IT	3384.76	1282.05
Cell_7339	L5 IT	3431.11	1355.56
Cell_7908	L5 IT	3490.18	1335.46
Cell_8525	L5 IT	3453.28	1323.37
Cell_7339.1	L5 IT	3398.02	1377.93
Cell_4707	L5 IT	3388.9	1416.87
Cell_7339.2	L5 IT	3491.34	1273.86
Cell_7908.1	L5 IT	3417.17	1305.16
Cell_8525.1	L5 IT	3450.71	1283.36
Cell_3021	L4	3284.17	1257.91
Cell_4427	L6 IT	2250	4086.75
Cell_8618	L6 IT	2171.93	4118.28
Cell_8631	L6 IT	2198.49	3984.12
Cell_10023	L6 IT	2217.89	4108.75
Cell_10107	L6 IT	2218.19	4058.07
Cell_3043.2	L6 IT	2092.98	4110.36
Cell_5665.1	L6 IT	1983.69	4125.31
Cell_9611	L6 IT	2100.82	4149.05
Cell_9915	L6 IT	1963.17	4081.24
Cell_10312	L6 IT	2057.93	4101.94
Cell_1860	L6 IT	2227.56	3876.92
Cell_5681	L6 IT	2134.44	3891.81
Cell_8751	L6 IT	2197.13	3851.75
Cell_9914	L6 IT	2226.38	3938.59
Cell_10674	L6 IT	2171.85	3881.23
Cell_2944.1	L6 IT	2076.24	4069.3
Cell_4737.1	L6 IT	2028.2	3856.74
Cell_9528.1	L6 IT	2032.86	3936.59
Cell_10673.1	L6 IT	2105.69	3868.32
Cell_10886.1	L6 IT	2082.3	3981.2
Cell_2112	L6 IT	2138.83	4139.79
Cell_5681.1	L6 IT	2153.87	3966.95
Cell_8751.1	L6 IT	2113.83	4064.27
Cell_10023.1	L6 IT	2207.02	4019.07
Cell_10674.1	L6 IT	2166.79	4004.19
Cell_2944.2	L6 IT	1999.68	4090.39
Cell_3264	L6 IT	2129.71	3927.33
Cell_10018	L6 IT	2007.19	4043.17
Cell_1266	L6 IT	2189.53	4082.98
Cell_5681.2	L6 IT	2033.8	4075.78
Cell_8751.2	L6 IT	2130.21	4102.77
Cell_10023.2	L6 IT	2203.17	3907.72
Cell_10674.2	L6 IT	2179.37	4042.61
Cell_2944.3	L6 IT	1985.06	3878.49
Cell_4737.2	L6 IT	2046.47	4042.9
Cell_9528.2	L6 IT	1970.19	3972.56
Cell_10673.2	L6 IT	2127.56	3997.12
Cell_10886.2	L6 IT	2007.69	3973.46
Cell_5691	L6 IT	2141.63	3853.74
Cell_10632	L6 IT	2168.33	3823.96
Cell_10382	L5 PT	1967.43	4041.86
Cell_10914	L5 PT	1945.94	3876.16
Cell_10954	L5 PT	1950.23	4006.67
Cell_10967	L5 PT	1963.82	3911.49
Cell_11045	L5 PT	1942.34	3945.2
Cell_4737.3	L6 IT	2101.4	4027.5
Cell_8614	L6 IT	2065.69	3867.65
Cell_9528.3	L6 IT	2067.97	4008.39
Cell_10886.3	L6 IT	1993.41	3937.83
Cell_4737.4	L6 IT	2163.08	3917.59
Cell_8469	L6 IT	2048.01	3973.13
Cell_8614.1	L6 IT	2071.98	3941.18
Cell_10673.3	L6 IT	2020.06	3897.86
Cell_10886.4	L6 IT	2112.16	3961.86
Cell_2112.1	L6 IT	2276.46	3985.77
Cell_6470	L6 IT	2250.24	3909.39
Cell_8631.1	L6 IT	2236.69	3974.74
Cell_3264.1	L6 IT	2245.57	4010.94
Cell_5681.3	L6 IT	2140.22	4034.06
Cell_8751.3	L6 IT	2189.52	3947.6
Cell_10023.3	L6 IT	2027.85	4007.68
Cell_10674.3	L6 IT	2151.66	4072.39
Cell_327	L6 IT	5067.55	998.559
Cell_10495	L6 IT	5065.5	864.663
Cell_10647	L6 IT	5106.81	949.049
Cell_2331	L6 IT	5036.17	892.637
Cell_2021.2	L6 IT	4939.97	948.608
Cell_5642	L6 IT	4952.04	986.783
Cell_2269	L6 IT	4947.9	836.344
Cell_4668.1	L6 IT	4904.35	931.647
Cell_10284	L6 IT	4960.19	874.24
Cell_695.1	L6 IT	4866.42	818.914
Cell_2116	L6 IT	4932.4	903.059
Cell_4668.2	L6 IT	4863.7	918.433
Cell_5976.1	L6 IT	4921.84	864.159
Cell_6221.1	L6 IT	4893.91	893.153
Cell_4999	L5 PT	5052.6	825.228
Cell_4662	L5 PT	5026.5	751.818
Cell_4999.1	L5 PT	5065.9	757.344
[truncated: 4,754 more rows]

## Sheet: Mouse Cortex CytoSpace
Cell Index	Cell_Type	x	y
0	L5 IT	1331.44	3737.81
1	L5 IT	942.011	6115.6
2	L5 IT	737.218	7076.9
3	L5 IT	2273.81	4163.24
4	L5 IT	471.581	1720.82
5	L5 IT	5737.92	754.005
6	L5 IT	3245.55	2127.47
7	L5 IT	2548.41	1141.54
8	L5 IT	1898.36	3218.43
9	L5 IT	1006.79	2180.88
10	L5 IT	5603.55	949.367
11	L5 IT	3758.03	1560.84
12	L5 IT	684.286	1553.51
13	L5 IT	1441.76	743.392
14	L5 IT	4872.01	780.11
15	L5 IT	2774.65	1916.87
16	L5 IT	2896.08	2823.45
17	L5 IT	937.29	5578.89
18	L5 IT	2398.97	1570.45
19	L5 IT	5422.4	716.704
20	L5 IT	2250.53	2488.1
21	L5 IT	386.515	6354.27
22	L5 IT	2012.26	3276.27
23	L5 IT	803.9	5587.67
24	L5 IT	921.92	6459.27
25	L5 IT	1347.83	5963.34
26	L5 IT	1071.6	5957.34
27	L5 IT	4278.58	471.64
28	L5 IT	1157.29	6577.77
29	L5 IT	547.883	4468.22
30	L5 IT	2204.45	3386.97
31	L5 IT	3493.37	1423.81
32	L5 IT	2016.8	3451.33
33	L5 IT	1042.03	6957.6
34	L5 IT	3255.63	554.081
35	L5 IT	1350.21	3572.25
36	L5 IT	3266.31	2102.42
37	L5 IT	800.811	6585.45
38	L5 IT	4059.08	321.663
39	L5 IT	872.11	5098.22
40	L5 IT	1086.64	4205.92
41	L5 IT	782.529	2864.45
42	L5 IT	5000.19	679.439
43	L5 IT	3572.51	2530.04
44	L5 IT	1436.04	4125.4
45	L5 IT	3003.27	2900.26
46	L5 IT	2413.13	3134.52
47	L5 IT	2077.69	3461.77
48	L5 IT	2177.77	2075.47
49	L5 IT	4438.68	465.497
50	L5 IT	2396.37	4946.78
51	L5 IT	5267.83	468.215
52	L5 IT	2058.71	5593.24
53	L5 IT	3647.83	1757.84
54	L5 IT	487.09	6827.23
55	L5 IT	1785.01	3588.67
56	L5 IT	1175.38	5647.21
57	L5 IT	4386.45	547.479
58	L5 IT	3567.41	1682.66
59	L5 IT	1328.7	3941.95
60	L5 IT	3537.13	2665.61
61	L5 IT	1330.14	4026.88
62	L5 IT	1677.09	5721.73
63	L5 IT	1237.15	5283.59
64	L5 IT	1301.97	2447.27
65	L5 IT	1619.81	5580.16
66	L5 IT	3566.15	871.34
67	L5 IT	2123.33	2571.57
68	L5 IT	1484.18	2249.51
69	L5 IT	4965.53	713.345
70	L5 IT	1591.12	3937.3
71	L5 IT	4083.77	735.722
72	L5 IT	1134.39	5149.19
73	L5 IT	3722.68	2144.27
74	L5 IT	379.764	4655.15
75	L5 IT	4656.08	1097.28
76	L5 IT	1773.03	4439.02
77	L5 IT	2880.81	2587.72
78	L5 IT	376.247	6710.11
79	L5 IT	4560.5	620.327
80	L5 IT	1166.87	2331.91
81	L5 IT	3388.93	2470.16
82	L5 IT	1077.08	4798.56
83	L5 IT	2146.64	5801.06
84	L5 IT	5791.67	598.616
85	L5 IT	2453.02	1903.69
86	L5 IT	4101.38	387.28
87	L5 IT	2634.65	3052.5
88	L5 IT	941.025	6893.29
89	L5 IT	4435.17	380.457
90	L5 IT	3715.99	1560.24
91	L5 IT	881.39	3006.68
92	L5 IT	643.898	4006.5
93	L5 IT	1648.66	3726.27
94	L5 IT	3513.6	1315.32
95	L5 IT	3347.36	1072.37
96	L5 IT	3271.63	2181.32
97	L5 IT	3070.74	1596.63
98	L5 IT	4408.94	320.645
99	L5 IT	3843.47	928.634
100	L5 IT	1647.45	3234.23
101	L5 IT	604.768	2903.59
102	L5 IT	4374.07	344.212
103	L5 IT	3424.38	719.323
104	L5 IT	1106.25	6637.36
105	L5 IT	2762.57	1646.03
106	L5 IT	951.147	6848.38
107	L5 IT	4360.63	1615.02
108	L5 IT	555.256	3130.99
109	L5 IT	2102.4	5772.06
110	L5 IT	2748.63	1761.56
111	L5 IT	640.705	6819.06
112	L5 IT	476.689	5469.2
113	L5 IT	568.354	6222.34
114	L5 IT	6001.99	743.279
115	L5 IT	1896.79	2977.01
116	L5 IT	2258.78	2130.98
117	L5 IT	1238.5	4320.5
118	L5 IT	3238.34	1420.97
119	L5 IT	2324.37	2614.51
120	L5 IT	1916.24	2724.02
121	L5 IT	4633.14	930.895
122	L5 IT	3790.47	1753.15
123	L5 IT	1598.16	5528.56
124	L5 IT	5579.06	511.919
125	L5 IT	1322.9	4749.79
126	L5 IT	2947.84	1102.18
127	L5 IT	476.546	6397.11
128	L5 IT	4553.24	1506.26
129	L5 IT	1089.05	5508.67
130	L5 IT	897.003	6205.66
131	L5 IT	1745.18	3530.34
132	L5 IT	442.429	7104.57
133	L5 IT	4166.02	976.187
134	L5 IT	1548.36	6021.07
135	L5 IT	908.175	4964.65
136	L5 IT	606.56	6778.9
137	L5 IT	760.397	3910.96
138	L5 IT	469.462	6260.98
139	L5 IT	870.956	3928.99
140	L5 IT	412.552	2264.38
141	L5 IT	893.204	2186.52
142	L5 IT	2531.44	634.982
143	L5 IT	1039.74	7067.71
144	L5 IT	2288.39	2733.28
145	L5 IT	1210.92	4422.3
146	L5 IT	1902.44	3643.04
147	L5 IT	1170.02	5834.21
148	L5 IT	941.66	3898.95
149	L5 IT	2804.16	851.677
150	L5 IT	906.954	7106.26
151	L5 IT	3537.83	1313.55
152	L5 IT	2486.43	3040.14
153	L5 IT	1376.37	3642.14
154	L5 IT	933.284	4952.54
155	L5 IT	1475.16	6762.23
156	L5 IT	868.605	5401.17
157	L5 IT	950.897	4190.63
158	L5 IT	2913.63	1521.51
159	L5 IT	1592.6	2736.45
160	L5 IT	1165.43	5809.7
161	L5 IT	465.973	5285.4
162	L5 IT	2120.28	3572.52
163	L5 IT	2984.66	1349
164	L5 IT	3828.88	1124.67
165	L5 IT	3330.61	1898.62
166	L5 IT	1998.51	1617.47
167	L5 IT	2902.85	1634.88
168	L5 IT	599.742	5994.19
169	L5 IT	1507.33	2338.46
170	L5 IT	3642.31	1436.35
171	L5 IT	474.292	6145.99
172	L5 IT	1834.14	5018.92
173	L5 IT	1931.14	5272.97
174	L5 IT	1885.49	3796.44
175	L5 IT	1307.72	7013.84
176	L5 IT	680.628	6919.22
177	L5 IT	1088.78	6251.72
178	L5 IT	5044.1	342.603
179	L5 IT	1656.02	2788.45
180	L5 IT	1565.39	4657.41
181	L5 IT	1421.46	4324.27
182	L5 IT	1879.59	6204.63
183	L5 IT	5377.81	576.172
184	L5 IT	3627.96	1465.52
185	L5 IT	1364.38	7075.5
186	L5 IT	4624.76	829.496
187	L5 IT	3453.53	695.574
188	L5 IT	3251.33	709.34
189	L5 IT	686.735	5350.71
190	L5 IT	1365.28	3873
191	L5 IT	2937.66	995.657
192	L5 IT	2786.88	1790.08
193	L5 IT	1727.15	4163.19
194	L5 IT	927.881	4776.89
195	L5 IT	403.091	6680.89
196	L5 IT	200.816	7136.22
197	L5 IT	1145.18	6309.12
198	L5 IT	1428.49	4933.81
199	L5 IT	1487.09	5647.45
200	L5 IT	2418.13	2211.94
201	L5 IT	572.11	4669.15
202	L5 IT	1141.57	759.28
203	L5 IT	797.398	5958.61
204	L5 IT	5338.65	934.742
205	L5 IT	1478.73	1543.03
206	L5 IT	756.668	3406.54
207	L5 IT	4912.53	1123.24
208	L5 IT	2560.25	1947.13
209	L5 IT	4638.27	493.011
210	L5 IT	566.485	4241.71
211	L5 IT	386.491	4664.42
212	L5 IT	4458.18	1595.25
213	L5 IT	1563.05	6905.66
214	L5 IT	1111.39	1078.61
215	L5 IT	1990.82	906.748
216	L5 IT	998.5	5232.5
217	L5 IT	3340.89	492.816
218	L5 IT	679.986	5535.93
219	L5 IT	2812.41	1395.47
220	L5 IT	1497.89	4477.94
221	L5 IT	3845.67	724.674
222	L5 IT	1856.36	4827.93
223	L5 IT	1097.29	4626.44
224	L5 IT	961.695	6900.58
225	L5 IT	760.689	4378.88
226	L5 IT	487.635	5841.17
227	L5 IT	2973.52	1322.4
228	L5 IT	984.55	6445.33
229	L5 IT	3152.26	1669.43
230	L5 IT	1096.13	4322
231	L5 IT	1860.75	3063.33
232	L5 IT	1473.46	4847.02
233	L5 IT	1942.07	1652.68
234	L5 IT	1283.71	2365.84
235	L5 IT	433.038	2500.13
236	L5 IT	379.808	5252.27
237	L5 IT	3406.92	1637.23
238	L5 IT	3907.96	397.517
239	L5 IT	1423.25	2887.37
240	L5 IT	2598.56	685.032
241	L5 IT	1775.56	5375.04
242	L5 IT	1901.69	5060.17
243	L5 IT	3066.34	1228.8
244	L5 IT	1121.02	7027.14
245	L5 IT	3515.16	1275.84
246	L5 IT	2144.32	1434.56
247	L5 IT	3989.93	799.243
248	L5 IT	407.513	2349.85
249	L5 IT	1041.21	6548.96
250	L5 IT	286.187	5219.17
251	L5 IT	2945.1	1431.45
252	L5 IT	1458.32	5995.92
253	L5 IT	2278.79	3072.01
254	L5 IT	2509.9	4335.94
255	L5 IT	3120.26	1086.16
256	L5 IT	4356.12	956.019
257	L5 IT	3682.22	844.089
258	L5 IT	3952.94	282.699
259	L5 IT	1949.93	5285.75
260	L5 IT	3294.24	1365.98
261	L5 IT	675.898	5232.91
262	L5 IT	883.05	4014.83
263	L5 IT	2074.77	2335.6
264	L5 IT	734.744	4393.87
265	L5 IT	3948.21	650
266	L5 IT	3983.35	2169.04
267	L5 IT	626.42	4468.47
268	L5 IT	2408.16	2421.66
269	L5 IT	4122.81	702.892
270	L5 IT	1526.87	4815.31
271	L5 IT	2260.53	3034.19
272	L5 IT	1460.34	2129.34
273	L5 IT	5151.05	514.147
274	L5 IT	2997.96	1473.6
275	L5 IT	4780.45	1114.8
276	L5 IT	798.529	5225.13
277	L5 IT	391.278	5665.69
278	L5 IT	1870.02	4165.63
279	L5 IT	3699.03	2467.96
280	L5 IT	1776.78	1927.69
281	L5 IT	2528.6	1319.54
282	L5 IT	1734.51	4494.27
283	L5 IT	2366.46	2931.23
284	L5 IT	2843	732.219
285	L5 IT	2451.7	3483.09
286	L5 IT	378.011	5877.33
287	L5 IT	1014.28	1256.36
288	L5 IT	1580.13	4560.57
289	L5 IT	373.947	5307.91
290	L5 IT	982.274	3029.22
291	L5 IT	1707.06	2400.34
292	L5 IT	2333.01	3550.12
293	L5 IT	758.885	4190.81
294	L5 IT	2028.59	1367.3
295	L5 IT	1423.39	4361.1
296	L5 IT	6890.57	375.745
297	L5 IT	2069.88	732.223
298	L5 IT	1496.11	2865.71
299	L5 IT	2061.77	1550.13
300	L5 IT	1638.84	4481.89
301	L5 IT	616.405	5545.82
302	L5 IT	4302.13	1192.6
303	L5 IT	1735.69	2366.81
304	L5 IT	2952.18	2139.35
305	L5 IT	460.427	4455.17
306	L5 IT	757.361	1264.84
307	L5 IT	1169.65	4552.9
308	L5 IT	5174.69	517.344
309	L5 IT	388.358	6331.13
310	L5 IT	3743.97	533.453
311	L5 IT	1722.48	4531.7
312	L5 IT	891.108	5831.68
313	L5 IT	1036.65	4304.67
314	L5 IT	350.397	6945.6
315	L5 IT	2934.61	1885.62
316	L5 IT	486.895	5977.83
317	L5 IT	2146.91	840.439
318	L5 IT	1575.86	3387.73
319	L5 IT	4464.54	708.828
320	L5 IT	1167.27	4340.66
321	L5 IT	1907.11	6928.44
322	L5 IT	3778.35	1323.21
323	L5 IT	302.327	6753.56
324	L5 IT	3858.86	1183.7
325	L5 IT	3515.57	1565.93
326	L5 IT	1494.09	1973.38
327	L5 IT	1717.51	989.595
328	L5 IT	2157.24	3639.38
329	L5 IT	1194.75	3140.29
330	L5 IT	2096.45	4552.24
331	L5 IT	1899.55	3204.41
332	L5 IT	1090.83	6716.81
333	L5 IT	1173.09	5454.79
334	L5 IT	990.118	2438.76
335	L5 IT	4195.48	1878.13
336	L5 IT	1502.37	4559.3
337	L5 IT	791.322	3309.02
338	L5 IT	4384.97	1005.23
339	L5 IT	1997.21	4968.81
340	L5 IT	4807.62	498.494
341	L5 IT	5429.65	952.253
342	L5 IT	1158.62	6029.51
343	L5 IT	748.526	4975.82
344	L5 IT	4355.57	674.406
345	L5 IT	1392.1	4325.3
346	L5 IT	4334.05	1230.48
347	L5 IT	794.405	4898.09
348	L5 IT	4761.82	331.224
349	L5 IT	2666.8	1606.04
350	L5 IT	4813.35	794.656
351	L5 IT	3349.27	1529.33
352	L5 IT	956.195	5255
353	L5 IT	1307.05	6951.69
354	L5 IT	334.284	5408.78
355	L5 IT	3587.64	1562.06
356	L5 IT	1114.55	3176.81
357	L5 IT	1141.51	5666.32
358	L5 IT	3399.03	511.224
359	L5 IT	2493.97	4270.51
360	L5 IT	2196.89	5468.51
361	L6 IT	2410.54	4768.08
362	L6 IT	582.26	6525.36
363	L6 IT	1739.47	4948.75
364	L6 IT	3121.3	2387.4
365	L6 IT	5241.46	1030.21
366	L6 IT	3997.46	1952.53
367	L6 IT	4665.93	776.884
368	L6 IT	2579.59	1809.94
369	L6 IT	3119.8	2122.72
370	L6 IT	1912.5	6993.64
371	L6 IT	993.373	5315.73
372	L6 IT	2212.33	1216.44
373	L6 IT	2305.59	4496.42
374	L6 IT	2523.89	922.422
375	L6 IT	1705.45	3315.66
376	L6 IT	637.815	5275.87
377	L6 IT	4153.72	1387.32
378	L6 IT	2448.83	891.747
379	L6 IT	3589.45	1985.92
380	L6 IT	1566.98	6210.97
381	L6 IT	4804.59	1020.3
382	L6 IT	2615.3	4187.61
383	L6 IT	1790.51	4593.57
384	L6 IT	3761.36	2374.67
385	L6 IT	1573.8	4630.87
386	L6 IT	1192.02	1971.38
387	L6 IT	404.834	6739.77
388	L6 IT	3592.17	2347.87
389	L6 IT	2260.07	4403.02
390	L6 IT	2425.08	5426.16
391	L6 IT	3351.89	1260.32
392	L6 IT	530.113	3900.05
393	L6 IT	2009.23	5382.78
394	L6 IT	1491.93	4866.72
395	L6 IT	1806.52	3090.26
396	L6 IT	2014.76	4268.68
397	L6 IT	682.369	3983.58
398	L6 IT	5074.73	1291.9
399	L6 IT	2136.02	5779.82
400	L6 IT	1639.8	6484.65
401	L6 IT	2451.28	3851
402	L6 IT	4352	1592.12
403	L6 IT	1577.65	4170.96
404	L6 IT	1869	5238.51
405	L6 IT	1923.15	4257.31
406	L6 IT	4520.27	667.888
407	L6 IT	1094.18	2219.01
408	L6 IT	645.781	6989.16
409	L6 IT	4203.85	1878.21
410	L6 IT	2421.96	2883.06
411	L6 IT	3009.17	3140.03
412	L6 IT	1696.92	3376.22
413	L6 IT	3064.58	3362.8
414	L6 IT	2294.03	4035.71
415	L6 IT	1546.79	1594.79
416	L6 IT	1349	6641.37
417	L6 IT	584.122	5330.65
418	L6 IT	239.447	5598.77
419	L6 IT	498.411	3155.61
420	L6 IT	4552.36	1097.56
421	L6 IT	1801.73	5784.01
422	L6 IT	223.259	6081.72
423	L6 IT	767.873	4838.19
424	L6 IT	1496.5	6053.99
425	L6 IT	1274.18	5081.54
426	L6 IT	2509.82	3733.2
427	L6 IT	5826.95	736.148
428	L6 IT	5048.78	721.547
429	L6 IT	1735.86	4658.03
430	L6 IT	2265.35	4714.8
431	L6 IT	3584.12	1226.5
432	L6 IT	6176.73	445.544
433	L6 IT	2440.7	3191.95
434	L6 IT	1864.67	3911.94
435	L6 IT	6062.85	340.572
436	L6 IT	3259.32	2621.75
437	L6 IT	1931.6	3772.69
438	L6 IT	638.463	2603.86
439	L6 IT	1976.53	5899.21
440	L6 IT	6304.19	711.042
441	L6 IT	5105.84	1223.41
442	L6 IT	1697.12	3690.69
443	L6 IT	2242.78	4131.94
444	L6 IT	1716.99	6717.95
445	L6 IT	1696.71	5296.48
446	L6 IT	4773.07	1388.77
447	L6 IT	2294.74	4793.64
448	L6 IT	3304.09	376.941
449	L6 IT	2169.28	4027.24
450	L6 IT	5956.97	295.941
451	L6 IT	940.342	6706.56
452	L6 IT	393.409	7113.83
453	L6 IT	3371.51	990.983
454	L6 IT	1841.77	4765.05
455	L6 IT	2196.26	3497.06
456	L6 IT	451.348	3476.86
457	L6 IT	6302.23	501.437
458	L6 IT	3906.86	740.753
459	L6 IT	1157.42	7071.97
460	L6 IT	1275.62	3453.01
461	L6 IT	1585	3263.39
462	L6 IT	3397.32	2190.19
463	L6 IT	1736.56	4085.2
464	L6 IT	6587.99	312.94
465	L6 IT	5230.22	440.951
466	L6 IT	4387.27	1611.51
467	L6 IT	6254.56	419.543
468	L6 IT	4339.45	1264.65
469	L6 IT	1651.56	7176.15
470	L6 IT	504.862	3372.8
471	L6 IT	1328.95	6473.86
472	L6 IT	2136.37	4086.62
473	L6 IT	758.097	4095.46
474	L6 IT	2247.06	4762.92
475	L6 IT	1264.57	6411.82
476	L6 IT	375.153	6887.45
477	L6 IT	1795.97	4489.16
478	L6 IT	2540.98	478.905
479	L6 IT	5900.2	730.706
480	L6 IT	2886.52	2871.11
481	L6 IT	2349.06	4942.69
482	L6 IT	2288.28	5040.04
483	L6 IT	2357.52	4076.08
484	L6 IT	2222.82	5225.29
485	L6 IT	1747.25	490.213
486	L6 IT	2975.68	1646.59
487	L6 IT	5732.25	545.362
488	L6 IT	2296.55	4466.6
489	L6 IT	1922.74	5321.29
490	L6 IT	527.351	3256.45
491	L6 IT	3616.35	2116.43
492	L6 IT	3775.05	2235.96
493	L6 IT	2238.22	4716.12
494	L6 IT	865.015	5721.09
495	L6 IT	1897.59	4403.15
496	L6 IT	1099.54	4940.81
497	L6 IT	1426.33	1221.82
498	L6 IT	1308.54	4795.04
499	L6 IT	5088.99	976.377
500	L6 IT	2676.31	3792.9
501	L6 IT	1339.51	5715.7
502	L6 IT	3290.41	3095.18
503	L6 IT	1838.84	6243.29
504	L6 IT	1529.81	1087.08
505	L6 IT	2036.44	4455.08
506	L6 IT	1139.44	6479.08
507	L6 IT	3447.33	2516.64
508	L6 IT	1266.44	6220.06
509	L6 IT	2006.14	7025.3
510	L6 IT	3959.34	2052.26
511	L6 IT	1350.91	7006.5
512	L6 IT	4167.76	1747.23
513	L6 IT	3106.71	2411.45
514	L6 IT	3504.87	749.393
515	L6 IT	1511.7	5988.91
516	L6 IT	2585.33	1331.98
517	L6 IT	3448.26	1087.6
518	L6 IT	3026.35	2437.83
519	L6 IT	1695.59	5002.28
520	L6 IT	1513.41	3500.76
521	L6 IT	4219.13	1810.85
522	L6 IT	1474.52	7171.22
523	L6 IT	6442.52	485.698
524	L6 IT	1989.56	5478.29
525	L6 IT	403.73	4701.35
526	L6 IT	1889.52	6362.67
527	L6 IT	1534.32	6448.64
528	L6 IT	4178.86	1229.5
529	L6 IT	3815.37	1927.97
530	L6 IT	3207.08	2348.75
531	L6 IT	1408.6	6784.35
532	L6 IT	1223.85	2764.78
533	L6 IT	4334.38	1284.57
534	L6 IT	2882.54	437.026
535	L6 IT	1776.02	5159.63
536	L6 IT	2067.45	4897.35
537	L6 IT	1083.03	4092.69
538	L6 IT	3974.43	2409.7
539	L6 IT	6994.84	389.073
540	L6 IT	3983.09	838.31
541	L6 IT	3448.98	400.786
542	L6 IT	1766.22	5860.3
543	L6 IT	6311.04	415.999
544	L6 IT	1079.3	5978.76
545	L6 IT	1175.58	5896.22
546	L6 IT	596.416	6013.95
547	L6 IT	2111.02	3029.07
548	L6 IT	3382.51	2914.78
549	L6 IT	3107.24	3074.15
550	L6 IT	982.874	3108.02
551	L6 IT	2704.46	3324.94
552	L6 IT	1858.84	6094.05
553	L6 IT	6591.31	751.837
554	L6 IT	5322.88	938.107
555	L6 IT	1880.88	3838.54
556	L6 IT	1651.85	2426.34
557	L6 IT	3160.91	1790.43
558	L6 IT	1960.43	5063.52
559	L6 IT	1154.05	5254.36
560	L6 IT	6226.52	742.888
561	L6 IT	2204.68	1504.18
562	L6 IT	2345.31	1760.29
563	L6 IT	1754.92	7171.74
564	L6 IT	2196.5	3760.96
565	L6 IT	6175.45	726.941
566	L6 IT	5018.92	1356.45
567	L6 IT	816.559	1586.65
568	L6 IT	1666.55	6209.09
569	L6 IT	6104.62	471.572
570	L6 IT	2341.5	1120.6
571	L6 IT	2027.15	6640.8
572	L6 IT	3283.06	2660.88
573	L6 IT	826.902	3616.95
574	L6 IT	5957.91	570.983
575	L6 IT	2859.65	920.456
576	L6 IT	3680.19	2163.34
577	L6 IT	1299.8	6589.27
578	L6 IT	3249.76	2661.5
579	L6 IT	820.583	3873.78
580	L6 IT	6723.61	439.39
581	L6 IT	802.267	3834.96
582	L6 IT	576.874	6972.09
583	L6 IT	2202.34	5093.37
584	L6 IT	3142.24	2489.63
585	L6 IT	3022.91	2346.47
586	L6 IT	2600.45	2898.07
587	L6 IT	3603.51	2332.17
588	L6 IT	2481.03	4097.71
589	L6 IT	2066.56	4342.3
590	L6 IT	2140.62	4296.79
591	L6 IT	1606	6505.42
592	L6 IT	2708.11	2783.5
593	L6 IT	1796.69	1283.97
594	L6 IT	2406.83	4321.2
595	L6 IT	2342.1	5164.12
596	L6 IT	5280.46	764.869
597	L6 IT	525.849	4822.75
598	L6 IT	2749.03	918.141
599	L6 IT	6309.83	693.353
600	L6 IT	1189.12	4617.02
601	L6 IT	4277.87	1675.03
602	L6 IT	1507.51	6081.88
603	L6 IT	1318.33	6574.81
604	L6 IT	2848.48	2884.85
605	L6 IT	1512.93	6873.43
606	L6 IT	2540.28	3009.86
607	L6 IT	334.745	3941.91
608	L6 IT	2435.39	3728.01
609	L6 IT	4539.08	1034.48
610	L6 IT	4135.14	925.705
611	L6 IT	1695.47	5116.25
612	L6 IT	932.172	2964.46
613	L6 IT	6084.58	314.207
614	L6 IT	3120.45	2265.49
615	L6 IT	2002.02	4617.51
616	L6 IT	1964.77	4546.05
617	L6 IT	6033.6	571.017
618	L6 IT	1826.41	6107.79
619	L6 IT	2680.67	3690.41
620	L6 IT	1537	6934.78
621	L6 IT	205.57	6611.16
622	L6 IT	3295.82	2935.31
623	L6 IT	1009.21	4865.17
624	Lamp5	3867.1	1831.4
625	Lamp5	445.217	2059.71
626	Lamp5	598.746	5662.46
627	Lamp5	2134.98	3063.95
628	Lamp5	1398.41	1016.97
629	Lamp5	902.21	6105.78
630	Lamp5	2323.89	391.48
631	Lamp5	1443.78	939.348
632	Lamp5	1640.44	3739.01
633	Lamp5	1693.17	6589.92
634	Lamp5	2523.58	3949.93
635	Lamp5	1319.32	4048.33
636	Lamp5	1168.5	6884.61
637	Lamp5	2156.19	2485.35
638	Lamp5	951.669	6535.24
639	Lamp5	1653.18	2463.47
640	Lamp5	668.673	6495.67
641	Lamp5	510.388	2159.83
642	Lamp5	4638.46	1172.82
643	Lamp5	2822.32	2386.19
644	Lamp5	1449.81	1183.24
645	Lamp5	2322.25	1653.13
646	Lamp5	4146.01	1357.48
647	Lamp5	1852.14	282.651
648	Lamp5	2157.43	2335.05
649	Lamp5	660.754	1479.32
650	Lamp5	1021.98	4664.79
651	Lamp5	3131.88	2038.92
652	Lamp5	771.754	6229.22
653	Lamp5	1772.38	809.229
654	Lamp5	2000.07	447.019
655	Lamp5	3218.75	599.192
656	Lamp5	808.494	1850.73
657	Lamp5	2668.3	2268.77
658	Lamp5	2344.53	2583.02
659	Lamp5	1336.95	6477.65
660	Lamp5	633.044	6232.26
661	Lamp5	2266.68	2410.93
662	Lamp5	860.908	6698.08
663	Lamp5	2142.25	2597.12
664	Lamp5	2083.38	2648.82
665	Lamp5	2029.17	3011.76
666	Lamp5	1109.91	4438.24
667	Lamp5	322.321	3311.2
668	Lamp5	2576.11	4488.1
669	Lamp5	260.74	5755.18
670	Lamp5	2119.49	1417.51
671	Lamp5	1055.15	4126.83
672	Lamp5	2954.3	2490.37
673	Lamp5	1048.57	5994.22
674	Lamp5	1246.72	752.243
675	Lamp5	5168.64	277.718
676	Lamp5	3525.74	2390.04
677	Lamp5	2120.37	2406.89
678	Lamp5	259.351	2734.99
679	Lamp5	394.591	6688.27
680	Lamp5	2577.82	2373.31
681	Lamp5	1534.26	742.577
682	Lamp5	1588.62	1955.17
683	Lamp5	3011.07	2798.9
684	Lamp5	728.959	5873.75
685	Lamp5	1338.98	4665.87
686	Lamp5	2857.18	2379.19
687	Lamp5	456.14	5905.06
688	Lamp5	770.389	3425.46
689	Lamp5	500.56	2197.76
690	Lamp5	844.767	2012.48
691	Lamp5	3050.72	2767.35
692	Lamp5	3894.81	1480.28
693	Lamp5	1871.56	7110.1
694	Lamp5	885.195	1505.71
695	Lamp5	3581.19	2365.49
696	Lamp5	2982.14	2541.86
697	Lamp5	4823.81	620.142
698	Lamp5	4665.56	674.923
699	Lamp5	1468.2	2588.59
700	Lamp5	1601.18	5335.05
701	Lamp5	1086.14	1306.24
702	Lamp5	4401.13	1172.86
703	Lamp5	1696.42	756.103
704	Lamp5	1147.13	4690.96
705	Lamp5	4915.33	976.449
706	Lamp5	1728.69	706.198
707	Lamp5	820.283	7131.09
708	Lamp5	337.213	3728.22
709	Lamp5	673.467	3261.87
710	Lamp5	763.192	3366.04
711	Lamp5	3037.72	2837.77
712	Lamp5	303.638	3252.7
713	Lamp5	2329.59	3169.23
714	Lamp5	286.856	3331.41
715	Lamp5	3127.29	2677.07
716	Lamp5	1214.03	1182.72
717	Lamp5	1738	5473.77
718	Lamp5	2136.24	3345.9
719	Lamp5	2338.2	3368.53
720	Lamp5	334.17	4507.98
721	Lamp5	5731.2	434.772
722	Lamp5	1792.17	920.353
723	Lamp5	1997.07	5562.16
724	Lamp5	978.329	1058.33
725	Lamp5	2192.39	2239.01
726	Lamp5	1807.79	3414.77
727	Lamp5	1655.31	5194.96
728	Lamp5	954.314	4425.08
729	Lamp5	903.672	1157.11
730	Lamp5	1445.85	973.732
731	Lamp5	1634.34	4025.03
732	Lamp5	190.752	3146.6
733	Lamp5	1577.99	673.599
734	Lamp5	2490.6	1856.97
735	Lamp5	1018.95	872.705
736	Lamp5	4685.89	1187.97
737	Lamp5	2082.6	512.043
738	Lamp5	704.69	5812.52
739	Lamp5	938.567	4794.62
740	Lamp5	1370.13	3852.07
741	Lamp5	1694.63	421.902
742	Lamp5	2035.4	4989.13
743	Lamp5	766.453	2175.7
744	Lamp5	1306.91	1107.51
745	Lamp5	391.666	6185.38
746	Lamp5	529.072	1933.27
747	Lamp5	4490.5	1443.72
748	Lamp5	745.601	6581.02
749	Lamp5	1486.92	5169.25
750	Lamp5	2569.42	2920.31
751	Lamp5	2395.79	581.366
752	Lamp5	919.312	5524.07
753	Lamp5	342.914	3832.45
754	Lamp5	5927.23	290.795
755	Lamp5	1937.08	4669.6
756	Lamp5	511.484	2772.14
757	Lamp5	559.549	1692.71
758	Lamp5	988.019	3573.14
759	Lamp5	914.485	1823.04
760	Lamp5	4412.66	677.593
761	Lamp5	2751.46	827.68
762	Lamp5	2695.76	2459.69
763	Lamp5	2266.54	2268.67
764	Lamp5	1963.07	2900.34
765	Lamp5	4337.75	907.005
766	Lamp5	4420.02	891.707
767	Lamp5	1992.36	2490.43
768	Lamp5	2277.78	1594.18
769	Lamp5	668.976	2058.1
770	Lamp5	576.467	6542
771	Lamp5	909.59	6964.65
772	Lamp5	2124.24	2040.66
773	Lamp5	3964.54	969.712
774	Lamp5	1022.14	6026.49
775	Lamp5	646.797	4118.48
776	Lamp5	4112.27	1559.86
777	Lamp5	942.926	6220.72
778	Lamp5	3922.33	777.098
779	Lamp5	1120.93	1453.9
780	Lamp5	3765.19	1429.33
781	Lamp5	1098.47	1439.07
782	Lamp5	580.326	4206.07
783	Lamp5	789.53	5773.77
784	Lamp5	3993.52	1869.61
785	Lamp5	803.625	5724.24
786	Lamp5	2341.31	2994.03
787	Lamp5	2392.11	2024.41
788	Lamp5	4361.99	683.194
789	Lamp5	1234.28	2279.89
790	Lamp5	2673.88	4448.75
791	Lamp5	4056.88	760.192
792	Lamp5	5298.95	957.192
793	Lamp5	4405.41	1340.33
794	Lamp5	330.619	2124.32
795	Lamp5	1021.67	3412.72
796	Lamp5	946.989	4335.28
797	Lamp5	622.139	3474.31
798	Lamp5	1385.33	5137.19
799	Lamp5	3432.54	2258.8
800	Lamp5	2702.31	2262.21
801	Lamp5	4999.61	789.622
802	Lamp5	1444.39	3897.8
803	Lamp5	1342.96	1701.05
804	Lamp5	2584.4	2957.72
805	Lamp5	813.227	1364.32
806	Lamp5	1463.08	1730.81
807	Lamp5	744.453	6214.9
808	Lamp5	2061.65	523.142
809	Lamp5	316.004	4747.06
810	Lamp5	366.544	5694.26
811	Lamp5	591.201	4160.15
812	Lamp5	1736.87	5096.31
813	Lamp5	1127.15	1909.61
814	Lamp5	1475.69	5205.84
815	Lamp5	613.759	4218.82
816	Lamp5	1308.98	5124.32
817	Lamp5	807.851	1803.55
818	Lamp5	2692.43	2510.96
819	Lamp5	1505.64	624.647
820	Lamp5	2126.65	2761.58
821	Lamp5	3449.94	1282.42
822	Lamp5	1217.75	3817.69
823	Lamp5	2391.66	2653.73
824	Lamp5	2109.7	3003.27
825	Lamp5	1648.13	2650.01
826	Lamp5	1473.38	3938.57
827	Lamp5	377.283	2695.06
828	Lamp5	2474.58	3206.81
829	Lamp5	1380.63	6061.24
830	Lamp5	1201.85	1886.57
831	Lamp5	1660.29	3408.44
832	Lamp5	4594.37	583.966
833	Lamp5	2137.61	406.303
834	Lamp5	2080.39	2638.97
835	Lamp5	1314.92	1854.85
836	Lamp5	1868.89	2676.96
837	Lamp5	3129.21	1857.11
838	Lamp5	2154.63	2978.06
839	Lamp5	1652.79	7139.16
840	Lamp5	3649.09	2896.39
841	Lamp5	2682	2383.63
842	Lamp5	3839.36	2462.51
843	Lamp5	2731.93	2967.36
844	Lamp5	579.106	2204.29
845	Lamp5	5885.51	482.62
846	Lamp5	741.684	1847.23
847	L4	2798.89	1029.25
848	L4	2055.19	2037.58
849	L4	2041.85	1911.34
850	L4	2016.83	2837.49
851	L4	2427.4	1098.53
852	L4	1543.58	3088.79
853	L4	1855.59	1704.5
854	L4	940.261	2114.04
855	L4	1919.82	2259.23
856	L4	859.143	4634.34
857	L4	1793.99	2271.48
858	L4	1441.82	3109.23
859	L4	364.48	3615.44
860	L4	497.004	5146.76
861	L4	3124.31	1446.37
862	L4	1310.55	2902.8
863	L4	3123.62	965.842
864	L4	1520.88	1156.68
865	L4	1150.13	2049.8
866	L4	2281.37	1108.35
867	L4	3108.72	902.873
868	L4	1005.54	3828.45
869	L4	2797.36	1353.13
870	L4	1357.27	3465.46
871	L4	1970.68	2314.25
872	L4	1177.18	3609.53
873	L4	1627.59	1464.8
874	L4	1249.24	3048.77
875	L4	2381.53	2155.19
876	L4	1800.83	2073.67
877	L4	742.424	4293.66
878	L4	1872.41	2057.5
879	L4	2674	1315.69
880	L4	1282	2719.28
881	L4	4698.14	893.126
882	L4	1753.36	2398.25
883	L4	2763.64	1194.5
884	L4	3397.08	804.131
885	L4	1847.42	2247.42
886	L4	2942.67	967.903
887	L4	4350.9	1031.1
888	L4	2797.33	1688.52
889	L4	372.269	3690.73
890	L4	1379.23	2251.18
891	L4	1056.02	3179.7
892	L4	2437.08	1527.56
893	L4	1579.39	5477.95
894	L4	1170.02	3491.53
895	L4	2334.25	1740.27
896	L4	970.128	3691.26
897	L4	1861.67	5675.79
898	L4	1781.47	1883.01
899	L4	1452.89	1934.11
900	L4	548.948	3606.01
901	L4	4266.79	457.525
902	L4	1361.86	1628.04
903	L4	2891.44	2090.94
904	L4	875.416	4718.48
905	L4	2963.95	3105.65
906	L4	1272.14	2031.59
907	L4	671.187	5112.72
908	L4	2468.29	773.026
909	L4	1890.62	2343.24
910	L4	3125.79	319.992
911	L4	2456.82	285.967
912	L4	5925.54	930.716
913	L4	987.419	3515.07
914	L4	1278.8	3821.8
915	L4	1291.18	3374.96
916	L4	1777.03	3595.38
917	L4	1139.07	5384.01
918	L4	2449.01	1231.34
919	L4	1759.36	2639.37
920	L4	3267.25	1213.12
921	L4	1854.9	1698.36
922	L4	411.775	6079.91
923	L4	533.453	5495.98
924	L4	3603.89	793.814
925	L4	1039.63	3845.82
926	L4	2028.24	2115.25
927	L4	1659.26	2969.58
928	L4	1467.27	2998.9
929	L4	1701.44	1930.1
930	L4	2668.73	1489.52
931	L4	2833.66	1784.05
932	L4	545.729	2884.42
933	L4	1920.09	2512.73
934	L4	1382.73	2895.96
935	L4	1042.7	5737.57
936	L4	2921.25	1190.54
937	L4	907.068	4428.28
938	L4	3764.64	665.932
939	L4	1794.41	2180.84
940	L4	1666.27	2493.57
941	L4	2006.41	1165.07
942	L4	1941.2	2477.47
943	L4	1328.64	3151.48
944	L4	2086.54	1458.85
945	L4	688.92	5276.84
946	L4	3298.91	1019.4
947	L4	788.134	4734.84
948	L4	1125.31	5148.35
949	L4	1458.95	2663.98
950	L4	218.034	6994.46
951	L4	1897.79	5942.91
952	L4	348.253	6542.3
953	L4	878.471	6369.45
954	L4	1058.5	3268.06
955	L4	1603.18	5500.01
956	L4	1317.68	5442.07
957	L4	1745.75	1697.71
958	L4	3016.53	598.61
959	L4	3013.78	623.027
960	L4	3371.41	824.233
961	L4	318.101	6173.22
962	L4	2663.06	1651.16
963	L4	1235.34	3288.41
964	L4	2858.55	1790.64
965	L4	619.635	4020.08
966	L4	1512.28	1948.31
967	L4	1879.77	2107.2
968	L4	867.215	5085.59
969	L4	1599.2	1229.15
970	L4	1315.92	4347.02
971	L4	2155.42	1538.42
972	L4	1508.12	3326.85
973	L4	3485.08	2133.77
974	L4	1498.04	3001.64
975	L4	345.357	6466.06
976	L4	2139.45	1803.52
977	L4	1579.1	2010.88
978	L4	1203.54	3665.37
979	L4	3244.77	1229.39
980	L4	867.762	3399.29
981	L4	3346.46	1861.08
982	L4	2800.32	2164.86
983	L4	641.917	4939.91
984	L4	3637.26	994.964
985	L4	966.658	2642.5
986	L4	1406.49	3296.95
987	L4	771.505	5177.77
988	L4	1652.3	3579.96
989	L4	3309.81	1838.14
990	L4	2067.79	1860.23
991	L4	1532.88	1505.22
992	L4	3621.02	1755.79
993	L4	1919.69	2592.38
994	L4	2475.66	2135.62
995	L4	1951.29	1379.28
996	L4	3002.72	424.019
997	L4	1745.38	2675.57
998	L4	793.786	4810.31
999	L4	2467.06	1495.64
1000	L4	5277.03	942.404
1001	L4	3786.48	282.354
1002	L4	414.648	5961.1
1003	L4	1588.62	2505.33
1004	L4	2947.11	966.991
1005	L4	3570.15	1035.78
1006	L4	2800.46	1390.14
1007	L4	1887.84	3102.87
1008	L4	2537.43	1443.71
1009	L6 CT	2314.45	4327.2
1010	L6 CT	3850.4	1513.83
1011	L6 CT	5160.21	1028.57
1012	L6 CT	3635.57	2384.51
1013	L6 CT	4070.06	1037.27
1014	L6 CT	1436.49	6401.13
1015	L6 CT	1725.83	5107.42
1016	L6 CT	2333.96	5696.72
1017	L6 CT	2884.95	3215.18
1018	L6 CT	1309.72	4233.6
1019	L6 CT	2325.34	3808.59
1020	L6 CT	1356.58	6530.79
1021	L6 CT	1799.24	6405.47
1022	L6 CT	5421.41	1155.93
1023	L6 CT	2834.56	3398.57
1024	L6 CT	5110.41	1039.74
1025	L6 CT	5894.7	617.334
1026	L6 CT	4952.62	995.013
1027	L6 CT	1338.91	6709.28
1028	L6 CT	4050.38	1348.07
1029	L6 CT	6802.85	302.07
1030	L6 CT	3210.13	2774.63
1031	L6 CT	5873.79	767.496
1032	L6 CT	644.087	3158.4
1033	L6 CT	2987.72	332.769
1034	L6 CT	3996.53	1698.72
1035	L6 CT	3617.97	2314.13
1036	L6 CT	4205.59	1241.6
1037	L6 CT	6580.01	712.153
1038	L6 CT	3425.13	2053.66
1039	L6 CT	1699.31	5741.42
1040	L6 CT	1714.74	3928.47
1041	L6 CT	5108.35	704.055
1042	L6 CT	4392.9	1724.77
1043	L6 CT	5215.66	582.506
1044	L6 CT	3394.4	2331.02
1045	L6 CT	3779.98	2018.74
1046	L6 CT	4589.28	1554.18
1047	L6 CT	3211.68	2885.13
1048	L6 CT	3404.46	2875.93
1049	L6 CT	5414.05	450.928
1050	L6 CT	4580.36	1467.19
1051	L6 CT	3566.95	2901.79
1052	L6 CT	5164.93	1216.94
1053	L6 CT	1648.02	6279.03
1054	L6 CT	2436.92	3283.05
1055	L6 CT	3663.66	1800.89
1056	L6 CT	4590.74	1415.53
1057	L6 CT	6752.27	358.303
1058	L6 CT	2836.04	3119.87
1059	L6 CT	1020.84	6200.12
1060	L6 CT	6406.23	623.196
1061	L6 CT	3489.91	2465.38
1062	L6 CT	5704.25	925.943
1063	L6 CT	3217.68	2348.51
1064	L6 CT	3950.15	1632.11
1065	L6 CT	3806.55	2410.44
1066	L6 CT	3104.65	2475.01
1067	L6 CT	6242.04	544.073
1068	L6 CT	1737.63	5406.7
1069	L6 CT	6535.5	326.535
1070	L6 CT	1634.1	5470.27
1071	L6 CT	1288.46	6969.52
1072	L6 CT	2243.65	3370.39
1073	L6 CT	5228.54	550.168
1074	L6 CT	3483.88	3083.83
1075	L6 CT	2364.56	3928.19
1076	L6 CT	1892.4	5757.24
1077	L6 CT	1796.17	6904.91
1078	L6 CT	1409.72	5965.27
1079	L6 CT	2186.38	3968.67
1080	L6 CT	6458.08	731.912
1081	L6 CT	3308.15	3022.42
1082	L6 CT	474.657	6983.11
1083	L6 CT	1929.42	4630.45
1084	L6 CT	1170.27	6840.13
1085	L6 CT	2061.74	4911.28
1086	L6 CT	1201.03	7009.77
1087	L6 CT	2511.08	2734.36
1088	L6 CT	2668	3132.37
1089	L6 CT	1647	6587.97
1090	L6 CT	2178.23	3721.5
1091	L6 CT	6816.64	428.42
1092	L6 CT	2680.14	3158.74
1093	L6 CT	1568.59	5179.06
1094	L6 CT	1810.74	364.662
1095	L6 CT	4939.83	1298.15
1096	L6 CT	2136.68	5312.28
1097	L6 CT	556.61	4079.69
1098	L6 CT	1079.1	5678.86
1099	L6 CT	2684.83	3284.02
1100	L6 CT	1486.72	6476.73
1101	L6 CT	5180.13	1125.72
1102	L6 CT	2328.82	3873.24
1103	L6 CT	5409.86	863.27
1104	L6 CT	2343.76	4291.71
1105	L6 CT	2719.12	3506.94
1106	L6 CT	1194.73	6383.89
1107	L6 CT	4022.65	1080.84
1108	L6 CT	4606.77	1231.43
1109	L6 CT	1769.5	6181.65
1110	L6 CT	814.475	6987.55
1111	L6 CT	2762.43	2850.78
1112	L6 CT	1160.02	6894
1113	L6 CT	5549.11	837.025
1114	L6 CT	5484.59	750.534
1115	L6 CT	2676.15	3815.75
1116	L6 CT	2593.73	3660.88
1117	L6 CT	2317.81	3435.22
1118	L6 CT	2424.9	4385.35
1119	L6 CT	3839.44	1868.24
1120	L6 CT	1421.62	5562.37
1121	L6 CT	1460.16	5935.55
1122	L6 CT	4626.04	1340.21
1123	L6 CT	2555.56	4737.64
1124	L6 CT	2549.16	3442.89
1125	L6 CT	2989.79	2165.96
1126	L6 CT	1138.9	6436.78
1127	L6 CT	1507.75	3873.99
1128	L6 CT	1697.35	6331.42
1129	L6 CT	3935.08	1600.59
1130	L6 CT	2443.4	5486.89
1131	L6 CT	1524.87	5847.51
1132	L6 CT	3775.36	2355.72
1133	L6 CT	2546.56	3449.97
1134	L6 CT	2992.94	3575.63
1135	L6 CT	1283.6	4783.81
1136	L6 CT	1859.51	4178.25
1137	L6 CT	2519.52	1870.12
1138	L6 CT	1414.14	5987.98
1139	L6 CT	2302.91	4766.96
1140	L6 CT	5463.78	999.834
1141	L6 CT	2022.36	5255.81
1142	L6 CT	2948.83	2954.05
1143	L6 CT	2708.52	4054.59
1144	L6 CT	3035.86	3142.41
1145	L6 CT	5577.09	884.707
1146	L6 CT	2682.3	4008.92
1147	L6 CT	5043.49	1258.52
1148	L6 CT	1743.08	4580.36
1149	L6 CT	3777.1	2422.58
1150	L6 CT	5554.03	505.472
1151	L6 CT	2054.92	4587.05
1152	L6 CT	3982.52	2084.46
1153	L6 CT	1593.57	6252.55
1154	L6 CT	3164.17	3152.92
1155	L6 CT	1077.36	7164.24
1156	L6 CT	2304.37	5628.29
1157	L2/3 IT	1722.85	991.704
1158	L2/3 IT	2212.61	1826.45
1159	L2/3 IT	378.645	5019.65
1160	L2/3 IT	932.002	3259.5
1161	L2/3 IT	1500.99	1307.1
1162	L2/3 IT	2733.36	303.478
1163	L2/3 IT	1700.78	3585.7
1164	L2/3 IT	1480.84	3403.03
1165	L2/3 IT	1075.23	1966.45
1166	L2/3 IT	1697.71	4181.54
1167	L2/3 IT	1376.52	1958.24
1168	L2/3 IT	807.979	2538.58
1169	L2/3 IT	946.354	2693.91
1170	L2/3 IT	1035.48	2579.69
1171	L2/3 IT	2496.3	3703.86
1172	L2/3 IT	910.165	6257.2
1173	L2/3 IT	1847.07	4275.6
1174	L2/3 IT	2482.95	615.15
1175	L2/3 IT	1440.91	1407.96
1176	L2/3 IT	1922.29	2853.21
1177	L2/3 IT	1468.35	3817
1178	L2/3 IT	1504.09	1818.98
1179	L2/3 IT	1844.88	2600.64
1180	L2/3 IT	2049.82	787.849
1181	L2/3 IT	1107.2	2598.27
1182	L2/3 IT	2496.69	458.651
1183	L2/3 IT	1362.98	2028.61
1184	L2/3 IT	4965.43	1116.63
1185	L2/3 IT	1238.61	4377.71
1186	L2/3 IT	1854.87	840.135
1187	L2/3 IT	739.339	3832.02
1188	L2/3 IT	620.679	4735.76
1189	L2/3 IT	596.482	2810.72
1190	L2/3 IT	1023.73	2894.31
1191	L2/3 IT	629.37	2910.33
1192	L2/3 IT	320.223	2422.13
1193	L2/3 IT	649.569	3029.74
1194	L2/3 IT	2466.44	752.84
1195	L2/3 IT	536.387	3444.75
1196	L2/3 IT	3353.06	917.889
1197	L2/3 IT	1109.4	2760.05
1198	L2/3 IT	2079.78	762.351
1199	L2/3 IT	374.677	3027.57
1200	L2/3 IT	873.215	3311.14
1201	L2/3 IT	3490.17	670.086
1202	L2/3 IT	2749.26	1146.21
1203	L2/3 IT	2314.83	831.647
1204	L2/3 IT	1586.38	1101.68
1205	L2/3 IT	484.353	3112.45
1206	L2/3 IT	652.074	4605.89
1207	L2/3 IT	1916.33	1226.2
1208	L2/3 IT	811.495	2746.58
1209	L2/3 IT	620.824	3118.85
1210	L2/3 IT	761.201	1235.58
1211	L2/3 IT	1236.84	1752.56
1212	L2/3 IT	1795.83	1009.01
1213	L2/3 IT	3791.24	697.161
1214	L2/3 IT	474.957	3678.47
1215	L2/3 IT	1097.16	3711.67
1216	L2/3 IT	622.224	2637.21
1217	L2/3 IT	3802.74	1648.93
1218	L2/3 IT	2485.09	920.406
1219	L2/3 IT	1362.03	1518.65
1220	L2/3 IT	1104.33	1915.03
1221	L2/3 IT	3905.54	1275.41
1222	L2/3 IT	4936.75	371.403
1223	L2/3 IT	625.624	2561.54
1224	L2/3 IT	2076.2	4437.76
1225	L2/3 IT	270.781	5250.32
1226	L2/3 IT	2647.71	665.33
1227	L2/3 IT	973.317	3311.82
1228	L2/3 IT	3823.95	414.83
1229	L2/3 IT	2412.95	1737.41
1230	L2/3 IT	869.872	2531.23
1231	L2/3 IT	1431.38	5328.61
1232	L2/3 IT	2877.09	478.546
1233	L2/3 IT	1568.48	1281.79
1234	L2/3 IT	875.58	2267.56
1235	L2/3 IT	2036.48	1226.59
1236	L2/3 IT	896.328	3618.62
1237	L2/3 IT	566.969	3076.88
1238	L2/3 IT	2198.91	601.519
1239	L2/3 IT	2488.2	3786.39
1240	L2/3 IT	2376.6	581.943
1241	L2/3 IT	379.177	3584.5
1242	L2/3 IT	1731.49	6684.05
1243	L2/3 IT	1275.51	2474.53
1244	L2/3 IT	1759.73	1610.66
1245	L2/3 IT	750.344	2206.1
1246	L2/3 IT	1802.76	1522.26
1247	L2/3 IT	494.971	4425.66
1248	L2/3 IT	539.645	4619.49
1249	L2/3 IT	4054.37	2147.23
1250	L2/3 IT	940.287	1307.36
1251	L2/3 IT	971.335	2882.7
1252	L2/3 IT	393.363	4855.09
1253	L2/3 IT	1111.95	1743.53
1254	L2/3 IT	2630.63	3457.95
1255	L2/3 IT	2204.18	1317.63
1256	L2/3 IT	3293.4	419.092
1257	L2/3 IT	1574.18	1842.98
1258	L2/3 IT	2141.21	793.727
1259	L2/3 IT	962.586	3890.4
1260	L2/3 IT	2038.57	1414.94
1261	L2/3 IT	1248.26	2764.61
1262	L2/3 IT	574.243	3692.6
1263	L2/3 IT	1975.55	5890.31
1264	L2/3 IT	1209.09	1457.23
1265	L2/3 IT	3694.42	300.591
1266	L2/3 IT	351.084	6091.31
1267	L2/3 IT	1774.81	4867.72
1268	L2/3 IT	1400.21	3628.28
1269	L2/3 IT	3158.74	407.363
1270	L2/3 IT	631.066	3677.72
1271	L2/3 IT	1084.69	5860.26
1272	L2/3 IT	914.168	2858.56
1273	L2/3 IT	1052.12	2004.78
1274	L2/3 IT	4430.84	393.452
1275	L2/3 IT	1981.71	1260.56
1276	L2/3 IT	1190.4	5497.39
1277	L2/3 IT	1087.13	6731.96
1278	L2/3 IT	1756.42	1859.92
1279	L2/3 IT	2170.62	782.74
1280	L2/3 IT	1464.85	1370.54
1281	L2/3 IT	328.362	3370.45
1282	L2/3 IT	2697.38	508.072
1283	L2/3 IT	2137.09	5162.97
1284	L2/3 IT	427.33	4797.26
1285	L2/3 IT	465.061	3903.89
1286	L2/3 IT	1376.09	2294.28
1287	L2/3 IT	998.413	1990.63
1288	L2/3 IT	614.101	4730.35
1289	L2/3 IT	2156.29	749.892
1290	L2/3 IT	1577.51	2312.62
1291	L2/3 IT	792.222	2366.72
1292	L2/3 IT	1968.01	5745.28
1293	L2/3 IT	2909.6	424.744
1294	L2/3 IT	3762	2090.92
1295	L2/3 IT	307.469	5527.45
1296	L2/3 IT	2737.72	997.96
1297	L2/3 IT	1832.92	1568.16
1298	L2/3 IT	2062.87	1020.69
1299	L5 PT	2179.62	3907.03
1300	L5 PT	3301.88	1703.01
1301	L5 PT	2382.6	2694.49
1302	L5 PT	5342.8	829.585
1303	L5 PT	1108.19	1076.16
1304	L5 PT	1203.18	4882.2
1305	L5 PT	2029.19	5735.84
1306	L5 PT	780.837	6365.22
1307	L5 PT	3841.62	1413.06
1308	L5 PT	4594.03	349.099
1309	L5 PT	2471.32	2416
1310	L5 PT	3509.47	1742.5
1311	L5 PT	4524.68	792.623
1312	L5 PT	4394.78	720.21
1313	L5 PT	697.672	6902.11
1314	L5 PT	1144.02	4934.39
1315	L5 PT	1566	3804.31
1316	L5 PT	2964.44	1785.24
1317	L5 PT	500.305	7047.86
1318	L5 PT	5087.91	850.35
1319	L5 PT	4125.44	1142.08
1320	L5 PT	2331.33	2734.21
1321	L5 PT	1897.67	4016.66
1322	L5 PT	458.577	6550.51
1323	L5 PT	1338.87	4937.79
1324	L5 PT	3734.32	1162.36
1325	L5 PT	1747.5	1442.07
1326	L5 PT	780.599	6237.09
1327	L5 PT	5568.84	734.373
1328	L5 PT	2575.95	1961.51
1329	L5 PT	1127.47	2181.96
1330	L5 PT	2338.66	3271.6
1331	L5 PT	2059.39	3256.78
1332	L5 PT	1062.59	5698.35
1333	L5 PT	5862.27	467.484
1334	L5 PT	2692.7	2611.38
1335	L5 PT	2603.47	1979
1336	L5 PT	2460.81	2406.41
1337	L5 PT	602.522	5680.27
1338	L5 PT	2182.92	3977.29
1339	L5 PT	1650.28	3188.39
1340	L5 PT	1739.15	4264.86
1341	L5 PT	258.63	6539.95
1342	L5 PT	5289.59	730.624
1343	L5 PT	1343.58	5012.06
1344	L5 PT	610.791	3717.39
1345	L5 PT	2567.51	3234.87
1346	L5 PT	3249.95	1472.34
1347	L5 PT	802.843	6901.03
1348	L5 PT	3183.38	1709.64
1349	L5 PT	1753.05	3039.3
1350	L5 PT	1868.4	3997.81
1351	L5 PT	1871.08	3678.59
1352	L5 PT	1201.3	2976.54
1353	L5 PT	3903.24	1153.01
1354	L5 PT	4761.49	731.873
1355	L5 PT	2331.15	2829.51
1356	L5 PT	2475.82	2076.29
1357	L5 PT	2932.4	2910.52
1358	L5 PT	2614.55	2665.93
1359	L5 PT	2579.12	2646.41
1360	L5 PT	3628.61	1147.68
1361	L5 PT	4469.07	1391.36
1362	L5 PT	704.753	3595.29
1363	L5 PT	883.141	5827.39
1364	L5 PT	1134.95	5440.1
1365	L5 PT	317.68	2337.05
1366	L5 PT	3399.89	1974.79
1367	L5 PT	2258.45	2533.4
1368	L5 PT	4160.42	818.476
1369	L5 PT	1431.13	4789.6
1370	L5 PT	4746.63	622.187
1371	L5 PT	1557.3	3684.53
1372	L5 PT	3292.25	1808.01
1373	L5 PT	2659.9	2513.37
1374	L5 PT	2388.51	2395.22
1375	L5 PT	1710.27	3851.55
1376	L5 PT	6256.06	339.506
1377	L5 PT	216.858	5042.29
1378	L5 PT	2375.71	3563.42
1379	L5 PT	4855.15	642.795
1380	L5 PT	5683.99	430.156
1381	L5 PT	5021.59	290.585
1382	L5 PT	4131.97	1168.72
1383	L5 PT	4391.14	960.639
1384	L5 PT	3985.84	1316.75
1385	L5 PT	2210.92	2807.46
1386	L5 PT	3234.78	2748.84
1387	L5 PT	4665.99	1460.23
1388	L5 PT	1537.06	4972.77
1389	L5 PT	1576.79	6652.49
1390	L5 PT	2307.84	1247.29
1391	L5 PT	868.889	5298.78
1392	L5 PT	2527.63	1982.59
1393	L5 PT	1218.9	2589.89
1394	L5 PT	3370.87	1395.42
1395	L5 PT	582.013	6307.03
1396	L5 PT	1593.45	7158.64
1397	L5 PT	1570.89	6176.77
1398	L5 PT	2433.08	2649.66
1399	L5 PT	4508.8	1936.53
1400	L5 PT	1229.64	2600.05
1401	L5 PT	5703.5	607.805
1402	L5 PT	1403.12	5876.87
1403	L5 PT	667.228	2583.39
1404	L5 PT	704.261	4392.86
1405	L5 PT	3339.98	1900.46
1406	L5 PT	215.474	6172.06
1407	L6b	1850.66	6168.28
1408	L6b	1891.76	693.148
1409	L6b	2408.24	3301.81
1410	L6b	4451.12	1792.7
1411	L6b	1773.96	5366.62
1412	L6b	1040.88	6654.62
1413	L6b	4513.62	1893.15
1414	L6b	3522.61	1984.71
1415	L6b	744.928	6405.55
1416	L6b	2240.41	5698.09
1417	L6b	2915.64	3578.96
1418	L6b	1874.07	6624.51
1419	L6b	1338.52	5030.11
1420	L6b	2456.17	4727.3
1421	L6b	710.538	5492.74
1422	L6b	5523.73	378.982
1423	L6b	2822.09	3670.33
1424	L6b	2254.61	4818.82
1425	L6b	1850.53	6522.44
1426	L6b	763.864	1666.8
1427	L6b	1897.09	6425.41
1428	L6b	4996.24	331.493
1429	L6b	3758.65	2526.99
1430	L6b	1880.37	7065.45
1431	L6b	1957.23	6574.03
1432	L6b	2442.05	4679.72
1433	L6b	6930.96	339.808
1434	L6b	3495.87	2857.27
1435	L6b	2314.73	3666.62
1436	L6b	3024.79	3395.03
1437	L6b	2975.97	577.044
1438	L6b	3107.62	718.2
1439	L6b	2407.37	4829.67
1440	L6b	4291	1714.17
1441	L6b	3839.98	1124.67
1442	L6b	2383.03	5468.9
1443	L6b	1442.3	5644.01
1444	L6b	5570.51	463.038
1445	L6b	2677.91	4472.55
1446	L6b	2286.36	4926.75
1447	L6b	1896.59	6067.81
1448	L6b	2171.66	2759.07
1449	L6b	6375.4	524.535
1450	L6b	4054.29	1800.08
1451	L6b	1420.17	5568.23
1452	L6b	1846.82	6608.21
1453	L6b	5296.11	1144.78
1454	L6b	1620.33	5596.64
1455	L6b	2029.61	5379.25
1456	L6b	2222.45	5527.29
1457	L6b	1228.23	6938.65
1458	L6b	1856.08	5996.46
1459	L6b	1146.86	6736.67
1460	L6b	2649.25	3977.9
1461	L6b	2339.68	5500.6

## Sheet: Mouse Lymph Node CellRefiner
Cell Index	Cell_Type	x	y
CTAACCCTCCTACAAG-1-0	Mature B cells	-1631.84	3587.65
TTCCGGTTCAAGGCTT-1-0	Ifit3-high B cells	-1700.49	3747.72
GGAGGATTCCGTTGGG-1-0	Mature B cells	-1623.27	3467.9
TCCTCGACATATCTGG-1-0	Mature B cells	-1703.15	3539.42
CCTCACAGTTCAACGT-1-2	Mature B cells	-1794.77	3588.45
GTGCTGGCACAAAGTA-1-1	Ifit3-high B cells	-1010.04	2917.89
TTCTAACAGACCCGCT-1-0	Mature B cells	-948.191	2795.3
CATACAGCAAGCTCTA-1-2	Mature B cells	-994.863	2827.52
GTCTACCTCCGCTTAC-1-1	Mature B cells	-888.917	2771.63
GGGTTATTCGCCTCTA-1-1	Mature B cells	-995.316	2716.13
AGTTAGCTCTTCTAAC-1-0	Mature B cells	-917.802	1643.7
CACGGGTAGTCTAGAA-1-0	Cycling B/T cells	-621.152	1522.21
ACCTACCCAATAGTGA-1-0	Cycling B/T cells	-499.043	1460.55
TGGTTAGAGTTTCGGT-1-2	Mature B cells	-692.424	1570.82
TTGTTGTCAGCAGACA-1-3	Cycling B/T cells	-562.965	1714.99
TGGGATTGTCGAAGCA-1-3	CD8 T cells	-1633.35	889.096
TTTGGTTCAATCCTTT-1-2	CD8 T cells	-1732.35	680.245
CTGAGCGAGATACATG-1-1	CD8 T cells	-1693.06	874.937
TTGAGTGTCTTGGGCG-1-1	CD8 T cells	-1547.54	957.955
TCATGCCAGATTACCC-1-2	CD8 T cells	-1689.25	815.577
CCCTCAAAGAATCGCG-1-3	Mature B cells	-767.441	2662.32
GGGAGTACACGCCACA-1-3	Mature B cells	-824.761	2955.86
ATTCCATAGTAGAATC-1-1	Ifit3-high B cells	-720.538	2747.67
GGGTCACCAATGAAAC-1-1	Mature B cells	-785.21	2853.77
CTTGATTTCAAGAGTA-1-0	Mature B cells	-816.719	2767.32
GAGCCTGAGCTACGTT-1-2	pDCs	-3104.02	1509.74
ATCGGATGTCGAGCAA-1-2	pDCs	-3067.91	1369.06
AAGCCATTCACTTTGT-1-2	pDCs	-3034.94	1527.38
TTTCAGTCACCCGTAG-1-1	cDC2s	-3007.13	1485.13
TGTCCTGCATTAGGAA-1-0	pDCs	-3078.82	1441.84
TCCTCTTCAATCGTCA-1-2	CD8 T cells	-1611.62	1560.89
ACCTGTCCAACTCGAT-1-2	CD4 T cells	-1627.38	1450.49
TCCACGTGTATTCCTT-1-1	CD8 T cells	-1538.96	1566.33
TTCATGTGTACACGTT-1-0	CD8 T cells	-1700.78	1642.87
TGGAGAGGTGGTTTGT-1-3	CD8 T cells	-1638.52	1613.97
GTCGTTCGTAATCAAG-1-0	CD8 T cells	-2010.07	1621.6
CCACACTGTCAATCTG-1-2	CD4 T cells	-1974.09	1501.1
CACCGTTGTGAGATAT-1-2	CD4 T cells	-2039.81	1549.08
CTTGATTGTGACAGCA-1-0	CD4 T cells	-2147.41	1559.94
ATCGGCGTCTCAGTCC-1-0	CD4 T cells	-2099.93	1616.5
TTCTGTATCATTTCCA-1-2	CD8 T cells	-1566.62	2710.82
CGTTAGAGTACACTCA-1-0	CD8 T cells	-1414.63	2513.8
CATTCATTCGCCGAAC-1-2	CD4 T cells	-1325.53	2812.87
GAATCACTCGACGCGT-1-2	CD8 T cells	-1352.32	2632.05
GCTCAAAAGATGGCGT-1-2	Tregs	-1538.62	2754.93
CTCCACAAGTGGTTCT-1-2	Mature B cells	-2904.28	978.195
TCGTCCACACGACGTC-1-1	Mature B cells	-2852.39	961.104
AAGTACCCAACTGATC-1-2	Mature B cells	-2807.54	930.116
TGTAAGCAGTTTGTCG-1-2	Mature B cells	-2858.11	1030.58
GAGTTTGCAACAAGAT-1-2	Mature B cells	-2858.41	889.509
CTACATTAGGCAGTCA-1-2	Mature B cells	-156.443	441.897
GTAAGTCCAGTGTACT-1-3	Mature B cells	-392.563	615.83
GCCCGAATCCCTTCCC-1-2	Mature B cells	-383.966	701.019
TTACCATCAGACACCC-1-2	Mature B cells	-318.068	466.488
ACCAAACGTGTTCGTA-1-2	Mature B cells	-114.878	660.504
TTTGGTTTCGAAATCC-1-3	Mature B cells	-3010.45	3053.24
TTTGTTGAGAAGAGCA-1-3	CD8 T cells	-3246.91	3140.4
TTTGTTGAGGAACGCT-1-3	Mature B cells	-3196.19	3044.34
TTTGTTGTCTGCGGGT-1-3	CD8 T cells	-3089.84	2961.28
AAACCCAAGCAGAAAG-1-0	Tregs	-3117.92	3054.65
CAGATACTCAGTGTTG-1-2	CD4 T cells	-1697.16	1507.73
GATTCGAAGTTGCATC-1-0	CD4 T cells	-1703.37	1719.19
TTCTAGTAGGAACGTC-1-2	CD4 T cells	-1790.91	1590.35
TAGGTTGAGAGCCGTA-1-2	CD4 T cells	-1768.64	1765.43
GAGACTTCAAGAGATT-1-0	CD8 T cells	-1671.15	1638.96
GTATTGGTCATAGCAC-1-2	CD8 T cells	-1813.82	1346.35
CGACAGCCATCACCAA-1-0	CD4 T cells	-1789.96	1293.21
TTTGTTGTCATGGATC-1-2	CD8 T cells	-1775.52	1379.38
ATCGTGATCAGCTCTC-1-2	CD4 T cells	-1683.19	1286.46
AACCATGAGTCTTGGT-1-2	CD4 T cells	-1699.26	1207.76
CCCTAACAGAGTCGAC-1-0	CD8 T cells	-2008.28	3142.91
GCAGGCTGTTAACCTG-1-1	Tregs	-1863.11	3159.91
TCACATTAGTAGAGTT-1-1	Tregs	-1670.59	3186.84
GAGACCCTCCCATGGG-1-1	Tregs	-1956.85	3202.56
CACACAACAGCATGCC-1-1	CD8 T cells	-1992.26	3063.83
TTTCCTCCATCCTCAC-1-0	Mature B cells	-2694.71	1018.39
GTCCCATAGGCTATCT-1-0	Mature B cells	-2753.16	790.103
CGAGTTAAGAAGCGCT-1-3	Ifit3-high B cells	-2692.66	812.898
GTAGAAAAGACGGTCA-1-2	Mature B cells	-2590.84	775.265
AATAGAGTCAAGAGTA-1-2	Mature B cells	-2794.17	836.524
TGCGGGTTCGAGTGAG-1-1	CD4 T cells	-2108.36	2375.93
ACGATCACATATGAAG-1-3	CD8 T cells	-1992.29	2205.42
AGATGCTTCCGGACGT-1-2	CD8 T cells	-2171.95	2281.42
AAACGCTCATATCTGG-1-2	CD8 T cells	-2152.14	2073.08
GGTTCTCAGATGGTAT-1-2	CD8 T cells	-1950.9	2245.28
GTTCCGTGTCACCGAC-1-1	Mature B cells	-1448.55	3427.44
GGCTTGGGTTCGGCGT-1-1	Mature B cells	-1459.5	3345.6
TTGTTTGTCGCAGTCG-1-2	Mature B cells	-1619	3463.03
TGGGAAGTCCCTCTTT-1-0	Mature B cells	-1600.02	3335.65
TTCACCGTCTTAGCAG-1-3	Mature B cells	-1567.59	3401.44
GTAGTACTCTCGGCTT-1-2	Mature B cells	-298.521	1312.59
GAGTTACTCCCATTTA-1-0	Mature B cells	-324.151	1237.47
TAATCTCAGCCATTTG-1-0	Mature B cells	-213.118	1292.22
CATACAGCAAAGAACT-1-3	Mature B cells	-363.684	1435.95
CTTGATTAGAATTGTG-1-1	Mature B cells	-311.924	1523.2
GTCTACCAGTTCACTG-1-0	CD8 T cells	-2084.01	2680.26
TTCCGGTGTATAGCTC-1-0	CD8 T cells	-1983.38	2550.21
CATCCCATCCATCGTC-1-2	CD4 T cells	-1925.58	2641.78
CCTCTCCGTGCTAGCC-1-2	CD8 T cells	-1904.03	2728.68
TCACTCGAGCTGTTCA-1-2	Cycling B/T cells	-1782.96	2773.17
GATCATGTCCATATGG-1-3	Mature B cells	-1094.45	677.14
TACCCACAGAAGGTAG-1-1	Mature B cells	-959.649	754.955
CTAGACAGTTTCGGCG-1-2	Mature B cells	-999.435	553.314
TCCTCCCAGGTGCGAT-1-0	Mature B cells	-1055.43	622.896
CCTTGTGCAAGAAACT-1-3	Mature B cells	-1025.77	689.159
ATGGATCCAGCGTATT-1-1	CD8 T cells	-1202.2	2675.64
GTCAAACTCCATCCGT-1-1	CD8 T cells	-1214.12	2603.35
CAACCTCAGTCTGGAG-1-0	CD4 T cells	-1362.35	2611.31
TATTCCACAGGGATAC-1-0	CD8 T cells	-1284.5	2679.16
GAGTTGTAGCACTAGG-1-1	Tregs	-1085.8	2642.33
TCAAGCAGTCTCTCTG-1-3	Mature B cells	-872.294	1704.06
AATGGAATCCGTCACT-1-2	Mature B cells	-823.421	1785.21
GCACATAAGGGAGGCA-1-3	Mature B cells	-918.663	1747.83
TAAGCACAGGACAAGA-1-2	Ifit3-high B cells	-760.668	1757.39
TATATCCGTGCCGGTT-1-3	Mature B cells	-819.851	1716.03
TTTAGTCCACAAGTGG-1-2	Mature B cells	-2127.72	516.021
TGGATCACAGTCAGTT-1-2	Mature B cells	-2048.38	593.454
ACGTACACAACCACGC-1-1	Mature B cells	-2107.42	628.73
ATTACCTAGTGCTCGC-1-1	Mature B cells	-1874.04	379.138
TGTCCCAGTCCACTCT-1-0	Mature B cells	-1966.31	618.117
ACAAGCTTCGCCGTGA-1-3	CD8 T cells	-1704.96	1716.16
CTTCTCTGTAAGATAC-1-1	CD4 T cells	-1644	1728.17
TGAACGTAGTGAGTGC-1-0	CD4 T cells	-1660.67	1603.63
ATTCCATAGCTGCGAA-1-0	CD4 T cells	-1540.35	1846.54
GTTAGACCACTTGACA-1-1	CD4 T cells	-1718.98	1627.23
ACCTACCTCCATTTAC-1-2	pDCs	-2536.42	1561.48
GACTTCCAGAGTGTGC-1-3	pDCs	-2586.61	1595.55
CCCTCTCAGGCCTGCT-1-2	Mature B cells	-2531.36	1676.74
GATGATCAGCTTTCTT-1-2	pDCs	-2654.16	1496.41
GACCCTTAGATCGCCC-1-2	pDCs	-2728.87	1670.71
ATTGGGTAGCCGGAAT-1-2	CD8 T cells	-2251.1	2611.66
TTTCACATCGGCATCG-1-1	Cycling B/T cells	-2205.47	2650.11
AGTCACACATCTTAGG-1-3	Cycling B/T cells	-2312.32	2675.48
CGGACACAGTGCCCGT-1-1	Tregs	-2095.04	2666.51
TTCTAACAGGGCTTCC-1-1	CD8 T cells	-2159.19	2675.28
GTCCCATAGGCCCAAA-1-1	Ifit3-high B cells	-396.316	1792.11
TCGAAGTAGACCTGGA-1-3	Mature B cells	-303.832	2059.53
TGAGGAGTCTAGTGAC-1-2	Mature B cells	-487.933	1999.05
TCACGCTAGTATGAAC-1-0	Mature B cells	-390.925	2021.37
GCCAGTGGTGTTGACT-1-3	Mature B cells	-607.398	2212.45
AGGATCTGTGGATACG-1-1	NK cells	-2577.05	3502.39
TCGTCCATCCGCACTT-1-2	Migratory DCs	-2616.23	3555.93
CTGATCCAGAAGCCAC-1-1	NK cells	-2530.81	3459.88
TCATGCCTCTCGCTTG-1-1	CD4 T cells	-2659.88	3513.17
TTCCGTGAGGCAGCTA-1-2	CD8 T cells	-2500.62	3529.24
TTTGGTTTCGAAATCC-1-3	Mature B cells	-3045.53	3529.09
TTTGTTGAGAAGAGCA-1-3	CD8 T cells	-2791.29	3480
TTTGTTGAGGAACGCT-1-3	Mature B cells	-3005.23	3676.77
TTTGTTGTCTGCGGGT-1-3	CD8 T cells	-2973.09	3620.21
AAACCCAAGCAGAAAG-1-0	Tregs	-3033.23	3601.6
CTCGAGGAGACATAAC-1-2	CD8 T cells	-1680.68	1145.64
CTTCAATGTCCGAAGA-1-2	CD8 T cells	-1579.13	941.36
GGGACCTGTCTGCAAT-1-1	CD4 T cells	-1507.93	946.265
GGAGCAACACAGAAGC-1-0	CD8 T cells	-1683.29	883.736
TCGACGGCAGAGGCTA-1-3	CD8 T cells	-1504.81	1002.54
TTTGGTTTCGAAATCC-1-3	Mature B cells	-2587.52	2912.51
TTTGTTGAGAAGAGCA-1-3	CD8 T cells	-2669.68	2752.8
TTTGTTGAGGAACGCT-1-3	Mature B cells	-2620.4	2832.49
TTTGTTGTCTGCGGGT-1-3	CD8 T cells	-2572.92	2769.3
AAACCCAAGCAGAAAG-1-0	Tregs	-2564.67	2820.22
CTGCATCTCCGTAGGC-1-0	CD8 T cells	-2040.59	1982.61
GATTCGACACAGGATG-1-1	CD4 T cells	-1956.29	1979.24
GAACTGTGTACAAGTA-1-3	CD4 T cells	-2084.59	2033.13
TGAGTCAAGTCCTGTA-1-2	CD4 T cells	-1994.44	2252.92
ATTCCTAAGCCATCCG-1-2	CD8 T cells	-2042.04	2139.37
GAGATGGGTTCATCGA-1-1	CD8 T cells	-1411.5	1942.72
TCCAGAAAGTGGGAAA-1-2	CD8 T cells	-1383.28	1948.7
CCTCAGTGTTGTTTGG-1-0	CD8 T cells	-1695.64	2101.75
AGAAGTATCGGAGCAA-1-3	CD8 T cells	-1615.87	2088.07
CACCGTTAGCATTTGC-1-1	CD4 T cells	-1522.9	2193.49
TTTGGTTTCGAAATCC-1-3	Mature B cells	-2995.32	2784.99
TTTGTTGAGAAGAGCA-1-3	CD8 T cells	-3148.9	2717.9
TTTGTTGAGGAACGCT-1-3	Mature B cells	-3129.02	2789.85
TTTGTTGTCTGCGGGT-1-3	CD8 T cells	-3119.1	2848.41
AAACCCAAGCAGAAAG-1-0	Tregs	-3038.5	2854.71
AGCTTCCCAGTCGTTA-1-3	Mature B cells	-2112.14	3282.18
GTTATGGCAATTCTCT-1-3	Mature B cells	-1927.92	3347.36
AGAGCCCAGAGGCTGT-1-1	Ifit3-high B cells	-2102.43	3362.8
GATAGCTCAGGGAGAG-1-2	GD T cells	-2205.2	3365.59
CAGATTGGTCTACAGT-1-1	cDC1s	-2087.47	3460.56
AATGACCTCTTCTCAA-1-1	CD4 T cells	-2681.54	3103.03
ACCATTTGTACAAAGT-1-2	CD8 T cells	-2658.72	3158.55
TCGTGCTGTGTGTCCG-1-0	Tregs	-2742.44	3139.98
TAGCACAGTTGGATCT-1-0	Cycling B/T cells	-2757.59	3080.54
TTCCGGTAGGGACCAT-1-3	GD T cells	-2762.63	3016.42
TTAGGGTGTAGAAACT-1-3	Mature B cells	-2923.06	939.876
TGTACAGCAAGACCTT-1-1	Mature B cells	-2871.37	1001.83
AGAAGCGGTTAGTTCG-1-2	Mature B cells	-2935.34	1057.86
CCTTTGGAGTTGGGAC-1-2	Mature B cells	-2887.04	882.792
CATGCCTCACTGGACC-1-1	Mature B cells	-2968.96	1108.27
GTCCTCATCCTCACTG-1-1	Mature B cells	-2915.3	1354.29
CCCTCAACAGGTGACA-1-2	Mature B cells	-2963.85	1231.48
GAATCACTCCATTGTT-1-2	Mature B cells	-2764.07	1176.24
TTACGTTCAACCAATC-1-2	Mature B cells	-2853.34	1192.3
CGTAGTAGTTATTCTC-1-1	Mature B cells	-2624.46	1334.68
TTTGGTTTCGAAATCC-1-3	Mature B cells	-3113.63	3556.07
TTTGTTGAGAAGAGCA-1-3	CD8 T cells	-3193.98	3433.74
TTTGTTGAGGAACGCT-1-3	Mature B cells	-3188.44	3509.97
TTTGTTGTCTGCGGGT-1-3	CD8 T cells	-3092.71	3675.77
AAACCCAAGCAGAAAG-1-0	Tregs	-3032.14	3647.02
TCGATTTAGAGCTGCA-1-3	Mature B cells	-512.89	431.711
ATCACAGCACTACCCT-1-0	Mature B cells	-389.436	580.227
TGTCAGATCGTGGTAT-1-2	Mature B cells	-608.092	565.258
CTCCCTCCATTCTTCA-1-3	Mature B cells	-380.472	524.318
AGCGATTAGATTGCGG-1-3	Mature B cells	-463.007	468.885
TATCGCCAGGTAGACC-1-3	Mature B cells	-1958.06	625.378
TGTAACGTCGCCTTGT-1-0	Mature B cells	-1860.96	534.093
TTACCGCGTTGAAGTA-1-1	Mature B cells	-1681.61	615.186
GACGTTACACCTCAGG-1-2	Mature B cells	-1797.98	569.077
TTCTAACTCATTTCCA-1-0	Mature B cells	-1700.01	705.216
TATGTTCAGAAACTCA-1-1	CD8 T cells	-966.557	1639.37
TACGCTCTCTCGTTTA-1-0	CD8 T cells	-1223.6	1603.92
ACTTATCCAAGTGTCT-1-0	CD8 T cells	-1043.6	1597.25
TCGGGCAGTATTTCCT-1-1	CD8 T cells	-958.787	1354.73
TGTCCACCAAGAAACT-1-0	CD8 T cells	-1099.8	1620.64
GACTCAACATGAAAGT-1-0	CD8 T cells	-1868.01	732.252
GGGCCATGTGTTCCAA-1-2	CD8 T cells	-1752.22	907.767
TCTACCGGTCGAAACG-1-0	CD4 T cells	-1910.25	883.124
TCACGGGGTCGGTGAA-1-2	CD8 T cells	-1748.19	828.121
TCCTTCTGTGGGCTCT-1-2	CD4 T cells	-1770.17	860.005
CACAACACACTGTGTA-1-1	Ifit3-high B cells	-3222.27	1975.23
GGTGTTATCTACACAG-1-2	Ifit3-high B cells	-3192.28	2094.38
CTTTCAACACCCAACG-1-2	Mature B cells	-3110.53	2066.42
CGCAGGTAGGTTACCT-1-3	Ifit3-high B cells	-3146.31	1992.13
CGTAGTACATCTCAAG-1-2	Ifit3-high B cells	-3257.61	2065.63
CAACGGCCAATCGCCG-1-0	CD8 T cells	-2743.07	3338.3
GTATTGGGTCTGATCA-1-2	CD4 T cells	-2603.25	3300.02
CTATCTATCTACAGGT-1-2	Tregs	-2621.43	3442.8
AGGAAATAGCTCTATG-1-2	Tregs	-2691.74	3075.51
TGGGATTAGCGATCGA-1-1	Tregs	-2640.62	3253.4
GGGTCTGGTCAACACT-1-1	Mature B cells	-1150.51	2254.16
TCACTATCATAGGAGC-1-2	Mature B cells	-1152.53	2358.49
GGATGTTCAATCTAGC-1-2	Mature B cells	-1158.18	2552.67
ATTCGTTTCATACGGT-1-0	Ifit3-high B cells	-1206.9	2277.64
AAAGGGCCAGATCATC-1-0	Mature B cells	-1313.69	2364.77
CCCTTAGGTACATACC-1-2	NK cells	-2589.25	1867.2
TTAATCCTCCGATGCG-1-2	CD8 T cells	-2438.53	1852.23
CTATCCGGTTCCTAAG-1-0	CD8 T cells	-2261.94	2002.71
ACAGGGAAGCTGTTCA-1-2	CD4 T cells	-2299.48	1837.11
TTTGATCTCCTTCGAC-1-1	CD4 T cells	-2317.11	1955.59
TCTTCCTGTCTCCTGT-1-1	Mature B cells	-1546.78	3640.27
CCTCTAGAGTCATCGT-1-1	Ifit3-high B cells	-1692.12	3513.31
CTATCTACATGTGGTT-1-1	Mature B cells	-1538.2	3319.21
TGAGGTTTCAAAGGAT-1-2	Mature B cells	-1480.7	3597.78
AACAAGATCGATGCTA-1-1	Mature B cells	-1617.26	3569.33
GAAGAATGTCGCGTTG-1-2	Cycling B/T cells	-818.688	345.92
GCCCGAACAACAGTGG-1-3	Mature B cells	-619.591	500.779
ATCGTAGCAGGTATGG-1-3	Mature B cells	-481.067	381.489
CGCATAAGTATGTCTG-1-2	Mature B cells	-759.273	336.605
AAGCATCAGAAATTCG-1-1	Mature B cells	-802.807	399.817
TTTGGTTTCGAAATCC-1-3	Mature B cells	-3219.86	3424.34
TTTGTTGAGAAGAGCA-1-3	CD8 T cells	-3153.01	3404.97
TTTGTTGAGGAACGCT-1-3	Mature B cells	-3281.7	3375.23
TTTGTTGTCTGCGGGT-1-3	CD8 T cells	-3392.45	3290.09
AAACCCAAGCAGAAAG-1-0	Tregs	-3353.14	3538.94
GACGCTGCATACTGTG-1-2	Mature B cells	-1294.2	3467.14
TCACGGGAGTCCTGCG-1-3	cDC2s	-1472.4	3225.36
CATGAGTGTTTCAGAC-1-2	Mature B cells	-1414.16	3411.01
AGTGCCGAGTGCAAAT-1-0	cDC2s	-1331.75	3483.68
GTATTGGTCTACAGGT-1-2	Mature B cells	-1353.24	3547.27
TTTGGTTTCGAAATCC-1-3	Mature B cells	-3276.56	3646.58
TTTGTTGAGAAGAGCA-1-3	CD8 T cells	-3389.67	3645.15
TTTGTTGAGGAACGCT-1-3	Mature B cells	-3215.86	3649.75
TTTGTTGTCTGCGGGT-1-3	CD8 T cells	-3165.49	3848.38
AAACCCAAGCAGAAAG-1-0	Tregs	-3408.24	3784.91
GAGTTTGTCACCTGGG-1-1	cDC2s	-2872.84	1503.74
GGTGAAGTCGAGCCTG-1-2	Mature B cells	-2572.96	1474.68
ATTCACTAGAGATCGC-1-1	Mature B cells	-2789.83	1418.47
TTACCGCGTTTAGAGA-1-2	pDCs	-2712.91	1438.6
CAACGATCAAGGTACG-1-0	NK cells	-2684.84	1473.98
CTGTGAACAAGTATAG-1-1	CD4 T cells	-1976.62	1053.03
CAGTTCCTCAGGTAAA-1-2	CD4 T cells	-2016.27	1290.7
TCAAGTGCAGTAGAGC-1-0	CD4 T cells	-2029.27	1120.1
GTTCGCTAGAGATTCA-1-3	CD4 T cells	-1901.21	935.286
GGTTCTCCACAACATC-1-2	CD8 T cells	-1892.09	1103.62
ACCCTTGGTCACCGAC-1-2	CD4 T cells	-951.964	850.782
TTCCTCTGTGCATCTA-1-1	CD4 T cells	-882.5	818.164
GAATCGTTCACGGGAA-1-3	CD4 T cells	-1024.57	955.342
AAAGGTATCAACTACG-1-3	CD8 T cells	-1171.6	843.718
CATACTTAGCCACTCG-1-0	CD8 T cells	-1083.08	775.284
GTTACAGAGGCCTTGC-1-2	CD8 T cells	-1884.95	2504.23
GATAGAACAAGCTGCC-1-2	CD8 T cells	-2043.39	2352.87
AGAGAATAGGTCCTGC-1-3	CD8 T cells	-2126.75	2523.61
TTTCATGGTCAACCTA-1-2	CD8 T cells	-2015.76	2565.31
TTCAGGATCAAGTCGT-1-1	CD4 T cells	-2070.12	2552.02
CCCAACTTCGCAAGAG-1-2	Mature B cells	-809.302	2629.46
AGTCAACAGGGTAATT-1-3	Mature B cells	-840.544	2845.91
CTCATGCTCAGGAAGC-1-0	Mature B cells	-797.313	2757.48
AAACGCTCACGTCGTG-1-2	Mature B cells	-919.633	2691.58
GCAGCCACAGAAGTTA-1-2	Mature B cells	-866.495	2899.2
ATCCGTCGTATTCTCT-1-0	CD8 T cells	-2425.78	954.641
TTCTTCCAGCAGTAAT-1-2	CD8 T cells	-2354.86	1081.12
CTGCATCTCATAAGGA-1-2	CD8 T cells	-2303.52	970.986
AATGCCAGTATGAGCG-1-3	CD4 T cells	-2273.86	1051.39
GGGTCTGGTCAGATTC-1-0	CD4 T cells	-2289.61	747.309
TTTGGTTTCGAAATCC-1-3	Mature B cells	-3359.92	3472.19
TTTGTTGAGAAGAGCA-1-3	CD8 T cells	-3443.44	3333.59
TTTGTTGAGGAACGCT-1-3	Mature B cells	-3410.04	3457.27
TTTGTTGTCTGCGGGT-1-3	CD8 T cells	-3453.47	3409.24
AAACCCAAGCAGAAAG-1-0	Tregs	-3513.23	3415.48
TGCAGATTCGTTGCCT-1-2	Mature B cells	-2911.67	1058.25
GGCTTTCGTCAACGCC-1-0	Mature B cells	-2848.48	1039.93
AGCCAGCTCGGCCCAA-1-2	Mature B cells	-2894.26	968.489
CCACCATTCAGCGGAA-1-1	Mature B cells	-2781	875.505
ATTCTTGGTCGTGGAA-1-2	Mature B cells	-2761.19	987.246
AGGAATATCTCCGATC-1-0	Mature B cells	-1555.6	285.654
ATCCGTCCACCGCTAG-1-0	Mature B cells	-1348.83	481.253
AGTCAACTCCCTCTCC-1-3	Mature B cells	-1428.82	437.382
TCCTAATCATCCAATG-1-0	Mature B cells	-1373.63	420.567
TGCTTCGCATCTCATT-1-3	Mature B cells	-1292.33	268.17
TTTGGTTTCGAAATCC-1-3	Mature B cells	-3108	3241.47
TTTGTTGAGAAGAGCA-1-3	CD8 T cells	-3194.31	3237.36
TTTGTTGAGGAACGCT-1-3	Mature B cells	-3200.76	3167.77
TTTGTTGTCTGCGGGT-1-3	CD8 T cells	-3152.04	3420.03
AAACCCAAGCAGAAAG-1-0	Tregs	-3167.23	3287.56
CAATGACTCCACGGAC-1-2	Mature B cells	-161.378	804.706
GCTGGGTTCGTTGCCT-1-0	Mature B cells	-64.1794	795.398
TGCAGATGTTCTGAGT-1-0	Mature B cells	-136.763	869.468
GCTACCTCATCGTTCC-1-0	Cycling B/T cells	-198.328	855.736
CGAGGCTAGTACGAGC-1-2	Mature B cells	-55.5703	906.771
TAGGGTTTCGAAGCCC-1-2	Cycling B/T cells	-618.527	1252.63
GTAACACAGTTGCGAG-1-0	Migratory DCs	-527.57	1049.5
GTTAGTGCATGGAGAC-1-3	Cycling B/T cells	-722.85	1109.06
CTGCCATGTGTCCATA-1-1	CD8 T cells	-527.411	1129.71
TCAGGTAAGGGCCCTT-1-3	Tregs	-677.626	1273.7
CTGCATCTCCCGAGAC-1-2	CD8 T cells	-1768.88	2751.9
CATACCCAGCCAACCC-1-0	CD8 T cells	-1751.26	3011.87
CCTCCTCAGGCTGAAC-1-1	CD8 T cells	-1789.35	2982.28
AGTGTTGAGTTCCGGC-1-1	CD8 T cells	-1798.44	2829.62
CAATGACGTAGTCTTG-1-2	CD8 T cells	-1831.58	2880.89
GTAGCTAAGGGCTGAT-1-2	CD8 T cells	-1970.28	2392.92
TTCTTCCAGTCACTGT-1-1	CD8 T cells	-1847.51	2513.31
GTAGAGGTCTGACGCG-1-0	CD8 T cells	-1925.25	2449.87
ACCTGTCAGTTGCTCA-1-1	CD8 T cells	-1889.52	2592.67
GTAACCACAATAGAGT-1-2	CD8 T cells	-2062.68	2538.13
GGATGTTGTTGAATCC-1-2	pDCs	-3317.2	2063.35
TCGATTTCAACTTCTT-1-2	Cxcl9-high monocytes	-3425.47	2136.24
AAAGGGCTCGTTCTCG-1-1	pDCs	-3250.44	2261.54
TGGGAGAAGTGCGCTC-1-0	cDC2s	-3351.23	2315.56
TGGGAGAGTCCGAAAG-1-1	Ifit3-high B cells	-3147.02	2261.29
ATCCGTCTCTCACCCA-1-0	cDC1s	-2264.7	3807.25
TGGAGGATCAACCGAT-1-2	Cycling B/T cells	-2147.5	3784.91
TTCATTGGTTCTCCTG-1-3	Cycling B/T cells	-2269.82	3464.78
AGGGTTTAGGGATGTC-1-1	Cycling B/T cells	-2029.46	3569.96
ACGTTCCCAATCTCTT-1-3	Cycling B/T cells	-2215.88	3922.04
TTTGGTTTCGAAATCC-1-3	Mature B cells	-2776.07	3934.96
TTTGTTGAGAAGAGCA-1-3	CD8 T cells	-2944.27	3714.85
TTTGTTGAGGAACGCT-1-3	Mature B cells	-2863.94	3962.85
TTTGTTGTCTGCGGGT-1-3	CD8 T cells	-2843.72	3800.31
AAACCCAAGCAGAAAG-1-0	Tregs	-2801.12	3980.22
TTTGGTTTCGAAATCC-1-3	Mature B cells	-3111.02	3767.05
TTTGTTGAGAAGAGCA-1-3	CD8 T cells	-3037.81	3943.33
TTTGTTGAGGAACGCT-1-3	Mature B cells	-2965.54	4056.55
TTTGTTGTCTGCGGGT-1-3	CD8 T cells	-2914.26	3861.68
AAACCCAAGCAGAAAG-1-0	Tregs	-2866.85	3897.32
TGTCAGATCCCAGGAC-1-2	Mature B cells	-2661.7	1078.6
TGGAACTTCGAAACAA-1-2	Ifit3-high B cells	-2652.22	1011.54
TACGGGCAGGGAGATA-1-0	Mature B cells	-2482.55	1022.23
ATCGTCCAGCACGTCC-1-0	Mature B cells	-2672.17	962.312
AAACGAAAGACGGATC-1-0	Mature B cells	-2501.35	963.528
TTCATTGTCAAGATAG-1-2	Mature B cells	-1736.96	3655.01
CCACGAGGTCGCACAC-1-2	Mature B cells	-1674.18	3668.77
TTCGGTCCAAGAGATT-1-2	Mature B cells	-1836.35	3623.72
CTGCCTACAGAGGTTG-1-2	Mature B cells	-1778.1	3809.41
TGATCAGTCCCAATAG-1-2	Mature B cells	-1626.18	3751.92
TTTGGTTTCGAAATCC-1-3	Mature B cells	-3391.16	3226.89
TTTGTTGAGAAGAGCA-1-3	CD8 T cells	-3394.53	3169.27
TTTGTTGAGGAACGCT-1-3	Mature B cells	-3123.89	3083.83
TTTGTTGTCTGCGGGT-1-3	CD8 T cells	-3285.75	3164.2
AAACCCAAGCAGAAAG-1-0	Tregs	-3336.71	3194.12
AGGGTGACAGGCCTGT-1-1	Cycling B/T cells	-1723.97	2852.08
CTGGTCTGTGTTGATC-1-3	Migratory DCs	-1469.18	2939.28
CATTCATGTTTAGTCG-1-3	Migratory DCs	-1690.2	2998.92
ACCAAACAGCCATCCG-1-2	GD T cells	-1619.14	3013.92
CTCAACCTCCCGAAAT-1-0	Migratory DCs	-1780.49	2977.26
CGAGAAGGTTATGACC-1-1	Mature B cells	-2358.09	869.981
TTCGATTGTTGTGTTG-1-2	Mature B cells	-2389.15	1162.88
GTGAGTTTCTTCGACC-1-2	Mature B cells	-2429.62	1086.5
CACTTCGTCGTGACTA-1-0	Mature B cells	-2369.92	953.873
CTCAGTCGTAGATCGG-1-2	Mature B cells	-2427.65	879.212
GTTAGACGTTGTAAAG-1-0	Mature B cells	-1970.37	437.228
CATACAGTCTGTGTGA-1-2	Mature B cells	-1855.93	409.488
GGGTTATCATACTGAC-1-2	Mature B cells	-1858.62	310.761
TACCCGTGTCATCTAG-1-0	Mature B cells	-1923.45	401.955
ACCTACCTCTGTACAG-1-0	Mature B cells	-1759.94	388.525
CATGAGTAGTGAACAT-1-0	Cycling B/T cells	-636.568	2338.76
GATTCGAAGCGGCTCT-1-0	Mature B cells	-686.395	2358.51
GGGTTATAGTCACTAC-1-0	Mature B cells	-629.237	2178.79
TCTACCGCAGCTAACT-1-3	Mature B cells	-594.775	2301.39
CCGGTAGGTGTGTGTT-1-1	Mature B cells	-743.306	2327.97
CCGTGAGAGTGATCGG-1-1	NK cells	-1832.59	3301.39
CAAGGGATCAGGAGAC-1-1	GD T cells	-1909.13	3139.55
GTTGAACCACTAACGT-1-2	cDC1s	-1923.32	3253.34
TTGCCTGAGCGGTAGT-1-3	cDC1s	-1913.33	3308.31
TTTGGAGTCACTGGTA-1-1	cDC1s	-2080.66	3252.32
TCGAAGTAGTCAGAGC-1-0	CD8 T cells	-1628.12	1299
GGGATGAGTAGGTACG-1-0	CD8 T cells	-1639.86	1416.03
ATTCACTGTATTGAGA-1-3	CD8 T cells	-1649.71	1219.45
GTTGTGAGTTTAAGGA-1-0	CD8 T cells	-1543.96	1213.89
CAGTGCGCATTCACCC-1-0	CD8 T cells	-1596.82	1231.85
GCAACCGAGAGGTTTA-1-2	CD4 T cells	-1350.49	1222.01
TCATTTGGTACTAGCT-1-1	CD8 T cells	-1488.15	1112.5
GAGACCCAGGCCTGCT-1-3	CD8 T cells	-1397.68	1187.24
GAAGAATAGGATACAT-1-2	CD8 T cells	-1436.07	1143.74
GTCCTCAGTGGCAGAT-1-0	CD8 T cells	-1625.47	1140.16
TCCTTCTAGTGAGGTC-1-2	Ifit3-high B cells	-2821.74	779.866
CAACGATGTTGCATAC-1-2	Mature B cells	-2678.2	669.963
ACTATTCTCATGCCCT-1-2	Mature B cells	-2736.17	871.827
TAGATCGAGTACAGAT-1-0	Mature B cells	-2835.03	866.967
TCGTGGGAGAGTATAC-1-2	Mature B cells	-2852.94	719.198
ATTTCACCAGAGTCTT-1-1	CD8 T cells	-1625.22	2650.56
GTAACACGTTGCAAGG-1-2	CD8 T cells	-1698.33	2599.95
TCACGCTCATCGCTGG-1-3	CD8 T cells	-1688.01	2681.32
GAGTTGTCATCGAGCC-1-3	CD8 T cells	-1598.25	2844.88
GATGTTGCACTGGAAG-1-2	CD8 T cells	-1507.13	2606.23
TTTGGTTTCGAAATCC-1-3	Mature B cells	-3052.05	2619.55
TTTGTTGAGAAGAGCA-1-3	CD8 T cells	-3094.81	2513.66
TTTGTTGAGGAACGCT-1-3	Mature B cells	-3103.91	2594.71
TTTGTTGTCTGCGGGT-1-3	CD8 T cells	-3167.58	2495.52
AAACCCAAGCAGAAAG-1-0	Tregs	-3044.13	2550.4
TAATCTCTCACTGGTA-1-2	CD4 T cells	-2671.32	1724.86
TCGACGGTCTTCCTAA-1-2	CD4 T cells	-2590.48	1953.5
TCGAAGTGTAAGATCA-1-0	CD4 T cells	-2635.42	1771.13
TGCGACGCACATGGTT-1-2	Ifit3-high B cells	-2601.13	1714.91
TCAATTCAGCAACAAT-1-1	CD4 T cells	-2740.73	1770.74
GTACAGTGTACCAGAG-1-3	pDCs	-3071.47	1670.64
TTGGGTACAACACGAG-1-1	cDC1s	-2876.55	1653.65
CGCATAATCTTCGGTC-1-3	pDCs	-2937.66	1737.96
ACACCAAAGCTAAGTA-1-0	pDCs	-3000.84	1734.35
GCTGGGTGTACGATGG-1-0	pDCs	-2889.14	1775.79
CTAGGTAAGCAACAGC-1-2	CD4 T cells	-2569.38	2082.98
AGACAGGAGAGAATCT-1-3	CD4 T cells	-2659.05	2062.67
TTGGGCGCAAGAGTGC-1-0	CD8 T cells	-2650.97	1982.49
AGCGCCACAAGGTCTT-1-2	CD8 T cells	-2689.06	2108.75
AACCTTTTCCACACAA-1-2	Tregs	-2789.39	2143.31
TGGATCAGTAGCCCTG-1-2	CD4 T cells	-1637.32	956.126
CCCTTAGCAGTACTAC-1-2	CD8 T cells	-1770.04	918.966
TGGGTTAAGCAAGCCA-1-2	CD8 T cells	-1680.43	908.788
TGATCTTTCCAGTGTA-1-0	CD8 T cells	-1750.2	940.107
TGCGATACACGGGTAA-1-0	CD8 T cells	-1734.88	847.257
ACCAAACCAAGTCGTT-1-1	CD4 T cells	-1773.73	2119.25
TTCTAGTCATCCAATG-1-1	CD8 T cells	-1890.43	2193.28
GGACGTCGTAGGCAAC-1-0	CD8 T cells	-1959.11	2129.01
ACCGTTCGTCTCAAGT-1-2	CD4 T cells	-1813.54	2169.14
TCATCCGGTTGTTGTG-1-1	CD8 T cells	-1870.49	2129.26
AAAGGATGTATTGACC-1-3	cDC2s	-3159.42	1966.05
AGGAGGTTCCACAGCG-1-2	pDCs	-3022.26	1910.1
TCACGCTTCCAGCCTT-1-3	Ifit3-high B cells	-3225.88	2097.75
CTTCAATGTCGGAAAC-1-2	pDCs	-3177.58	1791.24
CGCGTGATCACTGATG-1-3	cDC2s	-2878.09	1890.03
GGCGTCAAGCCTCTTC-1-0	Mature B cells	-637.208	2424.26
TGTGATGAGTCACTAC-1-2	Mature B cells	-479.854	2490.8
CCCTCTCAGCTGACTT-1-0	Mature B cells	-584.084	2642.85
TTGGGTACATTGTGCA-1-0	Mature B cells	-555.18	2380.51
ATAGGCTAGATGCAGC-1-0	Mature B cells	-450.931	2570.96
ATAGAGATCGATTTCT-1-2	Mature B cells	-2164.17	288.313
ACCCTCAGTTAAGAAC-1-3	Mature B cells	-2003.19	232.117
AACCCAACAGGTGGAT-1-2	Mature B cells	-2199.74	494.615
TGTGCGGCATGGCTAT-1-2	Mature B cells	-2108.65	384.435
TAGACTGGTGAGATTA-1-2	Mature B cells	-2051.12	400.15
AACGGGAAGCACTCAT-1-1	CD8 T cells	-1922.51	2164.4
ATTCAGGAGCATTTGC-1-2	CD8 T cells	-1693.38	2070.95
TTTGACTGTGTGTGTT-1-2	CD8 T cells	-1804.92	2266.66
CACATGAAGGGTGGGA-1-1	CD8 T cells	-1833.1	2030.45
GTGGAAGTCGGTAAGG-1-1	CD4 T cells	-1777.2	2181.48
TTTGGTTTCGAAATCC-1-3	Mature B cells	-2946.02	3101.77
TTTGTTGAGAAGAGCA-1-3	CD8 T cells	-3055.41	3003.04
TTTGTTGAGGAACGCT-1-3	Mature B cells	-3106.75	3048.7
TTTGTTGTCTGCGGGT-1-3	CD8 T cells	-3171.17	3269.95
AAACCCAAGCAGAAAG-1-0	Tregs	-3158.79	3081.89
GTTGTCCCAGACCGCT-1-3	Ifit3-high B cells	-1534.09	498.772
GTTACCCGTTTCCATT-1-3	Mature B cells	-1534.3	641.636
CTCAGTCGTACGACTT-1-1	Mature B cells	-1586.05	425.644
CAAAGAAAGTGGTCAG-1-0	Mature B cells	-1562.44	541.834
TCCCATGTCAGAGTTC-1-0	Mature B cells	-1528.76	388.932
TCATGCCTCGAACACT-1-0	CD8 T cells	-1734.45	1174.67
ACGGTTAAGGTTGAGC-1-0	CD8 T cells	-1525.82	1120.21
ACTTTGTCACAATCTG-1-2	CD4 T cells	-1605.52	1174.83
CACTGTCCACACACTA-1-1	CD8 T cells	-1580.05	1080.48
CACATGATCCATCTGC-1-0	CD8 T cells	-1446.91	1041.71
GTTTACTTCCTTCTTC-1-2	CD8 T cells	-2094.61	2888.2
AGAAATGAGCCTCTCT-1-0	CD8 T cells	-2035.88	2877.59
GTCAAACCATCTCGTC-1-2	CD8 T cells	-2098.57	2800.26
GCAGGCTGTCTACAAC-1-2	CD8 T cells	-2053.22	2948.68
TCTGGCTTCTCCGAGG-1-1	CD8 T cells	-1980.82	2875.97
TTTGGTTTCGAAATCC-1-3	Mature B cells	-3579.23	2764.79
TTTGTTGAGAAGAGCA-1-3	CD8 T cells	-3502.28	2801.79
TTTGTTGAGGAACGCT-1-3	Mature B cells	-3347.63	2654.32
TTTGTTGTCTGCGGGT-1-3	CD8 T cells	-3560.52	2600.16
AAACCCAAGCAGAAAG-1-0	Tregs	-3530.37	2655.26
GAGTTGTTCACACGAT-1-2	CD4 T cells	-1274.53	1133.92
AGTTCGACACCAGCTG-1-1	CD8 T cells	-1336.41	1255.19
CTCTGGTGTTCCGCGA-1-3	CD8 T cells	-1390.27	1176.44
GGTAACTGTCGCCACA-1-2	CD8 T cells	-1334.15	1200.08
CCTTCAGGTTTCCAAG-1-2	CD8 T cells	-1184.92	1120.15
AACCTTTTCCTTCTAA-1-2	Mature B cells	-1985.41	4009.84
CCGTGAGCATCGGATT-1-2	Ifit3-high B cells	-2110.39	4033.8
TCCAGAAAGCACAAAT-1-1	Mature B cells	-2013.72	4059.97
CATCGCTTCTGCGAGC-1-2	Mature B cells	-2055.01	4008.43
CTGCCATCACGGAAGT-1-2	Mature B cells	-2137.75	3972.09
AAAGTCCGTCACAGAG-1-3	Mature B cells	-316.139	764.09
TAGGTACGTATGAGAT-1-0	Mature B cells	-418.518	685.452
TCTATACCATTAAGCC-1-0	Mature B cells	-327.883	693.808
CATCCACTCGGCTCTT-1-3	Mature B cells	-318.984	524.58
TAATTCCTCTGAGAAA-1-0	Mature B cells	-374.767	714.206
TCAGTGATCCCTAGGG-1-2	Mature B cells	-2672.47	2061.93
TTGGGATGTTTACTTC-1-1	CD8 T cells	-2572.23	2052.41
ACGGGTCCAAGTCATC-1-2	pDCs	-2654.15	1838.55
TGTTACTAGGAAGAAC-1-3	Tregs	-2566.73	1771.68
ACTTCGCTCTTGTTAC-1-1	Mature B cells	-2567.23	1925.11
CACAGGCAGGAGAGTA-1-1	Mature B cells	-2922.21	2434.67
CACAGGCTCTATGTGG-1-1	CD8 T cells	-3040.97	2278.01
CACATGAAGGATGCGT-1-1	CD8 T cells	-2856.69	2302.5
CACATGAAGGGTGAAA-1-1	CD8 T cells	-3106.39	2279.32
TAAGCACAGAGTCAGC-1-2	Mature B cells	-2916.34	2331.33
TTTGGTTTCGAAATCC-1-3	Mature B cells	-3670.49	2843.74
TTTGTTGAGAAGAGCA-1-3	CD8 T cells	-3623.21	2773.25
TTTGTTGAGGAACGCT-1-3	Mature B cells	-3548.94	2935.28
TTTGTTGTCTGCGGGT-1-3	CD8 T cells	-3510.31	2891.35
AAACCCAAGCAGAAAG-1-0	Tregs	-3570.17	2678.08
TTTGGTTTCGAAATCC-1-3	Mature B cells	-3442.19	3150.87
TTTGTTGAGAAGAGCA-1-3	CD8 T cells	-3548.36	3229.14
TTTGTTGAGGAACGCT-1-3	Mature B cells	-3491.82	3175.2
TTTGTTGTCTGCGGGT-1-3	CD8 T cells	-3554.99	3085.2
AAACCCAAGCAGAAAG-1-0	Tregs	-3606.56	3052.59
GTTCATTCACCGTCGA-1-1	Mature B cells	-1259.95	3011.33
ACGATGTAGACTTCAC-1-2	Cycling B/T cells	-1201.86	3180.58
CCATAAGAGCCTTCTC-1-1	Mature B cells	-930.729	3107.21
TCGTCCAAGGTAGCCA-1-0	Mature B cells	-1306.14	3204.06
TGCGGGTCATGATAGA-1-2	Mature B cells	-1206.67	3041.28
TCGGTCTTCCGCTGTT-1-3	Mature B cells	-1208.85	587.503
CTGAATGCAGTTACCA-1-0	Mature B cells	-1190.99	671.725
GCACATATCCCATGGG-1-0	Mature B cells	-1235.9	745.023
TGCCGAGTCCCTCAAC-1-3	Mature B cells	-1241.36	687.778
TTCGATTCAGGAGGTT-1-3	Mature B cells	-1181.66	743.403
ACACAGTTCTGGCTGG-1-3	Cycling B/T cells	-1283.62	2670.17
CAATGACAGGACTAAT-1-2	Mature B cells	-1201.05	2668.33
ATGGATCCAAAGGATT-1-1	Ifit3-high B cells	-1186.34	2875.93
AGTAGCTGTTGCCTAA-1-1	Mature B cells	-1138.87	2704.09
TGTCCACGTACCTGTA-1-2	Mature B cells	-1268.89	2823.06
CCTCAGTGTTCATCTT-1-0	Mature B cells	-902.512	1572.86
GTCCTCAGTAGTTAGA-1-3	Mature B cells	-815.439	1504.45
AATTCCTGTGGCTTAT-1-1	Mature B cells	-897.878	1511.46
AGTGACTAGTAGCCAG-1-2	Mature B cells	-964.395	1515.17
GATAGCTAGTTCCATG-1-3	Mature B cells	-809.134	1594.71
GCAGTTAGTCGAGTTT-1-2	CD8 T cells	-1368.47	2026.19
ATGCGATAGCGCTGAA-1-1	CD4 T cells	-1435.41	1981.76
CTACAGAAGCATTTCG-1-2	CD8 T cells	-1104.58	2038.1
GAGCCTGGTATGCGGA-1-1	CD8 T cells	-1227.6	2038.96
ACTGATGCATCGTTCC-1-0	CD8 T cells	-1262.47	2105.51
TTTCAGTCACAGAGCA-1-2	pDCs	-3115.38	2073.21
CATTGTTAGGACGCTA-1-1	Ly6-high monocytes	-2877.07	2003.81
ACCCTTGGTGGTCTAT-1-0	pDCs	-3057.68	2043.66
CTCAATTTCGGCCTTT-1-2	Ifit3-high B cells	-2990.89	2118.21
TTTCGATCACCTCGTT-1-2	Ly6-high monocytes	-2904.2	2116.64
GAAGAATCACACGGTC-1-2	CD4 T cells	-2760.49	2329.55
AAGGTAAGTGTAGTGG-1-3	CD4 T cells	-2693.26	2088.4
GTTCGCTTCCAGCACG-1-1	CD4 T cells	-2534.6	2372.84
GTACAACGTGGAGAAA-1-2	CD4 T cells	-2769.37	2250.95
GCAACATTCTCAACCC-1-1	CD4 T cells	-2639.1	2203.75
CTCCCAACACGACAGA-1-0	Cycling B/T cells	-2322.95	3812.85
CATAGACGTTCGGTCG-1-1	Migratory DCs	-2473.88	3651.5
GCCTGTTTCAGGAACG-1-0	Migratory DCs	-2307.49	3753.69
AGCTTCCAGCTAAATG-1-1	Migratory DCs	-2303.72	3693.01
TCCTCGACAGTCCGTG-1-2	Migratory DCs	-2410.19	3538.11
ACGGTTAGTTGTTGCA-1-3	CD8 T cells	-2323.46	3114.01
GTTACGATCCGGACGT-1-1	CD8 T cells	-2151.25	3160.91
TGATTCTCATTCTTCA-1-2	CD8 T cells	-2241.48	3078.96
GCGAGAAAGTTGCCCG-1-1	CD8 T cells	-2200.5	3121.34
ACCATTTGTTCAGCTA-1-0	CD8 T cells	-2097.27	3120.52
TTGCTGCTCACTTCTA-1-3	Mature B cells	-1549.71	19.3946
CACAACATCTGAGGTT-1-0	Mature B cells	-1307.45	9.93851
GCAACCGCAGGATGAC-1-3	Mature B cells	-1352.18	73.1661
AGCCACGGTAAGCGGT-1-0	Mature B cells	-1425.3	88.734
GTAATGCCAGAGATGC-1-2	Mature B cells	-1318.61	107.07
CACAACAAGGTGCAGT-1-0	Ifit3-high B cells	-1225.64	862.723
GTCTTTAAGCCGTCGT-1-2	Mature B cells	-1195.22	1053.67
AACAGGGTCTGTTCAT-1-0	Mature B cells	-1201.49	1119.84
ATGGGTTCATATCGGT-1-1	Mature B cells	-1226.44	1008.71
GTTCTATTCCGTCCTA-1-0	Mature B cells	-1078.72	861.303
ATCATTCCAACCGCTG-1-2	Mature B cells	-1830.23	3376.84
AGATGCTTCGTAGGAG-1-0	Ifit3-high B cells	-1707.54	3326.55
CCACACTGTTCAGTAC-1-2	Mature B cells	-1715.59	3269.53
TTCCGGTGTGTCTTAG-1-0	Mature B cells	-1644.92	3284.81
CCGATCTAGTGAACAT-1-3	Mature B cells	-1776.48	3265.08
CACCGTTGTTCGAAGG-1-0	Mature B cells	-2741.62	1819.42
CCATAAGAGATACTGA-1-1	Mature B cells	-2685.53	1902.4
CACCAAAAGTCATAGA-1-1	Mature B cells	-2599.69	1913.53
CAAGCTACAATTGCAC-1-0	pDCs	-2727.57	1947.67
AAGCCATGTCATCGCG-1-0	Mature B cells	-2812.61	2006.24
GTTTGGACAGGGCTTC-1-0	CD8 T cells	-1292.85	2347.67
GGTCTGGGTGCAACAG-1-1	CD8 T cells	-1485.49	2317.82
GTGTTAGCACAACGCC-1-2	CD4 T cells	-1624.11	2333.5
CTGCGAGGTGCTCTCT-1-2	CD8 T cells	-1437.27	2441.42
CGGGCATCACCGTACG-1-1	CD8 T cells	-1378.76	2313.96
ACACTGAGTATCGGTT-1-0	Mature B cells	-1339.06	645.826
AAGATAGAGAATTGCA-1-1	Mature B cells	-1346.09	510.384
GTCTCACAGGAGGCAG-1-0	Mature B cells	-1193.37	638.216
AGAGCCCAGTTAACAG-1-1	Mature B cells	-1297.1	488.768
CATTGAGTCTCGGCTT-1-0	Mature B cells	-1490.17	599.135
TTAGGCAGTAATTAGG-1-2	CD4 T cells	-1280.56	2022.6
ATCTCTACAACAAGAT-1-2	CD4 T cells	-1048.71	2254.32
CAGGCCAGTCGATTTG-1-2	CD8 T cells	-1303	2091.74
TGATGCAGTGATACTC-1-0	Tregs	-1127.2	2118.87
GTGCTTCGTTTCGTAG-1-1	CD4 T cells	-1104.17	2244.04
CCGCAAGCAGAAGTTA-1-0	Cycling B/T cells	-1072.36	2958.88
TGACTCCGTCCTGTCT-1-0	Cycling B/T cells	-1094.93	3027.13
GATGAGGGTACTTGTG-1-2	Cycling B/T cells	-1144.86	2950.23
ACGTCCTGTGGCATCC-1-3	Cycling B/T cells	-1029.29	2995.77
TTCCAATCACCAACAT-1-2	Mature B cells	-1209.42	2898.96
TCACACCTCGAAATCC-1-0	CD4 T cells	-1628.78	1400.97
GGAATCTGTGTATACC-1-1	CD8 T cells	-1491.26	1417.67
CACAACAAGGGAACAA-1-0	CD8 T cells	-1658.56	1521.03
CATCCGTGTTGCCGAC-1-2	CD8 T cells	-1612.68	1454.34
CCGTGAGGTATCGTGT-1-2	CD8 T cells	-1714.38	1476.75
ATGCCTCTCGTGGGTC-1-2	CD8 T cells	-1531.3	2104.12
GTTATGGGTTGTCATG-1-3	CD8 T cells	-1703.91	2203.44
AAGTTCGCAAATTAGG-1-0	CD8 T cells	-1761.88	1914.33
TCATTTGCAATTCTTC-1-2	CD8 T cells	-1562.73	2059.46
GAATCGTTCAGTCTTT-1-2	CD8 T cells	-1683.86	1956.16
TTACCATGTTTCGGCG-1-1	CD4 T cells	-1970.03	871.358
CAACCTCCAATCAAGA-1-0	CD4 T cells	-2120.14	878.509
GTGCACGAGCAACCAG-1-2	CD4 T cells	-2142.26	924.755
ATCGTCCGTTGCCTAA-1-2	CD4 T cells	-2107.21	822.532
AGATCGTGTACGATTC-1-2	CD4 T cells	-2198.07	709.252
GTTACGATCGGTAACT-1-1	CD4 T cells	-2207.33	2985.47
GACTGATGTCTTGAGT-1-1	CD8 T cells	-2047.61	3019.62
GATCATGCAAGAGTTA-1-0	CD4 T cells	-2167.85	2847.51
CGCCAGAAGCGGTATG-1-1	Tregs	-2380.08	3059.1
GCGAGAAGTCGGAAAC-1-2	CD8 T cells	-2189.68	2918.26
GTGTAACTCATTTACC-1-2	Mature B cells	-1261.36	3122.22
TGTGAGTTCTGTACAG-1-3	Mature B cells	-1303.11	3420.43
CGATGCGCATAAGCGG-1-2	Mature B cells	-1228.64	3275.72
AGAGAGCGTTTCTATC-1-2	Mature B cells	-1416.21	3451.48
TTGGGATCATAGTCGT-1-2	Mature B cells	-1390.51	3399.5
TCATTTGCACAGTATC-1-1	CD8 T cells	-2420.78	2333.3
CTGAATGAGCACCTGC-1-1	CD4 T cells	-2095.9	2139.23
TGAGTCAGTACCTAGT-1-2	CD4 T cells	-2199.77	2258.75
CAGAGCCAGCGCCTTG-1-1	Tregs	-2307.59	2084.63
GTTATGGTCCATTGGA-1-2	CD8 T cells	-2351.55	2258.13
AACACACCAATGGCAG-1-1	CD8 T cells	-2506.02	2316.02
AGTCAACTCGCTTGAA-1-0	CD4 T cells	-2415.56	2405.93
TCCTTTCGTTCGGTCG-1-2	CD8 T cells	-2559.64	2259.71
ATGGAGGAGTGGTGGT-1-2	CD4 T cells	-2441.38	2318.13
GGTGTCGTCGCATTGA-1-0	CD4 T cells	-2484.53	2502.74
ATTCTACGTAGTTACC-1-1	Mature B cells	-546.52	1963.83
ACTATCTAGAGATCGC-1-3	Mature B cells	-602.691	1949.2
ACCTACCGTTGTAGCT-1-1	Ifit3-high B cells	-462.784	1986.7
AGTAACCCAGGAGGAG-1-0	Mature B cells	-585.502	2062.74
GATCGTATCTCCCTAG-1-1	Mature B cells	-589.587	1864.58
GCATCGGGTGAACTAA-1-1	Ly6-high monocytes	-3229.91	1559.54
AGAAATGTCCGAGCTG-1-2	pDCs	-3088.28	1626.01
GAGGGATGTACAGGTG-1-1	Ly6-high monocytes	-3180.68	1498.38
CCTTCAGGTTTGTTCT-1-2	Ly6-high monocytes	-3143.8	1583.7
CTGCCATAGCCTGGAA-1-0	Ly6-high monocytes	-3049.88	1586.02
ACATCGAGTGCGTCGT-1-1	Migratory DCs	-2861.52	2769.17
GCCAGGTTCGCAGTTA-1-2	Migratory DCs	-2931.8	2793.83
GAGCCTGAGTACTCGT-1-2	Migratory DCs	-2983.74	2876.03
TTTACTGAGTCATCCA-1-2	Migratory DCs	-2992.52	2774.79
TAACGACAGAGGACTC-1-2	Migratory DCs	-2924.37	2706.43
ACTACGAGTTCTCGTC-1-1	Mature B cells	-1471.05	3180.05
GTAACACTCATGCGGC-1-0	Mature B cells	-1469.67	3250.59
TTAATCCGTGTCTCCT-1-0	Mature B cells	-1526.69	3227.21
ATGGAGGTCGTGCTCT-1-0	Mature B cells	-1326.42	3234.8
TTCCTCTAGGCTAGCA-1-1	Mature B cells	-1349.6	3289.26
AGGCATTTCGATGCTA-1-2	Mature B cells	-2150.77	3342.84
TTGTTGTCATCAACCA-1-2	Migratory DCs	-2208.03	3421.13
AGGGTCCAGGGTGAAA-1-0	Migratory DCs	-2270.97	3337.63
GAAGAATGTTGTACGT-1-2	Migratory DCs	-2355.2	3542.44
TCGACCTCAGGTCCGT-1-2	Migratory DCs	-2294.77	3525.1
TTTGGAGAGCTAGATA-1-0	CD8 T cells	-2450.9	2139.11
CACTGTCGTCCGGTCA-1-3	CD8 T cells	-2342.29	2156.17
AAAGTCCTCCAAGAGG-1-1	CD4 T cells	-2365.68	2201.75
AGGATAACAAGTGATA-1-1	CD4 T cells	-2374.72	2113.98
GAGCCTGAGGCCGCTT-1-3	CD8 T cells	-2335.62	2259.75
TTTGGTTTCGAAATCC-1-3	Mature B cells	-3084.68	2901.63
TTTGTTGAGAAGAGCA-1-3	CD8 T cells	-2958.01	2871.58
TTTGTTGAGGAACGCT-1-3	Mature B cells	-2866.48	2656.38
TTTGTTGTCTGCGGGT-1-3	CD8 T cells	-3040.52	2637.81
AAACCCAAGCAGAAAG-1-0	Tregs	-3163.57	2612.54
TGGATGTCATTGTAGC-1-0	Ifit3-high B cells	-1551.44	839.862
TGATGGTGTGGCAACA-1-2	Mature B cells	-1640.87	783.741
CATTCATCAGCCATTA-1-0	Mature B cells	-1679.57	650.71
GTAGATCTCCTCTCTT-1-0	Ifit3-high B cells	-1607.11	728.931
CAGGCCAGTCGTACAT-1-3	CD4 T cells	-1529.71	779.409
CATACCCTCTAGCAAC-1-2	Macrophages	-2312.91	4031.84
AGAAGTAGTGGAATGC-1-3	Mature B cells	-2356.38	4105.48
AATGACCCAAGCTGCC-1-1	Mature B cells	-2428.63	4081.03
CACGTTCAGGTGCTAG-1-1	Mature B cells	-2537.66	4047.42
CTCTGGTCAATTAGGA-1-0	cDC1s	-2422.73	4010
TTTGGTTTCGAAATCC-1-3	Mature B cells	-3422.15	3294.14
TTTGTTGAGAAGAGCA-1-3	CD8 T cells	-3429.32	3411.17
TTTGTTGAGGAACGCT-1-3	Mature B cells	-3482.98	3378.37
TTTGTTGTCTGCGGGT-1-3	CD8 T cells	-3540.58	3275.57
AAACCCAAGCAGAAAG-1-0	Tregs	-3551.33	3358.61
TCGTGCTTCCTAGCCT-1-2	Mature B cells	-2568.26	1276.02
TCCATGCTCCAACCGG-1-1	Mature B cells	-2582.41	1403.71
TCCTCCCTCTGAGAAA-1-2	Mature B cells	-2603.75	1229.24
GCATTAGAGGCCATAG-1-0	Mature B cells	-2583.74	1144.76
AGCCAATTCCCGAAAT-1-0	Mature B cells	-2513.92	1283.7
TATATCCTCGTGCATA-1-2	Mature B cells	-2301.03	788.907
TGCTGAAGTTCAGCTA-1-2	Mature B cells	-2378.9	882.158
TAACCAGGTAGGTCAG-1-2	Mature B cells	-2302.05	666.846
ATCTTCAAGAGGCGGA-1-3	Mature B cells	-2171.13	774.464
GCATTAGGTTAATGAG-1-2	Mature B cells	-2046.87	694.31
TGCAGGCTCGGAAGGT-1-1	Macrophages	-3193.66	1361.25
TAGCACAGTTTGATCG-1-0	Macrophages	-3225.77	1416.43
AAAGGATAGCAACAGC-1-0	Macrophages	-3199.72	1309.8
TGTGTGAGTAGGGTAC-1-3	Macrophages	-3050.83	1354.53
GCATCGGTCGCTGACG-1-2	Cxcl9-high monocytes	-3396.41	1392.64
GCATGATGTGGAAATT-1-0	CD8 T cells	-1874.88	1053.48
GTTCTATGTATCTTCT-1-2	CD8 T cells	-1726.82	1142.85
TGGGCGTTCCAGTTCC-1-0	CD8 T cells	-1826.83	1200.08
CAGCCAGCAATGAAAC-1-0	CD8 T cells	-1791.63	1249.26
GTTAGACGTAGTCACT-1-1	CD8 T cells	-1923.16	1109.76
GACGTTATCGAGTGGA-1-0	Mature B cells	-1081.15	624.954
GCTACAATCTGTCTCG-1-2	Mature B cells	-1258.93	888.554
ACTCCCACACTATGTG-1-0	Mature B cells	-1180.94	926.267
ATTTCTGAGATTACCC-1-3	Mature B cells	-1068.67	741.042
GTAACCAAGCGTGAAC-1-2	Ifit3-high B cells	-1103.04	949.679
GAGATGGAGCAACTCT-1-0	Mature B cells	-1688.43	3316.53
AGGTGTTTCCCTTGGT-1-1	Mature B cells	-1621.12	3440.91
GGGTGTCTCGGCCAAC-1-0	Ifit3-high B cells	-1664.98	3475.99
GACTCTCAGCGTGTCC-1-1	Ifit3-high B cells	-1961	3478.35
GCTTTCGAGAAACTCA-1-0	Ifit3-high B cells	-1543.53	3439.82
GTGCACGAGATGTTGA-1-2	Mature B cells	-450.813	900.593
TCCTCTTTCACTCACC-1-3	Mature B cells	-402.259	885.643
GTAGAGGCAAATGAAC-1-0	Mature B cells	-449.149	767.331
CGCATAACAGATAAAC-1-1	Mature B cells	-524.947	749.374
TACCGAACAAATGATG-1-3	Mature B cells	-582.228	738.811
TTTGGTTTCGAAATCC-1-3	Mature B cells	-3364.54	3046.41
TTTGTTGAGAAGAGCA-1-3	CD8 T cells	-3573.76	2946.83
TTTGTTGAGGAACGCT-1-3	Mature B cells	-3505.67	2923.24
TTTGTTGTCTGCGGGT-1-3	CD8 T cells	-3508.57	3058.85
AAACCCAAGCAGAAAG-1-0	Tregs	-3521.83	3000.66
GAGATGGTCGCCAATA-1-1	Cycling B/T cells	-2491.88	2187.98
TTCTTGAGTGGCAACA-1-0	CD4 T cells	-2549.42	2181.36
GATGGAGAGTGAACAT-1-0	CD4 T cells	-2599.13	2182.89
AACAACCTCGACGCTG-1-0	CD4 T cells	-2630.78	2235.48
GACTCTCGTAGTCACT-1-2	CD4 T cells	-2531.77	2242.3
CACTAAGCAGTACTAC-1-2	Mature B cells	-1914.47	3489.94
GAAGTAAAGTATGGAT-1-1	Mature B cells	-2062.17	3592.23
TACGCTCTCCAGTACA-1-1	Mature B cells	-1897.06	3561.87
AGCGCCAAGACCAGAC-1-2	Mature B cells	-1840.09	3635.14
AACCTGAGTCGATGCC-1-0	Mature B cells	-1724.63	3538.48
TAATCTCTCAACACCA-1-2	CD4 T cells	-2416.02	1692.44
GACTTCCAGGCCCGTT-1-1	CD8 T cells	-2377.55	1807.86
CCATCACTCTCGTGAA-1-2	CD4 T cells	-2517.65	1878.13
GAGACCCGTCCAGCAC-1-0	CD4 T cells	-2347.82	1739.78
TACTTGTCAATCCTTT-1-0	CD8 T cells	-2426.48	1756.69
CATTGTTCAATACAGA-1-3	CD8 T cells	-1380.64	2478.89
ATACCTTGTAATGCGG-1-0	CD8 T cells	-1337.36	2439.45
TACAGGTGTATGAAGT-1-2	CD8 T cells	-1445.75	2542.78
GACCAATAGTGATAAC-1-0	CD8 T cells	-1357.43	2529.24
TCTGCCAGTAGCGTAG-1-1	CD8 T cells	-1276.75	2406.77
GTGGTTAGTTATAGCC-1-2	Migratory DCs	-2548.68	3674.09
AGACTCACAATAGGGC-1-1	Migratory DCs	-2603.37	3449.53
CCTTTGGGTTTATGCG-1-0	Migratory DCs	-2398.55	3586.64
CACTTCGGTGCGAGTA-1-1	Migratory DCs	-2449.03	3553.66
ACTACGACAAATCGTC-1-3	Migratory DCs	-2489.92	3556.28
CCATAAGTCAGCGGAA-1-2	Mature B cells	-1415.85	3063.59
ATTCATCTCGCTTGCT-1-1	Mature B cells	-1547.52	3252.54
CCTGCATCACTCCGGA-1-2	Mature B cells	-1544.62	3304.18
CGCGTGACAAGATGGC-1-0	Mature B cells	-1542.13	3202.3
TTCCAATAGCCTCGTG-1-0	Mature B cells	-1678.05	3111.65
AGTCATGTCCGACATA-1-2	Mature B cells	-747.932	1813.44
GTACAACTCGTGCTCT-1-2	Mature B cells	-710.41	1758.07
AGGGTCCGTAAGGTCG-1-0	Mature B cells	-632.055	1635.06
GTAACCACAACCCGCA-1-1	Mature B cells	-749.118	1690.72
GTCGTTCTCTAGCAAC-1-3	Mature B cells	-456.069	1710.61
GTCCACTGTGCCCTTT-1-0	Mature B cells	-1068	239.866
CTTTCAACAGTTGTTG-1-3	Mature B cells	-1092.02	128.144
CCCAACTTCTTCCAGC-1-3	Mature B cells	-1181.06	310.386
CATCCCAGTATGATCC-1-2	Mature B cells	-1162.26	236.885
TCCACGTTCTCGTTTA-1-0	Mature B cells	-1187.97	362.894
TTGGTTTTCTGACCCT-1-1	CD8 T cells	-2016.79	3099.16
CATGCTCTCTATTCGT-1-0	CD8 T cells	-1989.98	3162.61
TTGGGCGCACTAACCA-1-2	Tregs	-2031.51	3241.56
TTCCTCTGTGCCCAGT-1-1	Tregs	-2058.91	3139.61
CTCATCGTCTTCTGTA-1-2	CD4 T cells	-2113.93	3117.33
CACATGAAGGGTGGGA-1-1	CD8 T cells	-2711.51	1416.04
AATGCCATCCCATACC-1-0	cDC2s	-2949.02	1557.19
CGTAAGTGTACGTAGG-1-3	cDC1s	-2882.3	1481.91
CTTTCAATCCAGCAAT-1-2	Mature B cells	-2836.49	1475.26
CTTAGGAAGACGACGT-1-2	Mature B cells	-2779.72	1397.78
ACCTACCGTGGTAATA-1-1	Mature B cells	-629.251	405.729
TCATTTGTCCGTGCGA-1-1	Mature B cells	-682.395	266.476
GTTATGGAGCCTCAAT-1-2	Mature B cells	-380.81	451.654
GTCGTTCCATCTCAAG-1-0	Mature B cells	-549.308	496.885
CGATGGCAGCCATATC-1-3	Mature B cells	-636.729	346.998
TTTGGTTTCGAAATCC-1-3	Mature B cells	-2787.34	2456.8
TTTGTTGAGAAGAGCA-1-3	CD8 T cells	-2792.65	2149.67
TTTGTTGAGGAACGCT-1-3	Mature B cells	-2915.61	2408.46
TTTGTTGTCTGCGGGT-1-3	CD8 T cells	-2867.96	2590.12
AAACCCAAGCAGAAAG-1-0	Tregs	-2757	2405.89
TCCTTTCGTCCCTGAG-1-1	CD8 T cells	-2581.55	2667.78
TCGCTTGCAGCGACCT-1-0	NK cells	-2471.72	2763.43
GTGTGGCCAGTAGGAC-1-0	CD4 T cells	-2406.19	2753.85
GTGGAGACAGCAATTC-1-2	CD8 T cells	-2567.93	2787.71
AGAGAGCTCTCTGGTC-1-0	CD4 T cells	-2611.21	2611.57
ATCGTCCGTACATACC-1-2	Tregs	-2363.44	2800.19
GTGCTTCCAACTGGTT-1-0	Tregs	-2488.12	2742.19
GGAGCAACAAGTCCCG-1-2	Tregs	-2534.92	2859.89
AGGCCACTCAAACTGC-1-2	CD8 T cells	-2288.53	2804.68
GAGGGATAGTCGGCCT-1-2	CD8 T cells	-2434.13	2684.21
TACAACGAGGTTTACC-1-0	CD4 T cells	-2254.98	1655.67
AACGAAACAGGAGACT-1-2	CD4 T cells	-2490.78	1369.77
TTGAACGAGTATGACA-1-3	CD8 T cells	-2394.06	1413.7
CCCTCAACATGACGAG-1-1	CD4 T cells	-2315.8	1602.66
AGGGAGTAGGTTACAA-1-3	CD4 T cells	-2257.07	1503.09
GCCATTCGTTTCTTAC-1-2	Mature B cells	-1810.86	306.816
GTGCGTGAGCACCTGC-1-2	Mature B cells	-1809.39	541.972
AAGTCGTCAATAGAGT-1-0	Mature B cells	-1752.7	366.03
AGGTTGTTCCGATAGT-1-1	Mature B cells	-1763.26	476.144
CAAGGGACATCAGCAT-1-2	Mature B cells	-1869.81	525.933
CTCAGTCTCACTTCTA-1-2	Mature B cells	-1430.44	2920.87
CATTCATAGACTTCAC-1-1	Mature B cells	-1406.55	2975.47
CTCATCGCAGTATACC-1-0	Mature B cells	-1488.93	2928.44
ACACCAAAGGTATAGT-1-3	Ifit3-high B cells	-1519.48	3001.62
CTGCTCAAGACAACAT-1-3	Mature B cells	-1497.04	2861.05
TACAACGCAATTGAAG-1-0	CD8 T cells	-1548.85	2028.23
CACAGATGTATCACGT-1-3	CD8 T cells	-1557.02	1846.81
GATCCCTAGCGTTCCG-1-2	CD8 T cells	-1514.23	2076.34
AAAGTGACAAAGCAAT-1-0	CD8 T cells	-1679.85	1933.61
TCCTCCCCAAGTCCAT-1-1	CD8 T cells	-1526.01	1984.29
AGACTCAGTCAACGCC-1-3	CD8 T cells	-2582.69	2351.31
CATGAGTTCTTGCGCT-1-2	CD4 T cells	-2811.69	2438.42
TGATGGTTCTAGCATG-1-2	CD4 T cells	-2738.08	2285.5
GAGAAATTCTTGGGCG-1-2	CD4 T cells	-2564.27	2285.65
GAAGGACAGGGTGAAA-1-2	CD4 T cells	-2539.98	2401.2
CTCGAGGTCCAGTGCG-1-1	Ifit3-high B cells	-1574.34	3270.75
GGAGGATAGGCTCACC-1-2	Mature B cells	-1759.48	3096.65
GACTATGTCAACGAGG-1-3	Ifit3-high B cells	-1604.88	3317.1
GTAACACAGTGAGGCT-1-0	Mature B cells	-1608.96	3175.73
TTACCGCAGGAAAGTG-1-3	Ifit3-high B cells	-1623.93	3238.85
CATTCTACAGCGTGCT-1-3	Migratory DCs	-2812.6	3807
ACTATTCCAGCAGATG-1-2	Migratory DCs	-2882.4	3768.88
AACGTCATCATATGGC-1-1	Migratory DCs	-2695.93	3805.7
CCGGACATCCAAGAGG-1-1	Migratory DCs	-2816.81	3724.94
TGTGTGATCTAGCCTC-1-3	Migratory DCs	-2540.52	3775.14
TATTGGGAGTACGAGC-1-2	Mature B cells	-766.683	2085.19
TGAGTCAGTTACCTTT-1-2	Mature B cells	-764.802	2227.19
GGGTTTAGTACGTGTT-1-2	Mature B cells	-687.926	2031.25
CTGCAGGTCTCCGAAA-1-1	Mature B cells	-755.235	2002.71
TGCAGGCCAATGTCTG-1-0	Ifit3-high B cells	-669.92	1915.35
AAAGAACTCCCTCGAT-1-0	CD4 T cells	-1519.95	2024.77
TACATTCGTGGGCTTC-1-0	CD8 T cells	-1192.35	1938.34
TGTAGACTCGCCGAAC-1-3	CD4 T cells	-1352.41	1961.8
GTTACGATCTTTACAC-1-2	CD8 T cells	-1439.2	1910.29
TCACTATTCGTGGTAT-1-1	CD8 T cells	-1391.51	1947.01
TATACCTGTACCCACG-1-0	Mature B cells	-1455.47	203.63
ATAGACCTCGATACAC-1-2	Mature B cells	-1248.89	195.448
AGATCGTGTACCCACG-1-1	Mature B cells	-1405.94	425.854
GTGGTTACATAGACTC-1-3	Ifit3-high B cells	-1320.65	196.943
CGTTCTGCATTGAAAG-1-1	Mature B cells	-1466.99	311.263
GAACTGTTCCAACTAG-1-2	Mature B cells	-1891.74	3829.05
ACTTAGGAGGTAATCA-1-0	Mature B cells	-2049	3853.32
CGCCATTCACGACTAT-1-1	Mature B cells	-2028.45	3772.99
GATGGAGCATTCACAG-1-0	Mature B cells	-1958.67	3767.71
GACAGCCCATCATTTC-1-2	Mature B cells	-1931.42	3908.39
ATGGGTTAGCTGACAG-1-3	CD8 T cells	-783.586	568.907
CAAGCTAGTAATGATG-1-1	CD4 T cells	-573.877	606.38
CTAGACAAGTGTCATC-1-3	CD4 T cells	-767.861	707.184
CCCTAACGTGACTAAA-1-3	CD4 T cells	-645.521	679.125
GGCAGTCGTGCCTGCA-1-3	CD4 T cells	-682.226	640.578
TTGTTTGTCTTCGGTC-1-2	Mature B cells	-2266.07	385.762
CTTAGGAGTTCCTTGC-1-0	Mature B cells	-1964.64	409.119
GTGGAGAAGTCGAGGT-1-0	Mature B cells	-2168.96	421.153
ACTTTGTTCTCGGGAC-1-0	Mature B cells	-2153.76	208.023
CTGGTCTGTTCGATTG-1-0	Mature B cells	-2137.2	264.708
GAGGCCTTCAAGCGTT-1-2	Mature B cells	-2434.85	486.798
CCTGTTGCAGTTACCA-1-0	Mature B cells	-2268.77	392.604
TACACCCTCTCGTCGT-1-2	Mature B cells	-2306.75	434.192
TCGTGGGAGGTCATCT-1-0	Mature B cells	-2524.1	405.898
CCGTGAGGTGGCTTGC-1-0	Mature B cells	-2177.94	547.826
TTGCCTGGTAGAGGAA-1-0	Mature B cells	-181.897	1103.78
GTCACTCTCATTTGGG-1-2	Mature B cells	-111.246	853.878
AACCAACTCTGAGAGG-1-1	Mature B cells	-113.635	996.156
AAAGGTAGTATCACCA-1-3	Mature B cells	-219.342	982.331
CTTCCTTTCTGCGATA-1-0	Mature B cells	-74.5609	907.723
CACTAAGTCCGAGGCT-1-1	Cxcl9-high monocytes	-3240.03	1926.13
CTCCTTTTCGTGTGGC-1-3	Macrophages	-3388.67	1876.81
ATTCCCGGTAACAAGT-1-0	Cxcl9-high monocytes	-3258.38	2040.83
GGGACAATCCATACTT-1-2	Macrophages	-3186.9	1988.55
CTCAAGAGTGTCCTAA-1-1	Cxcl9-high monocytes	-3346.25	2084.67
TAACCAGAGAAGCGAA-1-1	Mature B cells	-165.708	1193.33
TGATTTCCAAATAGCA-1-3	Mature B cells	-217.974	1358.24
GCCAGGTAGGTACAGC-1-3	Ifit3-high B cells	-165.543	1355.9
GATAGCTGTGTCCGGT-1-0	Mature B cells	-101.216	1308.24
AACTTCTAGTGTAGAT-1-3	Mature B cells	-259.283	1290.34
TTTGGTTTCGAAATCC-1-3	Mature B cells	-3251.95	3287
TTTGTTGAGAAGAGCA-1-3	CD8 T cells	-3396.4	3114.4
TTTGTTGAGGAACGCT-1-3	Mature B cells	-3306.78	3154.52
TTTGTTGTCTGCGGGT-1-3	CD8 T cells	-3466.98	3222.85
AAACCCAAGCAGAAAG-1-0	Tregs	-3254.36	2966.12
TCGTAGAGTTGTGTTG-1-1	Ifit3-high B cells	-1553.59	3767.47
AAGCGTTAGCAAATGT-1-2	Mature B cells	-1666.14	3706.24
TGTCCACGTCGGTGTC-1-2	Mature B cells	-1623.88	3650.64
TCAAGCATCGCAGTTA-1-3	Mature B cells	-1510.35	3710.49
GTGCACGCACCCTATC-1-2	Cycling B/T cells	-1576.01	3711.89
TCATGGATCCGTTGAA-1-1	Mature B cells	-875.527	2016.38
ACATGCATCAAACTGC-1-2	Mature B cells	-822.353	2168.12
AAGTACCGTGACAGGT-1-0	Mature B cells	-984.197	1985.26
AGGACTTCAAATGGCG-1-0	Mature B cells	-1092.02	2029.82
GGCTTTCGTCGGCACT-1-1	Mature B cells	-978.765	2108.91
AATAGAGGTTATCCAG-1-1	Ifit3-high B cells	-2975.53	2054.15
TGGAACTAGACTACCT-1-2	pDCs	-2758.23	2007.13
GGAGGATTCTCGAACA-1-2	Ifit3-high B cells	-2906.64	1944.29
AATTCCTGTGTCCACG-1-0	Mature B cells	-2614.74	2006.44
ATTCTACAGGATACAT-1-0	Cycling B/T cells	-2953.39	1996.13
GCCAACGGTGCGCTCA-1-0	CD8 T cells	-1542.91	1426.47
CTGAGGCTCCAGTACA-1-0	CD8 T cells	-1402.65	1422.97
TGGGTTACAATCGCCG-1-0	CD8 T cells	-1554.59	1323.62
GTCGCGACACGTCGGT-1-0	CD8 T cells	-1472.11	1454.91
AAACGCTTCCGATCTC-1-3	CD8 T cells	-1338.9	1459.26
GGGATCCTCAAGAAAC-1-1	CD4 T cells	-1189.62	2406.56
AAGGTAATCTGACAGT-1-0	CD4 T cells	-1227.81	2468.11
CCTCCAAAGCGACAGT-1-0	CD4 T cells	-1248.22	2405.07
TGTGCGGAGACAGTCG-1-0	CD4 T cells	-1150.83	2482.86
TTGTGGACAGACATCT-1-1	Tregs	-1216.16	2340.59
CCCTTAGGTTAAGTCC-1-2	CD4 T cells	-2039.47	1052.12
GTAGGAGAGGATATAC-1-1	CD8 T cells	-2156.12	1096.12
TGCGACGAGCTACTAC-1-2	CD8 T cells	-2201.8	1007.86
TCATCCGAGGTTCAGG-1-2	CD8 T cells	-2106.3	894.669
ATCCCTGGTCTGTGCG-1-2	CD8 T cells	-2066.11	1158.25
TCAATTCCACTACAGT-1-2	CD8 T cells	-1357.86	2141.79
CACCGTTGTACAGTTC-1-2	CD8 T cells	-1333.21	2213.03
CCTCATGTCACTCTTA-1-1	CD8 T cells	-1382.9	2166.28
CATTCTATCTACCAGA-1-2	CD4 T cells	-1251.71	2238.12
ATAGAGAAGGTCCCGT-1-0	CD8 T cells	-1430.28	2193.24
AACACACAGATGTTGA-1-0	Mature B cells	-757.327	2142.62
GTTCCGTTCAAGCCAT-1-1	Mature B cells	-744.091	2079.23
TGTTGAGGTAACCCGC-1-1	Mature B cells	-613.59	2172.61
AATGCCAAGATTCGAA-1-3	Mature B cells	-635.881	2118.58
ACGTCCTTCTTCGGTC-1-1	Ifit3-high B cells	-693.663	2126.92
CTATCTAAGGCACCAA-1-1	CD8 T cells	-2351.6	1593.28
ATGCCTCTCTTCCCAG-1-2	CD4 T cells	-2482.6	1471.65
TCATGGAGTCTGCCTT-1-0	CD4 T cells	-2388.29	1540.29
CGAGAAGTCGGATAAA-1-0	CD4 T cells	-2431.93	1579.6
CGGGCATTCGTCGACG-1-0	NK cells	-2344.24	1660.79
TTTGGTTTCGAAATCC-1-3	Mature B cells	-3389.06	3075.6
TTTGTTGAGAAGAGCA-1-3	CD8 T cells	-3387.16	3277.38
TTTGTTGAGGAACGCT-1-3	Mature B cells	-3501.79	3141.96
TTTGTTGTCTGCGGGT-1-3	CD8 T cells	-3571.05	3249.82
AAACCCAAGCAGAAAG-1-0	Tregs	-3460.77	3198.49
TTTGGTTTCGAAATCC-1-3	Mature B cells	-3498.15	2833.6
TTTGTTGAGAAGAGCA-1-3	CD8 T cells	-3382.71	2724.22
TTTGTTGAGGAACGCT-1-3	Mature B cells	-3335.57	2655.65
TTTGTTGTCTGCGGGT-1-3	CD8 T cells	-3202.94	2535.06
AAACCCAAGCAGAAAG-1-0	Tregs	-3320.86	2758.14
CTCCCTCAGTCTTCCC-1-2	Mature B cells	-3032.86	1175.46
TCATGTTAGTAAACGT-1-3	Mature B cells	-3024.73	1059.44
CACTGGGTCACCCTCA-1-1	Mature B cells	-3023.54	1228.46
TTAATCCCATGGGTTT-1-2	Mature B cells	-3007.57	1133.64
GCATCTCAGGAGGGTG-1-2	Ifit3-high B cells	-3083.98	1146.22
CTCCATGCATAACCCA-1-3	Cycling B/T cells	-795.075	212.968
TGGGCTGGTCTCGGGT-1-2	cDC2s	-885.198	360.493
ACATCGACAATTGCAC-1-1	Ifit3-high B cells	-761.285	395.79
CTGGACGTCCGCGAGT-1-3	CD4 T cells	-741.786	204.839
CCTCTAGTCTGCTCTG-1-2	Tregs	-845.755	417.811
GGGCTCAGTCGAATGG-1-2	CD8 T cells	-1869.15	1314.85
TCTTTGATCGGCCAAC-1-3	CD4 T cells	-2003.74	1463.24
AATAGAGCAATTGCCA-1-3	CD8 T cells	-2033.76	1562.15
TAGGAGGCACGATAGG-1-1	CD8 T cells	-2019.46	1636.39
CTACCCATCATTCGTT-1-0	CD8 T cells	-1898.17	1540.33
TAGACTGCAAGGAGTC-1-2	Mature B cells	-1552.11	17.8639
CGCGTGATCTCTGGTC-1-2	Mature B cells	-1618.89	152.103
ATAGACCGTTACACTG-1-0	Mature B cells	-1521.93	216.157
AATGCCATCGACGCGT-1-2	Mature B cells	-1623.76	26.6825
TCCTTCTCAAACACGG-1-2	Mature B cells	-1506.99	52.9259
GGAACCCCACCCTCTA-1-0	Mature B cells	-1201.72	3049.2
GTCTTTACAATCGCAT-1-2	Mature B cells	-1238.27	2913.51
CTAAGTGGTTCGATTG-1-2	Mature B cells	-1274.53	2996.21
ACCCAAACAGTCGTTA-1-1	Mature B cells	-1281.72	3134.08
GGGTTTATCTTCACAT-1-2	Mature B cells	-1364.39	2857.34
TACTGCCTCTTGCAAG-1-3	Tregs	-1372.55	2284.96
TTTCACAAGGTTCCAT-1-1	CD8 T cells	-1476.51	2291.33
CAAAGAATCGTAGAGG-1-0	Tregs	-1343.16	2353.93
TTACCGCTCCCTCGTA-1-3	CD8 T cells	-1250.05	2237.96
CAATTTCAGGACAGTC-1-1	CD8 T cells	-1208.39	2502.99
AGCTACATCGTTCCTG-1-2	Tregs	-2509.07	3101.62
AAATGGAAGTAAGCAT-1-0	CD8 T cells	-2460.67	3141.07
TCATACTTCATTTCCA-1-1	Tregs	-2385.99	2827.85
CATCGGGCAGTCACGC-1-1	NK cells	-2478.82	3047.32
ATACCTTCATAACCCA-1-2	CD4 T cells	-2480.52	2960.57
CGAAGGATCCAACCGG-1-0	Mature B cells	-3001.29	1264.09
CTACGGGTCTAACACG-1-1	Mature B cells	-3105.8	1361.65
TCACACCGTAGTCGGA-1-0	Mature B cells	-3149.51	1326.81
TGAGGGATCTCGAACA-1-0	Mature B cells	-3041.03	1364.29
AAAGGTAGTAGTGGCA-1-2	Ifit3-high B cells	-3160.85	1251.27
TTGGTTTCATTCTGTT-1-3	Mature B cells	-759.547	1287.98
AGTAGTCCAGCTTCGG-1-3	Mature B cells	-713.712	1216.97
AGCCAGCGTCTAACTG-1-0	Mature B cells	-753.614	1154.32
CGTGAATTCGACCACG-1-3	Mature B cells	-664.164	1285.05
GGTGAAGCAATTGAGA-1-1	Mature B cells	-820.375	1291.59
AGTCATGAGGTGCATG-1-2	GD T cells	-2710.01	2891.6
TTGAGTGTCCCAGGCA-1-2	CD4 T cells	-2717.83	2944.15
CTTCGGTGTGCCCAGT-1-2	CD4 T cells	-2811.05	2979.05
GATAGCTTCAAAGAAC-1-1	NK cells	-2704.18	2996.09
CGCCAGAAGGTAGACC-1-1	CD4 T cells	-2927.78	2856.12
TGAGGGAAGGTACAAT-1-1	Mature B cells	-1913.39	3704.22
TATCGCCTCGTGACTA-1-0	Mature B cells	-1764.46	3762.89
CAGAGCCTCCATTGTT-1-2	Mature B cells	-1794.04	3809.1
GGGACTCTCGTACCTC-1-1	Mature B cells	-1852.2	3812.72
CCGCAAGTCACTTGTT-1-1	Mature B cells	-1727.1	3923.02
CACATGAAGGATGCGT-1-1	CD8 T cells	-3147.01	2278.2
CACATGAAGGGTGAAA-1-1	CD8 T cells	-3129.98	2451.4
CACATGAAGGGTGGGA-1-1	CD8 T cells	-3161.38	2335.36
CACATGACAAGTATCC-1-1	Mature B cells	-3116.77	2397.36
AGGCCACTCATCGGGC-1-2	pDCs	-3449.96	2443.26
CATACCCGTATCGGTT-1-1	CD8 T cells	-2245.88	1366.7
ATGATCGGTGTCCGTG-1-1	CD8 T cells	-2085.8	1396.48
TCGGTCTGTCGTACAT-1-1	CD4 T cells	-2087.57	1228.94
AGCATCACATTCTTCA-1-1	CD4 T cells	-2094.62	1395.34
AATGCCAGTTAACAGA-1-2	CD8 T cells	-2075.7	1299.96
CCCAACTTCTGCCCTA-1-2	CD8 T cells	-1653.61	2516.15
TCACTATGTTGGTAGG-1-2	CD4 T cells	-1714.65	2616.62
TCTCAGCGTAGGACTG-1-1	CD8 T cells	-1567.11	2551.8
TATCGCCCAACCGTAT-1-0	CD8 T cells	-1759.52	2645.16
TAGATCGAGCCAGAGT-1-0	CD8 T cells	-1621.42	2572.91
CTACTATCACTGTGTA-1-0	CD8 T cells	-1067.19	1454.21
GTTAGACCATGAGTAA-1-1	CD4 T cells	-1014.79	1422.32
TCACACCGTAGTGTGG-1-2	CD4 T cells	-934.886	1449.35
AGTAGTCCAATCGTCA-1-1	CD8 T cells	-997.591	1552.13
TATTGGGTCTGGCCTT-1-1	CD8 T cells	-1106.72	1507.11
CGGGCATGTACGTGAG-1-2	Mature B cells	-792.503	270.646
TCTTCCTTCTAAGCGT-1-2	Mature B cells	-707.636	313.351
CTTCTCTGTTTCCAAG-1-0	Mature B cells	-627.397	245.694
CTATAGGCACTTCAAG-1-0	Mature B cells	-732.195	188.364
GCCAGCAAGGAGTCTG-1-3	Mature B cells	-607.802	300.339
CACATGAAGGGTGAAA-1-1	CD8 T cells	-2406.39	2686.19
TTCACGCGTTAACAGA-1-1	Ifit3-high B cells	-2575.54	2532.3
TCTCACGCATTGACCA-1-1	CD4 T cells	-2775.33	2635.88
TGGGAGACATGACTGT-1-2	Ifit3-high B cells	-2765.41	2795.89
CTGTGGGAGACGCTCC-1-1	CD4 T cells	-2693.73	2786.61
CATCGTCTCCTAACAG-1-2	Mature B cells	-755.051	691.287
GAGCTGCTCTCGGTCT-1-0	Mature B cells	-840.396	677.746
GATTCTTCAACTAGAA-1-1	Mature B cells	-831.473	740.47
CTCTCGAAGAAATTGC-1-1	Mature B cells	-899.262	735.166
AGCCAATGTATGAGAT-1-0	Mature B cells	-732.254	756.169
AGAAGTATCGGATACT-1-3	Mature B cells	-244.666	1142.33
GTACAACGTCCAGTTA-1-0	Mature B cells	-361.352	1041.77
TGGCGTGTCCCATACC-1-0	Mature B cells	-245.004	1012.17
GCTCAAAAGTGAGGCT-1-2	Mature B cells	-339.727	1242.86
TTGGGATTCACTGGGC-1-2	Mature B cells	-106.483	986.364
TTTGGTTTCGAAATCC-1-3	Mature B cells	-2938.42	3405.02
TTTGTTGAGAAGAGCA-1-3	CD8 T cells	-3080.68	3413.35
TTTGTTGAGGAACGCT-1-3	Mature B cells	-2985.42	3283.39
TTTGTTGTCTGCGGGT-1-3	CD8 T cells	-3039.6	3341
AAACCCAAGCAGAAAG-1-0	Tregs	-3029.55	3556.94
GTAACCAAGGTCCCTG-1-2	Mature B cells	-2011.62	292.397
CCCTGATAGCTCCATA-1-0	Mature B cells	-1973.08	188.547
CTTCGGTTCAGACTGT-1-0	Mature B cells	-1877.58	407.638
TCCTTTCTCAAGCCTA-1-1	Mature B cells	-1945.74	264.806
ACGTTCCTCGGTGTTA-1-0	Ifit3-high B cells	-2050.31	204.493
ACTTTCAGTTCCCAAA-1-3	NK cells	-2586.54	3540.54
ATCCATTAGTCTTGGT-1-2	Migratory DCs	-2740.43	3280.43
CACAACAAGCTCTTCC-1-2	CD8 T cells	-2980.08	3324.18
GATCCCTTCACTGCTC-1-0	Migratory DCs	-2746.29	3539.86
GGCTTGGCAAACTCTG-1-3	Migratory DCs	-2791.61	3461.71
AGGTCTACAAGATGGC-1-0	CD8 T cells	-1280.98	1010.22
TTCACCGCAAGTATCC-1-2	CD8 T cells	-1407.35	884.442
ATTCCTAGTGCTTATG-1-0	CD8 T cells	-1500.04	1035.46
TGTGCGGGTATCTCGA-1-3	CD8 T cells	-1414.45	1002.83
ATCGCCTGTTGGGAAC-1-3	Tregs	-1397.22	1063.98
TTTGGTTTCGAAATCC-1-3	Mature B cells	-3009.17	2499.34
TTTGTTGAGAAGAGCA-1-3	CD8 T cells	-2756.55	2452.52
TTTGTTGAGGAACGCT-1-3	Mature B cells	-2928.03	2457.59
TTTGTTGTCTGCGGGT-1-3	CD8 T cells	-2882.67	2610.88
AAACCCAAGCAGAAAG-1-0	Tregs	-2961.42	2491.92
AGGTCATGTAGTCACT-1-0	Mature B cells	-1897.98	3739.39
GCACATATCTTCTGTA-1-3	Mature B cells	-1933.13	3671.02
TTGGGATAGATTGAGT-1-0	Mature B cells	-2074.85	3584.13
CACCGTTGTATCGCGC-1-2	Mature B cells	-1873.26	3792.91
AGCCAATAGAGGGTCT-1-1	Mature B cells	-1842.9	3608.49
CACATGACATAACAGA-1-1	CD4 T cells	-2589.93	3877.85
GCGGAAACATTGCTTT-1-0	Migratory DCs	-2612.39	3956.47
ATTCCCGAGGAGAATG-1-3	Migratory DCs	-2461.63	3723.41
CTCATTAGTTAAGACA-1-0	Macrophages	-2552.96	3802.21
ATTATCCTCCCTTGTG-1-1	Migratory DCs	-2536.6	3731.94
GGAAGTGAGAGTAACT-1-0	Mature B cells	-623.526	624.988
TCAGCCTGTGTTTACG-1-2	Cycling B/T cells	-607.91	788.351
AACCAACAGGGCCAAT-1-0	Mature B cells	-516.361	598.918
GTTCTATAGTGGTTGG-1-3	Mature B cells	-570.297	608.267
ACTTCCGGTTGCCATA-1-0	Mature B cells	-555.592	756.589
ACTTCGCGTGGGATTG-1-1	Tregs	-2978.38	3171.52
ATGAGGGCAGCGTAGA-1-0	CD8 T cells	-2970.41	2893.92
ATGGTTGGTATGAGAT-1-1	NK cells	-2929.65	3066.5
GATAGCTCATGGGAAC-1-3	CD8 T cells	-2902.29	2876.92
CAACAGTGTCCGGATC-1-0	Tregs	-3014.24	3071.95
ATCGTGAAGTTAACAG-1-2	CD4 T cells	-2728.28	2479.78
AGCGCTGCATCAGCTA-1-2	CD8 T cells	-2696.03	2427.05
CACGGGTAGGACGCTA-1-2	CD8 T cells	-2664.41	2625.25
CACCGTTTCTGGGCAC-1-0	CD8 T cells	-2596.45	2440.82
ACATCGATCCGTGGGT-1-3	CD8 T cells	-2665.87	2529.08
GGTTGTACAGACTCTA-1-2	Mature B cells	-611.38	1556.84
CTTACCGGTCGCCTAG-1-2	Mature B cells	-568.172	1310.9
TCGGGCAAGGATTTCC-1-3	Mature B cells	-669.001	1524.13
CCTCAGTAGTCTTCGA-1-2	Mature B cells	-671.675	1594.4
CTAACTTCACGCTGTG-1-3	Mature B cells	-712.646	1480.93
GACCTTCAGCTAATGA-1-0	Mature B cells	-1260.1	3349.93
GTGTAACGTATCGCAT-1-2	Mature B cells	-1097.76	3380.06
CTTGAGACACCAAATC-1-0	Mature B cells	-1115	3441.93
GTCGAATCAAGACGAC-1-1	Mature B cells	-1119.92	3314.25
CTCCAACAGGACGGAG-1-3	Mature B cells	-1204.56	3431
CACAGGCTCTATGTGG-1-1	CD8 T cells	-2777.05	4117.3
CACATGAAGGATGCGT-1-1	CD8 T cells	-2805.62	3987.1
CACATGAAGGGTGAAA-1-1	CD8 T cells	-2812.34	3830.85
CACATGAAGGGTGGGA-1-1	CD8 T cells	-2568.8	3999.4
TTGCATTAGCTCTGTA-1-0	Migratory DCs	-2750.61	4003.84
TTTGGTTTCGAAATCC-1-3	Mature B cells	-3142.01	2442.44
TTTGTTGAGAAGAGCA-1-3	CD8 T cells	-3222.75	2482.16
TTTGTTGAGGAACGCT-1-3	Mature B cells	-3317.84	2576.2
TTTGTTGTCTGCGGGT-1-3	CD8 T cells	-3179.7	2498.47
AAACCCAAGCAGAAAG-1-0	Tregs	-3332.98	2425.71
GCATCTCAGAACGCGT-1-0	Mature B cells	-755.911	2439.7
GTTGCGGCACCTGATA-1-3	Mature B cells	-1015.91	2613.13
CACTGGGTCTCGGCTT-1-3	Ifit3-high B cells	-972.753	2555.43
CCAATTTGTGGAGAAA-1-2	Mature B cells	-835.236	2513.49
AGGGTGAAGAAATTGC-1-2	Mature B cells	-905.913	2520.21
GCACTAAAGCTTCATG-1-1	CD4 T cells	-2977.39	2721.12
CACAGATTCTGCCTCA-1-3	Tregs	-2697.46	2746.9
GTCTTTAGTTATGTCG-1-1	Tregs	-3008.33	2585.7
AATCGTGGTATCATGC-1-2	Migratory DCs	-2849.27	2712.3
GCATCTCGTCGTACTA-1-1	Tregs	-2842	2626.9
GAGGGATTCCAACCGG-1-2	CD8 T cells	-1933.11	967.749
AGATAGATCCATTTGT-1-2	CD4 T cells	-2027.6	917.692
CAGCACGAGGTATTGA-1-0	CD4 T cells	-2224.25	776.245
TGCATCCGTTTCACAG-1-1	CD4 T cells	-2027.69	814.924
TTGGGATGTCACAATC-1-2	CD8 T cells	-1977.35	941.186
TTTGGTTTCGAAATCC-1-3	Mature B cells	-3386.74	2771.14
TTTGTTGAGAAGAGCA-1-3	CD8 T cells	-3551.42	2873.41
TTTGTTGAGGAACGCT-1-3	Mature B cells	-3605.9	2889.76
TTTGTTGTCTGCGGGT-1-3	CD8 T cells	-3449.68	2726.5
AAACCCAAGCAGAAAG-1-0	Tregs	-3409.32	2833.14
CACATGAAGGATGCGT-1-1	CD8 T cells	-2661.39	2960.5
CACATGAAGGGTGAAA-1-1	CD8 T cells	-2631.87	3032.43
CACATGAAGGGTGGGA-1-1	CD8 T cells	-2599.12	3067.74
CACATGACAAGTATCC-1-1	Mature B cells	-2661.38	3108.66
AGAGCAGCAACAAAGT-1-2	Cxcl9-high monocytes	-2604.72	2918.57
ATCCGTCCAACCCTAA-1-1	CD4 T cells	-3015.49	3151.87
CGTGCTTAGAATAACC-1-2	NK cells	-3025.29	3036.46
CTCAAGATCACGAGGA-1-0	CD8 T cells	-2886.82	3058.1
GCTACAAGTAGGACTG-1-1	Tregs	-2984.49	3105.46
TCAAGCATCCGATTAG-1-2	CD8 T cells	-2909	3113.5
ATAGGCTTCAGCTTCC-1-2	Mature B cells	-552.204	1958.7
TACCTCGCATACTGAC-1-1	Mature B cells	-489.717	1864.79
TACCCACAGTAGGTTA-1-2	Mature B cells	-337.019	1935.09
ACCACAAGTGCCCAGT-1-3	Ifit3-high B cells	-422.452	1819.63
TAAGCCAAGAGTCACG-1-0	Mature B cells	-637.936	1815.05
CTGTAGAGTATGATCC-1-3	Mature B cells	-1421.7	648.471
ACGTCCTCAGAGGCAT-1-3	Mature B cells	-1283.1	691.071
ATCGCCTCAACCGTGC-1-0	Mature B cells	-1358.9	695.823
CTCAGTCGTATCCCTC-1-2	Mature B cells	-1440.07	709.488
TATTGGGGTATCAGGG-1-3	Mature B cells	-1248.42	629.79
TTTGACTTCTGGCCTT-1-2	Mature B cells	-460.369	1191.45
TCATTACCAAATGGAT-1-0	Mature B cells	-569.473	1285.89
CCATAAGCAACTCATG-1-3	Mature B cells	-500.714	1414.05
TAACACGTCCCTTTGG-1-1	Mature B cells	-535.43	1210.93
GATTGGTAGGACAGTC-1-0	Mature B cells	-472.426	1258.15
TATACCTTCGTTCCCA-1-2	Mature B cells	-1475.43	233.8
CGCGTGACAACCAACT-1-0	Mature B cells	-1661.25	295.083
CTGCAGGGTCACCCTT-1-2	Mature B cells	-1440.28	341.521
TGCGATACATCCTCAC-1-0	Mature B cells	-1335.69	146.736
TATCAGGCACCGCTAG-1-3	Mature B cells	-1444.25	283.778
TTCCGGTCATCTTTCA-1-3	Cycling B/T cells	-568.834	1026.03
GTAGAGGTCTGGCTGG-1-1	Mature B cells	-481.429	869.794
TAGGAGGTCACCGGTG-1-3	Mature B cells	-518.889	914.669
TTTCACAAGGGTTTCT-1-3	Mature B cells	-589.61	831.064
ACCTGAAAGCGGTATG-1-2	Mature B cells	-575.219	962.231
TGCAGGCGTACCGGAA-1-2	Mature B cells	-2807.22	1170.73
GTCGTAACACCGGCTA-1-2	Mature B cells	-2990.63	1246.71
ATCCTATTCCTCTCGA-1-0	Mature B cells	-2867.8	1214.97
ACTTATCTCGCCAACG-1-0	Mature B cells	-2772.12	1295.82
ACTACGAGTCTTCGAA-1-0	Mature B cells	-2685.33	1165.18
GGGAGTATCCTGTAAG-1-0	CD8 T cells	-2045.07	1822.5
ACATCGACAGCCCACA-1-0	CD8 T cells	-1972.84	1806.6
CTGTGGGGTCCGAAGA-1-1	CD8 T cells	-2226.23	1981.63
AGACAGGGTACCCACG-1-2	CD8 T cells	-2114.41	1977.27
GCATTAGGTGTCATTG-1-0	CD4 T cells	-2033.48	1759.39
CGCCAGACAGGAATAT-1-2	Mature B cells	-2761.11	518.618
AGTGTTGTCGGCTATA-1-2	Mature B cells	-2511.7	455.222
TGTAGACGTCGTTGCG-1-0	Mature B cells	-2560.9	484.924
CTTGAGATCTGCATGA-1-1	Mature B cells	-2505.22	575.819
CTGGCAGCACTCAAGT-1-1	Mature B cells	-2562.54	688.938
GGCTTGGGTAAGACCG-1-0	Mature B cells	-70.3548	747.351
AGTCTCCAGTAAACGT-1-2	Mature B cells	-350.579	583.652
CATGAGTAGGGTACAC-1-2	Mature B cells	-158.538	624.672
GCTTCACCAGAATTCC-1-2	Mature B cells	-236.592	758.238
AGTAACCTCAGACATC-1-3	Mature B cells	-150.401	794.623
TTGTTCAAGATCACTC-1-0	GD T cells	-730.42	1104.49
TTTCACATCCTTGACC-1-0	Tregs	-769.338	1132.08
TTACTGTGTCAACCAT-1-0	Mature B cells	-696.864	913.671
GAAGCCCCAAACGGCA-1-3	CD4 T cells	-847.618	961.137
CTTGATTAGGAAGAAC-1-0	CD4 T cells	-724.642	1050.69
TTTGGTTTCGAAATCC-1-3	Mature B cells	-3262.73	2786.57
TTTGTTGAGAAGAGCA-1-3	CD8 T cells	-3167.42	2807.34
TTTGTTGAGGAACGCT-1-3	Mature B cells	-3324.96	2867.43
TTTGTTGTCTGCGGGT-1-3	CD8 T cells	-3289.5	2897.38
AAACCCAAGCAGAAAG-1-0	Tregs	-3320.57	2806.8
ACAAAGAGTACCTAAC-1-0	Mature B cells	-1004.43	3056.33
AGTGATCCACAAACGG-1-3	Mature B cells	-1024.64	3170.77
CCTTTGGGTATTTCTC-1-3	Mature B cells	-972.767	3113.56
TTGTTGTCAGTTCACA-1-0	Mature B cells	-1080.77	3164.82
GATGAGGTCACCTACC-1-3	Mature B cells	-966.85	3167.64
ATTTCACTCCGTGTCT-1-0	Ly6-high monocytes	-3417.89	2363.79
ATTCCATGTGCTATTG-1-1	Ly6-high monocytes	-3304.17	2332.67
AATCGACTCCAACTGA-1-1	Ly6-high monocytes	-3374.01	2546.77
AACCATGTCTGCACCT-1-1	Macrophages	-3187.51	2488.3
TTGCCTGCAGAGTGTG-1-0	Cxcl9-high monocytes	-3267.26	2282.93
TTGCTGCGTACGAGTG-1-2	CD4 T cells	-2091.25	2330.24
CCGATCTGTCGTTGCG-1-2	CD4 T cells	-2245.32	2318.34
ACTGCAAGTGTCTCCT-1-2	CD8 T cells	-2147.43	2306.33
ATGGAGGCACCCTCTA-1-1	CD4 T cells	-2196.78	2430.09
AGCCAGCAGAGTTCGG-1-1	CD8 T cells	-2136.32	2384.03
CGTCAAATCGCTGACG-1-0	CD4 T cells	-1352.12	2741.64
CCCTTAGTCTACACAG-1-0	CD4 T cells	-1484.97	2824.37
TTGGTTTTCGATGGAG-1-0	Migratory DCs	-1410.03	2622.39
CATACAGCATGATAGA-1-2	CD4 T cells	-1403.49	2699.69
GAATCACCAAATAAGC-1-1	Migratory DCs	-1305.51	2842.34
TGTGAGTCAGGTCCGT-1-3	CD8 T cells	-1678.35	2736.24
GCCATGGGTACGAGCA-1-1	Tregs	-1647.54	2832.06
GAAGGACGTAACTTCG-1-1	Migratory DCs	-1747.25	2763.04
CAACGATGTGCTGCAC-1-3	CD8 T cells	-1628.31	2767.44
AGGATCTTCGCTAGCG-1-2	CD8 T cells	-1685.77	2893.52
TGGAACTGTTAAGACA-1-1	Macrophages	-3193.27	2224.21
GAACACTGTAGGCTCC-1-3	Macrophages	-3281.17	1947.85
CAGCGTGCATACCATG-1-2	Ly6-high monocytes	-3419.52	2031.43
AACGTCATCCTCTCTT-1-3	Macrophages	-3215.4	2018.02
ATCACGACAGTTTCGA-1-0	Macrophages	-3326.19	2088.07
CCTTGTGGTCGTGCCA-1-0	CD4 T cells	-2308.69	1940.91
AGTGACTAGTCGGCCT-1-0	CD4 T cells	-2207.06	1801.69
CACAGGCAGCCTGTGC-1-0	CD4 T cells	-2135.33	1729.5
CTGGTCTGTGAATAAC-1-3	CD4 T cells	-2290.85	2001.19
TGTGTGAAGTTAACGA-1-3	CD8 T cells	-2362.89	1940.15
TTTGGTTTCGAAATCC-1-3	Mature B cells	-3030.11	2223.77
TTTGTTGAGAAGAGCA-1-3	CD8 T cells	-3128	2148.52
TTTGTTGAGGAACGCT-1-3	Mature B cells	-3065.61	2178.02
TTTGTTGTCTGCGGGT-1-3	CD8 T cells	-2961.88	2163.97
AAACCCAAGCAGAAAG-1-0	Tregs	-2856.55	2145.35
GACTGATTCCGCGAGT-1-1	NK cells	-2512.41	3258.75
ATGGGTTTCAGTCCGG-1-0	NK cells	-2555.35	3040.74
GGGCTACCACAAATAG-1-1	CD4 T cells	-2674.96	3052.23
GGTGTTATCAACACGT-1-2	CD8 T cells	-2507.51	3124.77
GCCATGGGTCTTCATT-1-1	NK cells	-2483.59	3186.68
GAAACCTGTAGGGAGG-1-2	Mature B cells	-759.381	2959.27
TGTAACGAGACATGCG-1-2	Mature B cells	-634.879	3031.81
CACCGTTTCACTCTTA-1-1	Mature B cells	-793.535	3020.56
AGTGATCGTTACCCAA-1-0	Mature B cells	-712.51	3011.84
GTCCACTCAGATTTCG-1-0	Mature B cells	-702.707	2851.59
CTACTATGTCGTCATA-1-2	Migratory DCs	-2694.8	3766.74
GTCCCATGTGCGAGTA-1-3	Migratory DCs	-2391.97	3648.16
TCACGGGAGTCAGCGA-1-0	Migratory DCs	-2573.63	3628.9
GCAACCGCAATTTCGG-1-2	Migratory DCs	-2455.34	3514.36
GTCGCGATCAACGCTA-1-3	Migratory DCs	-2759.2	3746.78
CAGTTAGGTGCGGATA-1-2	CD4 T cells	-2747.56	2782.77
AAGGTAAGTTGCGTAT-1-1	CD4 T cells	-2767	2864.87
CATACCCGTATGAGGC-1-1	CD4 T cells	-2777.15	2733
TGCAGTACAATCTGCA-1-2	CD4 T cells	-2827.48	2898.51
TATTGGGCACATATCG-1-2	CD4 T cells	-2795.13	2683.11
CATTGTTCACATGGTT-1-2	CD4 T cells	-1801.36	1513.31
AATGGCTCAAGTGATA-1-1	CD8 T cells	-1697.52	1475.82
CAGCCAGCACTACTTT-1-0	CD8 T cells	-1882.04	1498.26
AGACAGGTCTAAACGC-1-1	CD8 T cells	-1756.6	1447.8
AGCGATTCACACCTAA-1-2	CD8 T cells	-1826.87	1462.33
GGGACAACATTGCAAC-1-2	Macrophages	-3441.12	2550.92
GATTCGACAGAGTTGG-1-1	Macrophages	-3503.31	2466.96
GTAACCATCCATTTGT-1-2	Macrophages	-3508.25	2583.41
CCTCCTCTCCGTATGA-1-2	Macrophages	-3414.27	2622.34
GACGTTACATGAAGCG-1-2	Macrophages	-3443.71	2440.78
TCAATTCTCTCCTGAC-1-1	cDC2s	-529.668	529.495
GAACGTTCACACGTGC-1-2	CD4 T cells	-506.377	588.441
TCTTCCTGTAGACGGT-1-2	Migratory DCs	-437.198	517.829
CCGGACATCACTTGGA-1-2	Migratory DCs	-557.254	620.51
CTCCCTCCATGCAGGA-1-2	Migratory DCs	-675.787	521.885
TTACGTTCAGGTCTCG-1-3	Mature B cells	-1060.22	2805.18
TCGCTCATCCAATCCC-1-3	Mature B cells	-913.249	3015.28
GGTGAAGTCTAAGGAA-1-3	Mature B cells	-873.769	2966.51
CTGGTCTTCATACGGT-1-2	Mature B cells	-860.897	2889.94
GGGTAGAAGGAGTATT-1-0	Mature B cells	-969.293	3002.14
TTTCAGTCAGCAAGAC-1-2	Tregs	-1189.08	1272.5
CTTCCTTAGCATCCCG-1-2	CD4 T cells	-1103.08	1183.61
AGGCATTAGTCTTCGA-1-2	CD4 T cells	-1264.31	1271.45
GGAGAACGTACAGCGA-1-1	CD8 T cells	-1137.24	1301.85
GTCATTTGTAAGGAGA-1-2	CD4 T cells	-1328.03	1340.94
TTTGGTTTCGAAATCC-1-3	Mature B cells	-3240.83	3640.89
TTTGTTGAGAAGAGCA-1-3	CD8 T cells	-3281.18	3414.37
TTTGTTGAGGAACGCT-1-3	Mature B cells	-3410.29	3624.47
TTTGTTGTCTGCGGGT-1-3	CD8 T cells	-3336.76	3623.35
AAACCCAAGCAGAAAG-1-0	Tregs	-3422.53	3563.62
ACTTATCAGACGCTCC-1-0	Mature B cells	-2329.65	3838.89
GATGCTAAGGACAACC-1-2	Mature B cells	-2174.61	4075.48
CCGATCTTCGGATTAC-1-2	Mature B cells	-2187.29	4004.64
GAAACCTTCCACTAGA-1-2	Mature B cells	-2346.61	4092.42
CATCCCAAGGAAAGTG-1-2	Mature B cells	-2218.8	4140.4
GACCTTCGTTGAAGTA-1-1	CD4 T cells	-2423.47	1287.54
CTGCTCATCGACGCGT-1-3	Mature B cells	-2443.27	1350.13
GTGTAACGTCCCAAAT-1-0	CD4 T cells	-2573.01	1445
GCTCAAAAGCCAGTAG-1-2	cDC1s	-2514.83	1500.63
ACCACAAAGAGGTATT-1-2	CD4 T cells	-2595.88	1366.08
TCCCATGTCTGGGATT-1-0	CD8 T cells	-1337.1	1297.54
CACTAAGGTCCTACGG-1-1	CD8 T cells	-1374.5	1107.07
CAAGCTATCGGTATGT-1-0	CD8 T cells	-1404.84	1220.95
CATGAGTTCGTCGACG-1-1	CD8 T cells	-1470.12	1378.97
GGTGATTCAATGACCT-1-0	CD8 T cells	-1485.99	1203.07
CGGTCAGCAGGGAGAG-1-2	Mature B cells	-305.269	869.944
GTTGTGACATTCACCC-1-3	Mature B cells	-353.859	938.717
GTGATGTGTCTTCCGT-1-2	Mature B cells	-150.535	754.25
TCGATTTAGTTCTACG-1-3	Ifit3-high B cells	-298.104	763.056
GGTTGTAGTGGTTTAC-1-3	Mature B cells	-423.731	857.312
CTGAGGCGTGAGAACC-1-1	Mature B cells	-450.424	2358.71
TCAGCAACAATCAGCT-1-0	Mature B cells	-592.841	2299.65
ATGGGAGGTGTGCTTA-1-3	Mature B cells	-426.353	2194.38
TGACCCTCAAGCGAAC-1-1	Mature B cells	-462.819	2261.11
CTACAGATCTGGTGCG-1-1	Mature B cells	-370.034	2261.15
AACCAACTCGGACTTA-1-0	Mature B cells	-2532.09	1086.39
GTATTTCGTGACTGTT-1-3	Mature B cells	-2485.47	1255.63
TAATCTCGTCAGTTTG-1-2	Mature B cells	-2475.53	1098.64
GCCGTGATCTGCCCTA-1-1	Mature B cells	-2505.28	1160.6
GTTAGACGTTGCATCA-1-2	Mature B cells	-2488.71	1020.29
AGAAGTATCTCCACTG-1-1	CD8 T cells	-1749.89	2712.16
TTCCACGTCTCCATAT-1-2	CD8 T cells	-1761.16	2648.13
CATACAGTCGAGTGGA-1-0	Tregs	-1956.07	2652.61
TGTTCTATCAAACGTC-1-2	CD8 T cells	-1706.29	2578.99
TTTCATGAGCACTCAT-1-1	CD8 T cells	-1971.83	2520.14
TACAGGTAGAGTTGCG-1-3	CD8 T cells	-784.93	869.665
TCCTCGACACGGCCAT-1-0	CD8 T cells	-710.49	810.101
GGACGTCTCTTCGGTC-1-3	CD8 T cells	-925.217	767.521
CAACAGTCAGTGTGCC-1-0	CD8 T cells	-715.027	854.487
AGACCATTCATCTGTT-1-1	CD4 T cells	-733.549	899.712
ACGGAAGCAAAGGAGA-1-0	Mature B cells	-1683.93	233.488
TTGGTTTAGTTCCATG-1-1	Mature B cells	-1503.27	289.884
AGGGAGTTCTACGGGC-1-1	Mature B cells	-1676.15	298.745
TGGTAGTCAGTAACGG-1-0	Mature B cells	-1645.86	66.1785
CATAGACCAATTGTGC-1-0	Mature B cells	-1608.73	412.779
TTACTGTAGACTACGG-1-3	Mature B cells	-2155.62	836.186
CTTAGGAGTTTGCCGG-1-2	Mature B cells	-2110.27	735.52
TACGTCCCACATCATG-1-1	Mature B cells	-2001.9	648.93
AGCATCAAGTATTCCG-1-0	CD8 T cells	-1974.22	592.939
TTACGTTTCCCATTTA-1-0	Mature B cells	-2160.41	660.85
CCCAACTAGCTCCGAC-1-1	Tregs	-2099.57	1730.01
CATGCAAGTTCCACGG-1-0	CD4 T cells	-2290.35	1740.91
TCATGGAAGACGTCGA-1-0	Tregs	-2235.85	1831.07
AACAAAGGTGGTCTAT-1-1	Tregs	-2186.01	1751.08
ACTTATCTCGTCCTCA-1-1	Tregs	-2184.9	1806.15
CTGAGCGAGGTATAGT-1-2	Mature B cells	-541.963	1614.57
TCGTCCAAGGTGGGTT-1-2	Ifit3-high B cells	-749.583	1593.32
AGTAGTCCACAGTGAG-1-2	Mature B cells	-496.559	1555.61
CCATCACAGGTCCAGA-1-0	Mature B cells	-465.656	1654.39
GTTGTCCTCATCGGGC-1-0	Mature B cells	-435.346	1595.76
TGCTTGCGTGGCGCTT-1-3	Mature B cells	-1025.98	1694.04
GTCATCCAGCAACCAG-1-3	Mature B cells	-1003.11	1886.93
CATCCGTGTATCACCA-1-0	Mature B cells	-878.785	1913.36
CACAGGCAGAGTTGCG-1-2	Mature B cells	-917.913	1826.19
GAAGGACTCGTAACTG-1-2	Mature B cells	-813.671	1948.12
GTGCGTGTCGTGAGAG-1-1	CD4 T cells	-2521.67	2060.2
TACCGAAAGTAAATGC-1-2	CD8 T cells	-2477.61	2111.36
TCTTTGACATAATCGC-1-2	CD4 T cells	-2591.3	1986.26
AACAGGGCATCGATGT-1-0	Tregs	-2611.42	2036.76
TGGATCAGTACTAGCT-1-3	CD4 T cells	-2418.2	2107.24
CACAGGCTCTATGTGG-1-1	CD8 T cells	-3091.33	3318.58
CACATGAAGGATGCGT-1-1	CD8 T cells	-2986.92	3229.06
CACATGAAGGGTGAAA-1-1	CD8 T cells	-3118.52	3253.88
CACATGAAGGGTGGGA-1-1	CD8 T cells	-2935.59	3083.81
TTGTTTGGTGCCCAGT-1-3	NK cells	-3029.19	3467.87
ATCACAGAGGTTGACG-1-0	CD8 T cells	-1491.2	2224.72
TCTTCCTCAAAGGAGA-1-0	CD8 T cells	-1612.45	2141.08
CACGAATGTCACTTAG-1-2	CD8 T cells	-1555.63	2340.08
TGCGGGTAGAAATGGG-1-0	CD8 T cells	-1508.08	2123.51
TTCTAACTCAAGGACG-1-2	CD8 T cells	-1443.02	2172.76
GTACAGTAGCGACATG-1-0	Mature B cells	-213.189	932.865
CTAACTTAGAGCAGCT-1-0	Mature B cells	-448.789	997.629
ATCCCTGTCAAAGCCT-1-1	Mature B cells	-275.574	1072.87
GACTCTCGTTGAGAGC-1-3	Mature B cells	-347.341	896.257
CACCGTTTCACTACTT-1-2	Mature B cells	-405.191	806.48
AGGGTCCTCCATAGAC-1-0	Migratory DCs	-2383.39	3545.89
AGATGCTCAATCAGCT-1-1	Tregs	-2259.84	3537.78
GTACAACAGAGAATCT-1-0	Migratory DCs	-2316.62	3524.13
CACTGGGAGCACCAGA-1-0	Migratory DCs	-2234	3478.15
ACGATCAGTTTGTTGG-1-3	Migratory DCs	-2229.11	3731.81
TTTGGTTTCGAAATCC-1-3	Mature B cells	-3116.87	3828.65
TTTGTTGAGAAGAGCA-1-3	CD8 T cells	-3182.35	3959.15
TTTGTTGAGGAACGCT-1-3	Mature B cells	-3254.07	3805.68
TTTGTTGTCTGCGGGT-1-3	CD8 T cells	-3260.46	3748.82
AAACCCAAGCAGAAAG-1-0	Tregs	-3235.22	3917.49
TGCTTCGTCCTTACCG-1-2	Mature B cells	-1005.44	3177.56
TAACGACCACCTCTGT-1-0	Mature B cells	-1094.7	3315.54
GAGACTTGTGTTCATG-1-0	Mature B cells	-1092.52	3158.57
GAACTGTGTGATGTAA-1-2	Mature B cells	-1229.18	3329.83
TCACTATAGTAGTCTC-1-2	Mature B cells	-1045.95	3284.94
TTTACTGGTCGGAAAC-1-1	cDC2s	-2858.88	1637.7
AGACTCATCGCCTTTG-1-2	cDC1s	-2707.58	1646.43
GTCGTTCCATGGACAG-1-2	cDC1s	-2825.56	1708.79
TTGTTGTTCTATTTCG-1-2	cDC1s	-2898.97	1701.44
GAGGGATGTAGCTCGC-1-1	cDC1s	-2668.31	1756.62
TCGTGGGGTTCTCAGA-1-0	Mature B cells	-2159.12	3469.54
GTGGCGTTCCGTCACT-1-1	cDC1s	-2062.26	3500.23
GTCATGACAATAGGGC-1-0	cDC1s	-2127.41	3533.83
TGACGCGGTGAGACCA-1-1	Mature B cells	-2200.49	3582.27
TTCCAATAGCACTCCG-1-0	Mature B cells	-2255.81	3612.94
AAACGAAGTTCTTGCC-1-2	Mature B cells	-518.701	1582.08
AGCGCCAGTGGCGCTT-1-2	Mature B cells	-442.004	1768.71
AAGCGTTAGTGCGTCC-1-2	Mature B cells	-382.3	1804.06
TCTCCGACAGTCGCAC-1-2	Mature B cells	-639.446	1645.69
GAGTTGTTCGAGAAGC-1-2	Mature B cells	-433.235	1867.2
CTCAAGAGTACGCTAT-1-2	CD4 T cells	-2158.52	2975.34
CTAGGTATCCTTACCG-1-1	CD8 T cells	-2279.48	2847.85
TAGAGTCAGTGGAAGA-1-2	CD8 T cells	-2332.81	2779.97
TACCTGCCATGTTACG-1-1	CD8 T cells	-2283.57	2744.96
GGTCTGGGTCGATGCC-1-2	CD4 T cells	-2250.81	2800.38
CGGAATTAGTGAACAT-1-0	Mature B cells	-959.286	590.745
ATCGTGAAGTACTGTC-1-3	Ifit3-high B cells	-954.244	510.892
GTAACACGTCGAATTC-1-1	Mature B cells	-1021.15	513.159
CGTAGTACACTCAGAT-1-0	Mature B cells	-1019.94	585.575
CTTTCAAAGCAGGTCA-1-3	Mature B cells	-895.528	652.813
TCCTTTCAGTTGCCTA-1-2	CD4 T cells	-2388.12	2110.21
CCCTTAGAGGCGCTCT-1-2	CD4 T cells	-2453.74	2096.51
AGCTACATCTCACGAA-1-1	CD4 T cells	-2230.22	2050.34
TTCAGGACACGATAGG-1-1	CD4 T cells	-2231.28	1963.48
ACAGGGAGTTCTTGCC-1-2	CD4 T cells	-2401.62	2044.22
CACATGAAGGGTGAAA-1-1	CD8 T cells	-2727.1	3534.24
AAAGTCCCAGCGGTCT-1-3	Migratory DCs	-2862.35	3474.28
AACAAAGTCAGAGTTC-1-1	Migratory DCs	-2802.27	3679.89
GGCAGTCCACAGCCAC-1-1	Migratory DCs	-2754.78	3627.58
TTGAGTGTCCCGAACG-1-3	Migratory DCs	-2831.42	3527.63
GGTTCTCCATAGTCGT-1-3	Cycling B/T cells	-1661.88	3092.42
AGCCAATTCTGGCCTT-1-0	CD8 T cells	-1721.11	3180.18
ACGCACGAGGCACCAA-1-2	CD8 T cells	-1722.43	3029.36
GTCCACTAGTAGAGTT-1-2	CD8 T cells	-1612.08	3116.25
TTGTTGTTCACCGCTT-1-1	NK cells	-1797.13	3005.07
GACTTCCGTCTTCGAA-1-2	CD4 T cells	-1899.96	904.515
TGACTCCTCTAGGCCG-1-1	CD4 T cells	-1950.46	677.488
AGGAAATAGAGGGTCT-1-1	CD4 T cells	-1782.68	698.798
ATACCGAGTCCTCCAT-1-2	Migratory DCs	-2041.54	570.804
CAGATTGAGATCGCCC-1-2	Migratory DCs	-1807.79	765.129
AAAGTCCTCGGCGATC-1-2	Mature B cells	-2363.5	413.052
GTGCTGGAGGCGTCCT-1-1	Mature B cells	-2513.39	396.521
CTACATTAGTAATACG-1-3	Mature B cells	-2438.84	331.222
AGTACCATCAGCGCGT-1-0	Ifit3-high B cells	-2387.49	341.802
AGCGCCATCAGCTGTA-1-0	Mature B cells	-2456.1	402.654
TTGGATGGTACCGTGC-1-0	Mature B cells	-845.54	1247.25
ACTTAGGCATCGCTGG-1-0	Mature B cells	-747.582	1373.24
CTCCTTTAGTAGCCAG-1-1	Ifit3-high B cells	-661.963	1427.96
CTAACCCAGAGATGCC-1-1	Mature B cells	-832.672	1447.64
ACCCAAATCATAGCAC-1-3	Mature B cells	-685.422	1381.58
ACTGTCCTCGACACTA-1-0	CD8 T cells	-1829.71	1411.73
CTACATTTCGCTAATG-1-2	CD8 T cells	-1832.85	1468.63
CGTCAAACAAGTGTCT-1-1	CD8 T cells	-1773.35	1438.68
GCACATAAGGTTGTTC-1-1	CD8 T cells	-1767.82	1324.34
GGGATCCGTAGTGATA-1-2	CD8 T cells	-1944.83	1109.99
TCGTCCAGTGGCTCTG-1-3	Mature B cells	-2464.49	828.463
AGTTCCCCAGATACCT-1-2	Mature B cells	-2391.12	857.835
GTACAGTAGTATGAAC-1-2	Mature B cells	-2430.98	724.407
GAAATGACATGACGGA-1-0	Mature B cells	-2338.15	845.031
GTGCGTGTCGATACAC-1-2	Mature B cells	-2410.01	793.955
ACCTGTCCAATTCACG-1-2	Mature B cells	-1834.36	72.0903
TGACAGTAGTTAACAG-1-3	Mature B cells	-1827.57	214.815
TGGTTAGAGGGAGGGT-1-0	Mature B cells	-1722.51	21.7769
GCATCTCGTAGTCTGT-1-2	Mature B cells	-1782.01	21.0794
ATCCACCCACGCCACA-1-0	Mature B cells	-1664.67	225.579
TTTGGAGTCTTGGCTC-1-0	Ifit3-high B cells	-913.244	2391.74
TGCAGGCGTTCCTAAG-1-0	Mature B cells	-1028.44	2458.4
GTAGAAACAAGCTGCC-1-3	Mature B cells	-979.899	2404.13
TTTACCACATGGCCCA-1-3	Mature B cells	-1091.85	2456.18
ACATGCACACAATGAA-1-0	Mature B cells	-1012.87	2553.14
ACTTTGTCATCGGAGA-1-1	Mature B cells	-971.348	2399.11
TGTCCACGTGAATTGA-1-3	Mature B cells	-862.092	2332.82
CGAGAAGGTCGTCTCT-1-0	Mature B cells	-1051.33	2238.84
ACAGCCGCAGCATCTA-1-0	Mature B cells	-900.027	2289.2
GTGTAACTCGTGCACG-1-3	Mature B cells	-1092.04	2394.59
GGAGATGTCGGAAACG-1-3	CD8 T cells	-868.671	849.045
ATAGACCCAGTCAACT-1-3	CD8 T cells	-774.97	1064.24
TCTTGCGTCATTTCGT-1-1	CD8 T cells	-861.352	898.135
GTATTGGAGTCTTCCC-1-0	CD8 T cells	-999.333	962.592
AAGACTCCACAAACGG-1-1	CD8 T cells	-1028.06	1028.74
ATATCCTAGCCTCAGC-1-3	CD8 T cells	-1857.31	1910.2
TAGACTGAGGTAAAGG-1-1	CD8 T cells	-1756.9	1979.14
TCGGGACAGGGACAGG-1-1	CD8 T cells	-1798.25	1924.3
GTCAAGTTCCTGTTAT-1-3	CD8 T cells	-1847.62	1978.62
CGGAACCCACTCACTC-1-0	CD8 T cells	-1723.18	1933.71
GCACATATCAAGTGTC-1-3	Mature B cells	-2413.23	3905.61
GAGGGATCAACAAGAT-1-2	Mature B cells	-2270.44	3899.85
CAGTGCGAGCGGCTCT-1-2	Mature B cells	-2270.17	3836.73
GCTTGGGGTCAGACGA-1-2	Mature B cells	-2188.33	3847.43
TTGTTGTTCTGTGCTC-1-2	Mature B cells	-2360.06	3854.67
AGTGATCTCATGACAC-1-1	CD8 T cells	-1386.21	1421.22
TGGTACACACCAATTG-1-2	CD8 T cells	-1302.99	1420.91
CACTGAATCGGACGTC-1-0	CD8 T cells	-1283.65	1616.85
ACCCTTGAGCTAGCCC-1-2	Tregs	-1250.89	1539.99
CTTCAATCAGCCCAGT-1-2	CD8 T cells	-1344.64	1377.59
GAGGGATGTATGACAA-1-2	NK cells	-2781.81	2593.2
TGAGTCAAGATTAGCA-1-1	NK cells	-2934.49	2435.48
AAAGGTAGTTGCCAAT-1-1	CD4 T cells	-2740.06	2499.95
ACGATGTCATCATCCC-1-1	NK cells	-2577.82	2557.91
TGCATGACATACCAGT-1-1	CD4 T cells	-2806.52	2382.02
TGTTCTAGTCTCACAA-1-2	CD8 T cells	-2433.34	2399.06
CAGCCAGCAGTAACAA-1-2	CD8 T cells	-2362.71	2527.1
TGTTGAGAGAGGATCC-1-1	CD4 T cells	-2375.89	2694
TCCCAGTCAGACAAGC-1-2	CD8 T cells	-2469.38	2491.24
GTTCGCTGTCGGTGAA-1-2	CD8 T cells	-2523.29	2510.96
TTAGTCTTCCCAAGTA-1-2	Mature B cells	-2125.9	462.449
TAGGTTGTCTCTTAAC-1-2	Mature B cells	-2287.95	444.871
GAAGCCCGTGTTTCTT-1-2	Mature B cells	-2369.56	376.712
CCTCCTCAGCCTTTGA-1-2	Mature B cells	-2243.99	411.426
TTGCTGCGTCTACAGT-1-2	Mature B cells	-2399.31	443.295
CATCGTCAGTCCCAAT-1-1	Tregs	-2115.16	3224.17
GTCTTTAGTGTATTCG-1-1	CD4 T cells	-2133.49	3129.83
GAAGAATCATCTTCGC-1-2	Tregs	-2264.3	3271.28
TGATCAGGTCTTCGAA-1-1	Tregs	-2190.77	3258.16
TGCATGACAGCGCTTG-1-0	CD4 T cells	-2054.75	3246.41
TCGATTTGTATCACGT-1-0	Mature B cells	-1010.36	2624.8
ATGAGTCTCGAGAGAC-1-2	Mature B cells	-806.897	2614.31
TGCCGAGGTCTAGGCC-1-0	Ifit3-high B cells	-687.355	2500.6
ATGGGTTGTCAAAGTA-1-1	Mature B cells	-744.253	2774.81
AGATCGTTCAGGGATG-1-0	Mature B cells	-820.8	2682.28
TTGAACGCATGGAGAC-1-2	CD4 T cells	-1452.98	2508.95
GTATTTCTCCCTCTTT-1-1	CD8 T cells	-1600.7	2447.41
GCGAGAACAGAAGTTA-1-2	CD8 T cells	-1483.19	2561.05
GAGGCCTGTGGCTACC-1-2	CD4 T cells	-1613.6	2387.66
CGCCATTCAGCTCCTT-1-1	CD4 T cells	-1654.59	2644.86
AGGACTTGTAACCCTA-1-0	Mature B cells	-1615.26	4012.7
AGTCTCCTCCCTTGGT-1-3	Mature B cells	-1555.26	3880.52
CACGGGTCATGCTGCG-1-3	Mature B cells	-1584.11	3933.42
AGCCAGCTCCGCAACG-1-0	Mature B cells	-1712.43	3995.12
CCACTTGCAAAGCTCT-1-1	Mature B cells	-1616.61	3788.32
AAGTGAAAGACGGTCA-1-3	Mature B cells	-1092.2	2139.05
CATCGCTGTAGCGAGT-1-2	Mature B cells	-1223.71	2101.81
TGTGATGAGACAGTCG-1-2	CD4 T cells	-1179.94	1997.1
TCTATCATCATCACAG-1-2	Mature B cells	-1159.63	2110.83
GTGCTTCTCGGTAACT-1-1	CD8 T cells	-1212.87	2048.98
ACTTTGTTCTCTCGAC-1-2	Mature B cells	-1689.25	479.429
GTTAGTGCAAAGGTTA-1-0	Ifit3-high B cells	-1765.85	448.177
AACCTGACACGGCCAT-1-2	Ifit3-high B cells	-1802.14	631.58
CCTCTCCGTTGTACGT-1-0	Mature B cells	-1680.63	567.475
CATCGGGCATGACTGT-1-0	Mature B cells	-1556.88	446.937
TTCACGCAGTTGGAAT-1-2	CD8 T cells	-1471.1	1601.85
TGAGTCATCGATTGAC-1-0	CD8 T cells	-1543.4	1547.36
AGAGCCCTCCAGCACG-1-2	CD8 T cells	-1460.39	1644.33
GAGTTACCAAATGGAT-1-2	CD8 T cells	-1421.51	1772.99
CGCATGGCACCAGGTC-1-0	CD8 T cells	-1302.8	1523.49
AGCTTCCAGCTTAAGA-1-0	CD8 T cells	-2279.8	1581.82
GCGAGAACAGCGATTT-1-2	CD4 T cells	-1958.98	1480.94
CCGGACAGTCTTGGTA-1-2	CD4 T cells	-2250.93	1437.28
ACGGGTCAGGACACTG-1-0	CD4 T cells	-2246.38	1778.87
GAAGAATGTTTGCAGT-1-0	CD4 T cells	-2282.07	1707.51
CATTGCCGTCACTTCC-1-2	Mature B cells	-1228.72	376.603
TCGACCTAGTCTAGAA-1-3	Mature B cells	-1268.9	339.711
TTACCATGTGGAAATT-1-1	Mature B cells	-1287.93	278.689
GCACATAAGTCACTAC-1-2	Ifit3-high B cells	-1100.59	363.325
AGGTTACCAGGTCAGA-1-1	Mature B cells	-1199.84	314.885
GGGTTATTCTGGACTA-1-0	GD T cells	-2208.56	3237.31
TGGGCGTGTTACCCAA-1-0	Tregs	-2313.83	3101.69
TCCAGAACACCTAAAC-1-2	Tregs	-2271.54	3418.68
GGGTCTGAGGTCTTTG-1-0	CD8 T cells	-2379.53	3216.81
TGATCTTTCCACTTCG-1-0	NK cells	-2407.12	3276.95
AGTTAGCGTATAGGGC-1-2	Mature B cells	-1053.62	455.254
TGCATGATCGGATAAA-1-3	Mature B cells	-1007.56	317.671
TTCCAATTCAAGCCAT-1-1	Ifit3-high B cells	-1043.45	370.738
AGTGTTGAGCGAACTG-1-3	Mature B cells	-1154.1	382.989
AGTAGTCTCGATCCAA-1-0	Mature B cells	-730.314	594.109
AAGTCGTCAGAGGCTA-1-1	Mature B cells	-963.613	394.203
TCGCACTGTAATGCTC-1-2	Mature B cells	-977.453	246.172
TTCGCTGGTACTAACC-1-2	Mature B cells	-1145.55	159.347
CTCCTTTGTCTAACTG-1-2	Mature B cells	-1046.61	253.011
CTCAGAACAACACAGG-1-2	Mature B cells	-973.539	184.227
GTAGCTAGTGAGATTA-1-1	Mature B cells	-1162.61	2633.85
CCGAACGGTCTCTCTG-1-2	Mature B cells	-1230.78	2589.79
GTTATGGCACCTCTGT-1-2	Mature B cells	-1144.73	2522.31
GAAGTAAAGAATTGTG-1-1	Mature B cells	-1134.75	2578.46
TAAGCCAGTTGCATTG-1-0	Mature B cells	-1002.09	2622.22
GAGTTACCATTGTCGA-1-2	CD8 T cells	-1485.64	1788.43
CTGGTCTGTATGGTTC-1-3	CD8 T cells	-1419.41	1595.95
GTAGGAGTCAACGTGT-1-2	CD8 T cells	-1513.19	1662.38
TCACGCTTCCATCAGA-1-3	CD8 T cells	-1480.53	1715.96
GGCACGTAGGTGAGCT-1-3	CD4 T cells	-1445.44	1660.36
TTCGATTTCGTAGAGG-1-1	Mature B cells	-476.212	2280.29
CTGTCGTGTCTGCATA-1-1	Mature B cells	-348.905	2376.77
CGCATAACAATCTGCA-1-0	Mature B cells	-402.27	2300.23
GAGTCTATCATAGAGA-1-1	Ifit3-high B cells	-459.779	2380.96
CTCCCTCGTCACTCGG-1-0	Mature B cells	-346.633	2321.69
ACCATTTGTAGCACGA-1-0	CD8 T cells	-1113.21	1705.99
CTACCTGAGCAACTTC-1-1	CD8 T cells	-1353.58	1620.43
GCGTTTCCACGAGAAC-1-1	CD8 T cells	-1216.37	1628.57
TGCTCGTCAAGCACAG-1-2	CD8 T cells	-1115.47	1514.23
ATACTTCCAGGTGAGT-1-3	CD4 T cells	-1364.06	1685.08
TTCCTAAGTGGGTATG-1-1	CD8 T cells	-2082.45	1695.47
ATGCGATTCCCGGTAG-1-0	CD8 T cells	-1962.26	1697.26
GAGTGTTCATAGGAGC-1-3	CD8 T cells	-2124.94	1760.65
TCTGTCGGTGGGTCAA-1-0	CD8 T cells	-2053.45	1809.84
CTTCAATCAACGAGGT-1-2	CD8 T cells	-2024.28	1697.51
AGATCCACACCCTTAC-1-2	Mature B cells	-1380.32	3189.4
GTATTGGTCAGGGTAG-1-3	Mature B cells	-1282.45	3001.84
CTGAGCGCAGCGGATA-1-1	Ifit3-high B cells	-1117.94	3068.51
GACAGCCCATCCGAGC-1-2	Mature B cells	-1461.78	3173.66
CGGCAGTCATGGCCCA-1-0	Mature B cells	-1392.44	3283.88
CAGCCAGTCATCAGTG-1-2	CD8 T cells	-961.906	1874.71
TTAGTCTGTAACATCC-1-2	Mature B cells	-899.713	1965.56
TCCACGTCAATCGCCG-1-0	CD8 T cells	-1142.75	1969.2
ATGGATCCAAGTAGTA-1-0	CD8 T cells	-1080.78	1884.55
TTGGGTAAGTCCCGAC-1-2	Ifit3-high B cells	-1025	1815.78
GCCTGTTTCCCGTGTT-1-1	CD4 T cells	-1253.94	1476.99
TGCTTGCCAAAGGAGA-1-0	CD4 T cells	-1249.46	1219.87
ACACCAAAGATTACCC-1-0	CD8 T cells	-1192.39	1472.35
GGGATCCCACGAAGAC-1-1	CD8 T cells	-1151.9	1554.71
CCTCACAGTAGACGTG-1-1	CD4 T cells	-1112.12	1377.24
GGGTCACGTCGAGCTC-1-0	CD8 T cells	-847.694	416.731
GTCACGGTCTTGTTAC-1-1	CD4 T cells	-704.191	420.243
CTACGGGTCTTCTTCC-1-0	CD8 T cells	-879.377	515.142
ATCTCTAGTCCGAAAG-1-2	Migratory DCs	-788.27	408.726
CCCTGATGTCGAGCTC-1-3	CD4 T cells	-877.184	574.951
AGCGCTGTCATGAGGG-1-2	pDCs	-2919.72	1796.25
AGCTTCCAGTCATAGA-1-1	cDC2s	-3021.54	1637.77
GAAGAATCACGCTGCA-1-0	pDCs	-3073.66	1818.99
ACCAAACAGATTGCGG-1-2	pDCs	-2925.13	1858.98
CAATGACGTTGCCGCA-1-2	pDCs	-3007.04	1879.47
ACCACAATCGATAACC-1-0	CD8 T cells	-2092.87	1114.17
CAGTGCGCACTCTAGA-1-0	CD4 T cells	-2405.55	1295.42
TATCGCCTCTCAGAAC-1-1	CD8 T cells	-2318.98	1174.91
TGACCCTGTGCCTTTC-1-2	Tregs	-2304.52	1103.99
CATCGGGTCGCATAGT-1-2	CD4 T cells	-2429.48	1095.12
TACTTGTGTGCACAAG-1-2	Mature B cells	-1379.82	426.06
ATTGTTCAGTGGATTA-1-0	Ifit3-high B cells	-1444.71	501.902
GCATTAGGTCGATTAC-1-2	Mature B cells	-1518.88	615.714
GGAGGTACATGTAACC-1-3	Mature B cells	-1414.56	581.201
AGGTCATAGTCACAGG-1-0	Mature B cells	-1650.74	687.367
CAACAGTGTGTGGACA-1-2	CD4 T cells	-2697.42	3281.4
GTCCACTGTAGCGAGT-1-3	Tregs	-2822.34	3426.13
TGGGATTTCAAACGTC-1-2	Cycling B/T cells	-2753.19	3263.44
TCGGGACGTATAGGAT-1-1	Migratory DCs	-2848.64	3252.86
CTGAGCGAGGTGCTGA-1-0	Migratory DCs	-2721.04	3360.31
GGGAGTAGTGCATACT-1-2	CD4 T cells	-2642.1	1807
GCCGATGCAAGCGGAT-1-0	CD4 T cells	-2425.96	1635.97
ATTCCTACAGCTCCTT-1-2	GD T cells	-2508.26	1624.95
TTGACCCAGAAACCCG-1-1	CD4 T cells	-2485.2	1572.28
GGGTGTCCACTGTCGG-1-1	NK cells	-2561.18	1713.49
GTAGGAGAGGTCATAA-1-2	CD8 T cells	-2378.99	2493.99
AGGATAAGTTACCGTA-1-2	CD8 T cells	-2274.18	2326.54
GGAGGATAGTGGTTGG-1-3	CD4 T cells	-2402.31	2340.75
GTGGGAACAGTACTAC-1-1	CD4 T cells	-2414.34	2440.74
ATCCTATCACTTGTCC-1-0	CD8 T cells	-2147.16	2447.53
TCCTGCAGTTTCGTAG-1-2	CD8 T cells	-1690.18	2187.93
CGTGATAGTTTCTTAC-1-0	CD4 T cells	-1743.33	2366.97
AACCAACCAGGTGGAT-1-0	CD8 T cells	-1780.96	2326.88
GAGACTTCAAGACCGA-1-0	CD8 T cells	-1815.99	2174.71
GGCTTGGTCTGTCCGT-1-0	CD8 T cells	-1871.5	2218.03
TGCAGATAGCAAATCA-1-0	Mature B cells	-1141.15	2336.74
CACACAAAGTCTGCGC-1-2	Mature B cells	-994.911	2238.65
TACTTGTGTTCTAACG-1-0	Mature B cells	-991.387	2092.15
AGGGCCTTCAAGTGTC-1-2	Mature B cells	-1020.04	2351.57
ACTTTGTAGATAGCAT-1-0	Ifit3-high B cells	-1045.19	2107.83
GCTACAACACACGCCA-1-1	CD8 T cells	-2314.2	1997.8
CATTCCGCACCAGACC-1-2	CD4 T cells	-2306.3	2132.64
GAATCACCATCGTGCG-1-2	CD8 T cells	-2077.71	1971.58
CTGTATTGTTTCGCTC-1-2	CD4 T cells	-2105.97	2022.01
TTCCGTGCAGAATTCC-1-2	CD8 T cells	-2156.51	2092.78
GTACAACGTATCCTCC-1-0	Mature B cells	-841.853	276.852
TGCCGAGTCTCGGCTT-1-0	Mature B cells	-949.19	250.259
CTGGTCTCATCCTGTC-1-0	Mature B cells	-804.89	109.237
ATCGCCTCATTAAAGG-1-2	Mature B cells	-964.625	125.409
GTTTGGAAGAAATTCG-1-2	Mature B cells	-765.858	250.811
CAGCAATTCCAAGCTA-1-0	Migratory DCs	-2879.89	3308.1
AGGGTCCCAACGACTT-1-2	CD8 T cells	-2808.02	3506.29
AGGGTGATCATCCTAT-1-1	Migratory DCs	-2973.27	3523.58
TGACAGTTCAATCTCT-1-1	Migratory DCs	-2931.53	3263.99
GTCCTCAGTGTGGACA-1-1	Migratory DCs	-3049.23	3484.9
TATTTCGTCATTTACC-1-0	CD4 T cells	-2179.43	1246.88
GCTACAACAACCGTGC-1-1	CD4 T cells	-2164.21	1174.12
ACGGTTAGTTATAGCC-1-1	CD4 T cells	-1981.95	1282.29
TGGGAGATCTACGGGC-1-1	CD4 T cells	-2220.37	1192.75
CGGAATTAGGTTGGTG-1-0	CD8 T cells	-2116.88	1227.08
ACGGTCGCATACCGTA-1-1	CD8 T cells	-1099.72	1697.36
GACTATGAGTAGACAT-1-0	CD4 T cells	-1142.66	1703.68
TACTTGTAGGCATTTC-1-1	CD4 T cells	-977.113	1851.99
ATTTACCTCATCACCC-1-2	CD4 T cells	-1142.43	1779.56
TCAGCAATCGCCAATA-1-0	CD4 T cells	-1138.7	1850.56
ACCTACCCAGCACAAG-1-1	Cycling B/T cells	-1869.01	2984.98
AGTAACCTCGACGATT-1-0	Tregs	-1908.92	3030.81
AAGACTCCATAATCCG-1-2	Tregs	-1849.04	3005.32
TGTTGAGCATTCAGCA-1-1	CD4 T cells	-1954.03	2905.49
GATGTTGGTGTTGAGG-1-0	Tregs	-2104.22	2953.4
CACATGAAGGGTGAAA-1-1	CD8 T cells	-2617.7	4020.66
CACATGAAGGGTGGGA-1-1	CD8 T cells	-2453.81	4030.1
ATTCTTGTCTGCTCTG-1-1	CD4 T cells	-2589.01	3940.67
ATCCGTCCACGGGTAA-1-0	Macrophages	-2690.16	4098.3
TTTACCAAGACATCAA-1-1	Migratory DCs	-2706.39	3934.13
GTGGTTAAGTCAGCGA-1-0	Tregs	-2098.03	1878.36
AGCCAATCATCGTGGC-1-1	CD4 T cells	-1931.15	1877.98
GGATGTTCACAGTATC-1-0	CD4 T cells	-1896.81	1826.55
GTTCCGTAGATAGTCA-1-0	CD4 T cells	-1976.11	2064.36
TCCACGTAGAGCAGAA-1-1	CD8 T cells	-1925.58	1985.02
TTCAGGACAAGCAGGT-1-0	CD8 T cells	-1885.83	1895.74
CACTTCGCACACGGTC-1-2	CD8 T cells	-1680.78	1774.98
CTGCGAGTCCCTCTAG-1-1	CD4 T cells	-1908.69	1762.48
TTGGGATTCGGTGCAC-1-2	CD8 T cells	-1808.59	1775.7
GAACTGTGTAATTGGA-1-1	CD8 T cells	-1898.02	1622.03
GGGCGTTGTGTGTCCG-1-3	CD8 T cells	-1523.19	2798.81
TCGGGCACACCATTCC-1-1	Tregs	-1537.18	2887.41
TATTTCGCAGAGTTCT-1-3	Tregs	-1666.34	2887.95
TAGAGTCAGGCTATCT-1-3	Tregs	-1600.95	2755.86
AAACGAATCATGACAC-1-2	CD8 T cells	-1611.15	2816.67
AGACAAATCCGTTGAA-1-1	CD8 T cells	-1211.14	1243.49
GTAGGTTGTCACAATC-1-2	CD8 T cells	-1090.51	1404.06
TTTCCTCGTTGCCGAC-1-1	CD8 T cells	-1030.91	1353.41
CCTCAGTAGTGTTCAC-1-3	CD8 T cells	-1044.83	1205.36
TGCCGAGTCTGCACCT-1-2	CD8 T cells	-964.931	1219.27
TGTGATGCAGACTGCC-1-1	Mature B cells	-402.803	1297.98
AGGATAATCCACACCT-1-3	Mature B cells	-270.61	1256.01
ACCATTTTCGGCTCTT-1-2	Mature B cells	-220.03	1227.48
CATCGGGGTAAGTTGA-1-2	Mature B cells	-311.51	1292.62
AAAGGTATCTGTTGGA-1-2	Ifit3-high B cells	-219.138	1304.26
AGTCATGAGGAAAGTG-1-1	Tregs	-2642.74	3354.12
TGACCCTCAGCCCAGT-1-1	CD8 T cells	-2489.66	3216.9
GGAGATGGTAACCCTA-1-0	CD8 T cells	-2370.14	3236.79
GTGTTCCTCTCTGCCA-1-1	CD8 T cells	-2425.51	3194.25
TACCCGTAGTGGGAAA-1-2	Tregs	-2551.38	3421.38
AGGTCATCATGACTCA-1-0	CD8 T cells	-1980.1	949.924
ATCGATGGTAGTGTGG-1-1	CD8 T cells	-2059.64	1149.13
AGCGCCAAGCAAGTGC-1-0	CD8 T cells	-1875.51	1028.01
GCAACCGAGACCGTTT-1-3	CD8 T cells	-1825.63	891.071
ACGTAGTCAAGAGTAT-1-2	CD8 T cells	-1954.51	1007.6
TAGACCATCCCGTTCA-1-2	Migratory DCs	-2781.31	3680.56
TGTAACGAGTTGCATC-1-2	Migratory DCs	-2652.14	3545.68
CAGATTGTCTACGGTA-1-2	Migratory DCs	-2620.57	3492.62
GCAACCGCACCGCTGA-1-2	Migratory DCs	-2641.96	3865.05
TCAGTCCAGTAGTCAA-1-2	Migratory DCs	-2592.85	3711.7
TTTGGTTTCGAAATCC-1-3	Mature B cells	-2927.88	3955.24
TTTGTTGAGAAGAGCA-1-3	CD8 T cells	-2869.77	3902.87
TTTGTTGAGGAACGCT-1-3	Mature B cells	-3052.13	4069.36
TTTGTTGTCTGCGGGT-1-3	CD8 T cells	-2840.58	4087.53
AAACCCAAGCAGAAAG-1-0	Tregs	-2898.23	4146.6
GGAGGTAGTTTCCCAC-1-0	Mature B cells	-447.552	1384.12
GTTGTAGCATGTTCAG-1-0	Mature B cells	-701.026	1428.65
CTGTATTGTCAAGGCA-1-0	Mature B cells	-367.266	1433.07
TACTTACGTCCTTTGC-1-2	Mature B cells	-373.705	1666.73
ATGATCGCAGAAATCA-1-3	Mature B cells	-455.058	1539.83
TTCTGTAAGTGAGCCA-1-2	Mature B cells	-1578.57	3637.62
GACTATGAGGATATAC-1-2	cDC2s	-1415.71	3523.64
CGGACACAGAAGTCTA-1-3	Mature B cells	-1468.83	3524.49
GTGTTAGGTAGACAAT-1-2	Mature B cells	-1473.35	3580.88
GACTCAACACTTCAGA-1-3	Mature B cells	-1456.42	3446.82
TGTACAGGTGCCTGAC-1-0	Ifit3-high B cells	-2895.51	1868.95
ACTATGGGTCAAGCGA-1-3	pDCs	-2839.41	1919.69
TCATACTGTCGTTGGC-1-2	Ifit3-high B cells	-2919.96	1744.57
CATAAGCAGGTTGACG-1-2	Macrophages	-3039.82	2003.26
GGAGCAAGTAGTACGG-1-1	Ifit3-high B cells	-2994.73	1876.23
GCACGGTAGATTCGCT-1-2	CD8 T cells	-2339.3	3080.98
GTTTACTGTTGCACGC-1-1	Tregs	-2273.25	3075.32
TGCCGAGGTTATGTGC-1-1	Tregs	-2344.97	2984.65
GAACTGTTCTCCGAGG-1-2	CD4 T cells	-2416.31	3063.87
GAAGGACGTCACAATC-1-0	CD8 T cells	-2290.57	2960.21
TTTGGTTTCGAAATCC-1-3	Mature B cells	-3308.14	3107.88
TTTGTTGAGAAGAGCA-1-3	CD8 T cells	-3370.01	3124.28
TTTGTTGAGGAACGCT-1-3	Mature B cells	-3418.65	3014.37
TTTGTTGTCTGCGGGT-1-3	CD8 T cells	-3170.88	2935.22
AAACCCAAGCAGAAAG-1-0	Tregs	-3325.41	3046.9
GCTGCAGAGCTCCGAC-1-3	Mature B cells	-396.255	296.085
TGACAGTCACTGAGTT-1-0	Mature B cells	-467.838	430.467
CTGCGAGCAGCACAGA-1-2	Mature B cells	-292.355	454.358
CATCCACGTGGCTCTG-1-0	Mature B cells	-282.384	385.767
CAGATCAAGCACTAGG-1-1	Mature B cells	-340.525	294.601
TGGATCATCATTTGTC-1-2	Mature B cells	-2911.63	1375.32
CGAGGAAGTTGGTACT-1-2	Mature B cells	-2991.49	1378.31
AGGACGACATCGATAC-1-0	Mature B cells	-3097.92	1387.69
GTGCACGCAGTGCGCT-1-2	Mature B cells	-2913.82	1506.21
GTATTGGTCCCGTTGT-1-2	Mature B cells	-2816.96	1453.48
TTTGGTTTCGAAATCC-1-3	Mature B cells	-3005.64	3777.46
TTTGTTGAGAAGAGCA-1-3	CD8 T cells	-3176.62	3694.32
TTTGTTGAGGAACGCT-1-3	Mature B cells	-2915.94	3596.72
TTTGTTGTCTGCGGGT-1-3	CD8 T cells	-3113.01	3600.03
AAACCCAAGCAGAAAG-1-0	Tregs	-2948.09	3674.4
AGTGCCGGTCCTCAGG-1-0	CD4 T cells	-2260.7	3077.18
TCCTAATGTTAGGCCC-1-1	Tregs	-2439.32	3224.59
TTGTGGATCGCGTTTC-1-1	Tregs	-2313.65	2876.91
TCATTCATCGGTCATA-1-3	Tregs	-2356.05	3165.47
TATCTGTCAGCAGTGA-1-0	CD4 T cells	-2377.18	3055.92
CAATTTCGTCTGTGAT-1-1	CD8 T cells	-969.698	1093.49
CTAACCCGTAACCCGC-1-1	CD4 T cells	-935.189	1133.53
CCGGACAGTTGGGACA-1-0	CD4 T cells	-1024.95	1140.49
GACTCTCGTATCGAAA-1-0	CD4 T cells	-887.816	1170.24
GCTGCAGTCTCTCAAT-1-1	CD4 T cells	-1003.87	1188.53
AATGAAGCATCATTGG-1-1	NK cells	-2841.75	1762
AATCACGGTCGCCACA-1-1	cDC2s	-2830.29	1669.75
CGTTAGAGTCCACACG-1-2	NK cells	-3024.57	1504.34
GAGAAATCACAGCGCT-1-3	NK cells	-2950.68	1500.18
GAAGAATTCTTCCTAA-1-2	NK cells	-3003.43	1608.56
TTGCGTCCAAACCGGA-1-1	Mature B cells	-2726.25	1140.12
CTTCCTTTCTACTGCC-1-0	Mature B cells	-2799.6	1188.96
TTGCCTGGTACTGAGG-1-1	Ifit3-high B cells	-2589.25	1125.01
GGGAGTATCGATGGAG-1-2	Mature B cells	-2620.97	1399.92
AAGTCGTCACTGATTG-1-2	Ifit3-high B cells	-2691.98	1225.47
AATCGTGCATTAAAGG-1-2	GD T cells	-1714.34	798.198
GCATCGGAGAATAGTC-1-3	CD4 T cells	-1893.92	612.183
ACGGTCGCACTCCACT-1-3	Tregs	-1743.52	769.482
TGTTCCGAGGAGCTGT-1-2	CD8 T cells	-1732.13	559.324
GTAGTACCATATAGCC-1-3	CD8 T cells	-1814.98	635.296
TCCTCCCTCCACGTGG-1-2	CD8 T cells	-1849.5	2738.39
ATGATCGAGAAGTCTA-1-2	CD8 T cells	-1943.51	2899.51
GGAGATGCATGAATAG-1-1	CD8 T cells	-1766.45	2769.13
TGGAGAGAGAATCGCG-1-1	CD4 T cells	-1846.36	2641.29
TCGTGCTGTGTGAATA-1-1	CD8 T cells	-1865.18	2909.1
AGAGCCCAGGTGCTTT-1-3	CD4 T cells	-742.604	1149.07
CTCAGGGCATTGTGCA-1-0	CD4 T cells	-838.963	1081.87
AAGCGAGCACTATCCC-1-2	Tregs	-804.714	1003.35
TTCAATCTCCATTTAC-1-2	CD8 T cells	-648.847	1188.46
GACGCTGTCTCTAAGG-1-1	CD4 T cells	-783.123	1086.25
CTTCTCTAGGGTCACA-1-1	Mature B cells	-591.987	2688.54
TGCAGTACAATGGGTG-1-1	Mature B cells	-505.041	2555.89
GATTTCTAGGTTGGTG-1-1	Ifit3-high B cells	-677.9	2815.6
ACTATGGAGTAGCAAT-1-3	Mature B cells	-516.619	2679.46
CGCGTGAAGGTTACAA-1-0	Mature B cells	-615.157	2730.78
AGGGTCCGTTGTACGT-1-2	CD8 T cells	-2342.95	2644.09
AAAGGGCGTATTCCTT-1-1	CD4 T cells	-2231.84	2569.66
ACCCTCAGTTGGCTAT-1-0	CD8 T cells	-2175.58	2499.11
GCAGCCATCGTTCAGA-1-1	CD8 T cells	-2250.59	2627.28
TTTAGTCAGGTTCAGG-1-1	Tregs	-2142.76	2356.59
GTTGCTCGTGGCGCTT-1-0	CD4 T cells	-1099.97	1658.05
TACGTCCTCCACCTCA-1-0	CD4 T cells	-1027.42	1643.32
GTTGCTCGTAGCCCTG-1-2	Mature B cells	-928.588	1700.88
CTGTACCCACTATCGA-1-3	CD8 T cells	-846.928	1867.04
CATGAGTAGATCACCT-1-3	CD4 T cells	-954.415	1887.26
AAGTACCTCAGAGCGA-1-0	CD8 T cells	-1973.97	2317.22
GCATTAGTCACGGAGA-1-2	CD4 T cells	-1968.68	2446.3
TCTGTCGGTAATGATG-1-2	CD8 T cells	-2116.8	2338.59
TGTCCACTCCGTCAAA-1-0	CD4 T cells	-1943.66	2384.04
CCTCCAATCGAACGCC-1-1	CD4 T cells	-2014.99	2396.37
TATGTTCTCATGAAAG-1-2	Mature B cells	-908.155	2588.15
ATTCATCGTCCTTGTC-1-0	Mature B cells	-748.873	2678.82
AGGTGTTTCAACCGAT-1-3	Mature B cells	-973.333	2590.5
AACAAAGTCGCCAATA-1-3	Ifit3-high B cells	-848.987	2649.34
TTACGTTAGCGGATCA-1-2	Mature B cells	-716.46	2601.78
CAATTTCGTGTTAGCT-1-2	Mature B cells	-2623.77	861.994
TGGCGTGGTCACTTAG-1-0	Mature B cells	-2500.3	681.724
ATGCCTCTCAAGTCGT-1-2	Mature B cells	-2538.47	849.842
TTTCATGAGGCGATAC-1-1	Mature B cells	-2551.33	795.721
GAGCCTGCACAGCTTA-1-2	Mature B cells	-2632.98	934.512
TCCAGAAAGAGAAGGT-1-1	CD4 T cells	-1236.45	1810.84
AAGGTAAAGGTACTGG-1-0	CD8 T cells	-1276.67	1843.47
GTGAGCCGTAATTGGA-1-2	CD4 T cells	-1197.95	1953.91
TTACCGCTCCTAAACG-1-1	CD4 T cells	-1296.06	1876.51
CGTTCTGAGATGAATC-1-2	CD8 T cells	-1324.55	1600.75
TAGGGTTAGAGCAAGA-1-2	Mature B cells	-97.9523	1263
TCAGCCTGTGCACATT-1-2	Mature B cells	-43.5338	1086.43
GAGCTGCAGGTGATAT-1-2	Mature B cells	-93.1615	1038.39
GATGTTGCACCATTCC-1-1	Mature B cells	-121.748	1101.65
CTGTATTGTCCTGTTC-1-0	Mature B cells	-174.47	1163.43
TTTGGTTTCGAAATCC-1-3	Mature B cells	-2952.12	2820.2
TTTGTTGAGAAGAGCA-1-3	CD8 T cells	-3183.01	2753.05
TTTGTTGAGGAACGCT-1-3	Mature B cells	-3106.99	2623.92
TTTGTTGTCTGCGGGT-1-3	CD8 T cells	-3121.2	2550.03
AAACCCAAGCAGAAAG-1-0	Tregs	-3247.09	2696.56
TTTGGTTTCGAAATCC-1-3	Mature B cells	-3133.88	2377.05
TTTGTTGAGAAGAGCA-1-3	CD8 T cells	-3041.45	2191.73
TTTGTTGAGGAACGCT-1-3	Mature B cells	-3135.23	2239.36
TTTGTTGTCTGCGGGT-1-3	CD8 T cells	-3188.17	2261.35
AAACCCAAGCAGAAAG-1-0	Tregs	-3229.97	2291.2
AGTGTTGAGCAGGCAT-1-2	Mature B cells	-459.22	1170.02
ATTCACTTCCCATAAG-1-3	Mature B cells	-534.552	1154.72
TTCTGTAGTCCTTAAG-1-2	Mature B cells	-235.333	1093.9
CCCAACTAGACCCGCT-1-2	Mature B cells	-417.542	1264.78
ACTTCGCTCCTGGTCT-1-2	Mature B cells	-378.412	1171.45
TCGCACTAGCGAATGC-1-0	Cycling B/T cells	-1399.2	735.979
CGGAGAAAGCGTGCTC-1-2	Mature B cells	-1306.1	802.456
AACACACTCAGTGGGA-1-3	Mature B cells	-1309.76	868.335
TTCCGGTGTGGATCGA-1-0	Mature B cells	-1373.19	891.705
TCTTAGTTCATGGGAG-1-0	Mature B cells	-1149.23	759.378
ATCGGATTCCTTCAGC-1-3	Mature B cells	-663.373	829.698
CCGTAGGCAACTCGAT-1-3	Mature B cells	-522.868	733.678
GCCTGTTGTCACTAGT-1-2	CD8 T cells	-714.053	650.007
GCCGTGAGTTATTCCT-1-2	Cycling B/T cells	-660.296	899.288
AAAGTGAAGACCGCCT-1-3	Mature B cells	-529.455	868.218
ACCTGAAGTCGACTGC-1-1	cDC2s	-3243.24	1837.37
CTCAAGAAGACCATGG-1-2	cDC2s	-3174.79	1601.67
AAGCATCGTGCTCTTC-1-1	Ly6-high monocytes	-3298.18	1907.76
TCGAAGTTCCATCTCG-1-2	Ly6-high monocytes	-3161.27	1663.32
GCCAGGTGTCTCAGGC-1-0	Ly6-high monocytes	-3119.22	1868.51
GTGTCCTGTTCTCCTG-1-1	CD8 T cells	-1841.75	2411.66
CACCGTTCACTCCCTA-1-2	CD8 T cells	-2128.78	2438.62
AGGTCATGTCGAGATG-1-3	CD8 T cells	-1701.21	2255.95
AGACCATCAAGTAGTA-1-3	CD8 T cells	-1767.13	2327.32
TGATGCACAACCGACC-1-0	CD8 T cells	-1824.81	2314.3
GCATCGGTCACTCGAA-1-0	CD4 T cells	-1599.1	1014.54
CGTAATGAGATCCCGC-1-0	CD8 T cells	-1511.2	857.889
AACAAAGCAATGAGCG-1-2	CD4 T cells	-1570.82	759.166
GGGAGTAAGTCACGCC-1-3	CD4 T cells	-1447.13	893.896
CCGTAGGGTTGACGGA-1-1	Tregs	-1404.37	948.14
CCGTTCATCACTGTTT-1-3	Mature B cells	-788.56	2299.56
CCACAAATCCCGTGTT-1-0	Ifit3-high B cells	-704.848	2282.11
ACCTACCCAGTTGTCA-1-0	Mature B cells	-701.389	2362.37
AAGCGTTCACATTCTT-1-3	Mature B cells	-662.576	2406.9
TAGGTACTCCCAGGCA-1-3	Mature B cells	-862.457	2262.56
TGACAGTAGGTTACCT-1-1	Cycling B/T cells	-1977.35	3872.38
GGGTCACTCGTAACAC-1-1	Cycling B/T cells	-2155.79	3708.8
GAGTTGTCACAAGCAG-1-3	cDC1s	-2016.31	3574.61
AAGGTAATCAGCCTCT-1-2	Cycling B/T cells	-1999.61	3698.73
CGAGGAACACTAAACC-1-3	cDC1s	-2222.43	3847.5
CGGACACCAGAGTGTG-1-0	Ifit3-high B cells	-1896.82	184.019
ATCGGATAGTAACAGT-1-0	Mature B cells	-1800.25	305.07
GTCAAGTGTATGAGAT-1-2	Mature B cells	-1770.32	223.32
GTTATGGGTCGTAATC-1-0	Mature B cells	-1827.71	189.103
GCTCAAAGTCATACCA-1-2	Mature B cells	-1951.14	350.184
CACCAAAAGCCAAGCA-1-0	Mature B cells	-691.815	1885.31
CCCTCAAGTGGAGGTT-1-2	Mature B cells	-864.988	1871.57
ATACCGAAGATCGGTG-1-0	Mature B cells	-769.301	1873.52
CTAGGTACACTTCAGA-1-1	Mature B cells	-712.424	1832.24
GAAACCTGTTCTCGTC-1-0	Mature B cells	-611.89	1924.64
TAGATCGCAACAGCCC-1-0	CD8 T cells	-1533.05	2235.81
CGAGTTACATATACCG-1-1	CD8 T cells	-1703.68	2353.08
CTACCCATCGAGAACG-1-0	CD8 T cells	-1650.26	2341.89
TCATTACGTCCGCAGT-1-1	CD8 T cells	-1726.69	2289.63
TCGTGCTTCTCATGCC-1-1	CD4 T cells	-1784.03	2270.52
GTTACCCGTAGCTAAA-1-1	Mature B cells	-815.207	1266.87
CGACAGCGTGCCCGTA-1-3	Mature B cells	-741.811	1238.17
TTGCTGCAGGTAAACT-1-3	Mature B cells	-863.103	1184.55
CTGTACCCACAATGAA-1-1	Mature B cells	-647.445	1274.61
CATACCCAGCTTTGTG-1-2	Mature B cells	-800.472	1331.15
CGCATAAGTCCATCTC-1-0	CD4 T cells	-2476.65	1199.59
CAAGAGGTCCTGGCTT-1-0	CD8 T cells	-2409.25	1266.36
GTGACGCGTCATAGTC-1-2	Tregs	-2445.34	1382.71
TTTAGTCAGGAGAGGC-1-2	CD4 T cells	-2407.28	1339.31
TGCTTGCTCAACACCA-1-2	CD8 T cells	-2407.14	1186.03
TATATCCCAATACCCA-1-3	CD4 T cells	-1003.98	1251.05
TATATCCGTCTGATAC-1-2	CD4 T cells	-1233.51	1187.41
TCGGATATCTGGCCAG-1-1	CD4 T cells	-1191.55	1078.43
GTCGTAACACGACTAT-1-0	CD4 T cells	-1134.69	1296.16
CTGAGCGAGCGACAGT-1-1	CD4 T cells	-1049.67	1204.22
GGCTTGGCACGATAGG-1-1	Mature B cells	-782.73	2710.13
TTGTTCAGTTGCATAC-1-3	Mature B cells	-606.122	2281.92
ATTGGGTTCGCGTAGC-1-2	Mature B cells	-647.233	2442.56
ACCCAAACAGGATCTT-1-1	Mature B cells	-646.147	2521.12
CAATACGAGCTTCTAG-1-3	Mature B cells	-761.111	2642.18
TTCTAACCATCACCAA-1-2	CD4 T cells	-1885.33	1688.31
GTGGGAATCATAGCAC-1-0	CD4 T cells	-1786.52	1545.91
GATTGGTCAGCCTACG-1-0	CD8 T cells	-1982	1703.72
CCACTTGTCGATGCAT-1-1	CD4 T cells	-1780.93	1480.68
AGACCCGGTCCTCATC-1-1	CD8 T cells	-1725.87	1586.55
CGCCATTTCCACACCT-1-2	Mature B cells	-2116.97	610.878
CTCCAACCAGCGTACC-1-1	Mature B cells	-2261.2	485.918
GTGATGTCATTGCCGG-1-0	Mature B cells	-2361.19	459.14
AGAGCAGGTAGGTTTC-1-2	Mature B cells	-2305.67	564.768
AGTTCCCAGCTCGGCT-1-3	Mature B cells	-2057.08	558.272
TGCATGAGTCACGACC-1-1	Mature B cells	-829.414	2257.37
TACATTCTCCATTTGT-1-3	Mature B cells	-785.287	2151.69
TTCCGTGGTTCCACGG-1-3	Mature B cells	-986.814	2151.73
TGAGGTTCACCTATCC-1-2	Mature B cells	-856.089	2107.89
GTGGCGTTCGCTGCGA-1-2	Mature B cells	-839.112	2172.47
CCGGACAAGATGTTCC-1-2	Mature B cells	-2378.64	644.586
ACCATTTAGAATCGCG-1-0	Mature B cells	-2513.31	869.199
GTCCCATTCCTTGACC-1-2	Mature B cells	-2430.35	762.814
ACGTAGTCACGTCGGT-1-2	Mature B cells	-2528.65	681.772
TCGAACAAGTTGAATG-1-1	Mature B cells	-2373.44	850.917
GTTGAACTCCCATTTA-1-0	cDC1s	-2188.15	3788.44
CCTATCGTCTAGAGCT-1-2	Cycling B/T cells	-2127.35	3724.94
AGCGTATCAGGACTTT-1-2	Cycling B/T cells	-2127.92	3852.13
ACCTGTCGTCAGGCAA-1-0	Mature B cells	-2061.15	3984.89
ATTGTTCCAGGCACTC-1-0	Cycling B/T cells	-2076.15	3919.14
TTTGGTTTCGAAATCC-1-3	Mature B cells	-2914.82	3693
TTTGTTGAGAAGAGCA-1-3	CD8 T cells	-3075.22	3643.04
TTTGTTGAGGAACGCT-1-3	Mature B cells	-2883.17	3577.7
TTTGTTGTCTGCGGGT-1-3	CD8 T cells	-2863.16	3681.49
AAACCCAAGCAGAAAG-1-0	Tregs	-2996.24	3682.92
CACATGACAAGTATCC-1-1	Mature B cells	-2578.01	3942.35
CGGGCATGTACTCCCT-1-0	Migratory DCs	-2809.52	3853.01
AACGTCAAGGCCATAG-1-1	Migratory DCs	-2561.13	3843.88
GAGGCAAAGACGACTG-1-3	Migratory DCs	-2631.33	3735.7
CCAATTTGTTAGGACG-1-3	Migratory DCs	-2682.51	4025.17
GCACTAACACTATGTG-1-3	CD4 T cells	-2320.11	1186.43
CTCAACCCAGCAGTGA-1-1	CD4 T cells	-2242.93	1396.93
AGCGTCGAGGTACCTT-1-1	CD8 T cells	-2139.38	1267.42
GGTAACTCAGGTCCCA-1-1	CD8 T cells	-2227.19	1343.97
TTCCACGTCAGAGCGA-1-1	CD8 T cells	-2202.11	1263.93
GGGTAGACACGACGCT-1-1	NK cells	-2240.97	3353.33
CATCCACTCGGAACTT-1-2	CD8 T cells	-2328.15	3411.3
CCTCAGTCAGACTGCC-1-0	CD8 T cells	-2441.34	3339.06
GCTGGGTGTCACTAGT-1-0	CD8 T cells	-2441.12	3392.17
TGTCCTGGTCCAGAAG-1-0	NK cells	-2478.6	3476.82
AGGACGATCTGACAGT-1-3	Tregs	-2384.08	2609.57
CTCCTCCTCTTTGCGC-1-2	CD8 T cells	-2272.84	2657.55
GATGACTAGTCGCTAT-1-2	CD4 T cells	-2442.69	2579.51
CCATCACTCCCAGGAC-1-3	Tregs	-2325.37	2611.83
CTATCCGCATGACAAA-1-0	CD8 T cells	-2248.56	2592.46
TACCGAAGTACTCGCG-1-1	Mature B cells	-1133.97	905.038
AGGACGAAGATCGGTG-1-0	Mature B cells	-1014.1	1035
TTAGGGTCAATCTGCA-1-3	Mature B cells	-1195.24	1046.99
AATGGCTAGTAGAATC-1-2	Mature B cells	-975.067	846.252
CCCTCAAAGCTGCCTG-1-0	Mature B cells	-1109.8	1117.29
CATGGTAAGGTGATCG-1-0	Ifit3-high B cells	-1056.05	543.517
TAGGTACAGATAACGT-1-3	Mature B cells	-1099.98	728.828
AGCATCATCATGCGGC-1-2	Mature B cells	-1100.33	438.291
ATTCAGGGTAGCGCCT-1-0	Mature B cells	-1024.11	468.862
AGTGCCGGTACAAGCG-1-0	Mature B cells	-1056.98	609.51
GGTCACGTCTCATTAC-1-2	Mature B cells	-1795.83	3537.96
TAGTGCACAGAGTCAG-1-0	Mature B cells	-2000.91	3398.05
CATGGTACAGGTCCCA-1-2	Mature B cells	-1703.85	3488.85
AGCATCACACAATGCT-1-2	Mature B cells	-1842.87	3310.56
GCTACAAAGTGGACTG-1-2	Ifit3-high B cells	-1879.03	3332
AAGTCGTCATGGAGAC-1-3	Mature B cells	-2733.07	768.441
ACGATGTCATCTTTCA-1-2	Mature B cells	-2608.4	643.509
TACTTACCAGTTCTAG-1-2	Mature B cells	-2562.19	681.471
ACCTGTCCATGATGCT-1-2	Mature B cells	-2449.87	717.227
[truncated: 3,461 more rows]
