# Supplementary material for: Reconstructing single-cell resolution from spatial transcriptomics with CellRefiner
Source: Nat Commun. 2026 Feb 27;17:3304. doi: 10.1038/s41467-026-70090-2 (PMC13066420; doi:10.1038/s41467-026-70090-2)
Supplement: Supplementary file 4 — Source Data [file 41467_2026_70090_MOESM4_ESM.zip › 656521_2_data_set_12202854_t9jsk3/Fig 5/fig5_human_scc.csv]

	Cell_Type	x	y
P5_Tumor_CATTATCAGTGGTAAT	Tcell	3713.560379335937	5817.1114931249995
P7_Tumor_TCACAAGCAGACTCGC	Tcell	3594.8649625292965	6094.626543916014
P5_Tumor_CTCTACGAGAATTGTG	Tcell	3728.846288417968	5609.1310591845695
P8_Tumor_GATCGTACACAAGACG	LC	3590.3727392724604	5733.911258764648
P9_Tumor_TTCTACAAGAGCTATA	Tcell	3431.5534750488273	5818.388646728515
P1_Tumor_CCTTCCCTCGGTGTCG	Tumor_KC_Diff	3481.0089743164053	6369.674551035156
P10_Tumor_GGTGCGTCACCAGATT	Tumor_KC_Diff	3566.9084620947265	6162.7741882226555
P3_Tumor_CCGTTCATCGTATCAG	Pilosebaceous	3495.2458721728513	6211.040536943358
P1_Tumor_CGTGAGCAGACTGGGT	Tumor_KC_Diff	3669.740403540038	6119.718877641601
P10_Tumor_ACCAGTAAGAGGGATA	Tumor_KC_Basal	3488.9433003222653	6023.616211943358
P4_Tumor_GAGTCCGGTACGCACC	Keratinocyte	3107.6804107275384	7443.546270361327
P4_Tumor_GAGTCCGCATCACGTA	CD1C	3576.696398701172	7245.219180117187
P4_Tumor_GAGTCCGCAGCTGTGC	CD1C	3781.360448544921	7138.661529433593
P4_Tumor_GAGTCCGCAGATCCAT	CD1C	3452.9441339843743	7329.12824582031
P4_Tumor_GTAGGCCAGAATTCCC	Keratinocyte	3676.9895628906243	7577.269503251952
P1_Tumor_AAGGCAGAGACTCGGA	Tumor_KC_Diff	3475.5039763867185	8217.462159453124
P1_Tumor_AAGGCAGAGGCTCAGA	Tumor_KC_Diff	3327.489490810546	7899.388052851561
P1_Tumor_AAGGTTCAGTCTTGCA	Tumor_KC_Basal	3381.862068427734	8189.396579599608
P10_Tumor_TTTGTCATCACTATTC	LC	3627.087762407226	8336.6197771875
P1_Tumor_AAACCTGAGTCAAGCG	Tumor_KC_Diff	3383.433921342773	8097.60495439453
P1_Tumor_AAGGCAGAGACTCGGA	Tumor_KC_Diff	3316.576002504882	8308.55197876953
P1_Tumor_AAGGCAGAGGCTCAGA	Tumor_KC_Diff	3230.6081089892573	8869.084859716795
P1_Tumor_AAGGTTCAGTCTTGCA	Tumor_KC_Basal	3371.9898263720697	8490.524551386718
P10_Tumor_TTTGTCATCACTATTC	LC	3296.5419957324216	8652.903502275389
P1_Tumor_AAACCTGAGTCAAGCG	Tumor_KC_Diff	3242.87196352539	8530.784840517577
P1_Tumor_AAGGCAGAGACTCGGA	Tumor_KC_Diff	3308.253057958984	9018.525882236327
P1_Tumor_AAGGCAGAGGCTCAGA	Tumor_KC_Diff	3392.140677539062	8812.58098118164
P1_Tumor_AAGGTTCAGTCTTGCA	Tumor_KC_Basal	3430.4545461230464	9038.895262001952
P10_Tumor_TTTGTCATCACTATTC	LC	3467.311557382812	8986.100083710935
P1_Tumor_AAACCTGAGTCAAGCG	Tumor_KC_Diff	3344.225231762695	8909.387301572264
P4_Tumor_GGAACTTTCTCTTATG	Keratinocyte	3532.632011054687	5490.590202368163
P10_Tumor_TATCTCATCTGGGCCA	Tumor_KC_Diff	3526.494352495117	5335.373517055664
P2_Tumor_ATGAGGGTCTCACATT	Keratinocyte	3657.8278217089837	5494.132140517578
P4_Tumor_CACAAACGTACCGCTG	Keratinocyte	3381.9445250732415	5625.5724705859375
P1_Tumor_TGACAACTCCGTTGTC	Tumor_KC_Diff	3488.6378779492184	5572.300300937499
P4_Tumor_GGCTCGAGTGAAAGAG	Keratinocyte	3731.061525024413	5974.805205649413
P4_Tumor_TACGGTATCTCTTATG	Keratinocyte	3793.2072129638664	5767.3990101416
P4_Tumor_AGTTGGTAGTGAAGAG	Keratinocyte	3680.4483048730463	5850.440617143554
P4_Tumor_CGTGTAATCAACACCA	Keratinocyte	3488.2544360595693	5866.084454624022
P8_Tumor_CGAACATTCACAGGCC	Keratinocyte	3574.9230261816406	5963.011686777343
P8_Tumor_GACGCGTCAAGCTGTT	Keratinocyte	3484.0036665673824	6444.715275097656
P10_Tumor_CATGGCGCATCAGTAC	Tumor_KC_Basal	3701.581610332031	6122.160038061523
P8_Tumor_CTGTTTAGTAGAAAGG	Keratinocyte	3855.5255791699215	6638.5512513671865
P10_Tumor_GATCAGTTCGCCTGTT	Tumor_KC_Cyc	3809.018552060546	6314.31175415039
P5_Tumor_GGGAATGAGAAACCAT	Keratinocyte	3510.513293217773	6496.97282126953
P1_Tumor_AAGGCAGAGACTCGGA	Tumor_KC_Diff	3561.307696132812	6902.609229707031
P1_Tumor_AAGGCAGAGGCTCAGA	Tumor_KC_Diff	3654.718873388671	6910.6567024999995
P1_Tumor_AAGGTTCAGTCTTGCA	Tumor_KC_Basal	3709.976658222656	6860.833661054688
P10_Tumor_TTTGTCATCACTATTC	LC	3629.1488087841794	7025.951059999999
P1_Tumor_AAACCTGAGTCAAGCG	Tumor_KC_Diff	3640.4797569677726	6791.487252421874
P1_Tumor_AAGGCAGAGACTCGGA	Tumor_KC_Diff	3914.1278499169916	6951.351830263671
P1_Tumor_AAGGCAGAGGCTCAGA	Tumor_KC_Diff	3439.3228877636716	7300.051740097655
P1_Tumor_AAGGTTCAGTCTTGCA	Tumor_KC_Basal	3454.5048940771485	7446.83788048828
P10_Tumor_TTTGTCATCACTATTC	LC	3568.8105113525385	7042.397278291015
P1_Tumor_AAACCTGAGTCAAGCG	Tumor_KC_Diff	3920.1701102050774	7377.364274160155
P1_Tumor_AAGGCAGAGACTCGGA	Tumor_KC_Diff	3908.795530253906	7692.865585517577
P1_Tumor_AAGGCAGAGGCTCAGA	Tumor_KC_Diff	3508.6400852978513	7854.37411961914
P1_Tumor_AAGGTTCAGTCTTGCA	Tumor_KC_Basal	3586.2706135986323	7677.341550517577
P10_Tumor_TTTGTCATCACTATTC	LC	3769.6649162695303	7534.082188085936
P1_Tumor_AAACCTGAGTCAAGCG	Tumor_KC_Diff	3720.538873823242	7695.166236855468
P1_Tumor_AAGGCAGAGACTCGGA	Tumor_KC_Diff	3678.680478764648	7788.5478332519515
P1_Tumor_AAGGCAGAGGCTCAGA	Tumor_KC_Diff	3667.269662260742	8154.429785253905
P1_Tumor_AAGGTTCAGTCTTGCA	Tumor_KC_Basal	3517.496224833984	7932.0719443749995
P10_Tumor_TTTGTCATCACTATTC	LC	3556.2915219042966	8232.538783955077
P1_Tumor_AAACCTGAGTCAAGCG	Tumor_KC_Diff	3723.3723503906244	8015.787255449218
P1_Tumor_AAGGCAGAGACTCGGA	Tumor_KC_Diff	3492.9359768164063	8436.435210498046
P1_Tumor_AAGGCAGAGGCTCAGA	Tumor_KC_Diff	3528.9225712890616	8348.981618320311
P1_Tumor_AAGGTTCAGTCTTGCA	Tumor_KC_Basal	3548.551690048828	8477.199853281249
P10_Tumor_TTTGTCATCACTATTC	LC	3714.153845327148	8327.50739345703
P1_Tumor_AAACCTGAGTCAAGCG	Tumor_KC_Diff	3687.6874806835935	8192.793201777342
P1_Tumor_AAGGCAGAGACTCGGA	Tumor_KC_Diff	3402.545744824218	8823.828363437498
P1_Tumor_AAGGCAGAGGCTCAGA	Tumor_KC_Diff	3653.18214774414	8853.298294589842
P1_Tumor_AAGGTTCAGTCTTGCA	Tumor_KC_Basal	3986.027456474609	8899.490285546874
P10_Tumor_TTTGTCATCACTATTC	LC	3491.258742089843	8925.683397001952
P1_Tumor_AAACCTGAGTCAAGCG	Tumor_KC_Diff	3429.8281714257805	8687.15000269531
P1_Tumor_AAGGCAGAGACTCGGA	Tumor_KC_Diff	3619.3989575341793	9370.588396259764
P1_Tumor_AAGGCAGAGGCTCAGA	Tumor_KC_Diff	3516.689037133788	9025.17270133789
P1_Tumor_AAGGTTCAGTCTTGCA	Tumor_KC_Basal	3618.120694648437	9059.36004003906
P10_Tumor_TTTGTCATCACTATTC	LC	3796.491427875976	8995.6339946875
P1_Tumor_AAACCTGAGTCAAGCG	Tumor_KC_Diff	3448.605361435547	9098.050325058593
P1_Tumor_AAGGCAGAGACTCGGA	Tumor_KC_Diff	3738.2711199755854	5254.200311083983
P1_Tumor_AAGGCAGAGGCTCAGA	Tumor_KC_Diff	3943.8998755957023	4964.206574765624
P1_Tumor_AAGGTTCAGTCTTGCA	Tumor_KC_Basal	3666.6994911962884	5064.613995024413
P10_Tumor_TTTGTCATCACTATTC	LC	3688.151530415039	4769.960164072265
P1_Tumor_AAACCTGAGTCAAGCG	Tumor_KC_Diff	4005.1137664648427	5023.144958027343
P10_Tumor_CGATGTAGTAGCACGA	Tumor_KC_Diff	3948.988153168945	5414.180624038086
P4_Tumor_CGTTCTGTCGCCAAAT	Keratinocyte	3938.9129124658198	5267.707301235351
P2_Tumor_ATTACTCCACAAGTAA	Tumor_KC_Diff	3653.092665644531	5469.592599101562
P4_Tumor_GTGCAGCAGCTTATCG	Keratinocyte	3695.859193085937	5264.783233286132
P2_Tumor_GGAACTTAGTCAAGGC	Tumor_KC_Diff	3743.6278438476556	5372.482335380859
P4_Tumor_CTTAGGACATTGGCGC	Keratinocyte	3760.189427490234	5555.903260825195
P4_Tumor_TCGAGGCGTGTTCTTT	Keratinocyte	3715.9712193749992	5426.3845773339835
P4_Tumor_CGGAGTCTCGATCCCT	Keratinocyte	3908.2686211962887	5520.934617675781
P4_Tumor_CTAGTGATCAATCACG	Keratinocyte	3661.9957647949213	5769.9706961035145
P4_Tumor_GTCACGGGTAGGCATG	Keratinocyte	3701.958766289062	5995.37943286621
P8_Tumor_ATTCTACAGGGATACC	Keratinocyte	3611.066029448242	6204.011385234374
P10_Tumor_TGCACCTGTGGGTCAA	Tumor_KC_Cyc	3800.4382540380852	6011.528363520507
P6_Tumor_ATGGGAGCACCAGGTC	Tumor_KC_Basal	3885.3671198681636	6137.821624057617
P8_Tumor_GTCTTCGTCCCTGACT	Keratinocyte	3922.229677539062	6286.962770615233
P8_Tumor_GTCTTCGTCCTGCAGG	Keratinocyte	4132.0633523193355	6364.361089169921
P10_Tumor_TTCCCAGGTCGATTGT	Fibroblast	3746.86731770996	6536.031387988281
P10_Tumor_AGGGTGAAGGGCTTCC	Fibroblast	3977.7699595800773	6667.050190810546
P10_Tumor_TGCTACCCAAACGCGA	Fibroblast	3908.200215458984	6322.934574658202
P10_Tumor_GATCTAGTCAACCAAC	Fibroblast	3809.7362576611326	6447.6164178808585
P10_Tumor_ATTGGACGTGGGTCAA	Fibroblast	3859.540811069335	6557.053025703124
P10_Tumor_TATCTCATCCTCATTA	Fibroblast	3952.1233545019522	7010.873695976561
P2_Tumor_TTTCCTCTCATTTGGG	Fibroblast	3932.228377768554	6888.227015878905
P10_Tumor_TTTGGTTCATCGTCGG	Fibroblast	3670.844139355468	6898.794777890624
P10_Tumor_TTCGAAGAGGAACTGC	Fibroblast	3810.5722866992182	7018.287398857421
P10_Tumor_TTTGGTTAGACGACGT	Fibroblast	4155.22183736328	6954.439332460937
P1_Tumor_AAGGCAGAGACTCGGA	Tumor_KC_Diff	3671.6908914550772	7307.676946123046
P1_Tumor_AAGGCAGAGGCTCAGA	Tumor_KC_Diff	3744.7533955468743	7439.810207822265
P1_Tumor_AAGGTTCAGTCTTGCA	Tumor_KC_Basal	3584.3223442480466	7371.57234189453
P10_Tumor_TTTGTCATCACTATTC	LC	3846.701608818359	7394.425034804687
P1_Tumor_AAACCTGAGTCAAGCG	Tumor_KC_Diff	3748.6011258300773	7325.753809287108
P1_Tumor_AAGGCAGAGACTCGGA	Tumor_KC_Diff	3588.7772216699213	7695.2261380957025
P1_Tumor_AAGGCAGAGGCTCAGA	Tumor_KC_Diff	3724.770045996093	7830.511979882811
P1_Tumor_AAGGTTCAGTCTTGCA	Tumor_KC_Basal	3626.265044755859	7889.266222294921
P10_Tumor_TTTGTCATCACTATTC	LC	4027.5408647607414	7459.169401240232
P1_Tumor_AAACCTGAGTCAAGCG	Tumor_KC_Diff	3868.1566061230465	7871.877114111327
P1_Tumor_AAGGCAGAGACTCGGA	Tumor_KC_Diff	3701.451824311523	8109.81593314453
P1_Tumor_AAGGCAGAGGCTCAGA	Tumor_KC_Diff	3797.9416295068354	8128.769868789062
P1_Tumor_AAGGTTCAGTCTTGCA	Tumor_KC_Basal	3769.430487958984	7915.678971630858
P10_Tumor_TTTGTCATCACTATTC	LC	3980.375663530273	8333.064157890623
P1_Tumor_AAACCTGAGTCAAGCG	Tumor_KC_Diff	3676.6582572656243	7953.680762148437
P1_Tumor_AAGGCAGAGACTCGGA	Tumor_KC_Diff	3896.7953151269526	8484.153573798827
P1_Tumor_AAGGCAGAGGCTCAGA	Tumor_KC_Diff	3818.833850961913	8536.984988642576
P1_Tumor_AAGGTTCAGTCTTGCA	Tumor_KC_Basal	3911.6789245214836	8682.542783847655
P10_Tumor_TTTGTCATCACTATTC	LC	3698.8712640917965	8370.535711503904
P1_Tumor_AAACCTGAGTCAAGCG	Tumor_KC_Diff	3569.115933725586	8670.170589414061
P1_Tumor_AAGGCAGAGACTCGGA	Tumor_KC_Diff	3629.467172783203	8895.834091328123
P1_Tumor_AAGGCAGAGGCTCAGA	Tumor_KC_Diff	3709.7459275195306	8961.561281816405
P1_Tumor_AAGGTTCAGTCTTGCA	Tumor_KC_Basal	3520.780439746093	9003.691820781249
P10_Tumor_TTTGTCATCACTATTC	LC	3892.583000751953	8988.317169121092
P1_Tumor_AAACCTGAGTCAAGCG	Tumor_KC_Diff	3779.761603095703	8998.858308359375
P2_Tumor_TAGAGCTAGGCTACGA	Tumor_KC_Diff	4072.6550031542965	3980.8456294335933
P2_Tumor_CATCGAATCAGCAACT	Tumor_KC_Diff	4283.766571059569	4418.340253657227
P1_Tumor_ATGAGGGTCGGCATCG	Tumor_KC_Diff	3890.709053310546	4300.544834497069
P2_Tumor_GGTATTGCATCACGTA	Tumor_KC_Diff	4063.08670442871	4341.87706001953
P4_Tumor_CGAATGTGTTCGTGAT	Keratinocyte	3702.0563831249997	4711.452921835937
P4_Tumor_GGAACTTTCGTACCGG	Keratinocyte	3976.0638835156246	4911.953095961913
P1_Tumor_AGTGAGGTCCGTTGCT	Tumor_KC_Cyc	3901.9209385351555	5001.068762675781
P4_Tumor_CAGAGAGAGTAGCCGA	Keratinocyte	4048.856092504882	4843.7303902246085
P4_Tumor_TATTACCGTTAGGGTG	Keratinocyte	3832.412574697265	4934.879001499023
P10_Tumor_ATGAGGGAGAGCTATA	Tumor_KC_Diff	4104.287664887695	4958.23900614746
P1_Tumor_TCTGAGACACCACCAG	Pilosebaceous	3903.1319049658196	5081.566785532225
P7_Tumor_CATGACACATTCCTGC	Keratinocyte	4346.111929799804	5006.874006328125
P4_Tumor_GCTGCGAAGGACTGGT	Keratinocyte	3974.514586005859	5308.924531166992
P4_Tumor_CGGAGTCTCGCTAGCG	Keratinocyte	4034.5652095800774	5232.236522998046
P2_Tumor_GTCGGGTCAGCATGAG	Keratinocyte	3925.063523867187	5201.828508842773
P2_Tumor_CAGAGAGGTAGCGTCC	Keratinocyte	3796.915543447265	5806.603262592773
P8_Tumor_GCTCCTAGTTCTGTTT	Keratinocyte	3973.8467981054678	5454.381381689453
P8_Tumor_CGTCACTTCAGGTAAA	Keratinocyte	4094.7408122851557	5469.763428564453
P8_Tumor_AGAGTGGAGCCAGAAC	Keratinocyte	3792.569375683593	5354.344831455077
P4_Tumor_GCGCAGTAGTGGAGAA	Keratinocyte	4099.4511943798825	5551.437660341796
P8_Tumor_TTGTAGGCAAGGACAC	Keratinocyte	3969.01106711914	6110.672681083983
P8_Tumor_GGATTACCACAGGAGT	Keratinocyte	3816.4307758984373	5849.641194418944
P8_Tumor_AGCTTGAGTACTTCTT	Keratinocyte	3909.3682896435544	5985.131144135741
P8_Tumor_TGACTTTCAGTGACAG	Keratinocyte	3985.1141474414057	5890.261260751952
P8_Tumor_AAGCCGCAGTCGTTTG	Keratinocyte	3991.7036536279293	5957.82690165039
P4_Tumor_GGCTGGTGTGTAATGA	Keratinocyte	3883.2258354101555	6238.812526767577
P2_Tumor_ATAGACCAGACAGAGA	Tcell	4028.292588349609	6231.275323798827
P6_Tumor_GTACGTACAACTGGCC	Tcell	3807.158655527343	6315.615530527343
P9_Tumor_GTAACTGTCCGATATG	Tcell	3962.9658487451165	6705.204322753905
P8_Tumor_CCGTGGATCATCTGCC	Keratinocyte	3880.6452751904294	6507.428176015625
P7_Tumor_GCTTCCAGTCAGAGGT	PDC	4099.965901333007	6591.869697187499
P6_Tumor_GACGGCTCAGCAGTTT	B Cell	4119.60981052246	6595.88086171875
P3_Tumor_GCTGCAGGTGCAGGTA	B Cell	3594.2112255371085	6863.9440884179685
P5_Tumor_ATTATCCCAGTATCTG	B Cell	3731.6964042187496	6840.276442832031
P2_Tumor_GACCAATAGGCCGAAT	PDC	3892.3186218212886	7022.666105566404
P6_Tumor_GCACTCTGTTCCTCCA	Mac	4154.174305180663	7091.0437410546865
P4_Tumor_ACTTGTTGTACGACCC	CD1C	3888.207252128906	6975.987509472655
P8_Tumor_CGCGGTAGTAATCGTC	Mac	3923.406995742187	7105.142718154296
P2_Tumor_TGTCCCAGTCTCCATC	Mac	3938.9162403124997	7196.7028731347655
P7_Tumor_GCATACATCGTGGGAA	Mac	4079.8483286328124	7213.243010654296
P9_Tumor_CGTCTACCACAGGCCT	Mac	3868.679817573242	7354.927192324219
P2_Tumor_GATTCAGCAGTCTTCC	Mac	4190.20822902832	7468.378662285155
P4_Tumor_TGACGGCTCTGCTGCT	Mac	3885.634826645507	7494.272267539061
P6_Tumor_GTATTCTTCCCTGACT	Mac	3705.7695204980464	7500.270526298827
P4_Tumor_AAGCCGCGTTCCGTCT	Mac	3911.7440024121092	7666.462449960936
P9_Tumor_CCTATTACAGGGTACA	Mac	4089.08901934082	7963.727901035156
P7_Tumor_ACGCCAGGTTACGACT	Mac	4136.923487514648	8040.011760712889
P6_Tumor_CTCAGAAAGGGTGTGT	Mac	3983.90798790039	8009.671412773437
P2_Tumor_GAAACTCAGCTTCGCG	Mac	3956.351938349609	7912.426556142577
P6_Tumor_TGAAAGACATCTCCCA	Mac	3946.7921441210933	7801.818546289061
P1_Tumor_AAGGCAGAGACTCGGA	Tumor_KC_Diff	4027.7379472363277	8227.289660458984
P1_Tumor_AAGGCAGAGGCTCAGA	Tumor_KC_Diff	4113.090928637695	8337.059792470702
P1_Tumor_AAGGTTCAGTCTTGCA	Tumor_KC_Basal	3999.9715038232416	8438.539888642576
P10_Tumor_TTTGTCATCACTATTC	LC	4085.236482167968	8134.072237832031
P1_Tumor_AAACCTGAGTCAAGCG	Tumor_KC_Diff	3947.6854860742183	8517.349953710936
P1_Tumor_AAGGCAGAGACTCGGA	Tumor_KC_Diff	3730.619291176757	8836.159884189452
P1_Tumor_AAGGCAGAGGCTCAGA	Tumor_KC_Diff	3646.7142928417966	8623.399553134765
P1_Tumor_AAGGTTCAGTCTTGCA	Tumor_KC_Basal	3991.8190189794914	8525.22585751953
P10_Tumor_TTTGTCATCACTATTC	LC	3838.0802673535154	8556.469161191406
P1_Tumor_AAACCTGAGTCAAGCG	Tumor_KC_Diff	4234.416453603515	8802.269093603514
P1_Tumor_AAGGCAGAGACTCGGA	Tumor_KC_Diff	4070.2474909619136	9134.638150498045
P1_Tumor_AAGGCAGAGGCTCAGA	Tumor_KC_Diff	3931.234460893554	8923.235580888671
P1_Tumor_AAGGTTCAGTCTTGCA	Tumor_KC_Basal	3940.8866953076167	9054.438524560546
P10_Tumor_TTTGTCATCACTATTC	LC	4109.3981281054685	9341.004578798826
P1_Tumor_AAACCTGAGTCAAGCG	Tumor_KC_Diff	4209.963805961914	9294.565587666013
P1_Tumor_AAGGCAGAGACTCGGA	Tumor_KC_Diff	4091.0535581640615	4030.542952226562
P1_Tumor_AAGGCAGAGGCTCAGA	Tumor_KC_Diff	4292.576490502929	4229.267905029296
P1_Tumor_AAGGTTCAGTCTTGCA	Tumor_KC_Basal	3920.384571435546	4224.448443515624
P10_Tumor_TTTGTCATCACTATTC	LC	4304.19770086914	4147.770049125976
P1_Tumor_AAACCTGAGTCAAGCG	Tumor_KC_Diff	4172.75219415039	4031.992414335937
P7_Tumor_CCTCAGTTCACTCCTG	Tumor_KC_Diff	3954.045370839843	4675.37832430664
P8_Tumor_ATCATGGCAAGAAAGG	Keratinocyte	4123.520769892578	4518.588307036132
P4_Tumor_ACGTCAATCCTGCAGG	Keratinocyte	4432.455869990234	4657.676768295897
P10_Tumor_AATCCAGTCTCACATT	Tumor_KC_Diff	4230.034049287109	4577.24604189453
P1_Tumor_ATCATGGAGACCTTTG	Tumor_KC_Basal	4400.336972880859	4813.408530322265
P8_Tumor_TGGTTCCTCAATCACG	Keratinocyte	4314.131323208007	5042.029008891601
P8_Tumor_CCGTGGATCCCTAATT	Keratinocyte	3858.0192456152336	4972.821260537109
P8_Tumor_CGTGTCTCACGGTGTC	Keratinocyte	4165.298557109375	4963.882294594726
P1_Tumor_GTCAAGTTCTTGTACT	Tumor_KC_Diff	4315.5952059863275	4542.19346305664
P10_Tumor_ACCAGTATCGGAATCT	Tumor_KC_Diff	4077.13169645996	4999.4044695751945
P4_Tumor_AAGGTTCCAGTCACTA	Pilosebaceous	4100.074241230468	5144.219785209961
P8_Tumor_TCAGGTAAGTGAACGC	Keratinocyte	4311.215020234375	5433.127534228515
P10_Tumor_GATCAGTTCACCACCT	Tumor_KC_Diff	4026.787662128906	5404.589400146484
P10_Tumor_TCATTACTCGTGACAT	Tumor_KC_Diff	4298.883499482422	5328.365071948241
P6_Tumor_CGACCTTAGACGCACA	Tumor_KC_Diff	4277.601180444335	5366.902276020507
P8_Tumor_TCATTTGTCAGCTGGC	Keratinocyte	4116.137757153319	5581.780596606444
P8_Tumor_TCAATCTTCCTCCTAG	Keratinocyte	4166.299869199218	5787.514364277343
P4_Tumor_TCGTAGATCCCTTGCA	Keratinocyte	4309.186512802734	5740.02562239746
P9_Tumor_AGCGTCGTCAGGCCCA	Tumor_KC_Diff	4246.563833505858	5611.395104208984
P8_Tumor_CATCCACCAGTCAGCC	Keratinocyte	4056.2387354833977	5739.25652005371
P4_Tumor_GCGCAACCACTTGGAT	CD1C	4004.7835701220697	6285.394245546874
P4_Tumor_GAAACTCCATGCAATC	Mac	4242.876209624023	6214.545129257812
P9_Tumor_ATCCACCCAGCTCGAC	Mac	4215.347152607422	6466.761889589843
P2_Tumor_AGGTCATAGTTGCAGG	Mac	4093.4196571533193	5829.695930224609
P5_Tumor_CGTAGGCCACAGACAG	CD1C	4185.690492280273	6142.952793876952
P5_Tumor_ATTCTACAGCAATATG	Mac	4099.449345576171	6406.1470111230465
P8_Tumor_ACTTTCAGTACCGCTG	Mac	4100.56306493164	6585.796007236328
P8_Tumor_TCATTTGGTTCACCTC	CLEC9A	4090.779195693359	6921.74878524414
P10_Tumor_ATTACTCTCGCTGATA	Mac	4010.988155375976	6443.166717109374
P7_Tumor_ATCACGAGTTATTCTC	Mac	3821.3911162548825	6596.263194326171
P10_Tumor_GCATGCGAGGGAGTAA	B Cell	3862.0170987597653	6887.017898251952
P10_Tumor_TGGCTGGGTAAAGTCA	B Cell	4124.48806399414	6861.099888789062
P6_Tumor_CTTAGGATCGTTGCCT	B Cell	4430.016928134764	7119.859195693359
P6_Tumor_CTGAAACCAAGGGTCA	B Cell	4365.120220273437	6834.877935996093
P10_Tumor_GAGCAGAAGACTAAGT	B Cell	4334.750661235351	7041.892924638671
P1_Tumor_AAGGCAGAGACTCGGA	Tumor_KC_Diff	4292.51584974121	7519.203015820311
P1_Tumor_AAGGCAGAGGCTCAGA	Tumor_KC_Diff	4039.6631009326165	7299.471215732421
P1_Tumor_AAGGTTCAGTCTTGCA	Tumor_KC_Basal	4306.460636611328	6964.306767626952
P10_Tumor_TTTGTCATCACTATTC	LC	4404.5766495507805	7446.11610751953
P1_Tumor_AAACCTGAGTCAAGCG	Tumor_KC_Diff	4169.961609829101	7396.7301232714835
P1_Tumor_AAGGCAGAGACTCGGA	Tumor_KC_Diff	3988.9359944726557	7703.658901582029
P1_Tumor_AAGGCAGAGGCTCAGA	Tumor_KC_Diff	4327.378001796875	7966.214172265623
P1_Tumor_AAGGTTCAGTCTTGCA	Tumor_KC_Basal	4566.889783027344	7759.492773652342
P10_Tumor_TTTGTCATCACTATTC	LC	4079.3986995703117	7684.173989511718
P1_Tumor_AAACCTGAGTCAAGCG	Tumor_KC_Diff	4011.376034394531	7782.380963593748
P5_Tumor_CAGCGACAGCCACTAT	Tcell	4214.501509790039	8168.743223583983
P7_Tumor_AGTGAGGAGGCGACAT	Mac	4318.510399677734	8136.049718281248
P6_Tumor_CGCTTCACACAGTCGC	Mac	4116.320049199218	8081.171307968749
P6_Tumor_TAAGAGAGTGACTACT	Mac	3922.8464384570307	7932.83439102539
P6_Tumor_TCATTACGTCTCTTAT	Mac	3991.2769497314443	8365.793899746093
P1_Tumor_AAGGCAGAGACTCGGA	Tumor_KC_Diff	4313.110413798828	8788.057709238281
P1_Tumor_AAGGCAGAGGCTCAGA	Tumor_KC_Diff	3967.114934033202	8280.182455585935
P1_Tumor_AAGGTTCAGTCTTGCA	Tumor_KC_Basal	4068.3591228515616	8603.044963798828
P10_Tumor_TTTGTCATCACTATTC	LC	4235.596360131835	8725.122212353514
P1_Tumor_AAACCTGAGTCAAGCG	Tumor_KC_Diff	4206.679221289061	8843.276299433592
P1_Tumor_AAGGCAGAGACTCGGA	Tumor_KC_Diff	4133.172634545897	8833.854056201171
P1_Tumor_AAGGCAGAGGCTCAGA	Tumor_KC_Diff	3925.4048130322262	8838.030134023436
P1_Tumor_AAGGTTCAGTCTTGCA	Tumor_KC_Basal	4227.23163262207	8839.083212617186
P10_Tumor_TTTGTCATCACTATTC	LC	4318.816931333007	9183.908029873046
P1_Tumor_AAACCTGAGTCAAGCG	Tumor_KC_Diff	3821.8425941210935	9102.41941798828
P1_Tumor_AAGGCAGAGACTCGGA	Tumor_KC_Diff	3844.8169383154286	9388.339869970701
P1_Tumor_AAGGCAGAGGCTCAGA	Tumor_KC_Diff	4309.910504335937	9374.055272978514
P1_Tumor_AAGGTTCAGTCTTGCA	Tumor_KC_Basal	3966.422002402343	9277.712632558592
P10_Tumor_TTTGTCATCACTATTC	LC	4107.576686689453	9324.876354746093
P1_Tumor_AAACCTGAGTCAAGCG	Tumor_KC_Diff	4138.987122216796	9363.154726298826
P1_Tumor_AAGGCAGAGACTCGGA	Tumor_KC_Diff	4395.152187753905	3771.626127246093
P1_Tumor_AAGGCAGAGGCTCAGA	Tumor_KC_Diff	4326.350806455077	4182.952413984374
P1_Tumor_AAGGTTCAGTCTTGCA	Tumor_KC_Basal	4304.908750776367	3887.4710584912104
P10_Tumor_TTTGTCATCACTATTC	LC	4526.80808833496	3597.0428533007807
P1_Tumor_AAACCTGAGTCAAGCG	Tumor_KC_Diff	4540.962529545898	3858.865627954101
P4_Tumor_CCCTCCTAGGACTGGT	Keratinocyte	4373.431332475586	4370.193707416992
P4_Tumor_ACATGGTTCGTCGTTC	Keratinocyte	4492.913230380858	4314.254083774413
P6_Tumor_TACTTACAGGAATGGA	Tumor_KC_Diff	4247.381744267577	4551.173842202148
P4_Tumor_TCGTACCTCTGCCAGG	Keratinocyte	3992.6920240917966	4358.196820136718
P1_Tumor_TTAGGACTCAAGGTAA	Tumor_KC_Diff	4146.153824921875	4240.02424501953
P8_Tumor_CACACTCGTGAAGGCT	Keratinocyte	4657.566579594726	4752.532600771484
P4_Tumor_AGCTTGAAGCGATAGC	Keratinocyte	4383.62822446289	4490.82593099121
P10_Tumor_AAGGCAGAGACACGAC	Tumor_KC_Diff	4241.680033623046	4787.882467246093
P8_Tumor_TCATTTGTCTGGTGTA	Keratinocyte	4423.790157236327	4856.592517641601
P8_Tumor_TAAACCGGTATGAAAC	Keratinocyte	4341.642261948241	4835.754651015624
P7_Tumor_CAGCGACTCCCTCTTT	Keratinocyte	4422.528903344726	4881.985466850586
P10_Tumor_CGATGTAGTGGCCCTA	Tumor_KC_Diff	4366.555631474609	5264.980315761718
P7_Tumor_TGCCCATGTTTGGGCC	Tumor_KC_Diff	4443.104609604491	5103.478807114257
P9_Tumor_GCAGTTAGTGGCTCCA	Keratinocyte	4232.28071555664	4989.37655824707
P10_Tumor_GAGTCCGGTGCTGTAT	Tumor_KC_Diff	4315.793767504882	5340.401153867187
P1_Tumor_CTTAGGATCGGCGCTA	TSK	4062.6307894335932	5458.1229906396475
P4_Tumor_CCACGGAAGGAGTAGA	Keratinocyte	4185.14065805664	5676.398303164062
P4_Tumor_GGGTCTGTCTAGAGTC	Keratinocyte	4273.745685185547	5486.459605117187
P8_Tumor_GACCAATAGCGATCCC	Keratinocyte	4324.730514882812	5624.926868330077
P10_Tumor_CAGCAGCTCCACGTGG	TSK	4297.983501835937	5098.811687026367
P10_Tumor_CTTAGGACAGACACTT	Tumor_KC_Diff	4452.870730327148	6028.596889140624
P8_Tumor_GTAGTCATCGTCCAGG	Keratinocyte	4317.699144609374	5791.94779557617
P8_Tumor_GGCTGGTCATGACGGA	Keratinocyte	4384.389561831054	6007.811528540038
P8_Tumor_GCTGCAGCATGTCTCC	Keratinocyte	4292.022958671874	5922.819433623045
P10_Tumor_TCAGGATTCTTCGGTC	Tumor_KC_Diff	4198.950482255859	5930.38436864746
P4_Tumor_GGGATGAGTCCTGCTT	Keratinocyte	4102.8075126367185	6429.035940585936
P4_Tumor_TCGCGAGCACTTCTGC	Keratinocyte	4206.250668588867	6398.702248339843
P1_Tumor_AAAGATGCAATAACGA	Tumor_KC_Basal	4130.318821137695	6274.947765058592
P2_Tumor_CTTGGCTGTACCAGTT	TSK	4327.2574597949215	6105.401371943359
P4_Tumor_CTGCTGTCATACCATG	Keratinocyte	4360.353634545898	6307.011937578124
P2_Tumor_CACAAACTCCATGCTC	Mac	4090.630182114257	6563.390724824218
P2_Tumor_CTACACCTCTGTCCGT	ASDC	4447.421196508788	6899.254760253904
P9_Tumor_CCAGCGAGTATCAGTC	ASDC	4317.02396149414	6824.223649970703
P4_Tumor_CGAACATGTCTCCACT	CD1C	4400.3702513476555	6801.30070251953
P9_Tumor_CTGATAGCACGACGAA	Mac	4547.185233076171	6532.65399336914
P5_Tumor_GAGCAGATCACGGTTA	Mac	4459.745322045897	7096.057696718749
P7_Tumor_AGCTCCTAGCGCCTCA	Mac	4313.032024521483	7094.905522246093
P4_Tumor_CCACGGAGTCGGCACT	CLEC9A	4298.9951672265615	6969.126968662108
P6_Tumor_GTATTCTCACCTCGTT	Mac	4389.567321503906	7404.88704524414
P9_Tumor_CAGCAGCAGTAGATGT	Mac	4353.985245283203	7170.076402089843
P1_Tumor_AAGGCAGAGACTCGGA	Tumor_KC_Diff	4247.146206674804	7532.011527929686
P1_Tumor_AAGGCAGAGGCTCAGA	Tumor_KC_Diff	4416.648228500976	7512.417906201171
P1_Tumor_AAGGTTCAGTCTTGCA	Tumor_KC_Basal	4292.756194223632	7638.962604042968
P10_Tumor_TTTGTCATCACTATTC	LC	4197.601595068359	7612.714028476562
P1_Tumor_AAACCTGAGTCAAGCG	Tumor_KC_Diff	4470.152977656249	7773.494873437498
P1_Tumor_AAGGCAGAGACTCGGA	Tumor_KC_Diff	4322.5526241113275	8157.081709296873
P1_Tumor_AAGGCAGAGGCTCAGA	Tumor_KC_Diff	4505.577905561523	7811.880475605467
P1_Tumor_AAGGTTCAGTCTTGCA	Tumor_KC_Basal	4166.426697133788	7916.512412343749
P10_Tumor_TTTGTCATCACTATTC	LC	4500.3602117285145	7952.336312089843
P1_Tumor_AAACCTGAGTCAAGCG	Tumor_KC_Diff	4245.504468979491	8208.493982412108
P4_Tumor_TCGAGGCTCAGTACGT	Keratinocyte	4393.906094052733	8018.614446083984
P1_Tumor_CAGCTAAAGTTCGATC	Melanocyte	4413.6409643847655	8457.440578740234
P10_Tumor_ATCCACCCACCGTTGG	Pilosebaceous	4369.0700045214835	8424.92160050781
P4_Tumor_CGTGTAAGTATAAACG	Keratinocyte	4320.791083935546	8155.017704833983
P2_Tumor_CATATTCGTTACTGAC	Pilosebaceous	4293.0723396582025	8241.336871054687
P1_Tumor_AAGGCAGAGACTCGGA	Tumor_KC_Diff	4207.965988671875	8582.549125859374
P1_Tumor_AAGGCAGAGGCTCAGA	Tumor_KC_Diff	4418.374641406249	8789.47241383789
P1_Tumor_AAGGTTCAGTCTTGCA	Tumor_KC_Basal	4283.780991728515	8678.986425029296
P10_Tumor_TTTGTCATCACTATTC	LC	4346.076802529296	8925.891942060545
P1_Tumor_AAACCTGAGTCAAGCG	Tumor_KC_Diff	4047.8033836718746	8831.798925996092
P4_Tumor_GAGTCCGGTACGCACC	Keratinocyte	4269.925686958008	8885.755153017577
P4_Tumor_GAGTCCGCATCACGTA	CD1C	4059.216788500976	9031.015660585937
P4_Tumor_GAGTCCGCAGCTGTGC	CD1C	4385.755088251953	9227.769788632811
P4_Tumor_GAGTCCGCAGATCCAT	CD1C	4210.83385298828	9321.959682011717
P1_Tumor_TGCGCAGGTTCTGGTA	Tumor_KC_Diff	4565.381159199218	9228.20906439453
P1_Tumor_AAGGCAGAGACTCGGA	Tumor_KC_Diff	4462.2578462890615	3480.9413081005855
P1_Tumor_AAGGCAGAGGCTCAGA	Tumor_KC_Diff	4647.5553075	3476.104837592773
P1_Tumor_AAGGTTCAGTCTTGCA	Tumor_KC_Basal	4470.412549697265	2948.459401457519
P10_Tumor_TTTGTCATCACTATTC	LC	4851.357075292968	3104.2867466357416
P1_Tumor_AAACCTGAGTCAAGCG	Tumor_KC_Diff	4528.138857246094	3704.4683324462885
P9_Tumor_CTAGAGTGTCAGCTAT	Tumor_KC_Cyc	4595.345830224609	3871.84718809082
P2_Tumor_ACGAGGAGTAGAGTGC	Keratinocyte	4350.970216191406	3456.9852491357415
P4_Tumor_CGTGTAAGTTTCCACC	Keratinocyte	4454.880749721679	3912.6395629296867
P4_Tumor_CTAGAGTCACGAAACG	Keratinocyte	4486.003881152343	3628.372680986328
P10_Tumor_GTATCTTTCTCCGGTT	Tumor_KC_Basal	4569.219645463867	3932.5726250195307
P7_Tumor_CAGCGACCAGGATTGG	Tumor_KC_Diff	4319.431103925781	3964.6316208886715
P4_Tumor_CATCAAGGTCACAAGG	Keratinocyte	4418.199374814452	4311.706802021484
P1_Tumor_CTAACTTTCCAATGGT	Tumor_KC_Diff	4572.370006987304	4468.174387924803
P8_Tumor_TGTGGTAAGCGACGTA	Keratinocyte	4671.572007226562	4133.694366953124
P8_Tumor_GCGGGTTTCCATGAGT	Keratinocyte	4731.5830664013665	4202.6259040332025
P7_Tumor_CAGCTAAAGCCGTCGT	Keratinocyte	4422.552568032226	4650.8310179150385
P8_Tumor_ACTGAACGTTCCGTCT	Keratinocyte	4434.689964394531	4521.367798535155
P4_Tumor_CTGTTTAAGCTAAACA	Pilosebaceous	4743.8861155761715	4538.214837470703
P8_Tumor_TTGTAGGTCTTTACAC	Keratinocyte	4396.60830555664	4459.921328159179
P8_Tumor_TTGTAGGTCCAGTAGT	Keratinocyte	4678.979424174804	4459.785256206054
P10_Tumor_TGTCCCAGTCCGAACC	Tumor_KC_Cyc	4465.9894716992185	4862.338599575195
P1_Tumor_GGATTACTCTTCTGGC	Tumor_KC_Cyc	4567.294671040038	4884.673257685546
P4_Tumor_CAGGTGCGTAAGGGCT	Keratinocyte	4289.990014111328	4807.2043148291
P10_Tumor_ATCCGAATCACTTATC	Tumor_KC_Basal	4391.0027327050775	5129.048132197265
P10_Tumor_CACACTCTCAAACAAG	Tumor_KC_Cyc	4654.772667426757	5029.884217314453
P2_Tumor_ACGATGTAGTGAAGTT	TSK	4451.03043111328	5253.945915693358
P4_Tumor_AGAGTGGTCAAGATCC	Keratinocyte	4447.560226547851	5171.720000888671
P1_Tumor_AGTTGGTTCACTGGGC	Tumor_KC_Basal	4913.546394999999	5014.098761469725
P10_Tumor_CCCAGTTGTTTGACAC	Tumor_KC_Basal	4627.160784003906	5156.460344819335
P1_Tumor_CTACATTGTAAGTAGT	Tumor_KC_Basal	4539.019067084961	5204.22492821289
P4_Tumor_ATCCACCAGACCACGA	Keratinocyte	4360.075204707031	5572.689289238281
P8_Tumor_CAGCATAGTACACCGC	Keratinocyte	4801.841674785156	5724.691644418945
P4_Tumor_CGATCGGAGCGATCCC	Keratinocyte	4420.187208564453	5828.448357480468
P8_Tumor_GTGCATACACCCATTC	Keratinocyte	4541.016884374999	5853.986622661132
P7_Tumor_TACACGATCTACTATC	Tumor_KC_Cyc	4262.316010883789	5790.655851542968
P8_Tumor_AAGGAGCCACCAGTTA	Keratinocyte	4646.065541469726	5897.577346796874
P4_Tumor_AGGTCATTCTGATTCT	Keratinocyte	4594.189218623046	6403.182269492187
P4_Tumor_AGGTCATTCGCCAAAT	Keratinocyte	4523.994578847655	6270.955088564452
P4_Tumor_AGGTCATCAGACAAAT	Keratinocyte	4627.605606176757	6040.770522055664
P5_Tumor_GGCAATTAGGCTACGA	Tumor_KC_Diff	4529.779855419921	5896.0554115820305
P7_Tumor_TGGTTCCAGGAATGGA	CD1C	4447.083604951172	6596.533119667968
P4_Tumor_CCTTCGAAGCAGGTCA	CD1C	4638.2680269384755	6551.982866406249
P2_Tumor_CGTTAGATCGTGTAGT	LC	4635.376867695312	6382.031215517578
P4_Tumor_TAAGTGCAGGAGTTTA	Mac	4520.419362231444	6542.846078466796
P9_Tumor_TTGCGTCCAGGGTACA	Mac	4806.112781118163	6515.869813759765
P2_Tumor_CCTTCGATCCTTTCGG	PDC	4462.092932998046	6952.705894101561
P2_Tumor_CTAACTTCAAAGGCGT	PDC	4383.105013012694	6984.1858446484375
P5_Tumor_GAGGTGACATTGGGCC	CD1C	4476.792031782226	6678.25615986328
P8_Tumor_CTTAGGATCTACTCAT	PDC	4531.809102373047	6893.513854970703
P2_Tumor_CCACTACGTATAATGG	PDC	4281.942911079102	6936.76920611328
P4_Tumor_CGAGCCAAGGTGGGTT	Melanocyte	4754.8524796679685	7429.553044833983
P7_Tumor_TGCCCTAAGAGAGCTC	MDSC	4623.121517656249	7149.130935087889
P8_Tumor_AAGTCTGTCAACCATG	Mac	4599.549270341797	7354.948638447264
P7_Tumor_GAAACTCAGGCATGGT	MDSC	4614.012092011719	7434.167658896484
P6_Tumor_TGCTACCAGCTCTCGG	Mac	4325.651588891601	7345.104867968748
P7_Tumor_GCATACACATGCCCGA	Mac	4408.279433623046	7739.675076914062
P7_Tumor_CTGTGCTAGAATAGGG	CD1C	4387.57357158203	7943.46501236328
P9_Tumor_CAAGGCCGTCTAGCGC	CD1C	4378.2507939892575	7605.5628557226555
P5_Tumor_GCTTGAACACATCCGG	MDSC	4546.022335541992	7593.835524023436
P9_Tumor_TCGGGACCATTCACTT	Mac	4461.662161733398	7623.23963776367
P4_Tumor_CTTAGGACAAGCTGAG	Keratinocyte	4745.26532314453	8269.350684404295
P4_Tumor_TCAGGTAGTGATGTGG	Keratinocyte	4512.629612675781	8083.490447343749
P4_Tumor_TCTGAGAAGGGTTTCT	Keratinocyte	4667.804145263671	8207.780344179688
P4_Tumor_ATCACGATCAGTGCAT	Keratinocyte	4600.6208369726555	8139.253325351561
P4_Tumor_TGCGTGGGTTACGCGC	Keratinocyte	4271.4772030322265	8128.895587441406
P1_Tumor_TATGCCCAGCGTCAAG	Tumor_KC_Diff	4452.064282148437	8647.819292070311
P2_Tumor_CTAAGACCAATCACAC	Melanocyte	4682.924401533202	8447.613817255857
P1_Tumor_CTTCTCTAGGAGTAGA	Melanocyte	4600.997623168944	8808.885592324219
P4_Tumor_ACTTTCATCTACTATC	Melanocyte	4429.480775058593	8800.57632892578
P1_Tumor_GGCAATTTCATACGGT	Melanocyte	4399.583030727538	8546.673459609374
P1_Tumor_AAGGCAGAGACTCGGA	Tumor_KC_Diff	4536.697339384765	8952.675931181639
P1_Tumor_AAGGCAGAGGCTCAGA	Tumor_KC_Diff	4408.702809672851	8862.653241367187
P1_Tumor_AAGGTTCAGTCTTGCA	Tumor_KC_Basal	4431.856857587891	9003.220006074216
P10_Tumor_TTTGTCATCACTATTC	LC	4584.842406582031	9286.242273359374
P1_Tumor_AAACCTGAGTCAAGCG	Tumor_KC_Diff	4742.094624780273	8875.381145634765
P1_Tumor_AAGGCAGAGACTCGGA	Tumor_KC_Diff	4590.629531958007	9511.922044746092
P1_Tumor_AAGGCAGAGGCTCAGA	Tumor_KC_Diff	4524.90973668457	9333.981343261717
P1_Tumor_AAGGTTCAGTCTTGCA	Tumor_KC_Basal	4515.098874912109	9475.533150585936
P10_Tumor_TTTGTCATCACTATTC	LC	4398.164628520507	9301.202792988279
P1_Tumor_AAACCTGAGTCAAGCG	Tumor_KC_Diff	4606.073698637695	9395.639686542967
P6_Tumor_ATGCGATAGTTACGGG	Tumor_KC_Diff	4730.879041948242	3076.337271655273
P8_Tumor_AGCTCTCGTAGGCATG	Keratinocyte	4861.037041762695	3465.992251054687
P4_Tumor_GTAGTCAAGAGTGACC	Keratinocyte	4782.114199667968	3137.940520585937
P4_Tumor_CTGTGCTTCGAACTGT	Keratinocyte	4841.9999099511715	3054.2141166894526
P1_Tumor_CATCAAGTCCTTCAAT	Pilosebaceous	4601.839198618163	3149.819823950195
P4_Tumor_ATGCGATAGATGTGGC	Keratinocyte	4373.437618408202	3368.9326445556635
P4_Tumor_AGCATACTCTGCTGTC	Keratinocyte	4666.530319506835	3346.0230084912105
P4_Tumor_GCGACCATCAGGCGAA	Keratinocyte	4567.591958676757	3481.5059327539057
P4_Tumor_GTTCATTGTCAGCTAT	Keratinocyte	4465.884089887695	3482.6924949755853
P7_Tumor_GTACGTAGTGTCAATC	Tumor_KC_Cyc	4641.642833232421	3557.994639882812
P7_Tumor_ATGAGGGTCACCGTAA	Tumor_KC_Diff	4893.010992661132	3996.258736210937
P4_Tumor_AAACCTGAGTACATGA	Keratinocyte	4733.083555493164	3955.6401489208984
P8_Tumor_CATCGAACATTAGGCT	Keratinocyte	4751.936546455077	3809.9148520996087
P4_Tumor_TGGTTAGCAATCCAAC	Keratinocyte	4690.504496748046	4020.6248598388665
P8_Tumor_TTGGAACGTAGGGTAC	Keratinocyte	4512.1918159570305	4087.992308979492
P4_Tumor_CGAATGTAGCCAGGAT	Keratinocyte	4876.944148891601	4260.170659057617
P2_Tumor_TAGCCGGCACCCATTC	Keratinocyte	4666.109901542968	4211.384426733398
P4_Tumor_AGAGCGACAACTGCGC	Keratinocyte	4809.422509521483	4183.1787075585935
P10_Tumor_CTCTAATTCCATGCTC	Tumor_KC_Cyc	4679.272274682617	4225.552549091796
P4_Tumor_ACCAGTACACGTTGGC	Keratinocyte	4715.589065498046	4077.5343659082027
P4_Tumor_CACATAGGTGTTTGGT	Keratinocyte	4915.45325114746	4595.548459111327
P4_Tumor_GAGGTGAAGTGTGGCA	Keratinocyte	4716.912439194335	4720.954293867187
P8_Tumor_GTGCAGCGTAAATGTG	Keratinocyte	4595.572123798828	4613.082883266601
P8_Tumor_CATCGGGAGGCTAGGT	Keratinocyte	4850.3468889453125	4675.033337534179
P7_Tumor_GAAATGAGTCCATCCT	Tumor_KC_Basal	4750.193124555663	4618.692523486327
P4_Tumor_TGTCCCATCCAAACAC	Keratinocyte	4616.754607436523	5230.72605036621
P4_Tumor_TGGCTGGGTACTTAGC	Keratinocyte	4854.781059765624	5133.083331176757
P4_Tumor_GTAACTGTCCTCAACC	Keratinocyte	4500.177549921875	5460.823723100585
P4_Tumor_TGGTTAGTCAAGATCC	Keratinocyte	4585.465453432616	4927.11143758789
P7_Tumor_GTAACTGGTTCCGTCT	TSK	5105.267339824219	5098.684119570312
P10_Tumor_CACACTCGTGTGCGTC	Fibroblast	4497.70902720703	5447.354078784179
P10_Tumor_TATCAGGCATCACAAC	Fibroblast	4774.42354599121	5579.296174179686
P10_Tumor_CCTCAGTTCAGAAATG	Fibroblast	4589.868934111328	5825.94877486328
P10_Tumor_ATCATGGAGCGGATCA	Fibroblast	4639.970405395507	5371.441828652343
P8_Tumor_TGCACCTTCGACAGCC	Fibroblast	4863.837979384765	5751.220128867187
P10_Tumor_AGTCTTTAGCGTTTAC	Tumor_KC_Diff	4585.394459370117	5736.821645566405
P8_Tumor_CATCAGATCGCAGGCT	Keratinocyte	4864.212916777344	5639.8444957128895
P7_Tumor_TCACAAGCATGAACCT	Tumor_KC_Diff	4523.776420009765	6094.520052822265
P9_Tumor_CCTCAGTTCCGCGGTA	Tumor_KC_Diff	4687.217323749999	5905.081641059569
P6_Tumor_CGCCAAGTCGGCGCTA	Tumor_KC_Diff	4775.886689248046	5929.216294462889
P4_Tumor_CTCTACGAGCTTCGCG	Keratinocyte	4510.6458462939445	6540.687415253905
P4_Tumor_GATGAGGAGTACGATA	Keratinocyte	4919.86338751953	6376.706660830077
P4_Tumor_TGTGTTTTCAGGCAAG	Keratinocyte	4713.627854521484	6701.777380195312
P4_Tumor_ATCATCTGTTGGGACA	Keratinocyte	4665.175146386718	6308.641842929686
P4_Tumor_ATCATCTGTCTAAAGA	Keratinocyte	4762.364169145508	6569.833435996093
P9_Tumor_TTCTACAAGCTGGAAC	CD1C	4947.592854858398	6717.201579794921
P2_Tumor_GCTGGGTTCCTGTAGA	Mac	4755.286578779296	6546.542946367186
P9_Tumor_TTATGCTTCTCACATT	Mac	4665.444701967773	6625.973469960937
P9_Tumor_CTGCTGTAGTGTCCAT	Mac	4555.339936484374	7009.723740068358
P9_Tumor_TGGACGCTCGAATCCA	Mac	4580.313207250976	6680.362317050781
P8_Tumor_TACTCATAGACAGGCT	B Cell	4780.451755371093	7333.616401708983
P10_Tumor_TTTGTCAGTGCTGTAT	B Cell	4786.65486158203	7571.667628007811
P6_Tumor_TACCTATTCCTATTCA	CLEC9A	4699.493380390624	7197.519304853516
P9_Tumor_GCGGGTTTCCCTTGTG	CLEC9A	4744.667050263671	7390.055202353515
P10_Tumor_CTCAGAAGTCAGAAGC	B Cell	4794.182820532225	7136.481420097655
P1_Tumor_AAGGCAGAGACTCGGA	Tumor_KC_Diff	4561.895054921874	7585.529218710936
P1_Tumor_AAGGCAGAGGCTCAGA	Tumor_KC_Diff	4919.810141972655	7489.891342265624
P1_Tumor_AAGGTTCAGTCTTGCA	Tumor_KC_Basal	4784.731735961914	7585.401281494139
P10_Tumor_TTTGTCATCACTATTC	LC	4830.889339169921	7424.940649335936
P1_Tumor_AAACCTGAGTCAAGCG	Tumor_KC_Diff	5043.145316572264	7355.6437886425765
P9_Tumor_CATGACAAGATCCCAT	Mac	4644.373146552734	8089.581146289061
P8_Tumor_TGTCCCATCGGAGGTA	CD1C	4741.953006416014	8072.428684980467
P4_Tumor_TGCGTGGCAGTATGCT	CLEC9A	4631.391586416015	7936.257635976562
P4_Tumor_TAAGTGCGTACAGACG	ASDC	4708.613898857421	8200.906491982421
P4_Tumor_GACTAACTCATCGGAT	CLEC9A	4826.4462940917965	8066.78169892578
P4_Tumor_CCACTACAGCGAGAAA	Keratinocyte	4610.347393295898	8496.86372955078
P4_Tumor_TAAGTGCTCATCGGAT	Melanocyte	4743.448318857421	8560.381969365233
P7_Tumor_AACTTTCGTCGCCATG	TSK	5011.984469545898	8305.231527304686
P4_Tumor_ACATACGGTGTGGTTT	Melanocyte	4644.074379873046	8213.521988984374
P8_Tumor_CACACCTGTCAATACC	B Cell	4692.036785263671	8301.871141679687
P4_Tumor_CTCGAAACAGGTGCCT	Melanocyte	4765.37513086914	8732.432382226561
P5_Tumor_TCTGGAAGTCGGGTCT	Pilosebaceous	4658.209593525389	8932.101703964843
P2_Tumor_GTCACAATCCAAACAC	Melanocyte	4561.747520385741	8815.967250058593
P10_Tumor_TAAGTGCTCCCTAATT	Melanocyte	4655.421227768554	8849.416546318358
P2_Tumor_CATGACATCCTATTCA	Pilosebaceous	4924.772700893554	8710.481166005859
P1_Tumor_AAGGCAGAGACTCGGA	Tumor_KC_Diff	4789.142611855468	9166.251954433594
P1_Tumor_AAGGCAGAGGCTCAGA	Tumor_KC_Diff	4582.204163686522	9197.339219072264
P1_Tumor_AAGGTTCAGTCTTGCA	Tumor_KC_Basal	4746.967701601562	9237.422023046873
P10_Tumor_TTTGTCATCACTATTC	LC	4674.592952490234	9161.555253486325
P1_Tumor_AAACCTGAGTCAAGCG	Tumor_KC_Diff	4532.641803564452	9096.773171455075
P1_Tumor_AAGGCAGAGACTCGGA	Tumor_KC_Diff	4791.521652470703	9682.88388198242
P1_Tumor_AAGGCAGAGGCTCAGA	Tumor_KC_Diff	4628.293361157226	9560.808851992186
P1_Tumor_AAGGTTCAGTCTTGCA	Tumor_KC_Basal	4765.543741767577	9571.320410371092
P10_Tumor_TTTGTCATCACTATTC	LC	4792.176868505859	9279.583621914062
P1_Tumor_AAACCTGAGTCAAGCG	Tumor_KC_Diff	4697.485209799804	9597.86183644531
P4_Tumor_CTAACTTAGCACCGTC	Keratinocyte	4742.5117148974605	3197.6587292529293
P2_Tumor_TGATTTCCAGGACGTA	Tumor_KC_Diff	4926.111234780273	3178.7236514062492
P4_Tumor_CATTATCAGTTAACGA	Keratinocyte	4793.177441074218	2831.1755462841793
P4_Tumor_TTCTCCTAGTGCTGCC	Keratinocyte	4926.906220375976	2692.894087844238
P2_Tumor_GATCGATGTACGCTGC	Tumor_KC_Diff	4925.091064892577	2959.703825627441
P10_Tumor_GGAAAGCCATGCCTTC	Tumor_KC_Cyc	5048.771226264647	3452.553666640624
P8_Tumor_CCTAAAGAGTTACGGG	Keratinocyte	4839.03147071289	3181.273151723632
P8_Tumor_CATCGGGCATTCTTAC	Keratinocyte	5158.9203630371085	3224.977762167968
P4_Tumor_CTCTAATTCCGCATCT	Keratinocyte	4732.104059287109	3183.3478792480464
P9_Tumor_TTATGCTCAAGCCGCT	Tumor_KC_Cyc	5059.282784643554	3270.6842572705077
P4_Tumor_GCAGCCACACAACGTT	Keratinocyte	4786.059916547851	3771.744450683593
P4_Tumor_CATCGGGAGACCACGA	Keratinocyte	4868.658180419921	3648.4004018261717
P4_Tumor_CTCTGGTAGCACAGGT	Keratinocyte	5004.271260463866	3924.146517226562
P2_Tumor_AGCCTAAGTTCCACGG	Keratinocyte	5058.09881074707	3854.1419344726555
P4_Tumor_TCATTTGGTGGCCCTA	Keratinocyte	4960.738219003905	3482.9036283593746
P4_Tumor_CGATGGCCAATCAGAA	Keratinocyte	5166.638748769531	4184.222911894531
P8_Tumor_CCCTCCTTCGTCCGTT	Keratinocyte	4988.9095504296865	4316.086987773437
P8_Tumor_ACTGAACGTCCTCTTG	Keratinocyte	5096.24628699707	4219.299155419921
P8_Tumor_GCGGGTTCACACCGCA	Keratinocyte	4972.9772995703115	4063.2512479589836
P8_Tumor_CATCGAAGTCTCACCT	Keratinocyte	4892.10803692871	4011.97763512207
P1_Tumor_AAAGATGGTGGTGTAG	Tumor_KC_Basal	4773.208881953124	4406.969371313476
P1_Tumor_ATGTGTGCACGAAATA	Tumor_KC_Diff	4869.851028574218	4697.222309912108
P8_Tumor_ATCATGGTCTTAGAGC	Keratinocyte	5368.697464423827	4575.945223603515
P4_Tumor_ATTATCCCATGTCTCC	Keratinocyte	4688.98219177246	4737.8457040917965
P4_Tumor_GACGGCTTCGGAGGTA	Keratinocyte	4856.972631684569	4453.47972626953
P8_Tumor_CATATGGGTGTATGGG	Keratinocyte	4921.707014580078	4763.556277778319
P8_Tumor_CTGCGGAGTAAAGGAG	Keratinocyte	4943.27109130371	4915.066851171874
P8_Tumor_ACTGAACGTCCATCCT	Keratinocyte	4883.558059287108	5028.618156533203
P10_Tumor_CTCTGGTAGGAGTCTG	Tumor_KC_Diff	4876.222375922851	4940.6132510888665
P8_Tumor_ACAGCTAAGTACGTTC	Keratinocyte	4958.716737026367	5029.710799526367
P1_Tumor_CGTGTAACAAGAGTCG	Tumor_KC_Basal	4736.372947055663	5138.901516455077
P4_Tumor_GGACGTCTCTTTACAC	Keratinocyte	4865.624663291015	5142.215681987304
P1_Tumor_CAGATCACAATGTAAG	Tumor_KC_Basal	4910.420437685546	5496.710482172851
P4_Tumor_CATATGGAGGCATGGT	Keratinocyte	4989.217930888672	5197.016812304687
P4_Tumor_GTTTCTATCTCATTCA	Keratinocyte	4767.410663754882	5404.907024624023
P4_Tumor_CTGAAACAGTAGATGT	Keratinocyte	4841.893788618163	5714.833453271483
P10_Tumor_TGCACCTTCGTCTGCT	Tumor_KC_Basal	4992.418210112304	5601.390487807616
P4_Tumor_CCGTTCATCCAAGCCG	Keratinocyte	4847.248293925781	5618.421667592773
P4_Tumor_TAAGTGCCACAGGCCT	Keratinocyte	4738.1888420605455	5620.230537143554
P4_Tumor_CAAGAAATCCTAAGTG	Keratinocyte	5004.493116909179	5758.404210327148
P1_Tumor_CGTTAGAAGACTAGGC	Tumor_KC_Basal	4756.535630566405	6112.752585258788
P9_Tumor_ATCTACTGTAGTGAAT	Keratinocyte	4641.085234033202	6036.3507719042955
P4_Tumor_GCAAACTGTCAGAGGT	Keratinocyte	5212.394052290038	6133.607460878906
P8_Tumor_TGACTTTTCTTACCTA	Keratinocyte	4999.449210625	6135.955071831054
P1_Tumor_CAGCAGCGTGCAGTAG	Tumor_KC_Cyc	4940.331863164062	6248.749476953124
P2_Tumor_CTGAAGTCACGACTCG	Mac	4734.622499702147	6559.571835878905
P9_Tumor_CCTCAGTCAGCCACCA	Mac	5126.03680071289	6433.208320800781
P9_Tumor_CGAGCCACATAGTAAG	Mac	4811.564903261718	6496.029191855468
P9_Tumor_TGGACGCGTAGCCTAT	Mac	4928.085387382812	6632.8776425390615
P2_Tumor_TTAGGACTCCGCATCT	Mac	5079.2946057714835	6628.906412167968
P7_Tumor_ATTCTACGTAGCGATG	Mac	4864.777171669922	7138.438933466797
P2_Tumor_GATCGCGCAAGGACTG	PDC	5002.178044902344	6719.806174462889
P9_Tumor_GTATTCTCATGGTAGG	Mac	5275.488176533202	7223.745694775389
P9_Tumor_TCACAAGTCACGCGGT	CD1C	4870.653409384765	7001.805683535155
P9_Tumor_GTGCGGTAGGTGATAT	Mac	5094.600851694335	6905.5991150683585
P9_Tumor_TTAGGCAGTAGGCTGA	Mac	5000.148058427734	7525.324774667968
P2_Tumor_TCGTACCAGCTATGCT	Mac	4738.0949228320305	7262.15200354492
P8_Tumor_AACTGGTAGGGTGTGT	Mac	5032.479198203124	7425.1920866406235
P8_Tumor_CGTCTACTCTCGCTTG	Mac	5031.134008623047	7324.855290683593
P7_Tumor_TGCCCTACATGGTAGG	Mac	4848.045867846679	7051.1214132421865
P1_Tumor_AAGGCAGAGACTCGGA	Tumor_KC_Diff	4734.271596757812	7754.7768451464835
P1_Tumor_AAGGCAGAGGCTCAGA	Tumor_KC_Diff	5009.3092505761715	7832.5966909472645
P1_Tumor_AAGGTTCAGTCTTGCA	Tumor_KC_Basal	4860.433592231444	7697.676172773436
P10_Tumor_TTTGTCATCACTATTC	LC	4923.674511489257	7765.828993730467
P1_Tumor_AAACCTGAGTCAAGCG	Tumor_KC_Diff	5100.918213974608	7767.367937939452
P5_Tumor_CAAGTTGGTTGAGTTC	Pilosebaceous	4666.438249082031	7958.10827727539
P4_Tumor_CCCTCCTGTGAGTATA	Keratinocyte	5119.045364599609	7970.52558251953
P6_Tumor_TGCCAAATCATTCACT	Tumor_KC_Basal	4993.802964091797	8113.793819208982
P6_Tumor_GGCGACTTCAATCTCT	Pilosebaceous	4863.03596833496	8129.643983183592
P4_Tumor_GCATGTAAGAGATGAG	Keratinocyte	5081.658855957031	8095.864860341796
P1_Tumor_AAGGCAGAGACTCGGA	Tumor_KC_Diff	4884.8751470507805	8300.833593037107
P1_Tumor_AAGGCAGAGGCTCAGA	Tumor_KC_Diff	4931.101525756835	8647.46727984375
P1_Tumor_AAGGTTCAGTCTTGCA	Tumor_KC_Basal	4925.612427539062	8764.650375214842
P10_Tumor_TTTGTCATCACTATTC	LC	4887.636150512694	8581.657262949218
P1_Tumor_AAACCTGAGTCAAGCG	Tumor_KC_Diff	5138.036276318358	8319.582681230468
P10_Tumor_CATGCCTAGTACACCT	Fibroblast	4822.715408203124	9165.173732109373
P10_Tumor_TTGTAGGCAATCTACG	Fibroblast	5035.1237270312495	9069.513670019529
P10_Tumor_TAGTGGTAGTAGCGGT	Fibroblast	5018.9023232714835	8984.591459882811
P5_Tumor_CCTACACTCCCTTGTG	Mac	5141.310877451171	9006.325996308591
P8_Tumor_CCTCAGTTCGCTGATA	MDSC	4919.968399570312	8972.475139882812
P1_Tumor_AAGGCAGAGACTCGGA	Tumor_KC_Diff	4920.494569106445	9173.878639501952
P1_Tumor_AAGGCAGAGGCTCAGA	Tumor_KC_Diff	5008.275029780272	9322.344972705077
P1_Tumor_AAGGTTCAGTCTTGCA	Tumor_KC_Basal	5159.195834790038	9338.15372347656
P10_Tumor_TTTGTCATCACTATTC	LC	4941.477012182617	9393.870751152343
P1_Tumor_AAACCTGAGTCAAGCG	Tumor_KC_Diff	4790.8361160546865	9499.026269101561
P4_Tumor_GCATACATCTGTTGAG	Keratinocyte	5352.3828809570305	2740.7975163964843
P1_Tumor_CAGTCCTCACGGACAA	Tumor_KC_Diff	5020.15248434082	2689.496726145019
P8_Tumor_TGTCCCACAATGGATA	Keratinocyte	4800.409591430664	2757.256491433105
P4_Tumor_CACAGTAAGGTAGCCA	Keratinocyte	5112.85889762207	2906.3937555029293
P10_Tumor_CACAGTATCTGGTTCC	TSK	5209.965833496093	2680.131056306152
P4_Tumor_GGCCGATGTATATGGA	Keratinocyte	5031.976323593749	3314.2258032275386
P4_Tumor_GTCACGGGTCTAGGTT	Keratinocyte	5028.511665439452	3075.665601267089
P2_Tumor_ACGCCAGGTCTCTCGT	Keratinocyte	5283.077885527343	3300.607145332031
P4_Tumor_AGCAGCCGTGCCTGTG	Keratinocyte	5095.63950961914	3046.4896299047846
P10_Tumor_AGTTGGTCACTGAAGG	Tumor_KC_Cyc	4770.546604609374	3233.3051438427733
P4_Tumor_ACGCAGCTCATCTGTT	Keratinocyte	4942.127051567382	3250.9009482812494
P4_Tumor_ACACCAAGTGGCTCCA	Keratinocyte	5334.01057895996	3648.448840483398
P10_Tumor_GCACTCTTCTCCAGGG	Tumor_KC_Basal	4904.3545127099605	3367.997889399414
P4_Tumor_CACACAAGTAGCTGCC	Keratinocyte	5207.821590952148	3416.3356019433586
P4_Tumor_TGCTACCTCCCAAGTA	Keratinocyte	5252.861777197265	3639.400425361328
P2_Tumor_GACGTGCTCTCCTATA	Tumor_KC_Diff	5149.228564223632	3992.100037143554
P8_Tumor_GCAGCCATCCGTTGCT	Keratinocyte	5101.412214326171	4089.5138744335936
P8_Tumor_TGCGCAGTCTGTCTAT	Keratinocyte	5011.352918198241	3961.6779720800773
P2_Tumor_GATCGTAGTACATCCA	Tumor_KC_Cyc	5212.192902446289	4043.28786548828
P8_Tumor_CAGAGAGTCAATAAGG	Keratinocyte	4898.932710947265	3872.641803925781
P6_Tumor_CACACCTCATTATCTC	Tumor_KC_Diff	5100.809134555663	4266.930624946289
P4_Tumor_AGCCTAACAGCTCCGA	Keratinocyte	5336.249110493163	4287.877570991211
P9_Tumor_CACTCCATCTTGAGGT	Tumor_KC_Diff	5045.841611904296	4465.2828589208975
P1_Tumor_ACACTGAGTTAAGGGC	Tumor_KC_Diff	5123.79715989746	4343.693694545897
P8_Tumor_CATCGGGTCCTGCAGG	Keratinocyte	4952.357222021484	4390.90511586914
P6_Tumor_GGCGACTGTATGCTTG	Tumor_KC_Diff	5231.523624287109	4836.881311997069
P2_Tumor_CTTCTCTTCTAACTGG	Keratinocyte	4951.921274106445	5004.625861015625
P8_Tumor_CCTTTCTGTAGCAAAT	Keratinocyte	4851.404034907226	4504.642041123046
P7_Tumor_GATGCTAGTAAGGATT	Tumor_KC_Diff	5209.205605410156	4759.339896035156
P2_Tumor_GCATGTAGTCTGCAAT	Tumor_KC_Diff	4986.325292602538	4577.121062763672
P1_Tumor_AGGTCATGTAAGAGAG	Tumor_KC_Diff	5426.597559521484	5165.617469599609
P7_Tumor_GCTGCTTTCTAGCACA	Tumor_KC_Diff	5163.825609042968	5182.440104326171
P8_Tumor_CTCTAATGTGATGATA	Keratinocyte	5133.177989926757	5248.183934047851
P10_Tumor_ACGCCAGAGACAGGCT	Tumor_KC_Diff	5188.080064926757	5085.968787167968
P1_Tumor_AACTTTCCAGTGGGAT	Tumor_KC_Diff	5032.326856777343	4885.485622036133
P1_Tumor_ACGGGTCAGGCCCGTT	Tumor_KC_Diff	4960.373634912109	5587.383950893554
P8_Tumor_TGAGCATCATCCAACA	Keratinocyte	5236.323118720702	5633.85067408203
P7_Tumor_GGACATTTCCATTCTA	Tumor_KC_Basal	5027.87234911621	5351.573844453124
P10_Tumor_GCTGGGTTCCGGCACA	Tumor_KC_Diff	4660.2654632519525	5717.077900976562
P4_Tumor_GACTAACGTTAAGGGC	Keratinocyte	4990.393770048828	5474.186136801757
P10_Tumor_TGCACCTTCGCAAGCC	Tumor_KC_Basal	5103.545364047851	5738.623119902342
P1_Tumor_GCATGATCATGGATGG	Tumor_KC_Basal	5015.622175727538	6251.518245390624
P4_Tumor_TACGGATAGTGGTAAT	Keratinocyte	5144.296325683593	6000.835252617187
P2_Tumor_AGGTCATAGCCCGAAA	Pilosebaceous	4822.390018749999	6299.318695576171
P7_Tumor_GTCCTCAGTTCGGGCT	Tumor_KC_Basal	4861.092875634765	6221.464831787109
P4_Tumor_ACGGGTCGTCATTAGC	Keratinocyte	4750.443822338866	6561.283088593749
P4_Tumor_GTCAAGTGTATGAAAC	Keratinocyte	5312.469797163085	6225.698592285155
P8_Tumor_CTTCTCTCAGTCGTGC	Keratinocyte	5132.451410068358	6432.130098476562
P4_Tumor_ATTGGTGGTTCCACGG	Keratinocyte	4946.077205576171	6131.391854511718
P8_Tumor_CCCTCCTAGGGAGTAA	Keratinocyte	4870.418611313476	6431.0703641894515
P9_Tumor_CTCCTAGCAGACAGGT	Mac	5060.952624155272	6670.162097216796
P2_Tumor_ACTGAGTTCCTAGGGC	CD1C	5225.994591909179	6831.69799361328
P9_Tumor_GTATCTTCAGAGTGTG	Tcell	4966.062773691406	6573.530303896484
P2_Tumor_TCTTTCCTCATGTCCC	ASDC	5166.041585170898	6674.344091210936
P9_Tumor_TCGCGAGCAATGAATG	Tcell	5093.699375004882	7006.285704687499
P2_Tumor_TACAGTGTCAAACAAG	CD1C	5167.151237158202	7031.099608574217
P2_Tumor_GAACATCTCCTATTCA	PDC	5083.681447216796	7009.392434443359
P7_Tumor_CAGCAGCAGTACGCGA	Mac	5318.087202358398	7072.335326542968
P5_Tumor_TGTTCCGTCTGAAAGA	CD1C	5106.856941254881	7203.127835791014
P9_Tumor_CGTCAGGAGAAGGTGA	Tcell	5099.725365820312	6861.994709785156
P6_Tumor_TACTTACTCAGCTTAG	Tumor_KC_Basal	4848.06139779785	7479.319882646483
P4_Tumor_GGACATTTCTGAAAGA	Melanocyte	5102.113650454101	7541.627525791015
P6_Tumor_GTTAAGCCAGACGCCT	CLEC9A	4921.838649404296	7345.010209218749
P4_Tumor_TACCTATAGGATCGCA	Melanocyte	5002.632850615234	7475.620056660155
P6_Tumor_TCTATTGGTTATGTGC	Tumor_KC_Basal	5156.7032776269525	7484.61337743164
P4_Tumor_CAACTAGGTGTCGCTG	CD1C	5157.920160229492	7855.544042607421
P6_Tumor_AGGCCACAGTGTCCCG	CD1C	5033.54336961914	7896.060206171873
P7_Tumor_CTGAAGTCAGGATTGG	MDSC	4947.64905849121	8040.064266738281
P7_Tumor_GCGCAACCACCCAGTG	Mac	4935.173331049804	7865.001043349609
P8_Tumor_TACGGGCCAGAGCCAA	MDSC	5037.360039999999	7748.88877508789
P1_Tumor_AAGGCAGAGACTCGGA	Tumor_KC_Diff	5025.215618183593	8239.017731679687
P1_Tumor_AAGGCAGAGGCTCAGA	Tumor_KC_Diff	5024.22798724121	8354.163445361326
P1_Tumor_AAGGTTCAGTCTTGCA	Tumor_KC_Basal	4936.457140346679	8318.561402060546
P10_Tumor_TTTGTCATCACTATTC	LC	5285.160747788085	8345.17825932617
P1_Tumor_AAACCTGAGTCAAGCG	Tumor_KC_Diff	5242.065133286132	8428.945336904297
P5_Tumor_CCGTTCATCTCTGCTG	NK	5188.002045410156	8630.776279941405
P5_Tumor_GACCAATGTCACACGC	Tcell	5087.147584414062	8767.525634746093
P8_Tumor_AGACGTTGTCTCACCT	MDSC	4979.472147006835	8623.42913399414
P7_Tumor_CTTACCGGTTTACTCT	CD1C	4838.334101953124	8974.928132646482
P6_Tumor_TGCGGGTTCAAGGCTT	Mac	4934.363924785156	8947.34472080078
P6_Tumor_TTTACTGCAGGGATTG	TSK	4999.293171591796	9020.3399284375
P8_Tumor_ATAAGAGCATCACGTA	Keratinocyte	5176.3327661474605	9051.515196132812
P8_Tumor_GGGCATCAGGTAGCCA	Keratinocyte	5149.518086884765	9120.400882880858
P8_Tumor_GACCAATAGGGAGTAA	Keratinocyte	5133.595449804687	8984.944951152342
P1_Tumor_TGGACGCTCGGTGTCG	Pilosebaceous	5195.2781972949215	9225.035038183592
P1_Tumor_AAGGCAGAGACTCGGA	Tumor_KC_Diff	4946.95945470703	9902.05586430664
P1_Tumor_AAGGCAGAGGCTCAGA	Tumor_KC_Diff	5141.546045283202	9847.556828515624
P1_Tumor_AAGGTTCAGTCTTGCA	Tumor_KC_Basal	5305.4643101416	9507.792556777342
P10_Tumor_TTTGTCATCACTATTC	LC	5008.457321826171	9486.921041923826
P1_Tumor_AAACCTGAGTCAAGCG	Tumor_KC_Diff	4795.142349658202	9442.249507138671
P8_Tumor_GTGCAGCGTGCGCTTG	Keratinocyte	5289.5816072216785	2797.6783660083
P4_Tumor_GTCAAGTCAAGAGTCG	Keratinocyte	5134.51541453125	2700.0839005957027
P8_Tumor_ACCAGTACAGTCTTCC	Keratinocyte	5106.528963476561	2490.4404677172847
P4_Tumor_CAAGGCCCATACTACG	Keratinocyte	5190.304915312499	2612.0751126635737
P9_Tumor_GTGGGTCAGGCCGAAT	Tumor_KC_Diff	5326.606489858398	2699.3734053295893
P10_Tumor_CACAGGCAGCGATGAC	Tumor_KC_Cyc	5368.791383652343	3001.7859259350585
P4_Tumor_CAGAGAGAGCGTGTCC	Keratinocyte	5311.1992992529285	3204.9592853466793
P4_Tumor_AGAGTGGTCTGAGTGT	Keratinocyte	5175.016787666014	3084.451486262207
P9_Tumor_CTCCTAGGTGGACGAT	Tumor_KC_Cyc	4979.256206733397	3027.247096000976
P10_Tumor_AGCGTCGAGCCATCGC	TSK	5179.386250356445	2962.946072695312
P10_Tumor_AGTCTTTGTAGAAAGG	Tumor_KC_Basal	5403.772968427734	3387.959792827148
P4_Tumor_TTAGGACCACTGAAGG	Keratinocyte	5394.302656298827	3590.318014682617
P1_Tumor_GGCGACTGTACAGTGG	Tumor_KC_Diff	5306.936697416992	3536.75188524414
P8_Tumor_GACCAATAGAAAGTGG	Keratinocyte	5205.133800117186	3363.133686835937
P2_Tumor_AAACGGGCATGGAATA	Keratinocyte	5174.71358385742	3521.2873817236327
P4_Tumor_GCGACCACAGCTGGCT	Keratinocyte	5308.201279155273	3695.6103441064447
P7_Tumor_GTCACGGCATTGGGCC	Tumor_KC_Diff	5279.3207466259755	3919.264196386718
P10_Tumor_CCCATACCAGTCGATT	Tumor_KC_Cyc	5245.822272187499	3621.0107446093743
P4_Tumor_ACTGTCCAGGCTCAGA	Keratinocyte	5277.0130698339835	3470.7377604199214
P4_Tumor_ATCATGGGTGCACCAC	Keratinocyte	5390.162815029296	3710.181135913085
P1_Tumor_TCCCGATTCTTGTATC	Tumor_KC_Diff	5174.698423666991	4299.933989750976
P4_Tumor_GGGATGATCTCTTATG	Pilosebaceous	5039.896598691405	4461.350823188476
P8_Tumor_ACATGGTTCCGCATCT	Keratinocyte	5172.9904987988275	4089.3397171240226
P7_Tumor_GATCGCGAGGGCTCTC	Tumor_KC_Diff	5399.485962382812	4274.917456977539
P8_Tumor_GTCTCGTGTGCGGTAA	Keratinocyte	5614.719992802734	4136.328542480468
P10_Tumor_GGATTACCAATTCCTT	Tumor_KC_Basal	5222.123196938476	4355.186597934569
P8_Tumor_CGTTGGGCAACACCTA	Keratinocyte	5197.604731884765	4460.980692685546
P10_Tumor_GGCTGGTGTGGTGTAG	Tumor_KC_Basal	5172.056852924804	4286.396309458007
P8_Tumor_CAGCATACACCTCGGA	Keratinocyte	5498.464627133788	4352.133113725586
P8_Tumor_CTGAAACGTATTAGCC	Keratinocyte	4825.751513657226	4386.538241503906
P10_Tumor_TTAGGACTCTTTACAC	Tumor_KC_Diff	5160.617195083008	4795.038077128906
P7_Tumor_TGGCTGGAGAGGTAGA	Tumor_KC_Diff	5400.628523076171	4951.700157182617
P7_Tumor_CGTTCTGTCGGCGCTA	Tumor_KC_Diff	5246.970379291991	5052.48362411621
P6_Tumor_CAGCTGGGTGTGGCTC	Tumor_KC_Diff	5301.280837104491	5128.916497373046
P6_Tumor_CAGTCCTAGGTGCAAC	Tumor_KC_Diff	5081.380056357421	4889.46757546875
P4_Tumor_GGCAATTAGCCATCGC	Keratinocyte	5355.97140895996	4990.377130815429
P2_Tumor_AGGTCATCACCGTTGG	Tumor_KC_Diff	5048.122665922851	5447.463158203124
P8_Tumor_CGTGAGCAGCGTGAGT	Keratinocyte	5182.943718457031	5512.766972641601
P1_Tumor_CGGTTAAAGTACGCCC	Tumor_KC_Diff	5377.69559208496	5191.573194658203
P8_Tumor_AGCAGCCGTATTACCG	Keratinocyte	5317.726315874023	5553.119332197264
P2_Tumor_ATGCGATAGATCCCGC	Tumor_KC_Basal	5272.411767158202	5626.8995418896475
P4_Tumor_GATGCTACAGTCTTCC	Keratinocyte	5398.628117460937	5866.667567314452
P10_Tumor_TAGTTGGAGCAACGGT	Tumor_KC_Basal	5315.5598876855465	5886.7374408789055
P4_Tumor_GGGTTGCTCTAACTGG	Keratinocyte	4799.626807939453	5907.294659101562
P2_Tumor_TCTTTCCAGGATATAC	TSK	5523.759959506835	5840.31324017578
P6_Tumor_CCTATTACATGCCTTC	CD1C	5252.829608012695	6282.922025224608
P7_Tumor_CCTATTACATGCGCAC	Tumor_KC_Basal	5314.445428808593	6264.717224843749
P6_Tumor_TGTGTTTTCCCATTAT	Keratinocyte	5244.0071167041015	6057.308441010741
P4_Tumor_GGCTCGAAGTCCCACG	Keratinocyte	5108.10229543457	6025.24094064453
P10_Tumor_AGCGTATCATTAGCCA	Tumor_KC_Basal	5021.668133623047	6008.982930571288
P4_Tumor_CTCATTACACGAAACG	CD1C	5516.2841368212885	6687.041675097656
P5_Tumor_GGGATGATCTGATTCT	Mac	5153.187592490233	6514.297591083983
P2_Tumor_AGAATAGCAAGGTTTC	Mac	5269.462925239257	6472.939852070312
P5_Tumor_TAAGTGCTCAGATAAG	Mac	5263.408832607422	6703.237935126952
P9_Tumor_CGGAGCTTCCTCAACC	Mac	5242.386455371093	6612.342609960937
P8_Tumor_TTCTTAGCATTACCTT	MDSC	5406.713305849608	6924.056831796874
P2_Tumor_AGTAGTCGTCAGAAGC	Mac	5310.463105615234	6915.724643232422
P9_Tumor_GCTGCGATCTCCAACC	CD1C	5237.471965346679	6917.150440654295
P9_Tumor_GTGTGCGAGCCCTAAT	CD1C	5176.228493618163	7001.781279326171
P5_Tumor_CCGTACTCATGCATGT	Mac	5345.678009418944	7010.156360136718
P7_Tumor_TGCCAAATCTGTCTAT	LC	5332.217609121093	7260.659649189452
P8_Tumor_TCTGGAAGTCCGAAGA	Mac	5076.234096108398	7436.695343330076
P9_Tumor_GACTACACATCCGCGA	ASDC	5361.501920380858	7383.092607578124
P7_Tumor_TGTGGTAGTGGGTCAA	LC	5460.7930329589835	7510.912979980467
P9_Tumor_GATCGTATCAGTTTGG	Mac	5661.42669071289	7343.569621367186
P1_Tumor_AAGGCAGAGACTCGGA	Tumor_KC_Diff	5092.329411455078	7652.667416191405
P1_Tumor_AAGGCAGAGGCTCAGA	Tumor_KC_Diff	5160.732930195311	7848.565178359375
P1_Tumor_AAGGTTCAGTCTTGCA	Tumor_KC_Basal	4918.952666811523	7968.8483477929685
P10_Tumor_TTTGTCATCACTATTC	LC	5212.8751110156245	7731.009364160155
P1_Tumor_AAACCTGAGTCAAGCG	Tumor_KC_Diff	5091.282249033202	7757.199517529295
P1_Tumor_AAGGCAGAGACTCGGA	Tumor_KC_Diff	5234.119344697265	8142.085692636718
P1_Tumor_AAGGCAGAGGCTCAGA	Tumor_KC_Diff	5299.783675859375	8073.81528776367
P1_Tumor_AAGGTTCAGTCTTGCA	Tumor_KC_Basal	5109.5332695068355	8252.238896777342
P10_Tumor_TTTGTCATCACTATTC	LC	5264.374277905273	8217.133072392577
P1_Tumor_AAACCTGAGTCAAGCG	Tumor_KC_Diff	5405.38660430664	8014.822919433593
P4_Tumor_CGGAGTCGTTCTCATT	Keratinocyte	5127.852695717773	8764.769438173827
P4_Tumor_TCACAAGGTCGCGTGT	Keratinocyte	5033.387330585936	8378.567654345701
P7_Tumor_TGGCCAGTCCAATGGT	Tcell	5382.509876948241	8613.078791298827
P5_Tumor_CCGTACTCATACGCTA	Tcell	5285.108981284179	8560.160852441404
P3_Tumor_ATTACTCAGTCCTCCT	Tcell	5243.920222929687	8561.758218847655
P10_Tumor_TGACGGCTCGTTGCCT	Fibroblast	5456.234622529296	8905.532176074217
P10_Tumor_ACTGCTCAGACCACGA	Fibroblast	5224.732228735351	9238.09942472656
P10_Tumor_TACGGGCAGAGGTTAT	Fibroblast	5261.479421054687	9315.427488740233
P10_Tumor_AGTGTCATCCTTGCCA	Fibroblast	5219.75746770996	9156.231438320312
P10_Tumor_AGAGTGGCACATCCGG	Fibroblast	5001.523198627929	8988.581178291013
P1_Tumor_AAGGCAGAGACTCGGA	Tumor_KC_Diff	4995.736073251952	9504.25246743164
P1_Tumor_AAGGCAGAGGCTCAGA	Tumor_KC_Diff	5057.573010971679	9412.15985698242
P1_Tumor_AAGGTTCAGTCTTGCA	Tumor_KC_Basal	5194.694714843749	9198.647432578124
P10_Tumor_TTTGTCATCACTATTC	LC	4993.618823242186	9295.612010566405
P1_Tumor_AAACCTGAGTCAAGCG	Tumor_KC_Diff	5490.037410058593	9307.858486347655
P1_Tumor_AAGGCAGAGACTCGGA	Tumor_KC_Diff	5577.969472636718	2354.6378852929683
P1_Tumor_AAGGCAGAGGCTCAGA	Tumor_KC_Diff	5571.765626904296	2087.894149802246
P1_Tumor_AAGGTTCAGTCTTGCA	Tumor_KC_Basal	5381.971875068359	2485.513775588379
P10_Tumor_TTTGTCATCACTATTC	LC	5415.539864526367	2350.298927863769
P1_Tumor_AAACCTGAGTCAAGCG	Tumor_KC_Diff	5371.899592451171	2556.9260374877927
P10_Tumor_ATTTCTGGTGACTCAT	TSK	5481.567300737304	2748.4602531372066
P4_Tumor_GGGAGATCATCTATGG	Keratinocyte	5529.227611601562	2849.0386877392575
P10_Tumor_GGCCGATCAAGCCTAT	Tumor_KC_Cyc	5461.771419882812	2988.1702261254877
P4_Tumor_GTGGGTCGTTCGTTGA	Keratinocyte	5413.401538154296	2806.7796569165034
P10_Tumor_CACAGGCCACAGGTTT	TSK	5322.069155791015	2775.170474990234
P8_Tumor_CATCAAGAGACTTGAA	Keratinocyte	5674.31211305664	3066.9102215332027
P4_Tumor_GTCAAGTCATACTCTT	Keratinocyte	5262.237060815429	3312.8602768066403
P8_Tumor_CATCAGACAGCTGGCT	Keratinocyte	5391.186682524413	3180.8272202685544
P10_Tumor_CATTATCCACATGACT	Tumor_KC_Cyc	5444.559427094726	3171.754770698242
P4_Tumor_ACGGGTCTCCAGTATG	Keratinocyte	5557.953953901366	3036.038527407226
P4_Tumor_ATTATCCGTAGCGCAA	Keratinocyte	5289.48546942871	3601.298059921875
P4_Tumor_TTGCGTCGTCCGCTGA	Keratinocyte	5197.288586450195	3365.8285031249993
P2_Tumor_CGTCAGGGTCTTGATG	TSK	5721.2277257861315	3687.396109218749
P9_Tumor_CGATGTATCCATGCTC	Tumor_KC_Cyc	5409.006561972656	3761.8407789648427
P4_Tumor_TCGTACCCAGGACGTA	Keratinocyte	5298.9361842382805	3513.8067521484368
P10_Tumor_CAACCTCTCGAGGTAG	Tumor_KC_Diff	5523.149114760741	4106.948832949218
P6_Tumor_ACCTTTAAGTCGCCGT	Tumor_KC_Diff	5514.877936718749	3580.5851724267573
P1_Tumor_AGTCTTTTCATCTGCC	Tumor_KC_Diff	5291.265867402342	4035.096186005859
P10_Tumor_CACACTCTCACGAAGG	Tumor_KC_Diff	5383.950095039061	4346.280910458983
P1_Tumor_AGTGAGGTCCACGTGG	Tumor_KC_Diff	5586.174833266601	4038.028018930663
P2_Tumor_CTCTACGGTGCCTGGT	Tumor_KC_Cyc	5279.029744921874	4363.404160668944
P4_Tumor_GCGCAACAGTGACTCT	Keratinocyte	5459.817604121093	4535.262667705078
P10_Tumor_GTCATTTGTATGAAAC	Tumor_KC_Basal	5567.484537031249	4519.243153310546
P1_Tumor_TCTCATAGTGAGGCTA	Tumor_KC_Basal	5289.661475541991	4577.292261987304
P10_Tumor_AGCAGCCGTTAAGGGC	Tumor_KC_Basal	5217.496380771484	4279.357174208983
P4_Tumor_CCTTCCCTCGGACAAG	Keratinocyte	5499.611624956055	4742.141214633788
P7_Tumor_TGCCCATAGGCTAGCA	Tumor_KC_Basal	5282.234091513671	4641.156597856445
P10_Tumor_CCCATACAGCTAGTTC	Tumor_KC_Diff	5200.999135498046	4845.091849277343
P8_Tumor_ACATGGTGTGGGTCAA	Keratinocyte	5638.903824384764	4751.300557978515
P1_Tumor_CGAATGTTCCTTTCTC	Tumor_KC_Diff	5374.842148437499	4541.548600322265
P8_Tumor_GTAGGCCTCCGGGTGT	Keratinocyte	5572.050712436522	5508.089129492187
P8_Tumor_AGAATAGAGTTGAGTA	Keratinocyte	5162.971831489257	5013.863963398437
P2_Tumor_ACGGAGAAGAGCTATA	Keratinocyte	5331.43778371582	5089.3299123144525
P8_Tumor_CAGTAACGTAAACCTC	Keratinocyte	5466.996139169921	5418.59149993164
P8_Tumor_TACGGGCCAGAGCCAA.1	Keratinocyte	5586.008440932616	5253.303271523437
P4_Tumor_GTACTTTTCAACTCTT	Keratinocyte	5328.538119975586	5397.270725776366
P4_Tumor_TTAGGACTCTTCCTTC	Keratinocyte	5326.823539414062	5802.731497861328
P4_Tumor_CCTAAAGTCTTGTACT	Keratinocyte	5429.022450468749	5499.221527373046
P4_Tumor_CTCTAATAGTAGCCGA	Keratinocyte	5410.644602060546	5690.426655961913
P10_Tumor_GCTGGGTTCCATGAAC	Tumor_KC_Basal	5230.767463569335	5777.263856982421
P7_Tumor_AAGACCTCATGGTAGG	Tumor_KC_Basal	5453.4181549560535	5922.073256445312
P8_Tumor_TCATTACTCGGGAGTA	Keratinocyte	5495.944707675781	6006.191976489257
P4_Tumor_CGAGAAGTCATCGGAT	LC	5361.348839433594	5929.333138857422
P4_Tumor_CGGAGCTTCGCCAGCA	PDC	5293.451523149413	6062.842280278319
P2_Tumor_CTCGAAACACATCCGG	CD1C	5343.348146982421	5816.420780058593
P4_Tumor_CATCAAGCACGAAAGC	Keratinocyte	5464.371947182616	6587.405945507811
P4_Tumor_CCTTCCCTCTGCGTAA	Keratinocyte	5421.346956982421	6282.90205814453
P4_Tumor_CATTATCTCTACTATC	Keratinocyte	5491.071261093749	6676.648440156249
P1_Tumor_TGACGGCGTGTGAATA	Tumor_KC_Basal	5209.88078852539	6432.686218632812
P4_Tumor_GTGCAGCGTGAGTGAC	Keratinocyte	5468.553941176757	6529.80757517578
P2_Tumor_CGGGTCAGTCGCATAT	CD1C	5585.14689840332	6731.2362185253905
P4_Tumor_CCACTACTCAGTGTTG	Keratinocyte	5187.420042001952	6880.502713974609
P4_Tumor_TTAACTCGTCAAACTC	CD1C	5313.884132001952	6616.946131201171
P2_Tumor_TTAACTCAGACAGAGA	Mac	5613.843290083007	6619.019009921874
P8_Tumor_GGTGAAGGTAGGCTGA	CD1C	5657.076825341796	6813.205519374999
P2_Tumor_AACTCTTAGAGGACGG	PDC	5499.856406567382	7207.36307533203
P6_Tumor_CGACTTCAGGCCCTTG	CLEC9A	5188.037542441405	6902.189181503905
P5_Tumor_CGGACGTAGTACGTTC	PDC	5459.866782299804	7276.057226015624
P6_Tumor_GCGCGATAGCAGACTG	LC	5448.086574814452	7042.011248076171
P9_Tumor_TACCTTAGTCTCCACT	CLEC9A	5428.2056489892575	7149.974729101561
P4_Tumor_CGGACACGTCAAAGAT	Keratinocyte	5280.642641279296	7721.025084599608
P4_Tumor_GTCCTCACATCTCGCT	Keratinocyte	5161.761604580078	7655.810382499999
P1_Tumor_TCACAAGTCTGGTGTA	Tumor_KC_Basal	5482.137471801757	7719.2724186816395
P4_Tumor_ATGTGTGCAACACCCG	Keratinocyte	5273.964392514647	7580.840652499999
P4_Tumor_CATGCCTCAATAAGCA	Keratinocyte	5750.950573286132	7666.752342382811
P4_Tumor_GTAGGCCAGCTAACTC	Keratinocyte	5455.323162299804	8054.187648046874
P1_Tumor_CAGCGACCAGATGAGC	Tumor_KC_Basal	5453.079823876952	8302.971549648437
P7_Tumor_AGTGAGGGTCATCGGC	CD1C	5589.639491420898	7960.79939595703
P1_Tumor_TTCGAAGCACATCCAA	Tumor_KC_Basal	5476.343690732421	7912.61809220703
P7_Tumor_AATCGGTAGTCCGTAT	Tumor_KC_Basal	5622.296760170898	7761.150041298827
P1_Tumor_AAGGCAGAGACTCGGA	Tumor_KC_Diff	5191.427508925781	8586.989212851562
P1_Tumor_AAGGCAGAGGCTCAGA	Tumor_KC_Diff	5757.719783193359	8437.727894052734
P1_Tumor_AAGGTTCAGTCTTGCA	Tumor_KC_Basal	5465.848032065429	8472.571188310545
P10_Tumor_TTTGTCATCACTATTC	LC	5334.199526699218	8391.936723740233
P1_Tumor_AAACCTGAGTCAAGCG	Tumor_KC_Diff	5425.7567235937495	8456.471066074218
P2_Tumor_CACTCCAAGCTGAACG	PDC	5201.821483388671	8704.386769453124
P6_Tumor_AGCTCCTCAGGTCTCG	CLEC9A	5564.879942363281	8678.780838056638
P10_Tumor_GAGTCCGCATGGTCTA	Fibroblast	5286.676397070311	9087.323565927734
P2_Tumor_GGGCACTGTCCGACGT	Endothelial Cell	5440.157795219726	8693.65927080078
P7_Tumor_CAGCGACAGAGTACAT	CD1C	5181.494256347655	8890.442240185545
P10_Tumor_TGACAACTCTTGCATT	Fibroblast	5533.945388911132	9124.827658486327
P10_Tumor_GCAAACTGTTCAGTAC	Fibroblast	5276.189982421874	9167.244392265624
P10_Tumor_GGAGCAATCCGATATG	Fibroblast	5298.272093945312	9026.994882275389
P8_Tumor_GACTGCGGTCAACATC.1	Fibroblast	5415.85822852539	9018.90673580078
P10_Tumor_CATTATCCAGCTCGCA	Fibroblast	5465.147335458983	9262.354250371092
P4_Tumor_GAGTCCGGTACGCACC	Keratinocyte	5516.867249511718	1993.8791532543942
P4_Tumor_GAGTCCGCATCACGTA	CD1C	5874.335665585937	2044.000591618652
P4_Tumor_GAGTCCGCAGCTGTGC	CD1C	5519.24592036621	2192.3382480834957
P4_Tumor_GAGTCCGCAGATCCAT	CD1C	5723.347564121093	2136.6783484423822
P1_Tumor_TGAGGGAAGTGGAGAA	Keratinocyte	5673.6909150097645	2085.1911987768553
P4_Tumor_CTGATAGAGACTCGGA	Keratinocyte	5469.438039111327	2771.179647299804
P4_Tumor_GGAATAAAGTGACTCT	Keratinocyte	5999.590637958983	2809.5132980834956
P4_Tumor_TACGGATAGTCACGCC	Keratinocyte	5637.407402661132	2832.6351768139643
P9_Tumor_ATAAGAGCACCCATTC	TSK	5665.372777353515	2470.086433022461
P4_Tumor_TGGCCAGCACCATGTA	Keratinocyte	5690.3708220898425	2556.4220535961913
P4_Tumor_ACTTACTGTCTTTCAT	Keratinocyte	5463.145081040038	2830.9860439038084
P10_Tumor_ACTTACTGTATTACCG	Tumor_KC_Basal	5744.467188432616	2674.2043462499996
P8_Tumor_GACGTTATCTCAAGTG	Keratinocyte	5689.34436626953	2734.593670664062
P10_Tumor_GATCTAGCAGCAGTTT	Tumor_KC_Diff	5291.524330161132	2689.2475074047848
P10_Tumor_GACGGCTCAGATCTGT	TSK	5907.347904648436	2936.8197030541987
P10_Tumor_GTCACGGAGACTTTCG	Fibroblast	5645.155739013671	3581.8220221093743
P10_Tumor_GTGTTAGCATGTTCCC	Fibroblast	5751.9378344677725	3152.370063789062
P10_Tumor_CACAGTAAGTATCTCG	Fibroblast	5745.957693984375	3396.149993266601
P10_Tumor_AGTCTTTGTCCGCTGA	Fibroblast	5562.762322592773	3371.925488002929
P6_Tumor_GCATACAGTATCACCA	Fibroblast	5811.846100156249	3239.9297772998043
P8_Tumor_TTAGGACCAATGGAAT	Keratinocyte	5678.429029160156	3774.2980183691398
P10_Tumor_GGATTACCAACACGCC	Tumor_KC_Diff	5347.711323740234	3655.8070792529293
P4_Tumor_GGAGCAAAGCGAGAAA	Keratinocyte	5647.830957983398	3972.5896115820306
P4_Tumor_CTTAGGAGTTATGCGT	Keratinocyte	5770.795262558593	3867.5723841503905
P1_Tumor_AAGTCTGCACTGAAGG	Tumor_KC_Diff	5495.5671819580075	4048.6368243847655
P4_Tumor_TGGCGCACAATCAGAA	Keratinocyte	5654.750660512695	4012.6043795800774
P10_Tumor_GCTGGGTAGCTAACAA	Tumor_KC_Diff	5573.755309458007	4301.165293022461
P7_Tumor_CCGTGGAAGCCACCTG	Tumor_KC_Basal	5644.504590346679	4297.153019208984
P8_Tumor_TAAGTGCGTGGGTATG	Keratinocyte	5788.885067348632	4225.582129951172
P8_Tumor_ACGGGTCGTGAGTGAC	Keratinocyte	5492.539581000976	4184.679936171874
P8_Tumor_TACCTATCAATCCAAC	Keratinocyte	5615.228783583983	4841.965891962889
P4_Tumor_CAGCAGCTCTGGGCCA	Keratinocyte	5363.356270502929	4541.6580495019525
P8_Tumor_ATAGACCCAGGCTCAC	Keratinocyte	5520.57447071289	4612.419162734374
P8_Tumor_CGTCTACAGTGACATA	Keratinocyte	5241.297509985351	4716.143706611327
P8_Tumor_CTTACCGCAGCTCGAC	Keratinocyte	5610.687012387694	4283.674500634765
P2_Tumor_TAGCCGGCAGGACGTA	Keratinocyte	5563.058131186523	5075.040508432617
P10_Tumor_TACGGATGTCAACTGT	Tumor_KC_Basal	5374.111131450195	4965.646792856444
P2_Tumor_CATATTCTCAACGGCC	Tumor_KC_Cyc	5458.124099921874	4877.350146186523
P1_Tumor_AGCAGCCTCCACGTTC	Tumor_KC_Basal	5634.003385268554	4985.237826259765
P1_Tumor_TATCAGGTCAGGATCT	Tumor_KC_Basal	5530.708873134765	4991.149561005858
P7_Tumor_ATTACTCGTCCGTCAG	Tumor_KC_Basal	5739.113422646484	5327.620743574218
P7_Tumor_CGTAGCGGTAAAGTCA	Tumor_KC_Cyc	5831.224151372069	5590.24331071289
P1_Tumor_GACCAATCAGTACACT	Tumor_KC_Diff	5550.938113579101	5273.715913295898
P2_Tumor_TTGGAACTCACATACG	Tumor_KC_Basal	5364.477015312499	5350.760370820311
P4_Tumor_ACTTGTTTCATGCTCC	Keratinocyte	5560.709041191406	5487.4845818945305
P4_Tumor_TTGCCGTCACTAAGTC	Keratinocyte	5380.965756088866	5740.547354804687
P4_Tumor_CGCCAAGCAATGGAAT	Keratinocyte	5758.024096284179	5664.258318476562
P4_Tumor_CGAACATTCGCATGAT	Keratinocyte	5497.982089365233	5554.614644638671
P7_Tumor_GTATTCTCAGTGGAGT	Tumor_KC_Cyc	6006.188648642577	5661.623033666991
P8_Tumor_ATGAGGGCAGGTGCCT	Keratinocyte	5417.885626674804	5646.603722080077
P2_Tumor_TACTTACAGATATGCA	LC	5486.570163579101	6135.689953378906
P1_Tumor_ACTGATGCAAGTCTAC	Tumor_KC_Basal	5727.323971142578	6130.720738764648
P1_Tumor_ATTATCCGTGCGGTAA	Tumor_KC_Basal	5464.434436748046	5958.325708891601
P4_Tumor_GAGCAGAGTAGCTCCG	Keratinocyte	5606.9690681249995	6184.14931720703
P1_Tumor_TAGTGGTGTGACGGTA	Tumor_KC_Diff	5835.936012509765	6191.793750791015
P6_Tumor_GATCGCGGTCCCTACT	Tumor_KC_Diff	5623.844578637694	6417.411402373045
P9_Tumor_TGAGAGGGTATTCGTG	Tumor_KC_Diff	5566.878868935546	6518.048444052733
P4_Tumor_CTGCTGTAGTTAGGTA	Pilosebaceous	5539.808684999999	6417.350022089843
P4_Tumor_GGACGTCTCCCTAACC	Keratinocyte	5698.413857753906	6548.698651494139
P4_Tumor_GTAACGTTCGGGAGTA	Keratinocyte	5585.9877343310545	6305.9263200390615
P9_Tumor_CACCTTGGTTTGGGCC	ASDC	5679.018427783202	7051.145077929686
P2_Tumor_GCAATCAGTCACTTCC	ASDC	5477.687031508788	7126.883910273437
P2_Tumor_TGTTCCGGTTGCTCCT	Mac	5398.174790791015	6974.383487373047
P9_Tumor_TATTACCAGTCAAGGC	ASDC	5563.383520639648	6778.58260251953
P9_Tumor_CATCAGACAGACAAAT	Mac	5632.772451757812	7234.310498701171
P8_Tumor_TACTTACGTGCTCTTC	Mac	5636.896763076171	7286.3166075683575
P2_Tumor_AGCTCCTAGCCATCGC	Mac	5689.370619282226	7393.423722714843
P6_Tumor_GACCTGGTCATGCTCC	LC	5614.557667836913	7308.414249042967
P8_Tumor_CAGTAACAGACTAAGT	Mac	5831.88010692871	7439.517357314453
P9_Tumor_CAAGATCCAAACCCAT	Mac	5528.814588852538	7359.106228232421
P4_Tumor_ACTTTCAAGCTTCGCG	Keratinocyte	5487.36108180664	7689.4467776953115
P4_Tumor_CATTCGCCATCTCCCA	Keratinocyte	5507.546690483398	7589.206119531248
P4_Tumor_ACACCCTTCCTTCAAT	Keratinocyte	5729.657161425781	7739.918379482421
P1_Tumor_CTACGTCAGTAATCCC	Tumor_KC_Basal	5690.8507715332025	7658.323276503906
P1_Tumor_TGTCCCATCGGTGTTA	Tumor_KC_Basal	5594.988820078124	7665.500332509765
P2_Tumor_GTCTTCGAGAAACCAT	Pilosebaceous	5717.786732319335	8135.2406817773435
P6_Tumor_CTACACCGTCGAATCT	Tumor_KC_Diff	5494.56697915039	7922.247401455077
P6_Tumor_TCAGGATAGCCGATTT	Tumor_KC_Basal	5655.2771998095695	8048.497769746092
P4_Tumor_GGACGTCAGCCACGCT	Pilosebaceous	5588.023267216797	8105.043061484374
P7_Tumor_CATCAAGCAAAGTGCG	Keratinocyte	5748.911342792968	8253.272008291015
P1_Tumor_AAGGCAGAGACTCGGA	Tumor_KC_Diff	5674.742884321288	8466.347375498046
P1_Tumor_AAGGCAGAGGCTCAGA	Tumor_KC_Diff	5677.546410268554	8818.072667724608
P1_Tumor_AAGGTTCAGTCTTGCA	Tumor_KC_Basal	5480.232834218749	8583.26498265625
P10_Tumor_TTTGTCATCACTATTC	LC	5359.731505947265	8769.662851835936
P1_Tumor_AAACCTGAGTCAAGCG	Tumor_KC_Diff	5548.651882910155	8679.868674160156
P10_Tumor_AGAGCGATCACCTCGT	Fibroblast	5534.436431176757	2638.8727829321283
P10_Tumor_AGAGCTTCAGCCACCA	Fibroblast	5737.967903867187	2448.77970977539
P10_Tumor_GGCTCGAGTATGGTTC	Fibroblast	5817.5418946289055	2328.5734505761716
P10_Tumor_AGAGTGGAGCTAGTTC	Fibroblast	6048.896384125976	2118.999717597656
P10_Tumor_GCTCTGTAGAAGGACA	Fibroblast	5842.448608461914	2506.475142302246
P4_Tumor_GAGTCCGCAGCTGTGC	CD1C	5780.53771859375	2764.6835057006833
P4_Tumor_GAGTCCGCAGATCCAT	CD1C	5764.515615874022	2583.1585284619136
P10_Tumor_CATCGAAGTTGCTCCT	Fibroblast	5793.429057109373	2855.04656027832
P10_Tumor_TAGACCAGTGTTCGAT	Fibroblast	5814.511705346679	2707.922643449707
P10_Tumor_ACCTTTAGTGTGGTTT	Fibroblast	5696.089911489257	2721.739493103027
P10_Tumor_TACAGTGTCACATGCA	Fibroblast	5962.582394555663	2857.491603186035
P4_Tumor_CAAGATCGTTCCCGAG	Keratinocyte	5798.055503515624	3115.855450976562
P4_Tumor_CCTAGCTTCCTTGACC	Melanocyte	6012.768541049803	3176.4747665722653
P4_Tumor_TCGGGACCATGTTCCC	Melanocyte	6036.961246889648	2844.4325781738276
P4_Tumor_CTAAGACAGGACATTA	Melanocyte	5863.881050361327	3212.862181689453
P7_Tumor_CTTAACTCAATACGCT	Tumor_KC_Cyc	6005.751221684569	3326.704858515625
P4_Tumor_TTTCCTCTCGCATGAT	Keratinocyte	5772.738355258788	3583.656774912109
P4_Tumor_TGGTTAGGTCTAGTCA	Keratinocyte	5721.001432211913	3755.865445371093
P4_Tumor_TTAACTCGTAAGCACG	Keratinocyte	5745.519897265624	3881.956077021484
P4_Tumor_ACACCCTTCCCTTGCA	Keratinocyte	5955.431591562499	3717.1455794921867
P8_Tumor_ATAAGAGGTTCAACCA	Keratinocyte	5869.485883691405	3804.5259590429678
P8_Tumor_ACTGAGTCAATTCCTT	Keratinocyte	5731.562538530272	4061.366577456054
P8_Tumor_ATCATCTAGTGACATA	Keratinocyte	5898.87150939453	4172.216780595702
P4_Tumor_CCGTACTCATCTCCCA	Keratinocyte	5726.396241440429	3845.3852605761713
P8_Tumor_ATCATGGTCGGATGGA	Keratinocyte	5937.931185395507	3862.378355004882
P10_Tumor_TCAGGTATCGTTGCCT	Tumor_KC_Basal	5923.165159916991	4557.138452734374
P4_Tumor_TGGGAAGTCTGCTTGC	Keratinocyte	5860.254437001952	4321.819758320312
P10_Tumor_TAAGTGCCAATGGAGC	Tumor_KC_Cyc	5797.276787392578	4465.522094121094
P4_Tumor_CATGACAAGGGTCTCC	Keratinocyte	5792.748327583006	4707.375570131835
P4_Tumor_TAGTGGTTCAGTGCAT	Keratinocyte	5641.60751493164	4224.62851699707
P4_Tumor_TCTATTGCATGTAGTC	Keratinocyte	5640.508216245116	4679.427204433593
P1_Tumor_CCTAAAGAGGCCCGTT	Tumor_KC_Cyc	5460.566369624023	4676.048700532226
P8_Tumor_TAGAGCTAGCGCCTTG	Keratinocyte	5691.726734731445	4785.4364999365225
P2_Tumor_CAGCTAACACAACGCC	Pilosebaceous	5852.171836938476	4583.798202246093
P8_Tumor_TGCGCAGTCCGTCATC	Keratinocyte	5924.558418393553	5042.420585517577
P4_Tumor_CCGTGGACAAACTGCT	Keratinocyte	5752.233643061522	5409.964612055663
P10_Tumor_CTCTAATCAGTTTACG	Tumor_KC_Cyc	5828.130363242187	5477.494386162109
P7_Tumor_GTCACGGAGAATCTCC	Tumor_KC_Diff	5960.793861845702	4936.034134057616
P2_Tumor_ACAGCTATCAGTTAGC	Tumor_KC_Diff	5797.6310181835925	5319.151004013671
P1_Tumor_GCATGCGGTTCGGGCT	Tumor_KC_Diff	5796.790552016601	5165.761306528319
P7_Tumor_TGGCCAGAGGTGCACA	Tumor_KC_Diff	5986.149465219725	5462.939494067382
P8_Tumor_CGTCAGGAGTGCGATG	Keratinocyte	5802.066298286132	5626.973863798828
P8_Tumor_GTCCTCAAGAAACCAT	Keratinocyte	5735.940505717772	5559.07691727539
P7_Tumor_AACTTTCTCTCTTATG	Tumor_KC_Diff	5914.663990693359	5635.961638159179
P8_Tumor_CGAGCACCAAGTTCTG	Keratinocyte	5672.252915483398	5403.280816879882
P1_Tumor_AAGGAGCGTCCGTCAG	Tumor_KC_Basal	5672.780564062499	5973.811288774413
P4_Tumor_TCAGGATAGACTTGAA	Keratinocyte	5763.687721572265	5849.194893203125
P8_Tumor_CATGCCTAGACTAAGT	Keratinocyte	5695.611441088867	5743.013289194335
P8_Tumor_CTCTACGGTGGTAACG	Keratinocyte	5849.914817368163	5967.929134887695
P4_Tumor_CAGCTAAGTTACCGAT	Keratinocyte	5571.956423447265	5976.368923828124
P4_Tumor_ATGTGTGAGCAATATG	Keratinocyte	5995.278118422851	6246.3549063867185
P4_Tumor_CGGACTGCATTGGTAC	Keratinocyte	5982.634889365234	6328.8958573437485
P8_Tumor_CTGCCTACATCTCGCT	Keratinocyte	5820.78136849121	6390.527577851562
P1_Tumor_CTCCTAGTCTGGAGCC	Tumor_KC_Diff	6011.330911284179	6409.6974537695305
P4_Tumor_TCTGGAAGTCAAACTC	Keratinocyte	5618.4867454833975	6178.050853286132
P8_Tumor_CACACTCGTCGAATCT	Keratinocyte	5568.794599340819	6509.611243437499
P8_Tumor_ACCCACTGTAATTGGA	Keratinocyte	5817.358863061522	6612.872107343749
P4_Tumor_GGGTCTGGTAGCGATG	Keratinocyte	5781.507601020507	6679.294448027343
P7_Tumor_AGTCTTTCAAATCCGT	Tumor_KC_Basal	5679.0461598388665	6696.4395141210925
P4_Tumor_TACTTACGTCCAGTGC	Keratinocyte	5906.064834873046	6907.8280328222645
P5_Tumor_CGGCTAGTCACATGCA	PDC	5860.988042314452	7012.246987373047
P7_Tumor_AACTCCCGTTGATTGC	LC	5893.954431044921	7298.107538115233
P6_Tumor_GTTCTCGCAGCCTTGG	B Cell	5839.192865126953	7099.495732099609
P4_Tumor_TTGGCAACACTAAGTC	CLEC9A	5912.873978940429	7220.485884072265
P9_Tumor_CAAGAAAAGGTCATCT	CLEC9A	5332.5840420166005	7272.589609775389
P4_Tumor_GAGTCCGCATCACGTA	CD1C	5501.475588857421	7677.281649277343
P4_Tumor_GAGTCCGCAGCTGTGC	CD1C	5750.5427271875	7775.947126679685
P4_Tumor_CTCCTAGTCCCAACGG	Pilosebaceous	5774.410783095703	7442.539042099608
P7_Tumor_GCTTGAATCACGCGGT	PDC	5777.101532016601	7712.573093554686
P9_Tumor_ATCTGCCAGGGCTTCC	B Cell	5793.964840424804	7562.4827711718735
P10_Tumor_GCTGCGAAGGCCCGTT	Tumor_KC_Basal	5897.291151982421	8001.861326376952
P4_Tumor_AGGCCACTCGCCCTTA	Keratinocyte	5757.037944384765	8159.48959125
P1_Tumor_TCAGATGGTCGCGTGT	Tumor_KC_Cyc	6037.978828452147	8062.522794697264
P1_Tumor_ACGTCAATCACCGGGT	Tumor_KC_Basal	5748.606659941405	8219.864864755858
P2_Tumor_TCACGAACACATCTTT	Pilosebaceous	5955.180524018554	8091.9135970507805
P4_Tumor_TGCTACCAGCGTTTAC	CD1C	5609.611378388671	8409.240047431638
P4_Tumor_GGTGTTATCACGGTTA	Keratinocyte	5683.974700771484	8344.838818964841
P4_Tumor_CCATTCGAGAAACGCC	Melanocyte	5827.4888283544915	8387.594253583982
P4_Tumor_CAGAGAGAGCTCTCGG	LC	5720.470825546874	8563.962732392576
P4_Tumor_CAGAGAGAGTAGTGCG	LC	5531.108214736328	8486.00829368164
P1_Tumor_AAGGCAGAGACTCGGA	Tumor_KC_Diff	5514.500411000976	8837.85634647461
P1_Tumor_AAGGCAGAGGCTCAGA	Tumor_KC_Diff	5684.801485791015	8886.967228730467
P1_Tumor_AAGGTTCAGTCTTGCA	Tumor_KC_Basal	5803.912143911132	8801.222670703124
P10_Tumor_TTTGTCATCACTATTC	LC	5641.482905561523	8682.585676093748
P1_Tumor_AAACCTGAGTCAAGCG	Tumor_KC_Diff	5833.029323315429	8883.63938205078
P4_Tumor_CTTACCGAGACGCTTT	Keratinocyte	6410.188496035155	2195.649640410156
P10_Tumor_AGAGCTTAGATCCTGT	Fibroblast	6092.931560673827	1966.3380790136716
P10_Tumor_GCGGGTTAGCCCGAAA	Fibroblast	5761.955762255859	2111.209413400879
P10_Tumor_TTCTCAATCCGTCATC	Fibroblast	5787.86046033203	2386.593533034668
P4_Tumor_TTGGCAAAGCAGCGTA	Keratinocyte	5909.9044304199215	2369.819706726074
P1_Tumor_AAGGCAGAGACTCGGA	Tumor_KC_Diff	6196.8298920996085	2578.278241306152
P1_Tumor_AAGGCAGAGGCTCAGA	Tumor_KC_Diff	6048.7033690185535	2557.302823684082
P1_Tumor_AAGGTTCAGTCTTGCA	Tumor_KC_Basal	6060.921373222655	2657.444570849609
P10_Tumor_TTTGTCATCACTATTC	LC	5950.251243564452	2652.071392624511
P1_Tumor_AAACCTGAGTCAAGCG	Tumor_KC_Diff	6234.818371230468	2686.794514641113
P10_Tumor_GTCTTCGCAGATAATG	Endothelial Cell	6027.095660527342	2994.5889028491206
P10_Tumor_AAAGCAACAGCTGGCT	Fibroblast	5825.177453955077	2820.597061210937
P2_Tumor_CTCGGGACACGACGAA	Endothelial Cell	6026.612752998046	2769.1430051318357
P10_Tumor_GTCTCGTCAGCGAACA	Fibroblast	5862.47004336914	3168.8318120312497
P10_Tumor_CGACTTCGTCAGAGGT	Fibroblast	6266.390022441405	2724.586096176757
P10_Tumor_CTGAAACTCAAAGACA	Endothelial Cell	6223.619057871093	3345.596674355468
P4_Tumor_TCCACACGTGTTCTTT	Melanocyte	5975.97438911621	3360.3401444287106
P4_Tumor_GCTTCCAGTGTGACCC	Endothelial Cell	6141.693388789062	3134.6056484521478
P4_Tumor_GATGAAATCGGTTCGG	Melanocyte	6047.230242221679	3234.622601367187
P4_Tumor_GCTTCCAGTCGTGGCT	Melanocyte	6064.771322070312	3609.995202338867
P4_Tumor_CATTCGCAGTCTCGGC	Keratinocyte	5977.386135629882	3835.761127978515
P4_Tumor_ATTGGTGTCGTAGGTT	Keratinocyte	6042.5172718017575	3656.5665678173823
P4_Tumor_TGCTACCCAGCTGTTA	Keratinocyte	6208.329451181639	4035.9521821240232
P4_Tumor_GGCAATTAGATCCCGC	Keratinocyte	6088.656386972655	3788.6857786083983
P4_Tumor_CTAGAGTAGCTAAGAT	Keratinocyte	5909.451843271483	3683.790572221679
P1_Tumor_CGGACACCAGCGTTCG	Endothelial Cell	6238.958952021483	4390.57381024414
P1_Tumor_CTTAGGATCCCAAGTA	Endothelial Cell	5972.446501874999	3929.1859863818354
P4_Tumor_GTCATTTAGCTAGTTC	Keratinocyte	5556.141016982421	4014.874710537109
P4_Tumor_TGGTTCCAGTTGTAGA	Keratinocyte	5942.416013437499	4387.25409830078
P1_Tumor_TATCTCACACTATCTT	Endothelial Cell	5883.0328080029285	4253.38628895996
P10_Tumor_CACACTCTCCATGAAC	Tumor_KC_Basal	6184.715790664062	4594.827795424804
P7_Tumor_GTAGTCAGTAAACGCG	Tumor_KC_Basal	5942.584254575195	4379.008433749999
P4_Tumor_CGAGCCAAGCTACCTA	Keratinocyte	5796.236650424804	4640.124225864257
P10_Tumor_CGCGGTAGTGGGTATG	Tumor_KC_Basal	5945.157049819335	4587.573459423827
P10_Tumor_GGATTACAGGCTACGA	Tumor_KC_Diff	5972.9819154296865	4685.777105659178
P1_Tumor_GATCGCGAGCGACGTA	Tumor_KC_Diff	5834.311283808593	4935.280191904296
P2_Tumor_GCATGATGTTCAGTAC	Tumor_KC_Diff	6262.859546874999	4857.637461499023
P8_Tumor_TGTATTCAGTGGCACA	Keratinocyte	5954.586318505859	4873.939473100586
P7_Tumor_AGGTCATTCCTTTACA	Tumor_KC_Cyc	6043.819938896483	5132.9250735791
P10_Tumor_CAACCAATCGTCCAGG	Tumor_KC_Diff	5904.482998417968	4921.022957207031
P4_Tumor_CAGCATATCGTCTGCT	Keratinocyte	5929.285439721679	5447.151080136718
P4_Tumor_GTTTCTACACGAAATA	Keratinocyte	5865.581580014647	5323.0416265429685
P10_Tumor_AAGCCGCGTAGAGCTG	Tumor_KC_Basal	5640.799957470703	5171.565071137694
P4_Tumor_GTTTCTATCCACGACG	Keratinocyte	5966.502967705077	5529.347783842773
P10_Tumor_TGCACCTTCCAATGGT	Tumor_KC_Cyc	6022.139387539062	5213.949265971679
P10_Tumor_CAGGTGCCAGGGCATA	Tumor_KC_Diff	5759.7205585693355	5805.063948623047
P1_Tumor_CAGAGAGTCTGATACG	Tumor_KC_Diff	5735.171403374022	5943.196578364257
P2_Tumor_ACGTCAAAGAGTGAGA	Tumor_KC_Cyc	5994.418794458007	5529.957519306639
P6_Tumor_GCACATATCTGATACG	Tumor_KC_Diff	5838.35905465332	5674.597938110351
P4_Tumor_GAGCAGATCGACAGCC	Keratinocyte	5867.3238926318345	5554.969984711913
P4_Tumor_CTGAAACCACAGAGGT	Keratinocyte	5830.760841162109	6076.184726899413
P4_Tumor_GCTGCTTAGCCAGGAT	Pilosebaceous	5854.87552748535	6352.746904257811
P8_Tumor_AGCTCTCGTGCCTTGG	Keratinocyte	6001.471980615233	6026.620517973632
P7_Tumor_AGAGCTTCACGGATAG	Tumor_KC_Cyc	5916.601536982421	6043.153630039062
P4_Tumor_TAGCCGGTCGGCGGTT	Keratinocyte	5936.712084228515	6302.530437382811
P6_Tumor_TCATTACAGGCCGAAT	Pilosebaceous	6011.95469765625	6922.476474384765
P1_Tumor_GTAGTCATCTGCCCTA	Tumor_KC_Diff	6027.486867392578	6440.59170330078
P7_Tumor_CTACGTCGTTGCGTTA	Tumor_KC_Diff	6096.308215771483	6740.5283059765625
P6_Tumor_CGTGTAAAGATCGATA	Pilosebaceous	6142.0368965185535	6411.712649814453
P6_Tumor_GATCGCGTCAGTTAGC	Pilosebaceous	5949.404861225585	6748.620150058593
P2_Tumor_GATCGCGTCCCACTTG	CD1C	5716.292159399413	6909.485300468748
P7_Tumor_TATGCCCGTGTCTGAT	CD1C	5766.820704340819	6826.016989570312
P2_Tumor_TTAGGCACATCCGGGT	Mac	5823.981277954101	7165.077976376952
P9_Tumor_CGAGAAGAGAGTGACC	CD1C	5941.708661137694	6845.5899046972645
P9_Tumor_TCCACACAGATGCCAG	Mac	5826.368083544921	6997.017281923828
P4_Tumor_GGAATAATCCTGCTTG	Keratinocyte	6006.08955276367	7580.629149355468
P4_Tumor_CACAGGCTCCTATGTT	Keratinocyte	6060.921373222655	7162.2870222949205
P2_Tumor_TTGCCGTCACAGGAGT	Tumor_KC_Basal	5893.105830141601	7536.774785810545
P1_Tumor_CAGAATCGTCGCCATG	Tumor_KC_Basal	5891.47444574707	7645.000057441404
P1_Tumor_CCCAGTTGTTAAAGTG	Tumor_KC_Basal	5816.839718979491	7460.602593876952
P6_Tumor_CACACTCGTCTAGCCG	Tumor_KC_Diff	5839.636947778319	7698.9503682910145
P4_Tumor_ATCACGACAAGAGTCG	Keratinocyte	6120.137816562499	7753.151376923826
P4_Tumor_TGGCGCAAGTATCTCG	Keratinocyte	6091.236947192382	7854.6070688867185
P7_Tumor_AGCTCTCCAGCCTTGG	Tumor_KC_Diff	6082.651842280273	7639.611903906249
P4_Tumor_ATTCTACAGAGGTAGA	Keratinocyte	5935.915989350585	7839.521570126953
P1_Tumor_ATAGACCAGAGTCTGG	Tumor_KC_Basal	5847.838241040038	8420.869022773435
P4_Tumor_GAAGCAGAGCGATAGC	Keratinocyte	5842.301073925781	8125.359935224607
P4_Tumor_GGAAAGCTCTCCCTGA	Keratinocyte	5824.193890380859	7853.128025917968
P4_Tumor_CAACCTCTCTCCAACC	B Cell	6245.970355214843	8144.813047871092
P4_Tumor_TTCTACACAGCTGGCT	Keratinocyte	5924.470415336913	8150.662662812499
P4_Tumor_GGAACTTGTATTACCG	Keratinocyte	6197.185601933593	8431.325856562498
P10_Tumor_CTGAAGTAGTACGCGA	Tumor_KC_Diff	6062.009209326171	8524.048539316405
P1_Tumor_CCTATTAGTGAGGGAG	Tumor_KC_Basal	5887.664800820312	8668.770675244139
P10_Tumor_TTGAACGGTGTTGAGG	Tumor_KC_Basal	6139.5199351464835	8507.141599140623
P4_Tumor_AGTCTTTCACCTTGTC	Keratinocyte	5861.635863134765	8406.704228261719
P1_Tumor_AAGGCAGAGACTCGGA	Tumor_KC_Diff	6139.264800234374	9689.140233740232
P1_Tumor_AAGGCAGAGGCTCAGA	Tumor_KC_Diff	5728.5109031249995	9962.987997490232
P1_Tumor_AAGGTTCAGTCTTGCA	Tumor_KC_Basal	5795.7160272998035	9874.629970537108
P10_Tumor_TTTGTCATCACTATTC	LC	6003.365895136718	9818.898152431639
P1_Tumor_AAACCTGAGTCAAGCG	Tumor_KC_Diff	5894.569712919921	9824.839468037108
P4_Tumor_CTGCGGATCCAAGCCG	Melanocyte	5905.801195463866	2453.131239069824
P1_Tumor_GCGGGTTTCAACACTG	Melanocyte	6392.276546162108	2497.695543239746
P4_Tumor_CACACAAAGCCGGTAA	Keratinocyte	5854.199604848633	2216.829165961914
P4_Tumor_AAACCTGCAGACTCGC	Melanocyte	6129.21840086914	2438.1246842285154
P4_Tumor_TTCTCCTCATGAACCT	Melanocyte	6141.518491958007	2289.510446728515
P4_Tumor_CAGAATCTCCAAATGC	Keratinocyte	6252.77173430664	2958.236984763183
P4_Tumor_AACTTTCCAGACACTT	Keratinocyte	6105.547797197264	2878.2128102978513
P4_Tumor_TATTACCCACCAGCAC	Keratinocyte	5757.908361171874	2629.9393634008784
P8_Tumor_TCTTCGGGTGTAACGG	Keratinocyte	6097.305830253905	2697.4524982739254
P8_Tumor_CACCAGGAGACACTAA	Keratinocyte	6192.925218662109	2915.356571013183
P1_Tumor_TAAACCGTCAAACCGT	Endothelial Cell	6237.604888183593	3076.546001594238
P4_Tumor_GTTTCTATCCGCGCAA	Endothelial Cell	5945.949077329101	3254.122303867187
P4_Tumor_CGTGTCTAGCTAGTCT	Tcell	5865.491358393554	3278.2188719140618
P2_Tumor_TACAGTGTCAAAGACA	Endothelial Cell	6127.324856108397	2996.7020854907223
P2_Tumor_GCGCGATCAAACTGTC	Endothelial Cell	6200.387729960937	3179.8159246386713
P6_Tumor_GACTGCGTCTGCTGTC	ASDC	6152.109548896483	3566.2624900781243
P4_Tumor_CATTCGCCAACACGCC	Melanocyte	6209.810712714842	3700.805112773437
P10_Tumor_CTTTGCGGTACAAGTA	Fibroblast	6247.81398227539	3743.0066458007805
P4_Tumor_CCCAATCCAAGCTGGA	Melanocyte	6151.901743359374	3828.0175985156247
P4_Tumor_TAGAGCTTCAGCTCTC	Melanocyte	6247.393934072265	3493.0343331738277
P4_Tumor_TGGCGCAAGAGCTATA	Keratinocyte	6018.575263745116	4025.8018799902334
P1_Tumor_CGACCTTGTGCCTTGG	Tumor_KC_Basal	5966.79249036621	3830.927985317382
P10_Tumor_CTGCTGTAGCTGAAAT	Tumor_KC_Basal	6205.312943046873	3873.793978398437
P10_Tumor_CCGGTAGAGCTATGCT	Tumor_KC_Basal	6018.668813212889	3953.2296786425777
P10_Tumor_TTAGGACCACACTGCG	Tumor_KC_Basal	6170.271826791991	3959.37103480957
P8_Tumor_GGGTCTGGTTACGCGC	Keratinocyte	6097.328755419921	4507.229257036132
P8_Tumor_AGGCCGTGTTCAGCGC	Keratinocyte	6205.043757226562	4344.705729697264
P2_Tumor_GGAATAATCGGGAGTA	Pilosebaceous	6525.9583658496085	4407.378696455078
P7_Tumor_AACTCCCCACAAGCCC	Tumor_KC_Diff	6325.993975039062	4292.908905410156
P10_Tumor_CATCGGGAGATATACG	Tumor_KC_Diff	5948.663490937499	4258.564788154296
P6_Tumor_ATTACTCGTAGCGTCC	Tumor_KC_Diff	6118.57446814453	4691.417066259765
P2_Tumor_TCAGCAATCGCATGGC	Pilosebaceous	6365.020002812499	4760.810434506835
P7_Tumor_GGAGCAACACGAAGCA	Tumor_KC_Diff	6228.176728779295	4768.739583862304
P1_Tumor_GAAACTCGTCATCGGC	Tumor_KC_Diff	6088.714809169921	4789.116358842773
P2_Tumor_TCAGATGGTTGAGTTC	Tumor_KC_Diff	6417.848459570312	4655.771760952148
P5_Tumor_GACCTGGGTCTAGCGC	Tumor_KC_Diff	6265.57950689453	5016.957381767577
P4_Tumor_CACCAGGGTGTTCGAT	Keratinocyte	6078.111919887695	5177.726394384765
P2_Tumor_CTCGAAAGTCCATCCT	Tumor_KC_Basal	6197.069866821288	5400.404817827148
P4_Tumor_GTGCAGCCATCGATTG	Keratinocyte	6138.359995698241	5048.679895361327
P4_Tumor_GAATGAACATCCTTGC	Keratinocyte	6246.071669658202	5127.085072416991
P7_Tumor_CAGCTAATCGTCCGTT	Tumor_KC_Cyc	6192.17164626953	5553.066456411132
P2_Tumor_AAACGGGTCCTATTCA	Keratinocyte	5867.5146891748045	5654.770997353515
P4_Tumor_CTCGGGAGTTCAGACT	Keratinocyte	6249.61249852539	5729.130991889648
P4_Tumor_CCGTGGAAGCGATCCC	Keratinocyte	6431.805448544921	5397.97438046875
P7_Tumor_GGACGTCCAGTCACTA	Tumor_KC_Cyc	6241.363875888671	5636.549187978515
P2_Tumor_AACTCAGGTGTCCTCT	Tumor_KC_Diff	6090.186456923828	6044.324662309569
P4_Tumor_TACTTACTCACGCATA	Keratinocyte	6238.3791671777335	5781.294988593749
P5_Tumor_GCTCCTAGTTAAGATG	Tumor_KC_Cyc	6180.663582690429	5849.665968388671
P1_Tumor_CAAGAAACATCCAACA	Tumor_KC_Diff	6054.425786264647	5708.901011923827
P4_Tumor_GAAGCAGCAGACGTAG	Keratinocyte	6080.492809306639	5939.714171694335
P7_Tumor_CATCCACTCCGCAAGC	Tumor_KC_Diff	6241.971762548827	6375.08932734375
P6_Tumor_TCTTTCCGTCCGTCAG	Tumor_KC_Diff	5924.875673110351	6506.197612265624
P9_Tumor_CATCGAAAGATAGGAG	Tumor_KC_Diff	6138.518253295898	6450.610740371093
P10_Tumor_CAAGATCAGCCGTCGT	Tumor_KC_Diff	6303.5916507128895	6591.059921162108
P4_Tumor_TCGGTAAGTGCAGACA	Keratinocyte	6453.669401230468	6365.118359169921
P4_Tumor_TCAGGATAGAGGGATA	CLEC9A	6198.280833251953	6618.042841562499
P5_Tumor_TTAACTCGTTTACTCT	ASDC	6319.401141005858	6594.174785654296
P5_Tumor_TGCACCTGTGCATCTA	Mac	5883.147803593749	6897.222555214843
P2_Tumor_TGAGAGGCACCATCCT	CLEC9A	6076.517511567382	6889.614358183592
P5_Tumor_TTCTCCTTCTTGTTTG	CD1C	6216.6697744824205	6516.899967187499
P2_Tumor_GTACTTTAGAGTTGGC	Pilosebaceous	5745.994300297851	7024.426166699217
P1_Tumor_AAAGATGAGAAGGTTT	Tumor_KC_Basal	6184.829307211913	7001.168216015623
P4_Tumor_ATGCGATCATGCGCAC	Keratinocyte	6057.02594380371	6969.493031796874
P2_Tumor_CTCGAAATCAACGGGA	Pilosebaceous	6181.661566933593	7203.512386962889
P4_Tumor_CATCAAGGTAGCGTAG	Keratinocyte	6083.257140615234	7400.3744851464835
P10_Tumor_CCGTACTAGGGATACC	Tumor_KC_Basal	6382.482323623046	7665.322107832029
P7_Tumor_AACTCTTCAGCTCCGA	Tumor_KC_Diff	5885.447345649413	7413.640761054686
P4_Tumor_TTGCCGTTCGCCTGTT	Keratinocyte	6217.825646562499	7485.173934716795
P2_Tumor_CCGGTAGCAGACAGGT	Pilosebaceous	6083.117740815429	7715.644326279296
P10_Tumor_CATGCCTTCATCTGCC	Tumor_KC_Diff	6233.470223564452	7778.107268935546
P4_Tumor_GAGTCCGGTACGCACC	Keratinocyte	6107.491259658203	8174.904177070311
P4_Tumor_GAGTCCGCATCACGTA	CD1C	6059.796930805663	8214.242282910154
P4_Tumor_GAGTCCGCAGCTGTGC	CD1C	6175.773866635741	7842.438242861327
P4_Tumor_GAGTCCGCAGATCCAT	CD1C	5913.744395727538	7926.695623183593
P6_Tumor_AGGTCATCAGCTCGCA	Keratinocyte	6124.638914077148	8088.573178505859
P4_Tumor_GAGTCCGCAGCTGTGC	CD1C	6145.1417774707015	8311.373992753905
P4_Tumor_GAGTCCGCAGATCCAT	CD1C	6301.374565302734	8349.199777158203
P4_Tumor_GAGTCCGCACTATCTT	Keratinocyte	6052.365479409179	8455.32554729492
P4_Tumor_GTAACTGCACGGTAGA	Keratinocyte	6094.313726328124	8492.837774589843
P10_Tumor_AGGGAGTAGTGACTCT	Pilosebaceous	6054.351464355468	8346.672832246091
P4_Tumor_CCACGGAGTCACTTCC	Keratinocyte	6175.652585112303	8730.328443603514
P4_Tumor_ACTGTCCAGAATGTTG	Keratinocyte	6150.360580585936	8918.186867714843
P4_Tumor_GTCAAGTGTAGCAAAT	Keratinocyte	6219.725477255858	8848.832324345702
P1_Tumor_AAGACCTAGCGATTCT	Tumor_KC_Diff	6054.837329970703	8905.09142126953
P4_Tumor_TCTGAGAGTGGCAAAC	Keratinocyte	6260.85840173828	8947.296651904295
P4_Tumor_GAGTCCGGTACGCACC	Keratinocyte	6039.931165170898	9153.993646308592
P4_Tumor_GAGTCCGCATCACGTA	CD1C	6237.535373164062	9096.055835615232
P4_Tumor_GAGTCCGCAGCTGTGC	CD1C	6114.341077407226	9469.579263115233
P4_Tumor_GAGTCCGCAGATCCAT	CD1C	6442.6224292968745	9366.26219557617
P10_Tumor_CACTCCAAGGCAGGTT	Tumor_KC_Diff	6296.068498652343	9018.545849316404
P1_Tumor_AAGGCAGAGACTCGGA	Tumor_KC_Diff	6240.298964951171	9527.988148994138
P1_Tumor_AAGGCAGAGGCTCAGA	Tumor_KC_Diff	6011.648166000976	9514.749235380857
P1_Tumor_AAGGTTCAGTCTTGCA	Tumor_KC_Basal	6154.831357719725	9490.229661044921
P10_Tumor_TTTGTCATCACTATTC	LC	6065.364048540038	9698.990659912108
P1_Tumor_AAACCTGAGTCAAGCG	Tumor_KC_Diff	6169.026842373046	9619.666627412107
P1_Tumor_AAGGCAGAGACTCGGA	Tumor_KC_Diff	6169.973060112304	9887.095344677733
P1_Tumor_AAGGCAGAGGCTCAGA	Tumor_KC_Diff	5986.606119736327	10022.342731347655
P1_Tumor_AAGGTTCAGTCTTGCA	Tumor_KC_Basal	6072.529641962889	9682.695304003904
P10_Tumor_TTTGTCATCACTATTC	LC	6085.747848974609	9818.663724121092
P1_Tumor_AAACCTGAGTCAAGCG	Tumor_KC_Diff	6254.33878033203	10064.32980314453
P8_Tumor_TACTCGCAGTCCAGGA	Keratinocyte	6399.923937832031	2051.0299282080077
P8_Tumor_CATCCACGTTCAGCGC	Keratinocyte	6447.887822265624	2210.1536904028317
P8_Tumor_TCAGGATTCCAGTAGT	Keratinocyte	6274.2666657714835	2091.5425790454096
P10_Tumor_AGGTCCGTCTACCTGC	TSK	6477.654301533202	2097.13761371582
P4_Tumor_AGATCTGGTCAGAAGC	Keratinocyte	6382.12143713867	2317.0273016406245
P1_Tumor_AAGGCAGAGACTCGGA	Tumor_KC_Diff	6619.8798129296865	2825.2142635986324
P1_Tumor_AAGGCAGAGGCTCAGA	Tumor_KC_Diff	6468.105600126952	2347.597086120605
P1_Tumor_AAGGTTCAGTCTTGCA	Tumor_KC_Basal	6228.802363955077	2492.1581912451165
P10_Tumor_TTTGTCATCACTATTC	LC	6580.603087373046	2469.4190148828125
P1_Tumor_AAACCTGAGTCAAGCG	Tumor_KC_Diff	6390.142287158203	2589.7136468994136
P6_Tumor_ATTGGTGAGGGTTTCT	TSK	6215.8540822851555	3027.60779760498
P9_Tumor_CCGGTAGTCCAAACAC	TSK	6399.429197958983	2783.946376445312
P4_Tumor_AAGGTTCTCCTCCTAG	Keratinocyte	6523.373738261717	2659.16543734375
P4_Tumor_GTCGTAAAGGCAAAGA	Keratinocyte	6253.312324511718	3125.0806117333977
P4_Tumor_TTTGGTTGTCTTCAAG	Keratinocyte	6139.269237363281	3024.356676279296
P10_Tumor_TTGTAGGTCGTAGGTT	Fibroblast	6131.382980253905	3375.35538864746
P10_Tumor_TTTACTGCAATAGAGT	Fibroblast	5989.604879355468	3243.2602123046872
P4_Tumor_CTACGTCCACGGTAGA	Melanocyte	6106.139414384765	3293.918913027343
P10_Tumor_TTTACTGCATTACCTT	Fibroblast	6277.214398408202	3269.309117070312
P10_Tumor_AAGACCTTCACTATTC	Fibroblast	6460.331750283202	3237.1040657080075
P4_Tumor_CAGTAACCACCAGGTC	Keratinocyte	6436.676676562499	4023.115198437499
P4_Tumor_AGTAGTCTCGGACAAG	Keratinocyte	6362.380650634765	3647.3950223681636
P4_Tumor_GTGCAGCTCAGCTCGG	Keratinocyte	6152.689333740233	3669.664972348632
P4_Tumor_CTTACCGTCAAGCCTA	Keratinocyte	6445.760958476561	3795.328160581054
P4_Tumor_CCAGCGAAGTCTCGGC	Keratinocyte	6484.955597148436	3897.2693483984367
P10_Tumor_GATCAGTCACCGAATT	Tumor_KC_Basal	6367.7532742187495	4254.568783813475
P8_Tumor_CTGTTTAGTGTCGCTG	Keratinocyte	6624.597959999999	4401.561620458983
P8_Tumor_CCCTCCTGTACTCTCC	Keratinocyte	6295.1411387109365	4340.581788139648
P8_Tumor_TCATTACGTCATGCCG	Keratinocyte	6434.542417558592	4361.052482348632
P2_Tumor_GTGGGTCGTCCCTACT	Pilosebaceous	6445.897769951171	4041.2382816943355
P2_Tumor_GAGTCCGTCGGCGCAT	Tumor_KC_Cyc	6094.053784526366	4656.059434809569
P10_Tumor_CTGGTCTTCCTCATTA	Pilosebaceous	6620.168226308593	4451.636838730468
P1_Tumor_ACTGAACAGAGCCTAG	Tumor_KC_Diff	6301.92846689453	4411.433862514647
P10_Tumor_TCATTTGAGGTTACCT	Tumor_KC_Diff	6510.877304218749	4220.959011391601
P6_Tumor_CTTTGCGAGCTAGTCT	Pilosebaceous	5987.687669907225	4623.312314199218
P4_Tumor_TTGGAACTCTCTGAGA	Keratinocyte	6327.466362314452	4905.577681245116
P6_Tumor_CGGCTAGCAATAGAGT	TSK	6294.617557499999	5052.254002695312
P4_Tumor_TCTTCGGTCACCGGGT	Keratinocyte	6278.155069736327	4819.636410502929
P4_Tumor_CTACCCATCAGTTGAC	Keratinocyte	6193.668807514648	5108.6950219042965
P4_Tumor_GTACTTTGTCGAGATG	Keratinocyte	6250.936981503905	4745.689068955077
P7_Tumor_AGTTGGTGTATCGCAT	Tumor_KC_Basal	6363.72879830078	5467.838823901367
P1_Tumor_AACTGGTGTTACTGAC	Tumor_KC_Basal	6539.822175117187	5425.460175478515
P1_Tumor_TCGTAGATCGCCAGCA	Tumor_KC_Diff	6231.435060439452	5447.746025170898
P4_Tumor_ATTTCTGTCCTAGTGA	Keratinocyte	6447.648956826171	5364.562430043945
P7_Tumor_GTTACAGAGCTAACAA	Tumor_KC_Diff	6325.994714560546	5394.981906782225
P7_Tumor_CAGGTGCTCCAAACTG	Tumor_KC_Diff	6331.259368007812	5812.243962714842
P4_Tumor_AACTCCCTCGAACTGT	Keratinocyte	6184.611887895507	5602.425448125
P7_Tumor_GTATTCTAGTTCCACA	Tumor_KC_Basal	6214.001580966796	5873.566563242187
P4_Tumor_CCTAAAGGTGATAAGT	Keratinocyte	6380.683807373046	5934.08271559082
P4_Tumor_CCGGGATCAAGTAGTA	Keratinocyte	6310.533538886718	5602.607370410155
P4_Tumor_CTAATGGCAGCCAGAA	Keratinocyte	6485.146393691406	6167.145499716796
P4_Tumor_ATCTACTTCATCTGTT	Keratinocyte	6538.976162539062	6260.388066074218
P4_Tumor_TCTCTAATCGTCGTTC	Keratinocyte	6664.410099111327	6140.192899697265
P4_Tumor_TTTACTGCAGATGGGT	Keratinocyte	6460.427148554686	6315.572638281249
P6_Tumor_GCAAACTCATTTGCTT	Tumor_KC_Diff	6250.000007783202	6147.462395888671
P4_Tumor_TTGCCGTTCCACGTGG	Keratinocyte	6117.5461635205065	6335.220245078124
P4_Tumor_CTGCGGAGTCCGTTAA	Keratinocyte	6368.006190566406	6694.844366279296
P4_Tumor_CTAGTGAGTCGAGATG	Keratinocyte	6438.154980009765	6616.319756503905
P4_Tumor_GGACGTCTCTGCCCTA	Keratinocyte	6468.235016386718	6479.263500283202
P4_Tumor_CGATGTACAGTGACAG	Keratinocyte	6281.545775742186	6677.629785166015
P4_Tumor_CGTCTACTCGGCGCAT	Pilosebaceous	6388.556013574218	6938.078159140624
P2_Tumor_TTTGCGCTCAGTTCGA	Tumor_KC_Cyc	6533.339529785156	6781.395002724609
P2_Tumor_AAGACCTAGGCGCTCT	Pilosebaceous	6255.181834824218	6933.47463790039
P2_Tumor_AGCTCCTGTTCGCTAA	Pilosebaceous	6469.250379384765	6983.222248154296
P2_Tumor_ATCATCTAGTACGCGA	Pilosebaceous	6143.802134301757	7053.80957383789
P9_Tumor_GTTCGGGTCAGTGTTG	CD1C	6503.582664296874	7492.0011970605465
P9_Tumor_GCTCTGTGTTCCCTTG	ASDC	6432.6152245703115	7097.6905601562485
P2_Tumor_GTTAAGCGTACGAAAT	CD1C	6204.225846464842	7455.948785175779
P4_Tumor_CTCGGGATCACGGTTA	CD1C	6332.482536542968	7459.338751660155
P7_Tumor_GACTGCGCAAGAAGAG	CD1C	6134.917523188476	7368.686729062499
P1_Tumor_GACACGCGTTCAGACT	Tumor_KC_Basal	6120.198087563476	7469.002818417968
P7_Tumor_AGCCTAACATCACCCT	Tumor_KC_Basal	6374.272895624999	7891.00705586914
P5_Tumor_ATTTCTGAGACTAGAT	Keratinocyte	6366.387378037109	7757.373305078124
P1_Tumor_TCTGAGAGTCGACTGC	Tumor_KC_Basal	6093.793103203124	7914.827782402343
P6_Tumor_ATTATCCCATTCACTT	Tumor_KC_Basal	6322.905733320312	8058.232830566405
P1_Tumor_TGACAACAGGCGACAT	Endothelial Cell	6472.182582070312	7870.9127780957015
P2_Tumor_CATCAGATCACATAGC	Endothelial Cell	6440.576173349608	7974.032393398437
P1_Tumor_TCAACGAGTGCGAAAC	Melanocyte	6214.295170996093	8140.698350332031
P9_Tumor_TAAGTGCAGCAGATCG	CD1C	6314.775434121093	8238.081497480467
P2_Tumor_TACCTTAGTATGGTTC	Tcell	6174.792891386717	8004.946610009764
P2_Tumor_ATCATGGAGAGTCTGG	CLEC9A	6425.487716503905	8579.494162607421
P7_Tumor_GTAGGCCTCGAACGGA	LC	6360.954113691405	8250.890009589843
P9_Tumor_AAGACCTAGGATGGTC	Mac	6308.40741461914	8447.284730195312
P2_Tumor_TTCTTAGCATGGTTGT	ASDC	6195.762762597656	8720.670293017576
P6_Tumor_TTCCCAGAGAGGTAGA	CLEC9A	6168.962504003905	8416.499929843749
P10_Tumor_GGCAATTAGCACCGTC	Tumor_KC_Basal	6283.560232265624	9041.599692070311
P1_Tumor_CACCTTGTCCTTGACC	Tumor_KC_Basal	6200.1473854785145	9160.621237851561
P10_Tumor_AGCGGTCAGAACAACT	Tumor_KC_Cyc	6551.312120419921	8841.596846142576
P4_Tumor_GCTGCTTCACATCCGG	Melanocyte	6296.035959707031	8857.631890488281
P10_Tumor_CTCAGAATCGTTACGA	Tumor_KC_Basal	6088.167193510741	9041.0132515332
P1_Tumor_AAGGCAGAGACTCGGA	Tumor_KC_Diff	6434.915136386718	9672.089826396483
P1_Tumor_AAGGCAGAGGCTCAGA	Tumor_KC_Diff	6189.066025795898	9570.11646939453
P1_Tumor_AAGGTTCAGTCTTGCA	Tumor_KC_Basal	6546.339577958983	9385.328538486327
P10_Tumor_TTTGTCATCACTATTC	LC	6415.35331408203	9500.680578662108
P1_Tumor_AAACCTGAGTCAAGCG	Tumor_KC_Diff	6629.653328867186	9449.415470322265
P1_Tumor_AAGGCAGAGACTCGGA	Tumor_KC_Diff	6295.65880375	9646.045358759764
P1_Tumor_AAGGCAGAGGCTCAGA	Tumor_KC_Diff	6369.291478906249	9936.488724140623
P1_Tumor_AAGGTTCAGTCTTGCA	Tumor_KC_Basal	6378.321775751952	9665.225587978513
P10_Tumor_TTTGTCATCACTATTC	LC	6335.482775205077	9768.848077890623
P1_Tumor_AAACCTGAGTCAAGCG	Tumor_KC_Diff	6363.268815937499	9529.79701854492
P1_Tumor_AAGGCAGAGACTCGGA	Tumor_KC_Diff	6419.712793232421	10280.923074052733
P1_Tumor_AAGGCAGAGGCTCAGA	Tumor_KC_Diff	6401.393367021483	10176.871661679686
P1_Tumor_AAGGTTCAGTCTTGCA	Tumor_KC_Basal	6081.765156020507	10139.477018300779
P10_Tumor_TTTGTCATCACTATTC	LC	6494.360831386718	10055.186359511717
P1_Tumor_AAACCTGAGTCAAGCG	Tumor_KC_Diff	6035.844569448242	9952.40766361328
P1_Tumor_AAGGCAGAGACTCGGA	Tumor_KC_Diff	6541.579278164062	2420.639992893066
P1_Tumor_AAGGCAGAGGCTCAGA	Tumor_KC_Diff	6660.109781679687	2330.5710829858394
P1_Tumor_AAGGTTCAGTCTTGCA	Tumor_KC_Basal	6292.052896992186	2242.8564397241207
P10_Tumor_TTTGTCATCACTATTC	LC	6649.397812978515	2388.9052771948236
P1_Tumor_AAACCTGAGTCAAGCG	Tumor_KC_Diff	6621.288601357422	2458.194927553711
P1_Tumor_AAGGCAGAGACTCGGA	Tumor_KC_Diff	6482.061849580077	2733.3165170605466
P1_Tumor_AAGGCAGAGGCTCAGA	Tumor_KC_Diff	6793.91732001953	2828.0222266748046
P1_Tumor_AAGGTTCAGTCTTGCA	Tumor_KC_Basal	6495.382850078124	2840.268147814941
P10_Tumor_TTTGTCATCACTATTC	LC	6547.661102851562	2442.15526119873
P1_Tumor_AAACCTGAGTCAAGCG	Tumor_KC_Diff	6611.728067607421	3040.228841018066
P4_Tumor_GAGTCCGCATCACGTA	CD1C	6400.82319595703	3390.686408540039
P4_Tumor_GAGTCCGCAGCTGTGC	CD1C	6479.514198066405	3215.6867839990227
P4_Tumor_GAGTCCGCAGATCCAT	CD1C	6676.488703515624	3072.412076496582
P10_Tumor_AACCGCGTCATTATCC	Fibroblast	6708.652711435546	2979.82879354248
P10_Tumor_CCGGGATAGTAACCCT	Fibroblast	6386.646569101562	3082.7626040722653
P9_Tumor_GTGCGGTAGAATGTGT	CLEC9A	6621.912017968749	3524.7032314599605
P10_Tumor_TATCTCATCAACACCA	Endothelial Cell	6293.613287324218	3543.500018789062
P6_Tumor_GGATGTTTCGCTGATA	LC	6392.826750146483	3694.120578076171
P10_Tumor_CATTATCGTCCAGTGC	Endothelial Cell	6473.389481132811	3568.881135654297
P6_Tumor_CGTCCATGTTATCGGT	Fibroblast	6470.353745439452	3651.1610355273433
P1_Tumor_TTTCCTCTCAACCAAC	TSK	6496.956551796874	4026.0078367236324
P10_Tumor_GTGCAGCGTGTAACGG	Tumor_KC_Basal	6135.883708007812	3990.524486621093
P10_Tumor_GACGGCTCAAACTGCT	Tumor_KC_Basal	6590.532642343749	3944.0145014257805
P2_Tumor_GTGCTTCCAATCTGCA	TSK	6626.260404296874	4088.9525776269525
P4_Tumor_GGGATGACAGTTCCCT	Keratinocyte	6724.420049003905	4002.861923544921
P8_Tumor_ACGTCAAGTCGCATCG	Keratinocyte	6227.7796057421865	4027.0990006738275
P8_Tumor_GGATGTTTCCTGTACC	Keratinocyte	6274.739959521484	4366.382953208007
P8_Tumor_CGCTGGATCCATGAGT	Keratinocyte	6491.296254355468	4412.9602348583985
P8_Tumor_TCTGGAAAGGGTTCCC	Keratinocyte	6422.227905800781	4260.711988784179
P8_Tumor_GGGTTGCTCTGGGCCA	Keratinocyte	6602.064740371093	4471.945577734375
P7_Tumor_GATTCAGGTAGAGGAA	Tumor_KC_Diff	6476.388980273437	4762.1230851416
P9_Tumor_GTACTTTAGCCGGTAA	Tumor_KC_Diff	6564.262620654296	4845.032687558592
P1_Tumor_CCTAGCTGTCGATTGT	Tumor_KC_Diff	6351.197606748046	4641.204666752929
P2_Tumor_TAAACCGGTCGGCATC	Tumor_KC_Diff	6322.564813916015	4711.432954755858
P1_Tumor_GTTAAGCGTCGTGGCT	Tumor_KC_Diff	6653.746938828124	4853.030242651366
P7_Tumor_GCTGCGAAGCTAGCCC	Tumor_KC_Cyc	6352.8622696093735	5254.368182460937
P2_Tumor_ACACCGGTCACGCATA	Tumor_KC_Diff	6530.621788330078	5100.643481743164
P4_Tumor_CACAGTACACAAGCCC	Keratinocyte	6296.013034541014	5148.2257730908195
P2_Tumor_CAGCAGCAGCTGCAAG	Tumor_KC_Diff	6619.942672255859	4848.991715825195
P8_Tumor_CGCTTCACAGACACTT	Keratinocyte	6457.747122695312	5514.85612083496
P10_Tumor_CGATTGATCTACCAGA	Tumor_KC_Diff	6622.533216015624	5614.6600915624995
P8_Tumor_TGCGTGGAGCTAACAA	Keratinocyte	6410.23138828125	5472.743700146483
P7_Tumor_GTAACTGTCCAAACTG	Tumor_KC_Diff	6508.81847640625	5821.367809028319
P2_Tumor_CAGCATATCGTTTATC	Keratinocyte	6589.509884130859	5442.5519960253905
P9_Tumor_TACTTGTGTGCTCTTC	Tumor_KC_Diff	6701.569574658202	5509.689453984374
P2_Tumor_GCACTCTAGAGTAAGG	Tumor_KC_Diff	6769.01171546875	5886.926388618163
P6_Tumor_CGAACATTCCAAACTG	Tumor_KC_Diff	6364.00759790039	5998.3733855957025
P4_Tumor_CTGCGGAGTCATCCCT	Pilosebaceous	6661.014216455077	6128.988039926757
P7_Tumor_CGGTTAACAGCTGCTG	Tumor_KC_Diff	6536.702873496093	5823.3094226855455
P4_Tumor_GAACGGACAGGCTGAA	Keratinocyte	6436.679634648436	5668.1726056933585
P8_Tumor_CAGCCGAGTCCAGTAT	Keratinocyte	6378.150946289062	6347.666391660156
P4_Tumor_GCGCAGTCATCCGGGT	Keratinocyte	6586.160591328124	6329.642774042968
P4_Tumor_GACAGAGTCCTTTCGG	Keratinocyte	6496.506922734374	6311.9622943945305
P4_Tumor_TCGAGGCCATGAGCGA	Keratinocyte	6633.475175898437	6233.54935236328
P4_Tumor_CCACTACCACATTAGC	Keratinocyte	6643.440967421874	6669.847061064452
P10_Tumor_AGCTCCTCAAATCCGT	Tumor_KC_Basal	6588.18318258789	6690.390228378906
P1_Tumor_TGAGCCGTCGTATCAG	Tumor_KC_Basal	6439.813726699218	6955.6787704687495
P10_Tumor_TTGACTTAGTTGCAGG	Pilosebaceous	6348.729823554687	6643.448362636718
P2_Tumor_CGGACGTGTCTCCCTA	Pilosebaceous	6338.973316611327	6559.571835878905
P2_Tumor_ACGAGGAAGCCGCCTA	Pilosebaceous	6355.015756171874	6885.876816601561
P1_Tumor_AAAGTAGTCTTTACGT	Pilosebaceous	6685.830338906249	7069.900082294922
P5_Tumor_CGTCACTCAGTGAGTG	Tumor_KC_Cyc	6536.348642705077	7298.706550517577
P1_Tumor_TCTTCGGTCGAGCCCA	Tumor_KC_Basal	6534.444374882812	7030.772740078124
P1_Tumor_ATAAGAGGTATAGTAG	Tumor_KC_Diff	6297.637023720703	7327.401463154295
P2_Tumor_TTGCGTCAGCCCGAAA	Keratinocyte	6608.680499570311	7252.976760488281
P6_Tumor_CTGTTTAAGTTGAGAT	Tumor_KC_Basal	6351.325543964843	7612.221507167968
P6_Tumor_GCGCAGTTCTTTACAC	Tumor_KC_Diff	6614.53898876953	7613.512711679687
P4_Tumor_CATCAGATCGCCAGCA	Keratinocyte	6411.414622656249	7722.240118398437
P6_Tumor_ACTGTCCTCGTCGTTC	Tumor_KC_Basal	6283.91446305664	7710.856664189452
P7_Tumor_CTGATCCCAGTAACGG	Tumor_KC_Diff	6682.378252617186	7803.307942558593
P2_Tumor_GTACTTTAGATCGGGT	Tumor_KC_Basal	6466.738224902343	7815.0818641113265
P2_Tumor_ACACTGATCGATGAGG	Tumor_KC_Diff	6640.5168994726555	7861.808529101561
P4_Tumor_GTAGGCCAGCTACCTA	Keratinocyte	6526.195012724608	7922.488485458984
P4_Tumor_CAGTAACGTGTTAAGA	Keratinocyte	6391.0141829882805	8012.068201904295
P4_Tumor_AACTCCCGTCCCTACT	Keratinocyte	6302.529697861327	8060.991985224608
P5_Tumor_GTCGTAATCTCTTGAT	Tumor_KC_Basal	6365.797979414061	8118.041630615233
P4_Tumor_ACCAGTACAACTGCGC	Keratinocyte	6501.0446265625	8442.28112783203
P6_Tumor_CCTTCGACAAGTCTGT	Tumor_KC_Basal	6601.123329521483	8503.632569697264
P6_Tumor_GACGTTAAGTCTTGCA	Tumor_KC_Basal	6156.872067255858	8228.92548198242
P9_Tumor_CTTAACTCAGTGGGAT	Tumor_KC_Basal	6525.893287958983	8624.73069180664
P4_Tumor_TAGTTGGCACACCGAC	Keratinocyte	6631.853405283202	9062.205718710937
P1_Tumor_GAACGGATCGGCGCAT	Tumor_KC_Basal	6426.080812734374	8833.75422080078
P4_Tumor_CTAGTGATCACCTTAT	Keratinocyte	6334.990253896483	8720.870703339842
P4_Tumor_GCATGCGTCTACCTGC	Keratinocyte	6411.9663056835925	8668.532549326172
P4_Tumor_CCTTCGAAGGTGCACA	Keratinocyte	6465.901826103514	8763.285218554685
P1_Tumor_AAGGCAGAGACTCGGA	Tumor_KC_Diff	6526.280057695311	9262.17972330078
P1_Tumor_AAGGCAGAGGCTCAGA	Tumor_KC_Diff	6537.411335078124	9125.156745546874
P1_Tumor_AAGGTTCAGTCTTGCA	Tumor_KC_Basal	6427.508089199218	9130.423617558592
P10_Tumor_TTTGTCATCACTATTC	LC	6432.408158554686	9252.649509931638
P1_Tumor_AAACCTGAGTCAAGCG	Tumor_KC_Diff	6641.818457285155	9370.368758378905
P1_Tumor_AAGGCAGAGACTCGGA	Tumor_KC_Diff	6391.625027734374	9658.412376542967
P1_Tumor_AAGGCAGAGGCTCAGA	Tumor_KC_Diff	6285.382413203124	9637.51867604492
P1_Tumor_AAGGTTCAGTCTTGCA	Tumor_KC_Basal	6653.8438161425765	9559.491764228515
P10_Tumor_TTTGTCATCACTATTC	LC	6664.906318027342	9409.437678398437
P1_Tumor_AAACCTGAGTCAAGCG	Tumor_KC_Diff	6371.623929667968	9551.183979873045
P1_Tumor_AAGGCAGAGACTCGGA	Tumor_KC_Diff	6668.030056777343	9915.493709199218
P1_Tumor_AAGGCAGAGGCTCAGA	Tumor_KC_Diff	6439.335995820312	9821.055336601561
P1_Tumor_AAGGTTCAGTCTTGCA	Tumor_KC_Basal	6544.964067998046	10170.25294439453
P10_Tumor_TTTGTCATCACTATTC	LC	6620.933631044922	10081.724827499998
P1_Tumor_AAACCTGAGTCAAGCG	Tumor_KC_Diff	6487.723626064452	9905.050186796874
P1_Tumor_AAGGCAGAGACTCGGA	Tumor_KC_Diff	6783.73632774414	2133.9232611523435
P1_Tumor_AAGGCAGAGGCTCAGA	Tumor_KC_Diff	6673.452967822265	2283.3430224291988
P1_Tumor_AAGGTTCAGTCTTGCA	Tumor_KC_Basal	6679.29222946289	2020.9314037939453
P10_Tumor_TTTGTCATCACTATTC	LC	6852.646418701171	2168.685577807617
P1_Tumor_AAACCTGAGTCAAGCG	Tumor_KC_Diff	6565.20994767578	2013.595535549316
P6_Tumor_CACATAGCAGGTTTCA	TSK	6712.493046503906	2900.1684636474606
P4_Tumor_AGATTGCAGCGTGTCC	Keratinocyte	6638.835967138672	2497.878020166015
P2_Tumor_GCTGCTTCACATGGGA	TSK	6928.443673242186	2537.9916991625973
P10_Tumor_CCGGGATCAAGCTGAG	TSK	6480.074755351561	2311.83216321289
P4_Tumor_ATTTCTGCACATCCGG	Keratinocyte	6881.950697041016	2650.8585773901364
P10_Tumor_CTAGCCTCAGGTGGAT	Melanocyte	6824.952078632812	2946.8629594531244
P9_Tumor_GTAGGCCGTGCATCTA	CLEC9A	6577.085923193358	2922.202876035156
P8_Tumor_TGCCAAACAGCTCGCA	Keratinocyte	6718.054248066406	2832.3580411376947
P10_Tumor_GGCAATTTCAAACCGT	Fibroblast	6790.747730937499	2761.2924299340816
P1_Tumor_CCTTCCCAGGCCCGTT	TSK	6664.833105400389	2928.468286931152
P9_Tumor_GTACGTACACCTCGTT	Tumor_KC_Cyc	6602.618641962889	3026.064046506347
P4_Tumor_CAAGTTGTCGCTTGTC	Keratinocyte	6766.404902236328	3242.3757446093746
P7_Tumor_TGACTAGGTAAGAGAG	TSK	6922.219120908202	3314.640305019531
P9_Tumor_AGCAGCCTCAGTTTGG	Tumor_KC_Cyc	6624.706669658202	3372.8314018212886
P4_Tumor_CGCCAAGGTTCGGGCT	Keratinocyte	6858.739336210936	3265.126383554687
P4_Tumor_TCACGAATCACGCGGT	Keratinocyte	6845.245287685546	3950.7212217675774
P1_Tumor_GATCGTAAGATCGGGT	Tumor_KC_Basal	6840.118185234373	4029.1685515478507
P4_Tumor_CGAGCCAGTACAAGTA	Keratinocyte	6930.270291308592	3986.7769614990225
P4_Tumor_TGTGGTACATGGTCTA	Keratinocyte	6947.969998515624	3789.9274351806635
P2_Tumor_GTGTGCGAGACTAGGC	Tumor_KC_Basal	6641.822154892578	3418.308275502929
P8_Tumor_TCACAAGCAATCGGTT	Keratinocyte	6504.285949228515	4090.4135023193353
P8_Tumor_TATTACCAGCTCCTTC	Keratinocyte	6636.051668749999	4138.560418320311
P8_Tumor_CGAGAAGTCGCACTCT	Keratinocyte	6559.4379824902335	3911.834224033202
P8_Tumor_ACGCCGAAGATCACGG	Keratinocyte	6711.638159667968	4122.8026945312495
P8_Tumor_GACAGAGAGCCACGTC	Keratinocyte	6593.221542460937	4035.772848164062
P1_Tumor_TCGTACCTCCATTCTA	Tumor_KC_Diff	6553.182370253906	4496.205210268554
P1_Tumor_GTCACAACAAATCCGT	Tumor_KC_Cyc	6566.020463222656	4746.177892656249
P2_Tumor_AGAGCGACACGCGAAA	Tumor_KC_Diff	6739.5336495800775	4412.46697402832
P4_Tumor_CCTACACTCACTTACT	Keratinocyte	6645.111546455077	4375.007992280273
P1_Tumor_GACCAATCAGCCTTGG	Tumor_KC_Diff	6847.992609999999	4764.919215874023
P7_Tumor_ATTCTACCAAGCTGTT	Tumor_KC_Diff	6891.229473105468	4783.425741020507
P1_Tumor_CCTACCAGTACAGACG	Tumor_KC_Diff	6690.924162890624	4897.569033330078
P9_Tumor_CAGTCCTCATGCATGT	Tumor_KC_Diff	6779.692624267576	4804.715455273436
P7_Tumor_GCTCTGTCATGGTTGT	Tumor_KC_Diff	6587.72689783203	4894.571013232421
P7_Tumor_GTTAAGCTCGCGTTTC	Tumor_KC_Diff	6721.082588544921	5062.47345008789
P6_Tumor_CCATTCGAGCGTTGCC	Pilosebaceous	6651.6385630761715	5458.65248802246
P4_Tumor_ACTGTCCGTCGGCATC	Keratinocyte	6836.60323961914	5338.762744018554
P7_Tumor_GCTTCCAGTTACTGAC	Tumor_KC_Diff	6513.185350771484	5181.363361044921
P4_Tumor_CTGCTGTGTCACCCAG	Keratinocyte	6779.6415972851555	5273.702971669922
P4_Tumor_ACATACGTCAACACTG	Keratinocyte	6442.74001321289	5450.895277412108
P7_Tumor_CGGTTAACAGGCTGAA	Tumor_KC_Diff	6737.184929345702	5529.680568510742
P6_Tumor_ATGTGTGCAGGCGATA	Tumor_KC_Diff	6880.836238164061	5885.606712529296
P7_Tumor_CACACCTCATATGGTC	Tumor_KC_Cyc	6734.685346728515	5585.772903339843
P4_Tumor_GTTTCTACATGCGCAC	Pilosebaceous	6492.573407958984	5710.916947490233
P10_Tumor_TCATTTGAGGAACTGC	Tumor_KC_Diff	6443.478055654296	5822.594675170898
P7_Tumor_GGGTCTGTCGAGAACG	Keratinocyte	6468.039043193358	6172.571368847655
P4_Tumor_GAGGTGATCCCATTAT	Keratinocyte	6639.5459077636715	6280.250134101561
P7_Tumor_TTAGGCAGTCATATCG	Tumor_KC_Diff	6560.982842871093	6194.981827910155
P4_Tumor_TGCTACCCAAGTTCTG	Keratinocyte	6479.831452783203	6283.975103818359
P8_Tumor_GTGGGTCGTCCCGACA	Keratinocyte	6688.125813593749	6215.771255878905
P6_Tumor_CTAGAGTGTAGCGCAA	ASDC	6495.828042011718	6634.5142035839835
P9_Tumor_GGTATTGCAATACGCT	CD1C	6743.067822753905	6621.47274220703
P9_Tumor_CACAGGCAGAGTGACC	CD1C	6743.770368164061	6519.875801640624
P7_Tumor_AGGTCATCATAAGACA	CD1C	6884.18774953125	6513.950755507812
P2_Tumor_TCATTTGAGTGGAGTC	CD1C	6586.535528720702	6547.58641118164
P10_Tumor_GCTCTGTTCCACGACG	Tumor_KC_Basal	6543.321590781249	6894.276301621093
P1_Tumor_CACTCCACAAGAGGCT	Tumor_KC_Basal	6688.577661220703	6912.322104882811
P2_Tumor_CTCGGGAGTAGTAGTA	Pilosebaceous	6730.663089375	7253.340605058593
P10_Tumor_GCATGCGCACAGGCCT	Tumor_KC_Basal	6787.323746464843	7121.671023330077
P4_Tumor_GAATGAACAGGTCGTC	Keratinocyte	6624.34800173828	6857.195215351562
P5_Tumor_AGCTCCTGTTCAGGCC	Tcell	6643.0327515624995	7488.405643603514
P2_Tumor_CACAAACGTCTTCGTC	Mac	6376.696307529296	7204.872366972655
P7_Tumor_CGCCAAGAGTGTTAGA	CLEC9A	6715.5058570312485	7326.800232187499
P9_Tumor_GTGTTAGGTTCGTTGA	ASDC	6996.481128847656	7427.6591303125
P2_Tumor_ACACCGGAGTGTACCT	CD1C	6600.396379902343	7122.445302324218
P4_Tumor_TCTGAGAGTACGAAAT	Pilosebaceous	6643.543760908202	7562.984906259765
P7_Tumor_GACGGCTAGCCGTCGT	Tumor_KC_Basal	6765.311149960937	7782.985892167968
P4_Tumor_TTGGAACAGCCAGTTT	Keratinocyte	6742.974643046874	8071.62112751953
P1_Tumor_GATCTAGAGTGAAGAG	Tumor_KC_Basal	6573.553229062499	7738.105812324217
P10_Tumor_AAGTCTGAGGGATACC	Keratinocyte	6498.181199374999	7715.619182548827
P6_Tumor_CACACTCTCACCACCT	CD1C	6935.3145673535155	8242.186581240234
P9_Tumor_TCTGGAAAGATGGGTC	CD1C	6661.835085302733	8206.512804355469
P5_Tumor_CATTATCTCGCTGATA	CD1C	6512.964233847655	8094.827311699218
P4_Tumor_CATATGGAGGAGTTTA	LC	6723.368449453124	8159.236674902342
P6_Tumor_CTCGGGAGTACAGTGG	CD1C	6462.770692138671	8207.88239814453
P2_Tumor_TAGACCAGTTATCACG	CD1C	6734.656505390624	8502.77324573242
P1_Tumor_CGTTAGAGTTTGTTGG	Tumor_KC_Basal	6699.348791640625	8308.429218203124
P2_Tumor_CCGTACTGTACAGTGG	Keratinocyte	6475.626533623045	8582.60089236328
P4_Tumor_GCGCAACAGCCACGCT	Keratinocyte	6600.712155576171	8559.933079824219
P2_Tumor_CTGCCTACATTAGGCT	Keratinocyte	6832.400539023437	8538.245872773436
P2_Tumor_TACTTACGTATGCTTG	Pilosebaceous	6276.360251093749	8940.705296914062
P4_Tumor_GCATGCGAGCTAACTC	Keratinocyte	6627.615207656249	8924.619225585937
P10_Tumor_CTCACACCACATTCGA	Pilosebaceous	6834.71006461914	8726.079153154296
P2_Tumor_GAAACTCGTGGGTCAA	Tumor_KC_Basal	6736.233165195312	9199.801825615234
P4_Tumor_CCTTCCCGTGGGTCAA	Pilosebaceous	6604.674511689452	9038.113587792966
P1_Tumor_AAGGCAGAGACTCGGA	Tumor_KC_Diff	6848.833445927733	9383.907178193358
P1_Tumor_AAGGCAGAGGCTCAGA	Tumor_KC_Diff	6597.005673896483	9268.451605009765
P1_Tumor_AAGGTTCAGTCTTGCA	Tumor_KC_Basal	6803.150985273437	9464.753885429687
P10_Tumor_TTTGTCATCACTATTC	LC	6577.257492177734	9176.035823671875
P1_Tumor_AAACCTGAGTCAAGCG	Tumor_KC_Diff	6504.89531493164	9614.410108701171
P1_Tumor_AAGGCAGAGACTCGGA	Tumor_KC_Diff	6680.615972919921	10121.57320316406
P1_Tumor_AAGGCAGAGGCTCAGA	Tumor_KC_Diff	6777.03256548828	9825.743902812499
P1_Tumor_AAGGTTCAGTCTTGCA	Tumor_KC_Basal	6734.319283593749	9922.398621298827
P10_Tumor_TTTGTCATCACTATTC	LC	6545.188882529296	10090.245594042968
P1_Tumor_AAACCTGAGTCAAGCG	Tumor_KC_Diff	6675.332831435547	9659.605224697263
P1_Tumor_AAGGCAGAGACTCGGA	Tumor_KC_Diff	6741.307022099608	10309.475259042967
P1_Tumor_AAGGCAGAGGCTCAGA	Tumor_KC_Diff	6565.303127382812	10243.54248158203
P1_Tumor_AAGGTTCAGTCTTGCA	Tumor_KC_Basal	6590.729355058593	10081.464515937498
P10_Tumor_TTTGTCATCACTATTC	LC	6630.088167499999	10292.733232158202
P1_Tumor_AAACCTGAGTCAAGCG	Tumor_KC_Diff	6543.7009653027335	10174.500755800778
P10_Tumor_AGCGGTCCAGTCCTTC	TSK	6828.788716093749	2227.178954016113
P10_Tumor_CCGTACTTCCTGCCAT	TSK	6696.43063986328	2173.1421191528316
P4_Tumor_AGGCCGTAGAAAGTGG	Keratinocyte	6634.006891845703	2489.8153871826166
P4_Tumor_GACGGCTGTATGAATG	Keratinocyte	6843.928199921875	2379.2232770410155
P10_Tumor_GGATTACAGTTACGGG	Tumor_KC_Cyc	7026.3393087792965	2203.7067269824215
P9_Tumor_TCAATCTTCTGGGCCA	TSK	6724.230731503905	2776.1459038281246
P4_Tumor_GGGAATGAGGTGATAT	Keratinocyte	6594.497956542968	2666.863486235351
P4_Tumor_GCTTCCAGTCGACTAT	Keratinocyte	6733.738759228514	2820.3101268749997
P4_Tumor_ACGTCAACAACACCCG	Keratinocyte	6805.609894208984	3057.3561585961907
P4_Tumor_AGTCTTTGTAAAGTCA	Keratinocyte	7011.296702265625	2625.520537651367
P4_Tumor_TTTGCGCTCATCGCTC	Melanocyte	6822.149292207031	3107.9969259228515
P4_Tumor_TGTGGTACAGCTTAAC	Keratinocyte	7377.176435703124	2933.7368228662103
P4_Tumor_CCACGGACATTAGCCA	Melanocyte	6911.340759873046	2846.1944881103514
P4_Tumor_CGGTTAATCAACACAC	Melanocyte	6880.02128548828	3449.0856806396478
P1_Tumor_TGACGGCGTAAGGATT	Melanocyte	6818.727526298827	3326.2156650537104
P10_Tumor_TACGGATTCACTATTC	Fibroblast	6884.864411689453	3518.944947421875
P10_Tumor_CCTATTAAGAGTAATC	Fibroblast	6827.515260097655	3465.86431383789
P10_Tumor_GTACTCCCATCTCCCA	Fibroblast	6788.228920761718	3359.824328193359
P10_Tumor_CGATGTACATGCTAGT	Fibroblast	7112.271705263672	3504.1005326660147
P10_Tumor_CGTCTACGTCTCCCTA	Fibroblast	6937.226969912109	3422.979093198242
P1_Tumor_GGAAAGCCAAAGCGGT	Tumor_KC_Diff	7057.169219941406	3912.101191289062
P8_Tumor_GCGCCAAAGTACACCT	Keratinocyte	6874.28925446289	3687.9525991357414
P1_Tumor_TATCTCAAGACGCTTT	Tumor_KC_Diff	6947.61428868164	4236.63169020996
P1_Tumor_ACTGATGGTCCGCTGA	Tumor_KC_Diff	6757.140916601561	3892.666566679687
P8_Tumor_CTTACCGCATACGCTA	Keratinocyte	6714.956392568359	4003.2775346191397
P10_Tumor_CACAGGCTCATCGATG	Tumor_KC_Basal	6885.244525732421	4466.683882373046
P8_Tumor_ATTGGACAGTGTCCAT	Keratinocyte	6962.863221689452	4231.573363256835
P4_Tumor_TAGTGGTGTAGAGTGC	Keratinocyte	6905.343240634765	4317.179261005859
P4_Tumor_GGGTCTGTCGGTGTTA	Keratinocyte	6725.479043769531	4342.839547231445
P2_Tumor_CGAGAAGAGGTTACCT	Tumor_KC_Diff	7447.28750955078	4708.456750541992
P1_Tumor_TTTGTCAGTATATCCG	Tumor_KC_Diff	6898.620250820312	5028.121567856444
P2_Tumor_GTCTCGTAGCGAAGGG	Tumor_KC_Diff	6872.740696474609	4766.679646767578
P1_Tumor_TCACAAGCATGGAATA	Tumor_KC_Diff	6583.2446581152335	4620.701063837891
P7_Tumor_CGTAGGCGTTACTGAC	Tumor_KC_Cyc	6756.217254267578	4782.270978222656
P7_Tumor_TAAGTGCAGTATCGAA	Tumor_KC_Diff	6880.686115302734	4668.384299868164
P6_Tumor_TCTCTAAAGTGGGATC	Tumor_KC_Diff	6787.27271948242	5149.072894951171
P4_Tumor_CATCAGACAGTGGAGT	Keratinocyte	6668.233425185546	5076.499584321288
P4_Tumor_CGTAGCGTCACTCCTG	Keratinocyte	6817.963600605469	4966.05685751953
P4_Tumor_CAGCATATCCAGTAGT	Keratinocyte	6831.578191132812	5053.317804350586
P4_Tumor_TGAGCCGGTACCGAGA	Keratinocyte	7063.74874258789	5110.308657783202
P7_Tumor_GCGCAGTAGCTAGTTC	Tumor_KC_Diff	6856.908281015624	5630.600477158202
P9_Tumor_TTTACTGAGACACGAC	Tumor_KC_Diff	6970.336825810546	5301.601419667968
P4_Tumor_ACGCCAGCATCGTCGG	Keratinocyte	6813.941343251952	5417.806497875976
P9_Tumor_GATCAGTCATAGAAAC	Tumor_KC_Diff	6864.270956914062	5502.154099819335
P1_Tumor_CGGTTAAGTCTTCGTC	Tumor_KC_Diff	6921.659303144531	5415.152725029297
P4_Tumor_CTTACCGGTCTAGTCA	Keratinocyte	6786.3497966699215	5872.401077382812
P4_Tumor_GACGGCTTCGTTACGA	Keratinocyte	7045.149037734374	6028.185345434569
P4_Tumor_GTCACGGCAATGGACG	Keratinocyte	6918.628004580078	5911.453358168945
P4_Tumor_CGAGCACCATGTCCTC	Keratinocyte	6814.356954326171	6046.734023305664
P4_Tumor_TGAGAGGCAGTTAACC	Keratinocyte	6991.626170302734	5960.735439648437
P2_Tumor_TTAGGACGTGTGACGA	CLEC9A	7050.498736152344	6554.5120298828115
P4_Tumor_CCACGGACAGCCTATA	CD1C	6627.033204248046	6422.36471727539
P7_Tumor_GCGCAACTCCTTTCGG	MDSC	6871.928701884764	6420.8753210058585
P4_Tumor_TGGGCGTAGGAACTGC	Mac	7046.655442998046	6223.339518749999
P2_Tumor_CATGGCGGTAATAGCA	CD1C	6634.27016149414	6533.93706314453
P2_Tumor_GCAATCACAGGACCCT	Pilosebaceous	6719.272979472655	6660.047661874999
P6_Tumor_TCGAGGCGTGACTACT	Pilosebaceous	6917.21699758789	6660.590470644531
P2_Tumor_CATGCCTCAGGGTATG	Tumor_KC_Cyc	6640.745411611328	6769.671368632811
P6_Tumor_TTCTCCTCAGTAACGG	Tumor_KC_Basal	6763.505238496094	6854.52924040039
P2_Tumor_CATGCCTTCACGCGGT	Pilosebaceous	6811.798949511717	6660.194087128905
P9_Tumor_TCTCTAACATCTGGTA	Mac	6847.165085458983	7325.174024443359
P7_Tumor_TGGACGCGTTACAGAA	LC	7019.509088349609	7000.466410126953
P2_Tumor_GTTTCTACAGACTCGC	CLEC9A	7304.3601922656235	7116.492154374999
P9_Tumor_GTATCTTCACACTGCG	CD1C	6708.235621318358	7298.963164472654
P9_Tumor_GTGCTTCGTTCGTCTC	ASDC	6828.3738445410145	7490.076962158201
P7_Tumor_GATCAGTTCTACGAGT	Tumor_KC_Basal	6999.808975527343	7535.913982802734
P7_Tumor_GTCGGGTGTAGAGTGC	Tumor_KC_Basal	7109.407538554687	7693.741178955077
P4_Tumor_TCACAAGCATGCGCAC	Keratinocyte	6687.226555468749	7699.4066530468735
P9_Tumor_GAAGCAGAGCCATCGC	CD1C	6794.805485322266	7553.360773662108
P4_Tumor_CGGTTAAGTGCCTTGG	Keratinocyte	6891.597754804688	7433.097571308592
P10_Tumor_TTGCGTCCAGCCAATT	Fibroblast	6662.689972138671	8019.912306289062
P8_Tumor_TTGAACGCATTGAGCT	Fibroblast	6665.645839511718	7575.058334013671
P10_Tumor_GGATTACAGTGTGGCA	Fibroblast	6759.761780742187	8012.8358252050775
P8_Tumor_TATTACCAGCTACCGC	Fibroblast	6834.591001660155	8155.073908466795
P10_Tumor_ATAACGCCAATGGTCT	Fibroblast	6903.328784111327	7847.639297460936
P10_Tumor_CTAAGACAGGAATGGA	Tumor_KC_Basal	6811.791554296873	8154.979249716796
P8_Tumor_AGCGTATCATGCGCAC	LC	7048.189950078124	8163.551043242186
P1_Tumor_TCGCGAGCAAGCGAGT	Tumor_KC_Basal	6744.766503603515	8333.124798652341
P2_Tumor_CCACGGAGTTGACGTT	Pilosebaceous	6908.000341328125	8146.403019062498
P6_Tumor_GTGCATACATCACGTA	Tumor_KC_Basal	6748.1017454980465	8424.852825009764
P10_Tumor_CAACTAGCATCACCCT	Tumor_KC_Basal	7052.209988867186	8817.597155410156
P6_Tumor_CTGAAGTAGTCGAGTG	Keratinocyte	6876.834687412109	8521.744929892577
P9_Tumor_GTGCTTCAGTCAAGGC	Pilosebaceous	6787.092276240234	8844.823378378906
P9_Tumor_ATCACGACACATGGGA	Tumor_KC_Cyc	7041.577148964843	8914.224511601562
P4_Tumor_TGAGCATTCACCCGAG	Keratinocyte	6906.631487060546	8948.708398417968
P1_Tumor_AAGGCAGAGACTCGGA	Tumor_KC_Diff	7312.762635371092	9078.37609548828
P1_Tumor_AAGGCAGAGGCTCAGA	Tumor_KC_Diff	6764.0901999902335	9396.590711171873
P1_Tumor_AAGGTTCAGTCTTGCA	Tumor_KC_Basal	6913.971237792967	9186.75370854492
P10_Tumor_TTTGTCATCACTATTC	LC	6938.369530605468	9067.43635416992
P1_Tumor_AAACCTGAGTCAAGCG	Tumor_KC_Diff	6723.209452333984	9050.594491884765
P4_Tumor_GAGTCCGGTACGCACC	Keratinocyte	7055.713841660156	9357.989168730468
P4_Tumor_GAGTCCGCATCACGTA	CD1C	6943.8050135156245	9488.73360908203
P4_Tumor_GAGTCCGCAGCTGTGC	CD1C	6815.1763441308585	9685.508443730467
P4_Tumor_GAGTCCGCAGATCCAT	CD1C	6996.032239306639	9625.416406953123
P6_Tumor_TGGGAAGTCATAGCAC	Tumor_KC_Diff	6587.628541474608	9809.313953994139
P1_Tumor_AAGGCAGAGACTCGGA	Tumor_KC_Diff	7077.173276093749	10020.569358828123
P1_Tumor_AAGGCAGAGGCTCAGA	Tumor_KC_Diff	6917.412970781249	10227.561422304685
P1_Tumor_AAGGTTCAGTCTTGCA	Tumor_KC_Basal	7014.540243496093	9960.750205478515
P10_Tumor_TTTGTCATCACTATTC	LC	6833.285006718749	9942.472192470701
P1_Tumor_AAACCTGAGTCAAGCG	Tumor_KC_Diff	7052.246964941405	10136.602498291015
P4_Tumor_ACTTTCACACAAGCCC	Keratinocyte	6817.580528476562	2626.4534440039056
P8_Tumor_CATCCACAGACTGGGT	Keratinocyte	7167.769095058593	2369.125665812988
P10_Tumor_ACACCGGGTGATAAGT	Keratinocyte	7026.342266865234	2317.9990328710937
P10_Tumor_AGGTCCGAGCACCGTC	Tumor_KC_Basal	7047.001539052734	2246.4758427490233
P8_Tumor_GCAAACTTCACCCGAG	Keratinocyte	6957.515002314452	2464.508407346191
P4_Tumor_CGTTGGGCATCGGTTA	Keratinocyte	6957.137106835936	3183.378199628906
P7_Tumor_CCTCTGACACCAGGTC	TSK	7140.625698496093	2896.8036408935545
P10_Tumor_AGTGTCAAGGTGTTAA	Tumor_KC_Cyc	6918.701217207031	2921.0789882592767
P4_Tumor_CGGAGTCGTTATGTGC	Keratinocyte	6899.732491132812	3097.6306835156247
P10_Tumor_GTGTGCGTCTGTCTCG	Tumor_KC_Cyc	7360.972780458984	3116.3476025244136
P9_Tumor_GTGTGCGGTGATGTCT	Tumor_KC_Basal	7113.590272070311	3333.7210685986324
P2_Tumor_TGCGTGGTCCTAAGTG	Tumor_KC_Basal	7015.990445126952	3636.930793364257
P4_Tumor_CAAGGCCAGTGAAGAG	Keratinocyte	6962.936434316405	3579.996513325195
P4_Tumor_CTTAGGAGTCGAATCT	Keratinocyte	6894.6586342285145	3309.741714707031
P4_Tumor_CGTGTCTAGAGCTGGT	Keratinocyte	6802.489113544922	3384.57611227539
P8_Tumor_ACAGCCGTCTACGAGT	Keratinocyte	6877.275442216795	4011.843781733398
P4_Tumor_ATCTACTAGCGAGAAA	Pilosebaceous	7130.019481367187	3842.4390069824212
P6_Tumor_CCACGGATCGGCTACG	Tumor_KC_Diff	7128.559665957031	3590.714767958984
P8_Tumor_GGCGTGTGTAAGTGGC	Keratinocyte	7086.775223046873	4037.7244453613275
P10_Tumor_CCGTTCACACACCGAC	Tumor_KC_Diff	7050.906952011718	3614.142808583984
P7_Tumor_CTGCCTAAGGACACCA	Tumor_KC_Diff	6788.11947158203	4054.1669660449215
P2_Tumor_AGTAGTCAGAAGCCCA	Tumor_KC_Basal	6801.72149024414	4286.854443017577
P4_Tumor_GACGCGTTCTCACATT	Keratinocyte	7193.1006639843745	4014.9360908203116
P8_Tumor_TAAGTGCTCTAACTCT	Keratinocyte	7151.28442165039	4089.704670976562
P8_Tumor_GTACTTTTCCTCATTA	Keratinocyte	7060.26337783203	4217.782027094726
P7_Tumor_CTACCCAAGATGCCAG	Tumor_KC_Diff	6991.349589267577	4621.530806943359
P4_Tumor_ATCATGGTCCTTTCTC	Keratinocyte	6804.714333691405	4575.833186098632
P2_Tumor_AGACGTTCAGTGGAGT	Tumor_KC_Basal	7053.836196611327	4249.232396782226
P7_Tumor_CTACCCACAAACCCAT	Tumor_KC_Diff	6785.9201346875	4277.502084565429
P7_Tumor_TCATTTGAGCAGCGTA	Tumor_KC_Diff	7122.273733339844	4576.593414184569
P10_Tumor_GTAGGCCGTACCGCTG	Pilosebaceous	7103.681423701171	4761.460104130859
P10_Tumor_GTGCTTCCAAGGTTCT	Pilosebaceous	7231.0314604394525	5107.032207846679
P10_Tumor_GCATGTAGTCCGAATT	Pilosebaceous	6943.476665976562	5136.222230117187
P1_Tumor_ATCGAGTTCTCGCTTG	Tumor_KC_Diff	7017.888057255858	4688.521469887694
P2_Tumor_GTCTTCGCAGGGCATA	Pilosebaceous	6812.636087832031	5069.245987841796
P2_Tumor_TCACGAACAAGTCTGT	Keratinocyte	7048.531609003906	5508.2899095751945
P6_Tumor_CACTCCAAGTTGAGTA	Tumor_KC_Cyc	7068.003209687499	5391.931010898436
P1_Tumor_CAGCCGAAGAAACGCC	Tumor_KC_Diff	7388.304015478514	5574.267797846679
P4_Tumor_CTACGTCAGATATACG	Keratinocyte	6983.476643544921	5419.64790637207
P6_Tumor_CGACTTCTCCGTCAAA	Tumor_KC_Diff	7150.822220722656	5478.59331508789
P7_Tumor_GTGCGGTGTTGCGCAC	Tumor_KC_Diff	7090.733881552734	5683.883369868163
P6_Tumor_CCTCAGTAGCTGAAAT	Tumor_KC_Diff	7046.503841093749	5690.730229531249
P6_Tumor_GGACAGAAGCCCAACC	Tumor_KC_Diff	7317.650872382811	5948.723392177733
P4_Tumor_CACAGGCTCTATCGCC	Keratinocyte	7032.672570771484	5824.910116938476
P2_Tumor_CGATTGAGTTATGTGC	Tumor_KC_Basal	7023.113516064452	5945.556021660155
P4_Tumor_ATTATCCAGCTGCCCA	Keratinocyte	7211.902997724609	6240.820327597656
P7_Tumor_CTCATTAGTAGGACAC	LC	7156.141598759765	6273.541934716796
P4_Tumor_CGAATGTCAGACGCAA	Keratinocyte	7263.395878681639	6229.957496513671
P4_Tumor_TTTGCGCTCATCACCC	Keratinocyte	7077.983791640624	6072.532230288085
P4_Tumor_TTCTCCTGTACAGTTC	Keratinocyte	6817.915531708984	6155.564223510742
P2_Tumor_TCTTCGGTCCGTTGCT	Pilosebaceous	6946.311991347656	6571.946248876952
P10_Tumor_CTGAAACTCAGATAAG	Tumor_KC_Basal	7207.615252158203	6585.503156728515
P1_Tumor_GAAATGAAGTGCAAGC	Pilosebaceous	6995.650646220702	6433.806593681639
P6_Tumor_TATTACCGTGTGACGA	Pilosebaceous	6842.616288808593	6763.50301993164
P4_Tumor_CTCGTACAGATATGCA	Keratinocyte	6790.3165899121095	6421.994956533203
P9_Tumor_GGCAATTTCAAACCGT	LC	6723.925309130858	6915.13450508789
P2_Tumor_CGCTTCAGTGGGTCAA	LC	7015.437283056639	6910.890391289061
P2_Tumor_GTAACGTTCAGGTTCA	CD1C	7069.482992177734	6829.9564205175775
P2_Tumor_GCTGGGTAGAGGGATA	CLEC9A	6935.188109179686	7237.009012597655
P9_Tumor_GGAAAGCTCCTTGGTC	CLEC9A	7022.572925859374	7099.711672373046
P4_Tumor_CAGCGACTCACAAACC	Keratinocyte	6939.156381464843	7604.902463037108
P8_Tumor_AGACGTTCAGGATCGA	Mac	7292.985612314452	7397.368330312499
P2_Tumor_TTTGTCAAGCTCTCGG	CD1C	6914.146504384765	7374.704954902342
P4_Tumor_CACCAGGAGTGGTAGC	Keratinocyte	7072.479533232421	7398.195854853514
P2_Tumor_TCAATCTCACTGTTAG	ASDC	6917.874432187499	7133.333277138671
P7_Tumor_ACATCAGGTCATGCCG	CD1C	7083.363810439452	7751.362474453124
P8_Tumor_GATGCTAGTGAAAGAG	CD1C	7058.518107128904	7904.350242011717
P7_Tumor_GTAACTGGTTCCCTTG	LC	6835.553119111328	7905.78565321289
P7_Tumor_ATTTCTGCATTCTCAT	CD1C	6947.907139189452	7681.956904101561
P7_Tumor_ACGGGTCCAAGCCCAC	LC	6931.862481064452	7777.500121796873
P2_Tumor_TTGAACGTCCGCGTTT	Mac	6767.638424072265	8078.997114804687
P2_Tumor_CTTTGCGCAACTTGAC	Mac	6976.451189443359	8356.101731171873
P9_Tumor_ACTGTCCAGTAGGTGC	Mac	7078.42602548828	8269.122172265623
P9_Tumor_TAGAGCTGTTACGACT	Mac	7055.29379345703	8013.344615986326
P4_Tumor_GCGCGATAGCCCAATT	LC	7191.838300810546	8037.546196083984
P4_Tumor_TTCTACAAGAACAATC	Keratinocyte	6977.238040302734	8597.298142343749
P5_Tumor_TTGCCGTTCAGCTTAG	Pilosebaceous	7204.197183857422	8530.241292226561
P4_Tumor_CTGATCCGTGCATCTA	Keratinocyte	7288.890142333983	8478.795001123046
P2_Tumor_CTGCGGACAGTCTTCC	Mac	7141.54122609375	8581.052334375
P9_Tumor_CTAAGACGTTACGTCA	MDSC	7292.095228447264	8605.869196347656
P4_Tumor_TGGCGCACATCCTTGC	Keratinocyte	6773.516880351562	9135.75778602539
P4_Tumor_CTACGTCGTCATGCAT	Keratinocyte	7040.277809716796	8889.536326367186
P10_Tumor_GGCAATTGTTACGGAG	Tumor_KC_Basal	7243.74235571289	8915.71686595703
P4_Tumor_ACATCAGAGTGTGGCA	Keratinocyte	7146.9249425	8853.061647714843
P4_Tumor_CAGCATAAGAGTGACC	Keratinocyte	6930.419674648437	9244.477797529295
P1_Tumor_AAGGCAGAGACTCGGA	Tumor_KC_Diff	6928.709900976561	9271.232945312498
P1_Tumor_AAGGCAGAGGCTCAGA	Tumor_KC_Diff	6793.854460693358	9613.303045039062
P1_Tumor_AAGGTTCAGTCTTGCA	Tumor_KC_Basal	7111.216408105467	9403.464563369138
P10_Tumor_TTTGTCATCACTATTC	LC	7197.273044199218	9168.164356992187
P1_Tumor_AAACCTGAGTCAAGCG	Tumor_KC_Diff	6973.7704240625	9361.647581513671
P1_Tumor_AAGGCAGAGACTCGGA	Tumor_KC_Diff	6820.423249062499	9966.354299287108
P1_Tumor_AAGGCAGAGGCTCAGA	Tumor_KC_Diff	7045.623810527342	9729.240046708983
P1_Tumor_AAGGTTCAGTCTTGCA	Tumor_KC_Basal	7095.048989414062	9646.322679316405
P10_Tumor_TTTGTCATCACTATTC	LC	7060.5784139843745	10283.590528046872
P1_Tumor_AAACCTGAGTCAAGCG	Tumor_KC_Diff	7134.346421572265	10039.782866513671
P1_Tumor_AAGGCAGAGACTCGGA	Tumor_KC_Diff	6999.748334765623	10060.996040292968
P1_Tumor_AAGGCAGAGGCTCAGA	Tumor_KC_Diff	7104.068193437499	10012.10553543945
P1_Tumor_AAGGTTCAGTCTTGCA	Tumor_KC_Basal	6713.790906708984	10282.233506123044
P10_Tumor_TTTGTCATCACTATTC	LC	7152.97644680664	10291.784426093749
P1_Tumor_AAACCTGAGTCAAGCG	Tumor_KC_Diff	7064.127377587889	10424.957454999998
P8_Tumor_TGAGCATTCCCTAATT	Keratinocyte	7217.929358300779	2670.719905895996
P8_Tumor_CAGATCACATGCTAGT	Keratinocyte	6777.925907441406	2747.3907201904294
P8_Tumor_ATCATCTAGATAGCAT	Keratinocyte	7356.625133652343	2755.129073002929
P8_Tumor_GGAGCAACACCTTGTC	Keratinocyte	7400.591164941405	3100.5826684008784
P8_Tumor_TCTCTAACATTCCTCG	Keratinocyte	7204.618711103515	2940.2880588159173
P4_Tumor_AGATCTGTCCGCGGTA	Melanocyte	7003.357939130859	3312.3574021972654
P10_Tumor_ACGCCGAGTTGCGCAC	Fibroblast	7275.97883673828	3115.9863462792964
P10_Tumor_GACCTGGTCAGTTAGC	Fibroblast	7202.017074521484	3122.033783217773
P2_Tumor_AACTCCCAGACTGTAA	Endothelial Cell	7187.6222888281245	3206.3322069824217
P1_Tumor_GGCAATTCATCACGTA	Endothelial Cell	7208.91976805664	2981.0920811181636
P10_Tumor_ACCAGTAAGCCCGAAA	Tumor_KC_Diff	7307.170373906249	3469.3267534277343
P8_Tumor_ACAGCCGCACGAAAGC	Keratinocyte	7397.479258535156	3559.1338727294915
P8_Tumor_TGTGTTTCAAGTACCT	Keratinocyte	7264.889712080077	3253.4345488867184
P8_Tumor_GTCTTCGTCGTGGTCG	Keratinocyte	7056.460758359374	3703.881522148437
P4_Tumor_TTTACTGAGTGGGCTA	Keratinocyte	7135.440173847656	3482.1260215185544
P4_Tumor_CTACACCGTGCGATAG	Keratinocyte	7205.339744550781	4167.876159243164
P8_Tumor_CGTGTCTCACCCTATC	Keratinocyte	7313.686297705077	4158.468336679686
P4_Tumor_ACTTACTGTCCAGTTA	Keratinocyte	7198.6966230566395	3999.892744785155
P8_Tumor_ACCCACTGTTTGTGTG	Keratinocyte	7070.212160361327	4139.203802011718
P7_Tumor_GATTCAGGTTCGTCTC	Tumor_KC_Diff	7281.499364619139	3962.923326259765
P1_Tumor_AGCTTGATCGGCTTGG	Tumor_KC_Diff	7296.1307971874985	4583.131153867186
P9_Tumor_ATAGACCGTGAGGCTA	Tumor_KC_Diff	7197.2811789355455	4614.612213696289
P4_Tumor_CGTTGGGCATATGCTG	Keratinocyte	7108.332274316404	4423.425203383788
P1_Tumor_ACGGAGATCATCTGTT	Tumor_KC_Diff	7539.139035996093	4286.12120746582
P4_Tumor_TGGGCGTAGCTAGTCT	Keratinocyte	7272.071944736327	4483.7331804345695
P1_Tumor_CGTCAGGGTTACTGAC	Tumor_KC_Basal	7200.3612859179675	4534.323845180664
P7_Tumor_GTGTTAGGTAACGCGA	Tumor_KC_Diff	7079.292744667968	4847.152525893554
P5_Tumor_TTCTACATCTTGTACT	Pilosebaceous	7372.876118271483	4880.912421176757
P4_Tumor_TCGCGAGAGCGACGTA	Pilosebaceous	7390.189055742187	4765.930511503906
P2_Tumor_GATTCAGTCGAGAGCA	Pilosebaceous	7291.5649915429685	4533.911192192382
P4_Tumor_GGACAGATCCGAAGAG	Keratinocyte	7289.37304986328	5253.336180229492
P10_Tumor_TAAGCGTCACCTCGTT	Pilosebaceous	7152.052784472655	5258.154162700195
P1_Tumor_GCGAGAAAGAAGGCCT	Tumor_KC_Diff	6966.905446123045	5274.417719184569
P4_Tumor_TAGTGGTTCGTCTGAA	Keratinocyte	7286.127290068358	5479.651940092773
P7_Tumor_CATCCACCAAACCCAT	Tumor_KC_Diff	7453.738355458984	5388.378719448242
P1_Tumor_TGGACGCGTCCCGACA	Pilosebaceous	7367.037596152343	5658.9910767041
P4_Tumor_CAAGAAAGTCTGATCA	Pilosebaceous	7065.346108994139	5511.062005859374
P4_Tumor_GTTTCTATCACCGTAA	Keratinocyte	7519.18230921875	5341.750041054687
P1_Tumor_CTTACCGGTGGTGTAG	Pilosebaceous	7175.67088211914	5347.328621372069
P7_Tumor_CACACAAAGTGAATTG	Tumor_KC_Diff	7462.515735957029	5476.567395981445
P4_Tumor_TGGTTCCTCGAATGGG	Pilosebaceous	7468.480716249999	5894.296829492187
P1_Tumor_CAGAATCAGAGTAATC	Tumor_KC_Diff	7159.746765996092	6149.180674057617
P6_Tumor_GACGTGCTCCAATGGT	Pilosebaceous	7377.0758607812495	5547.420209877929
P6_Tumor_CGACTTCGTGAACCTT	Tumor_KC_Diff	7303.656167812499	6047.138911318359
P7_Tumor_TACTCATCACTACAGT	Keratinocyte	7267.365630009765	5857.39914455078
P10_Tumor_CGATGGCAGATCGATA	Tumor_KC_Cyc	7228.146587128906	6285.755871552733
P10_Tumor_GGCGTGTGTACTTAGC	Pilosebaceous	7279.3969050390615	6342.412831035155
P6_Tumor_CCATTCGCAGTAACGG	Pilosebaceous	7133.035249980468	6367.577268105468
P7_Tumor_TTAACTCAGCTATGCT	Tumor_KC_Diff	7360.631861054686	6407.570589980468
P2_Tumor_GGCTCGATCTTAGCCC	Pilosebaceous	7160.262951992187	6431.991068437499
P2_Tumor_TCAGCTCAGTCCAGGA	Keratinocyte	7405.721225478515	7003.187849189453
P7_Tumor_AGTGGGACACGAAATA	Keratinocyte	7426.769485966795	6844.366736162108
P1_Tumor_TTCGGTCGTGGTTTCA	Tumor_KC_Basal	7089.316218867187	6558.373811074218
P4_Tumor_CATGGCGTCTCATTCA	Keratinocyte	7209.5454032324205	6551.982866406249
P1_Tumor_CATATGGCAAGCGCTC	Tumor_KC_Basal	7127.127212841795	6738.325271474609
P9_Tumor_GTAACGTTCCACGTTC	Pilosebaceous	7171.45191205078	7110.629967568359
P2_Tumor_TTGGCAATCCCATTTA	Pilosebaceous	7031.663863466796	7192.742735585937
P7_Tumor_AGTGGGACACGTCAGC	Tumor_KC_Diff	7395.019610078123	7077.196940781249
P2_Tumor_TACTTACTCATAGCAC	Tumor_KC_Diff	7353.878550859374	7561.548016015624
P7_Tumor_GGACGTCGTTGGTGGA	Tumor_KC_Diff	7230.5751756835925	7258.381923017576
P4_Tumor_GACTAACGTAATCACC	Keratinocyte	7278.821557324217	7727.740679199217
P4_Tumor_TGCCCTATCCTAGTGA	Keratinocyte	6978.88051751953	7405.882441162108
P4_Tumor_CAGGTGCTCAGCATGT	Keratinocyte	7250.250884296874	7683.464048886718
P4_Tumor_CCTACCAGTTAGAACA	Keratinocyte	7258.408545791015	7310.626897324218
P4_Tumor_TGTCCCATCAAACAAG	Keratinocyte	7114.863728066405	7445.636897597656
P4_Tumor_GAAATGACATATACCG	Keratinocyte	7293.583885195312	7841.688368076171
P4_Tumor_AACCATGCAATCGAAA	Keratinocyte	7131.550290839843	8120.056087138671
P4_Tumor_CACCAGGTCGCATGGC	Keratinocyte	7436.463873105467	7894.388148095702
P4_Tumor_CACCAGGTCCACGACG	Keratinocyte	7298.966862080077	7673.0722929882795
P4_Tumor_GTGCAGCCAGCTGTGC	Keratinocyte	7265.629973085937	8136.39803290039
P1_Tumor_TACGGATAGACCGGAT	Tumor_KC_Basal	7318.088669101561	8383.885553339842
P5_Tumor_CGATTGATCAAGAAGT	CD1C	7161.438791152344	8269.950436328123
P1_Tumor_CGGTTAAGTCAGATAA	Tumor_KC_Basal	7203.083464501951	8135.423343583983
P1_Tumor_CGAGAAGGTTGACGTT	Pilosebaceous	7480.981587421873	8453.143219394531
P9_Tumor_TGACGGCGTAAATGTG	CD1C	7242.237429492186	8276.534396103514
P4_Tumor_CCGTGGAAGTGTTAGA	Keratinocyte	7236.986826953123	8865.793249589842
P4_Tumor_TCTGAGAGTCGGCACT	Keratinocyte	7389.165558007811	8627.026906015624
P4_Tumor_GTGCAGCTCCATGAGT	Keratinocyte	7089.654180185546	9077.098202363279
P4_Tumor_TGAGCCGCAGTGACAG	Keratinocyte	7408.305853066406	8870.459630156249
P4_Tumor_CGTGTCTGTGTCGCTG	Keratinocyte	7205.666613046874	8916.372081992187
P6_Tumor_TTCTCCTCAAGCGTAG	CD1C	7046.845500019531	9397.263675722654
P5_Tumor_ATTCTACTCACAGTAC	CD1C	7238.087974443358	9276.30236508789
P2_Tumor_CCTTCGAGTTGTGGCC	Keratinocyte	7335.187145341795	9147.629324414062
P7_Tumor_CGTTGGGTCGGCGCAT	Tumor_KC_Basal	7198.415604892577	9361.239365654295
P10_Tumor_AGTAGTCGTTGGTGGA	Tumor_KC_Basal	7392.461605263671	8900.674998964843
P1_Tumor_AAGGCAGAGACTCGGA	Tumor_KC_Diff	6976.2078868749995	9426.941412412109
P1_Tumor_AAGGCAGAGGCTCAGA	Tumor_KC_Diff	7100.205672724609	9400.21436644531
P1_Tumor_AAGGTTCAGTCTTGCA	Tumor_KC_Basal	7273.8712005078105	9499.350179511717
P10_Tumor_TTTGTCATCACTATTC	LC	7414.071162558593	9787.054357314451
P1_Tumor_AAACCTGAGTCAAGCG	Tumor_KC_Diff	7254.046848076171	9814.39002946289
P4_Tumor_CGATGGCTCACAGGCC	Keratinocyte	7418.702785615233	2902.483905415039
P2_Tumor_GGGTTGCCATTCACTT	Tumor_KC_Cyc	7426.643767314452	3121.5793472656246
P4_Tumor_GTCCTCAGTCGAATCT	Keratinocyte	7171.502199511718	2938.196507177734
P1_Tumor_GATGCTAAGCTGTTCA	Tumor_KC_Basal	7466.798304873047	3019.4148239599604
P4_Tumor_TAAGTGCTCTAACCGA	Keratinocyte	7351.685130136718	3040.238269916992
P8_Tumor_CATCAAGAGACAAAGG	Keratinocyte	7464.178180253905	3283.1004532324214
P8_Tumor_CAAGATCTCTACTTAC	Keratinocyte	7743.532420976561	3439.996591835937
P8_Tumor_AGATCTGGTGTCTGAT	Keratinocyte	7357.596864882812	3286.9289559570307
P8_Tumor_CGTCAGGCAGATGGGT	Keratinocyte	7565.502976914062	3388.4867018847654
P8_Tumor_ACAGCTATCAGCAACT	Keratinocyte	7799.207295927733	3306.759964082031
P4_Tumor_AGGTCATTCCCTGACT	Pilosebaceous	7219.081532773436	3770.5175845410154
P7_Tumor_TCTTCGGCAAATTGCC	Tumor_KC_Diff	7454.617646503904	3458.9379556152335
P4_Tumor_GTAGTCAAGCAGGTCA	Keratinocyte	7386.22743915039	3741.248433471679
P4_Tumor_CCAGCGAGTCCTGCTT	Keratinocyte	7368.475225917969	3663.7942810449213
P4_Tumor_CCTCAGTGTGGTCCGT	Keratinocyte	7226.155055771484	3893.7226033593743
P1_Tumor_AAGGCAGAGACTCGGA	Tumor_KC_Diff	7334.928312822264	4000.045455971679
P1_Tumor_AAGGCAGAGGCTCAGA	Tumor_KC_Diff	7323.191367343749	4103.446089438476
P1_Tumor_AAGGTTCAGTCTTGCA	Tumor_KC_Basal	7435.0040576953115	4264.969783730468
P10_Tumor_TTTGTCATCACTATTC	LC	7252.674296201171	4093.1855986035152
P1_Tumor_AAACCTGAGTCAAGCG	Tumor_KC_Diff	7216.231416972655	3653.9316527685537
P1_Tumor_AAGGCAGAGACTCGGA	Tumor_KC_Diff	7454.066702998045	4807.272720566405
P1_Tumor_AAGGCAGAGGCTCAGA	Tumor_KC_Diff	7514.36506626953	4502.553632451171
P1_Tumor_AAGGTTCAGTCTTGCA	Tumor_KC_Basal	7443.356952861327	4398.134677900391
P10_Tumor_TTTGTCATCACTATTC	LC	7405.092632216796	4516.876684560546
P1_Tumor_AAACCTGAGTCAAGCG	Tumor_KC_Diff	7300.664803408203	4639.225337499999
P4_Tumor_GTCATTTGTAGATTAG	Keratinocyte	7811.310304541014	5214.4835702441405
P4_Tumor_TGCCAAAAGCTATGCT	Keratinocyte	7406.1915611425775	5098.265180649413
P6_Tumor_GGACAAGCACCGATAT	Tumor_KC_Basal	7547.258242373046	4868.458879379882
P4_Tumor_GTGGGTCGTTACGCGC	Keratinocyte	7513.621847177734	4745.8894792773435
P2_Tumor_ACTGATGAGGAGCGAG	Tumor_KC_Cyc	7295.296616953124	5000.525584145507
P6_Tumor_CTGAAGTGTTGGTTTG	Pilosebaceous	7344.611607138671	5625.507022934569
P6_Tumor_GCGCGATCACTACAGT	Pilosebaceous	7505.061885996093	5302.2902839306635
P1_Tumor_CTACGTCGTCTTTCAT	Pilosebaceous	7340.331996308592	5384.841588188476
P5_Tumor_GTGGGTCCAAACCCAT	Pilosebaceous	7261.8820782031235	5451.86922720703
P6_Tumor_CATTATCCATTCTCAT	Tumor_KC_Diff	7181.084918906249	5455.309481152343
P4_Tumor_CTACACCTCATGCTCC	Keratinocyte	7396.430617070311	5829.241864033202
P4_Tumor_ACTGTCCAGTCGCCGT	Keratinocyte	7265.614443134764	5808.202847563475
P6_Tumor_TGAAAGAAGACTCGGA	Keratinocyte	7784.617276562499	5697.705396171874
P6_Tumor_TAGACCATCGCGTAGC	Tumor_KC_Diff	7468.809063789061	5994.095253808593
P6_Tumor_CTAGAGTCAGGTCCAC	Tumor_KC_Diff	7536.406504111327	5831.779162246093
P2_Tumor_TTGCCGTCAGTGGAGT	Tumor_KC_Cyc	7243.2764571777325	5976.130797910156
P7_Tumor_TGAGAGGAGTAGCGGT	Tumor_KC_Cyc	7404.765024199218	6094.004236586913
P7_Tumor_GCTGGGTCAAGTACCT	Tumor_KC_Cyc	7396.477946445311	6203.718534726561
P2_Tumor_ACGAGGACATTTGCCC	Tumor_KC_Diff	7290.625799257812	6245.173151054686
P7_Tumor_GTACGTAAGGTGCAAC	Tumor_KC_Cyc	7676.79948126953	6016.683198027343
P7_Tumor_TGCGCAGAGACTAGAT	Tumor_KC_Basal	7348.386124794922	6567.2865240039055
P4_Tumor_AGCATACAGCCGGTAA	Keratinocyte	7591.608824833983	6399.242838544921
P4_Tumor_GATCGATTCTTTCCTC	Keratinocyte	7258.851519160155	6252.291784863281
P7_Tumor_ACGGGTCGTCAAACTC	Tumor_KC_Diff	7353.059161054685	6684.256637187499
P10_Tumor_CCCATACCAAGGGTCA	Tumor_KC_Basal	7580.217975410154	6632.300815781249
P4_Tumor_GACTAACGTTGCGTTA	Keratinocyte	7328.868673779295	7082.071866406249
P4_Tumor_CAGCATACAATCGGTT	Keratinocyte	7448.614211093749	6677.358380781249
P4_Tumor_GGCAATTTCTCCTATA	Keratinocyte	7234.456184433593	7203.4532252441395
P4_Tumor_AGCATACAGATCGATA	Keratinocyte	7470.116537773436	6776.60142446289
P4_Tumor_AGCTTGAGTGCTAGCC	Keratinocyte	7543.502952275389	7135.656114121093
P4_Tumor_CATGCCTCACCACGTG	Keratinocyte	7353.520622460936	7465.247528320311
P4_Tumor_GAGGTGAGTTACTGAC	Keratinocyte	6855.7309628124995	7512.471891269531
P8_Tumor_CAAGATCGTACCATCA	Keratinocyte	7595.371510146484	7196.91511580078
P4_Tumor_CGAGAAGCAGCGTCCA	Keratinocyte	7476.571081289062	7318.0280283398415
P4_Tumor_GCAGCCAAGGGCTTCC	Keratinocyte	7388.927432089843	7298.340487382811
P8_Tumor_CGATCGGTCAGCAACT	Keratinocyte	7203.364482666014	8042.220711386718
P4_Tumor_CTAGAGTAGCAGCCTC	Keratinocyte	7355.9307229785145	7773.073346191405
P4_Tumor_TGGTTAGAGCTGCGAA	Keratinocyte	7251.973229833983	7602.132955078124
P7_Tumor_AGCTCTCTCCGGCACA	LC	7464.766839355468	7835.339576132812
P6_Tumor_GCGCCAATCAGGATCT	Keratinocyte	7537.588259443358	7926.294802539061
P10_Tumor_TTTACTGAGGATATAC	Fibroblast	7381.022686943358	8093.99756859375
P5_Tumor_GTCACAAAGTTGTAGA	Mac	7524.73019939453	8064.13125392578
P9_Tumor_TTAGTTCGTGAAAGAG	CD1C	7533.424753486326	8206.67549908203
P7_Tumor_ATTATCCGTCCAAGTT	CD1C	7596.233792197265	8272.177875039062
P8_Tumor_GCGGGTTCAGCTGTAT	CD1C	7253.098042011717	8030.057801533201
P6_Tumor_TATCTCATCTGCAGTA	CD1C	7522.848117216796	8842.579670195311
P10_Tumor_GAGCAGACAACACCTA	Keratinocyte	7207.401530449218	8559.862085761717
P1_Tumor_GCATGTACAAAGGTGC	Melanocyte	7454.8579909863265	8327.040755400389
P2_Tumor_AAAGTAGGTAAATGTG	Pilosebaceous	7484.401134765623	8542.259995390625
P10_Tumor_AGCTCCTAGCTACCTA	Mac	7097.377003046875	8799.848639785156
P5_Tumor_TTGACTTAGGCGCTCT	CD1C	7277.686391845702	8775.095376660154
P5_Tumor_GGCAATTGTGAACCTT	CD1C	7471.580050791014	9052.959481591795
P4_Tumor_AGGCCACCAGGACCCT	Pilosebaceous	7519.799070136717	8911.17324595703
P5_Tumor_CTAGAGTGTATAAACG	CD1C	7405.298958710936	8857.824905595702
P4_Tumor_CAGAATCTCCGCAAGC	Mac	7210.854356259765	9130.958291591796
P2_Tumor_ATCATGGCACAAGACG	Melanocyte	7389.981250205077	9361.837638535155
P4_Tumor_GGACATTCAAGGTGTG	Pilosebaceous	7094.864109042968	9345.12445298828
P1_Tumor_ATTCTACCATACGCCG	Tumor_KC_Basal	7262.935156796874	9347.571529580076
P10_Tumor_GGGTCTGTCGTACCGG	Pilosebaceous	7359.859061103514	9285.436194941405
P2_Tumor_CAGAATCTCCGAATGT	Pilosebaceous	7537.369361083983	9439.261840341796
P1_Tumor_AAGGCAGAGACTCGGA	Tumor_KC_Diff	7568.439616728514	9567.622802949218
P1_Tumor_AAGGCAGAGGCTCAGA	Tumor_KC_Diff	7281.794433691405	9766.523022343748
P1_Tumor_AAGGTTCAGTCTTGCA	Tumor_KC_Basal	7356.8617805273425	9751.795451982422
P10_Tumor_TTTGTCATCACTATTC	LC	7230.22316345703	9661.834881972654
P1_Tumor_AAACCTGAGTCAAGCG	Tumor_KC_Diff	7140.555443955077	9629.29519713867
P1_Tumor_AAGGCAGAGACTCGGA	Tumor_KC_Diff	7667.449711142577	2721.7422663085936
P1_Tumor_AAGGCAGAGGCTCAGA	Tumor_KC_Diff	7772.5615973242175	2673.7996431176757
P1_Tumor_AAGGTTCAGTCTTGCA	Tumor_KC_Basal	7590.194120234373	2601.6465655712886
P10_Tumor_TTTGTCATCACTATTC	LC	7937.847607167968	2761.551077573242
P1_Tumor_AAACCTGAGTCAAGCG	Tumor_KC_Diff	7702.166547226561	2822.0688938452145
P8_Tumor_TGAGAGGGTCCGAATT	Keratinocyte	7497.789431718749	2983.0719650122064
P8_Tumor_ATTATCCTCACAATGC	Keratinocyte	7610.734329462889	3099.650501569824
P4_Tumor_GAACCTACATGGTAGG	Keratinocyte	7552.979920097655	3294.3019851562494
P4_Tumor_AAACGGGTCATGTAGC	Keratinocyte	7609.560708867186	3228.650965380859
P1_Tumor_GGCAATTCAGCGATCC	Tumor_KC_Diff	7621.256241142577	2961.83346262207
P10_Tumor_TAGAGCTTCACTCCTG	Pilosebaceous	7813.635360087889	3775.9349491748044
P4_Tumor_TGCGTGGCACTCAGGC	Keratinocyte	7430.156494365233	3670.9510002099605
P4_Tumor_TATGCCCCAGCTGTTA	Keratinocyte	7501.316949199218	3482.245823999023
P4_Tumor_GTCACAATCGTTTATC	Pilosebaceous	7600.165088408202	3857.6313665966795
P7_Tumor_TGCCCTAAGAGCTGCA	Keratinocyte	7757.447996748045	3681.676280297851
P1_Tumor_AAGGCAGAGACTCGGA	Tumor_KC_Diff	7434.0190150781245	4359.6625517187495
P1_Tumor_AAGGCAGAGGCTCAGA	Tumor_KC_Diff	7733.460138359374	3618.5607099316403
P1_Tumor_AAGGTTCAGTCTTGCA	Tumor_KC_Basal	7661.995000673827	3898.004432753906
P10_Tumor_TTTGTCATCACTATTC	LC	7663.451118476561	4033.007777333984
P1_Tumor_AAACCTGAGTCAAGCG	Tumor_KC_Diff	7464.418524736327	4243.765853969726
P1_Tumor_AAGGCAGAGACTCGGA	Tumor_KC_Diff	7614.806874277343	4505.735053876952
P1_Tumor_AAGGCAGAGGCTCAGA	Tumor_KC_Diff	7786.708643320311	4257.286895029296
P1_Tumor_AAGGTTCAGTCTTGCA	Tumor_KC_Basal	7448.1712377246085	4532.411812382812
P10_Tumor_TTTGTCATCACTATTC	LC	7794.954307871093	4151.246169863281
P1_Tumor_AAACCTGAGTCAAGCG	Tumor_KC_Diff	7889.340913964842	4329.174299482422
P6_Tumor_TGTGGTATCTCTGAGA	Tumor_KC_Basal	7703.8105034863265	4851.766030673827
P6_Tumor_CCACTACTCGCCTGAG	Tumor_KC_Diff	7453.029893876952	4635.8050506347645
P1_Tumor_CGTCAGGGTGCACCAC	Tumor_KC_Diff	7285.406996142577	4592.6547115429685
P1_Tumor_GACGCGTGTAGCGCTC	Pilosebaceous	7376.05014448242	4772.472318554686
P6_Tumor_CAGAGAGAGTCACGCC	Tumor_KC_Diff	7816.9210540429685	4762.4163054101555
P9_Tumor_TGACTTTTCGCGGATC	Tumor_KC_Diff	7646.683947861327	5285.547887285155
P4_Tumor_GGCAATTGTCGAACAG	Keratinocyte	7715.892065976562	5105.0281046240225
P4_Tumor_CCTTCCCTCTCGTATT	Pilosebaceous	7374.5008469726545	5102.911594135741
P6_Tumor_CGCTATCCACGGACAA	Tumor_KC_Diff	7601.601978652343	5030.058374624023
P6_Tumor_CGCGTTTCACAGTCGC	Tumor_KC_Diff	7635.84108385742	5134.019935136718
P6_Tumor_CGACCTTCACATGTGT	Pilosebaceous	7685.956975810545	5450.090308276366
P6_Tumor_CCTATTATCACAGGCC	Pilosebaceous	7452.722252939452	5839.276431054686
P6_Tumor_CTAGCCTCAATGGTCT	Pilosebaceous	7596.330669511717	5655.109698193359
P9_Tumor_TGCACCTCAGACTCGC	Pilosebaceous	7425.347386152342	5510.265541220702
P1_Tumor_ACTGATGTCTGACCTC	Pilosebaceous	7694.886697734374	5807.75913467285
P4_Tumor_TGCCAAAAGACTAAGT	Keratinocyte	7480.817413652342	5840.436740263671
P1_Tumor_ATTATCCGTTGTCGCG	Tumor_KC_Basal	7587.13915698242	5722.924927592772
P4_Tumor_GTAACTGTCTGTCTCG	Keratinocyte	7585.558060048827	5951.711058974609
P4_Tumor_GTAACTGTCTCGTTTA	Keratinocyte	7700.61133354492	6179.3764455468745
P6_Tumor_CGTCTACTCGCGATCG	Tumor_KC_Cyc	7675.297513134764	6069.34674149414
P10_Tumor_TGCACCTCAGGGTTAG	Pilosebaceous	7575.85258008789	6322.083385429686
P6_Tumor_TGATTTCAGTAGCCGA	Tumor_KC_Diff	7287.021371542968	6238.274894648436
P7_Tumor_CAGCAGCCATTTCAGG	Tumor_KC_Cyc	7626.26354111328	6125.531516508788
P2_Tumor_GAACGGAAGCAGCGTA	Tumor_KC_Cyc	7645.443030810546	6307.297392871093
P10_Tumor_CATCAAGCAAGCTGTT	Tumor_KC_Diff	7433.735778349608	6301.166759765624
P4_Tumor_TAAGTGCTCGGCCGAT	Keratinocyte	7707.519943251952	6906.661807441406
P4_Tumor_TTCTCAAGTCAAAGCG	Keratinocyte	7305.313435458984	6750.498534628905
P9_Tumor_TGCTGCTCACCGAAAG	Tumor_KC_Diff	7735.124061699217	6734.197262548827
P4_Tumor_TCTATTGAGCCTTGAT	Keratinocyte	7627.334368222655	6548.378438691405
P8_Tumor_CCGTGGATCCCAACGG	Keratinocyte	7525.0881277929675	7048.515339531249
P8_Tumor_TTTGCGCAGCACACAG	Keratinocyte	7468.674470878905	6944.30640908203
P8_Tumor_GGCAATTCACTTAACG	Keratinocyte	7604.40772316406	7299.701946435545
P4_Tumor_TGACTTTCAACGATCT	Keratinocyte	7776.757642226562	7083.874080263671
P7_Tumor_TGCCCATCAAGCCGTC	Tumor_KC_Basal	7626.531987412109	7224.691542753905
P7_Tumor_CACAAACAGTACACCT	Tumor_KC_Diff	7676.323968955077	7078.408276972656
P4_Tumor_CGGACGTCATACTACG	Keratinocyte	7854.478392148437	7463.676784687498
P10_Tumor_CATGGCGGTTCGTTGA	Tumor_KC_Basal	7703.116832333983	7563.953679404296
P4_Tumor_CTGATAGTCCGCTGTT	Keratinocyte	7507.73747472656	7449.080109628905
P10_Tumor_TGACTTTAGGGAGTAA	TSK	7507.767795107421	7520.8136936132805
P4_Tumor_CGCCAAGGTTGGTTTG	Keratinocyte	7442.649970322264	7672.62266392578
P5_Tumor_CTCTACGCAGCATGAG	Pilosebaceous	7472.43789571289	7870.468325683592
P9_Tumor_GCTCCTAGTCACCCAG	Pilosebaceous	7660.752604580078	7951.271401152342
P7_Tumor_TAGTGGTTCTACTCAT	Keratinocyte	7370.598392099609	7820.581685390624
P7_Tumor_GACTAACCATTAACCG	Tumor_KC_Diff	7566.655151386717	7875.825419316405
P6_Tumor_TGGGAAGTCCGAGCCA	Pilosebaceous	7702.011987236327	7843.756809667967
P6_Tumor_TCGGTAAGTCTGCCAG	ASDC	7445.206496093749	8206.404094697264
P2_Tumor_CCGTTCAAGCGTTTAC	ASDC	7652.725838388671	8431.99364446289
P8_Tumor_AGAGTGGAGGACACCA	CD1C	7339.031178017577	8452.802299990233
P2_Tumor_AACTCCCGTTCCACTC	LC	7720.92229111328	8104.157114746093
P9_Tumor_GGTGCGTTCCTGCCAT	ASDC	7487.0256965136705	8574.556377656249
P2_Tumor_CGTCCATCAGGTGCCT	LC	7739.4206815234365	8764.575683544921
P4_Tumor_CTCAGAAAGTAGGTGC	Keratinocyte	7663.876343330076	9083.780518496093
P7_Tumor_AGCTTGATCTGATACG	LC	7663.661142578124	8582.505494091796
P6_Tumor_ACGATACTCGCAGGCT	Pilosebaceous	7794.063924003905	8635.402726347655
P6_Tumor_GGACAGACACATGTGT	Keratinocyte	7737.867686406249	8871.51122970703
P4_Tumor_TGAGAGGAGTTCCACA	Keratinocyte	7720.928946806639	9399.360958652343
P7_Tumor_AGTCTTTCAGATTGCT	Melanocyte	7366.650826416014	9157.479750585935
P8_Tumor_CGAGCCAGTGATAAGT	Keratinocyte	7879.393610478514	9314.439488037107
P7_Tumor_TCAGATGGTCTCCATC	Tumor_KC_Basal	7623.860096289061	9018.275184453123
P4_Tumor_GCGGGTTGTTCCTCCA	Melanocyte	7591.56963019531	9035.176208457031
P5_Tumor_TGACTAGTCTGGTGTA	Pilosebaceous	7357.0851160156235	9652.33942611328
P2_Tumor_TGAGCCGCAGATGGCA	Pilosebaceous	7577.721350878905	9439.636777734373
P5_Tumor_TCAGCAATCACGCATA	Pilosebaceous	7648.98164111328	9497.8696575
P5_Tumor_GCTGCTTTCGGTCTAA	Pilosebaceous	7847.898129980467	9562.60293111328
[truncated: 1,231 more rows]
