# Supplementary material for: Reconstructing single-cell resolution from spatial transcriptomics with CellRefiner
Source: Nat Commun. 2026 Feb 27;17:3304. doi: 10.1038/s41467-026-70090-2 (PMC13066420; doi:10.1038/s41467-026-70090-2)
Supplement: Supplementary file 4 — Source Data [file 41467_2026_70090_MOESM4_ESM.zip › 656521_2_data_set_12202855_t9jsk3/Fig 6/fig6_mouse_cortex.csv]

	Cell_Type	x	y
F2S4_160503_008_D01	Vip	5636.42043828125	696.62668046875
F2S4_160901_007_A01	Astro	5527.6641234375	949.321376171875
F2S4_170828_023_C01	Serpinf1	5650.459409375	505.8410109375
F2S4_160414_008_D01	Vip	5523.33723359375	620.0046862792968
F1S4_170426_015_E01	Vip	5377.974216015625	697.791910546875
FJS4_170511_010_G01	L5 PT	1691.274763671875	4409.45545625
FJS4_170511_010_E01	L5 PT	1786.200795703125	4217.83891015625
F2S4_160818_009_B01	L5 PT	1721.1586994140625	4261.978419921875
FJS4_170511_009_B01	L5 PT	1880.9599740234376	4178.36645859375
FJS4_170405_007_D01	L5 PT	1714.6499509765624	4089.363491015625
F1S4_161209_004_D01	L6 CT	4764.406440625	1207.2388514648437
F2S4_171121_019_F01	L6 CT	5236.15760703125	1014.3660568359375
F2S4_160330_028_F01	L6 CT	5430.291334375	916.0576432617188
F2S4_171121_019_D01	L6 CT	5122.677377734375	1091.3144495117187
F2S4_160330_028_C01	L6 CT	5340.37511328125	1282.2310337890624
F2S4_161104_003_G01	Lamp5	1303.5550349609375	1156.64672265625
F2S4_160405_014_C01	Lamp5	1151.365229296875	827.3754612304688
F2S4_160614_005_D01	Sst	1218.6713188476563	1130.9566622070313
F2S4_160414_009_D01	Lamp5	1443.9883572265626	1267.1797145507812
F2S4_160405_039_B01	Lamp5	1219.7034536132812	1047.6889073242187
F2S4_160707_005_D01	Vip	4541.863001953125	235.22343232421875
F2S4_160502_003_A01	Vip	4472.972609765625	668.3365368652344
F2S4_160419_015_E01	Vip	4638.609080078125	338.35402717285154
F2S4_160115_029_A01	Vip	4535.6155984375	506.4730117675781
F2S4_160407_001_E01	Vip	4485.386008984375	370.129987890625
F2S4_160321_007_C01	L4	3069.67346015625	1164.3624549804688
F2S4_160701_033_G01	L4	3124.930951171875	944.414940234375
F2S4_160429_013_H01	Pvalb	3181.089096875	1182.3251534179687
F2S4_160808_015_D01	L5 IT	3216.03436953125	1136.87754609375
F2S4_160919_004_G01	L5 IT	3107.7820078125	1058.452425390625
F2S4_160127_012_H01	L4	1313.581279296875	3192.0403859375
F2S4_160919_009_F01	L5 IT	1290.0230051757812	3012.40112578125
F2S4_160420_022_D01	L5 IT	1428.46999296875	3195.81745
F2S4_160420_022_C01	L5 IT	1175.407023828125	3316.247709765625
F2S4_160701_034_B01	L4	1273.3947326171874	3267.04476328125
F2S4_160504_010_H01	Vip	2038.15700625	6615.79841875
F1S4_160108_012_B01	Sst	2075.3760443359374	6451.7022359375
F2S4_160506_004_F01	Vip	1983.4856837890625	6506.13628046875
F2S4_161107_005_E01	Vip	1821.413551171875	6519.4567953125
F2S4_160205_025_C01	Sncg	1895.48335390625	6606.79122578125
F2S4_161207_008_A01	L6 CT	4800.772796484375	1454.61611484375
F2S4_160113_018_D01	L6 CT	5043.367431640625	1142.8172474609376
F2S4_160113_018_F01	L6 CT	5159.90626875	1585.2078140625
F2S4_161017_011_A01	Vip	5116.4771390625	1333.9799126953126
F2S4_170526_014_F01	NP	4808.57599375	1479.21678046875
F2S4_160120_011_G01	L6 IT	2433.0516060546875	4379.194040234375
F2S4_160926_005_C01	L5 IT	2515.2822189453127	4351.018537890625
F2S4_160901_020_A01	L6 CT	2567.600791015625	4305.202737890625
F2S4_161121_003_B01	L6b	2499.344862890625	4460.62155859375
F2S4_170203_009_C01	L6 IT	2503.8014560546876	4248.034424609375
F2S4_160229_008_B01	L5 IT	1387.01661796875	3063.639913671875
F2S4_160624_019_D01	L5 IT	951.3216016601563	3383.558402734375
F2S4_160210_014_H01	L5 IT	964.9990025390625	3518.35584921875
F2S4_160808_026_E01	L5 IT	1069.6594868164063	3146.313746875
F2S4_160919_004_A01	L5 IT	1392.557194921875	3454.357355859375
F2S4_170203_022_F01	L6 IT	2477.170925390625	4812.780448828125
F2S4_160113_022_H01	L6 IT	2099.3858572265626	4951.732601171875
F2S4_160120_011_E01	L6 IT	2180.6499138671875	4798.234940234375
F2S4_160127_019_D01	L6 IT	2349.7563921875	4665.661671484375
F2S4_160113_022_D01	L6 IT	2304.4458375	4815.024332421875
F2S4_170116_002_B01	L5 IT	2419.95900078125	1908.8528103515625
F2S4_160901_002_H01	L5 IT	2409.481621484375	2244.236037890625
F2S4_160301_010_B01	L5 IT	2271.709559375	2040.19413984375
F2S4_160526_003_D01	Lamp5	2307.70279609375	2315.736002734375
F2S4_160328_013_F01	L5 IT	2461.0368337890627	2117.12452265625
F2S4_160505_006_A01	Lamp5	2252.1944591796873	698.9224130859375
F2S4_160415_023_F01	Lamp5	2283.25848515625	619.5088497070312
F2S4_161004_028_H01	Lamp5	2300.481729296875	737.3969728515625
F2S4_171006_005_C01	Sncg	2453.8038142578125	599.9589008300782
F2S4_160525_019_H01	Serpinf1	2428.700972265625	476.3156572265625
F2S4_160128_020_E01	Sst	2157.95506328125	3076.466166796875
F2S4_160808_008_E01	Sst	2387.277963671875	3103.5552625
FJS4_170427_012_F01	L5 PT	2692.3668244140626	3146.31568515625
F2S4_160927_004_D01	L5 IT	2238.72841171875	3170.058984375
F2S4_160602_002_D01	Sncg	2182.94984609375	2951.939349609375
F2S4_170209_001_G01	Lamp5	711.7757213867187	2290.338703515625
F2S4_160616_013_F01	Sst	619.2813843261719	1933.4098646484374
F2S4_160707_001_F01	Vip	712.1053907226562	1963.869146875
F2S4_170830_002_B01	Sst	876.23234375	1905.3240078125
F2S4_160526_015_F01	Lamp5	557.333067578125	1998.9725509765624
F2S4_160621_004_F01	Pvalb	916.13444765625	4710.1281046875
F2S4_160613_020_H01	Sst	1105.213460546875	4445.230636328125
F2S4_161010_014_H01	Sst	815.8594862304687	4560.677575
F2S4_160115_015_H01	Sst	847.0084735351562	4230.554358203125
F2S4_160608_001_G01	Pvalb	1160.1246453125	4498.178019140625
F2S4_170302_002_E01	Pvalb	420.03644970703124	6157.875596875
F2S4_160627_016_D01	Pvalb	402.207250390625	6028.7046578125
F2S4_160425_007_C01	Pvalb	176.01200908203126	6194.837328125
F2S4_160607_007_H01	Pvalb	187.46028557128906	6020.23243046875
F2S4_160613_024_E01	Pvalb	236.13634260253906	6110.72044453125
F2S4_160601_014_D01	Vip	4657.444328125	688.4701506835937
F2S4_170519_001_A01	Vip	4617.120325	569.9655329589843
F2S4_160304_002_C01	Lamp5	4792.27181796875	656.4636354492187
F2S4_160603_004_A01	NP	4554.06480546875	884.1904419921875
F2S4_161107_004_B01	Vip	4604.15645390625	1089.86905703125
F2S4_160628_009_D01	NP	2596.7598095703124	3293.846347265625
F2S4_160623_004_F01	L6 CT	2757.021910546875	3088.17758515625
F1S4_170426_006_G01	L6 IT	2846.943946484375	3233.205603125
F2S4_160627_002_D01	L6 CT	2881.533221484375	3370.679816015625
F2S4_170519_005_F01	L6 IT	3043.242087890625	3451.382094140625
F2S4_160330_019_F01	L2/3 IT	1211.375708984375	2027.0382173828125
F2S4_160301_005_G01	L5 IT	1420.81119765625	2158.231914453125
F2S4_160808_005_F01	L5 IT	1358.3114802734376	1832.5494615234375
F2S4_160210_015_G01	L5 IT	1268.3866984375	1946.55964921875
F2S4_160210_004_D01	L5 IT	1313.7155052734374	2046.3777416015625
F2S4_170105_003_A01	L5 PT	1938.902469140625	3537.380402734375
F2S4_170404_004_D01	Sst	1921.19142421875	3426.2286953125
F2S4_160321_011_G01	Sst	1685.90669375	3437.03719765625
FJS4_170511_007_C01	L5 PT	1809.6512529296874	3544.051966796875
F2S4_170609_001_A01	L5 PT	2124.42021328125	3486.04470078125
F2S4_160808_006_F01	L5 IT	2510.2155517578126	1535.3460134765626
F2S4_160301_009_E01	L5 IT	2577.077694140625	1656.2212703125
F2S4_160330_024_C01	L4	2429.347066015625	1593.772109765625
F2S4_170126_019_G01	L4	2671.061075390625	1615.031178515625
F2S4_160808_020_E01	L5 IT	2579.616842578125	1551.77827734375
F2S4_160202_014_E01	Sst	780.3009090820312	6285.45779140625
F2S4_170518_012_G01	Sst	905.0324572265625	6409.64993203125
F2S4_170707_019_G01	Sst	814.4979244140625	6463.69567421875
F2S4_161017_023_C01	Vip	1182.9775465820312	6068.797359375
F2S4_160623_020_B01	Sst	1036.7589393554688	6447.58080390625
F2S4_160114_019_B01	Vip	4747.301431640625	581.5359413574218
F2S4_170420_007_B01	Pvalb	4834.59225078125	598.9358921386719
F2S4_160524_009_B01	Lamp5	4808.821509375	404.0099730957031
F2S4_160121_010_A01	Pvalb	5003.131297265625	787.2757333984375
F2S4_160121_010_B01	Pvalb	4724.28724921875	438.78871508789064
F2S4_170201_009_C01	L6b	1882.2247025390625	6272.533978125
F2S4_160128_022_C01	L6 CT	1811.2147998046876	6320.158840625
F2S4_161207_006_E01	L6 CT	1896.42277421875	6454.200034375
F2S4_160113_023_H01	L6b	1700.6736509765626	6167.205190625
FYS4_171003_504_G01	Lamp5	1583.206538671875	6441.98175546875
F2S4_161207_018_H01	L6 CT	4398.97129296875	1519.2815384765624
F2S4_160706_024_H01	L6 CT	4472.614996875	1579.52865
F2S4_160317_031_G01	L6 CT	4298.33056171875	1618.279091796875
F1S4_161209_006_E01	L6 CT	4641.22026796875	1604.1874640625
F2S4_160706_020_A01	L6 CT	4536.13828828125	1613.2991626953126
F2S4_160708_001_E01	Vip	1305.034751171875	6451.0664796875
F2S4_170908_005_G01	Sst	1519.5435294921874	6886.64414921875
F2S4_160415_011_F01	Vip	1160.1806939453124	6779.47270234375
F2S4_161111_004_C01	L6 CT	1317.8088322265626	6816.999765625
F2S4_170908_005_B01	Sst	967.4308994140625	7116.31497109375
F2S4_171121_018_H01	NP	5233.871404296875	1017.2805857421876
F2S4_170203_006_G01	L6 IT	5166.260277734375	1098.5553836914062
F2S4_160628_008_B01	NP	5300.541818359375	955.026383984375
F2S4_160115_012_E01	Vip	5103.647332421875	1038.669034765625
F2S4_160225_006_F01	NP	5351.60422265625	1060.0984299804688
F2S4_160420_007_A01	Lamp5	1450.6521681640625	3423.0137328125
F2S4_160129_022_F01	Lamp5	1856.281938671875	3344.4228890625
F1S4_180124_302_B01	Lamp5	1513.44618125	3656.269405859375
F2S4_160629_020_H01	Lamp5	1561.3716388671876	3570.338291015625
F1S4_180124_301_B01	Lamp5	1474.9506234375	3538.966562890625
F2S4_160121_006_D01	Pvalb	1081.9107165039063	4195.541245703125
F2S4_160404_027_G01	Lamp5	1244.0208071289062	3872.92563828125
F2S4_160608_004_B01	Pvalb	1354.4249840820312	3887.51055859375
F2S4_160908_005_F01	L5 IT	1078.2350083984375	3781.5918875
F2S4_160624_023_F01	L5 IT	1358.9491748046876	3961.34615234375
F2S4_160623_005_C01	NP	2615.732837109375	4587.853893359375
F2S4_170605_004_E01	L6b	2477.0161859375	4348.041983984375
F2S4_170221_002_E01	NP	2561.8975599609375	4472.53488125
F2S4_160127_019_H01	Sst	2630.03509140625	4387.570645703125
F2S4_170714_008_C01	L6b	2636.3004240234377	4447.109476953125
F2S4_160426_012_G01	L6 IT	2124.5082435546874	4094.20370234375
F2S4_170803_007_A01	L6 IT	2259.57656484375	4086.80851328125
F2S4_160420_008_D01	L6 IT	2058.3543814453124	4170.293194140625
F2S4_160701_018_F01	L6 IT	2199.450111328125	4521.571781640625
F2S4_170116_015_B01	L5 IT	2123.9723087890625	4339.994240234375
F2S4_160819_011_C01	Vip	4800.299855859375	1188.831559765625
F2S4_170518_002_E01	Vip	4817.482073046875	1192.3520438476562
F2S4_160205_025_B01	Vip	4337.25512578125	1437.6902353515625
F2S4_170807_016_F01	Sst	4462.50686015625	1415.9042771484376
F2S4_161028_007_B01	Sst	4610.0740265625	1582.549461328125
F2S4_160321_024_C01	L6 IT	2094.3314658203126	5103.0202984375
F2S4_160706_023_H01	L6 IT	1847.6141064453125	4995.6214265625
F2S4_170828_003_H01	L6 IT	1880.12570546875	5114.50590703125
F2S4_160706_033_A01	L6 IT	1894.14529375	5197.35063203125
F2S4_160706_014_F01	L6 IT	2023.270037109375	5212.8381453125
F2S4_161207_002_D01	L6 CT	1005.3082262695312	6872.2601640625
F2S4_161207_015_A01	L6 CT	1299.6201625	6976.18240546875
F2S4_161207_002_F01	L6 CT	1020.8456502929688	7000.0678453125
F2S4_160901_012_G01	SMC	857.5935889648438	7005.19589140625
F2S4_180122_027_E01	NP	1044.9084428710937	7156.48585
F2S4_160624_002_H01	L5 IT	3556.60201484375	2529.279032421875
F2S4_170125_001_C01	L6 CT	3592.839475	2600.747984765625
F2S4_160624_005_B01	L6 CT	3460.1692921875	2573.3637857421877
F2S4_160701_030_D01	L6 CT	3435.413241015625	2484.82422890625
F2S4_160623_013_H01	L6 CT	3426.364375	2383.497023046875
F2S4_160701_038_H01	L4	749.3337971679688	4782.497388671875
F2S4_160622_006_C01	L4	825.4717459960938	4886.203188671875
F2S4_160426_023_F01	L4	721.5082353515625	4979.75530234375
F2S4_160129_021_G01	L4	800.9738900390626	4697.40070390625
F2S4_160808_004_B01	L5 IT	674.2434893554688	5050.719332421875
F2S4_160408_002_H01	Pvalb	2816.80141171875	2834.158397265625
F2S4_160627_015_H01	Pvalb	2737.938239453125	2637.5144341796877
F2S4_160627_015_G01	Pvalb	3056.959950390625	2551.360578515625
F2S4_170210_010_D01	Pvalb	2915.13558828125	2576.965273828125
F2S4_161006_001_A01	Pvalb	3279.093765625	2803.18563203125
F2S4_160330_019_B01	Lamp5	4919.8733953125	1085.076656640625
F2S4_160120_011_B01	L6 IT	4793.31332109375	892.6985275390625
F2S4_160321_025_E01	NP	4801.93479609375	1012.1443827148438
F2S4_160422_022_F01	Vip	4956.175787890625	1274.9548067382811
F2S4_160119_007_H01	Lamp5	5047.80125	1231.6108806640625
F2S4_170908_011_C01	Sst	3927.36614375	1430.5447615234375
F2S4_160415_010_E01	Sst	4120.5378375	1655.448865234375
F2S4_160505_002_A01	Sst	3772.85863828125	1639.175701953125
F2S4_160526_001_D01	Pvalb	4131.86256875	1581.892383984375
F1S4_161209_008_F01	L6 CT	3998.768225390625	1484.318659765625
F2S4_170421_010_B01	Sst	935.6447829101562	1449.1417625
F2S4_160630_003_F01	Sncg	1090.4474724609374	1305.6383642578126
F2S4_160613_026_A01	Pvalb	1373.653137890625	1433.289529296875
F2S4_160516_015_C01	Lamp5	1187.7708353515625	1359.390618359375
F2S4_161107_009_G01	Vip	1344.4860431640625	1575.8531841796876
F2S4_160808_011_F01	L5 IT	1240.641171484375	4278.5891671875
F2S4_160808_004_F01	L5 IT	833.4013353515625	4222.176460546875
F2S4_160210_013_H01	L5 IT	1114.8064182617188	4213.9875453125
F2S4_160309_004_C01	L5 IT	1253.4481225585937	3828.653033203125
F2S4_160518_029_D01	L5 IT	1034.5643204101561	4246.522565234375
F2S4_170908_012_A01	Sst	3405.23000234375	913.9849745117187
F2S4_160408_002_B01	Pvalb	3594.681165234375	1178.0613384765625
F2S4_160404_033_A01	Sst	3338.1842078125	1152.8820958984375
F2S4_160201_005_B01	Sst	3587.36899921875	1083.6411978515625
F2S4_160114_002_F01	Sst	3569.04319609375	1116.9592026367188
F2S4_160919_006_C01	L5 IT	2039.3211056640625	1421.491534375
F2S4_160606_006_B01	L5 IT	2085.193600390625	1610.36993515625
F2S4_160808_003_G01	L5 IT	2216.7594474609373	1566.8159478515624
F2S4_160210_003_F01	L5 IT	2159.002704296875	1448.649116015625
F2S4_160808_026_A01	L5 IT	1984.2797330078124	1566.136095703125
F2S4_160505_023_D01	Vip	1404.3973474609375	738.1302892578125
F2S4_160505_023_A01	Vip	1621.89883203125	673.119528515625
F2S4_160525_013_H01	Sst	1596.6758166015625	903.3054486328125
F1S4_180124_307_A01	Lamp5	1523.2469388671875	333.42610861816405
F2S4_160613_003_E01	Sncg	1569.7666580078126	608.5244079589844
F2S4_170320_008_C01	VLMC	6302.4158140625	275.929519140625
F2S4_170320_008_D01	Meis2	6295.4535078125	433.62061118164064
F2S4_170324_041_G01	Astro	6286.11034609375	738.5852200195312
F2S4_161019_011_A01	Endo	6239.4979125	325.7995372314453
F2S4_171120_019_A01	Astro	6039.51574453125	440.39752890625
F2S4_160126_019_E01	Vip	3876.63550859375	1277.626808203125
F2S4_160419_007_A01	Vip	4116.746236328125	1253.8200302734374
F2S4_160129_018_G01	Vip	4397.3644578125	1487.9371078125
F2S4_160404_019_C01	Pvalb	4336.62066171875	1230.5210012695313
F2S4_160205_028_E01	Vip	4308.99369296875	1419.182718359375
F2S4_171215_005_B01	L2/3 IT	3028.659105859375	772.7228754882813
F2S4_160404_032_G01	L2/3 IT	2797.542972265625	571.6598734375
F2S4_160120_002_E01	L2/3 IT	3041.92114921875	263.38617431640625
F2S4_160516_016_B01	L2/3 IT	3132.81491015625	706.19403671875
F2S4_160126_022_E01	L2/3 IT	2916.346691015625	660.6206026367188
F2S4_161128_018_A01	L2/3 IT	307.16629443359375	3438.307741015625
F2S4_161116_001_A01	L2/3 IT	591.8803868652344	3665.36802109375
F2S4_160209_011_H01	L2/3 IT	812.2918373046875	3475.719799609375
F2S4_161128_010_D01	L2/3 IT	362.6345331542969	3396.601097265625
F2S4_160516_011_H01	L2/3 IT	300.1402268066406	3497.996466015625
F2S4_170126_018_A01	L4	1314.9972745117188	3485.578544140625
F2S4_160210_015_A01	L5 IT	1418.4011064453125	3455.932209375
F2S4_160622_006_E01	L5 IT	1215.73651875	3408.433658203125
F2S4_170516_001_B01	L4	1038.5478921875	3272.49262578125
F2S4_160808_029_G01	L5 IT	1101.144362109375	3669.003267578125
F2S4_171121_011_G01	Astro	2056.9287755859373	7235.6775609375
F2S4_170324_028_G01	Oligo	1751.511053125	6803.73481484375
F2S4_170323_001_B01	Astro	1843.7388361328126	7098.825859375
F2S4_161107_010_G01	Vip	1986.7442576171875	7189.5309609375
F2S4_170324_039_A01	Astro	1958.446805078125	7288.6184828125
F2S4_160610_004_C01	L4	4392.573349609375	271.4225104736328
F2S4_170116_012_H01	L4	4201.6562	275.4351362792969
F2S4_161004_004_B01	L4	4478.546460546875	275.92859038085936
F2S4_170126_007_G01	L4	4563.47580703125	593.3160071777344
F2S4_170518_016_F01	Vip	4107.970021875	516.8819455078125
F1S4_161209_007_A01	L6 CT	1769.7359041015625	5459.561965625
F2S4_161122_001_C01	L6 CT	2248.6141306640625	5413.0315859375
F2S4_160706_033_C01	L6 IT	1902.690852734375	5323.255244140625
F2S4_160620_037_D01	L6 CT	2033.1066529296875	5366.427228515625
F1S4_161209_008_H01	L6 CT	2061.248073828125	5401.14669140625
F2S4_160907_019_H01	L5 IT	2527.4678701171874	3566.373213671875
F2S4_160706_027_H01	L6 IT	2464.5299396484374	3942.60814140625
F2S4_160623_010_E01	L6 CT	2444.3243267578123	3672.20498515625
F2S4_161111_004_F01	L5 PT	2646.6075576171875	3380.168671875
F2S4_160901_017_F01	L6 CT	2664.596584375	3648.886492578125
F2S4_160525_021_C01	Lamp5	1011.30147265625	3501.679846484375
F2S4_160613_026_B01	Lamp5	1120.8161400390625	3450.415537890625
F2S4_160422_010_F01	Lamp5	895.5205842773438	3667.783442578125
F2S4_161019_012_H01	Lamp5	662.816917578125	3490.755047265625
F2S4_160525_003_F01	Lamp5	802.7389374023437	3382.3847734375
F2S4_170807_005_F01	Lamp5	4021.2526109375	1104.7828390625
F2S4_170908_003_E01	Sst	3770.823119921875	865.5422380859375
F2S4_160707_003_E01	Vip	3641.15695	1137.0331739257813
F2S4_170421_007_F01	Pvalb	3807.066394921875	1199.780264453125
F2S4_161011_002_F01	Sst	3732.95588828125	1181.03288515625
F2S4_161010_006_E01	Sst	2011.72466484375	3478.80134375
F2S4_160202_013_B01	Sst	1959.640786328125	3827.3185265625
F2S4_161103_004_H01	L5 PT	2030.1381751953124	3680.8878390625
F2S4_160114_008_H01	Sst	1837.7967119140626	3576.941369140625
F2S4_160919_005_H01	L5 IT	1921.4803896484375	3899.678119140625
F2S4_151223_008_D01	Pvalb	1957.8167021484376	2685.9330228515623
F2S4_160609_001_G01	Pvalb	2070.0624078125	2885.68405078125
F2S4_160405_040_D01	Lamp5	2150.7780923828127	2712.186234765625
F2S4_170404_001_H01	Sst	2197.6832064453124	2838.866482421875
F2S4_160405_025_G01	Sst	2173.1820392578124	2356.947415625
F2S4_171018_004_C01	Pvalb	3974.25639765625	1417.5178962890625
F2S4_160607_007_E01	Pvalb	3849.9395609375	1199.400361328125
F2S4_170707_020_H01	Pvalb	3912.6881859375	1398.645982421875
F2S4_160613_022_C01	Pvalb	3826.4656828125	1320.460239453125
F2S4_170406_008_C01	Pvalb	3741.28080625	1327.3414609375
F2S4_160229_001_D01	L5 IT	496.035569140625	3546.169862109375
F2S4_160908_007_D01	L2/3 IT	590.1593142578125	3518.67114296875
F2S4_160505_026_G01	Sst	521.4946914550782	3405.7242640625
F2S4_160129_009_A01	L6 IT	699.95923203125	3258.13642265625
F2S4_160516_016_C01	L2/3 IT	731.2890448242188	3434.6304984375
F2S4_171004_003_A01	Sst	3090.242823828125	1168.000851171875
F2S4_160502_015_C01	Sst	3417.168199609375	1476.011509375
F2S4_161010_025_H01	Sst	3298.161284375	1407.3149453125
F2S4_160321_024_D01	Sst	3373.9183609375	1386.4436943359376
F2S4_171006_013_H01	Sst	3508.62503125	1139.8321328125
F2S4_160428_010_G01	L6 IT	2179.943894921875	3917.487047265625
F2S4_160317_028_C01	L6 IT	2046.3170087890626	3916.710442578125
F2S4_180110_047_G01	L5 IT	2033.1144060546876	3800.984714453125
F2S4_160706_039_F01	L6 IT	2110.3277779296877	4202.07939140625
F2S4_160627_005_H01	L6 IT	2083.4002056640625	3984.59454375
F2S4_160126_009_A01	Vip	4890.03743203125	845.0216544921875
F2S4_160429_018_G01	Vip	5045.73698046875	826.604267578125
F2S4_161017_005_F01	Vip	4931.38743203125	942.5679197265625
F2S4_160518_031_E01	Vip	4844.669051953125	918.3033036132813
F2S4_151223_002_H01	Lamp5	5094.26895859375	1065.58756171875
F2S4_160603_028_C01	L5 IT	1950.0571162109375	2007.0527609375
F2S4_160629_012_D01	L5 IT	2099.854113671875	1681.86408515625
F2S4_160210_013_A01	L5 IT	1788.586173828125	1777.5536384765626
F2S4_170105_003_D01	L5 IT	2099.05005	1810.3668017578125
F2S4_151217_008_G01	L4	1865.245197265625	2037.2972169921875
F2S4_160516_003_G01	L5 IT	2681.5547685546876	1742.177905859375
F2S4_160209_003_G01	L5 IT	2698.9944541015625	2144.500483984375
F2S4_160404_012_A01	Pvalb	2659.7762404296873	2113.5566314453126
F2S4_160303_023_E01	Vip	2636.71182421875	1871.153724609375
F2S4_160328_012_F01	L5 PT	2584.6116318359377	1940.3292056640626
F2S4_160919_003_G01	L5 IT	3059.080430078125	2365.6943943359374
F2S4_160317_030_E01	L6 IT	3252.28798203125	2555.2646
F2S4_160831_003_E01	L5 IT	3128.75291875	2453.865031640625
F2S4_170203_011_G01	L5 IT	3186.21908125	2680.6725275390627
F2S4_160126_033_B01	L6 IT	2912.172925390625	2594.2124234375
F2S4_160603_027_F01	L5 IT	1190.8433341796874	2751.567587109375
F2S4_160328_008_E01	L5 IT	997.5248963867188	2886.11111875
F2S4_160719_011_F01	L4	1296.4299130859374	3066.335416796875
F2S4_160210_013_E01	L5 IT	1136.358409765625	3152.796328515625
F2S4_160906_002_E01	L5 IT	1462.8465416015624	3066.810941796875
F2S4_161128_010_C01	L6 IT	1721.20731796875	6034.9717671875
F2S4_170803_019_D01	L6 IT	1907.2579279296874	5999.42433515625
F2S4_160426_010_H01	L6 IT	1712.3621330078124	5488.985075
F2S4_170803_008_D01	L6 IT	2094.809090625	5657.8339234375
F2S4_170518_007_D01	L6 IT	1798.1440001953124	6219.53555390625
F2S4_170125_002_A01	L2/3 IT	3117.955723046875	508.2411684570312
F1S4_180124_307_F01	L2/3 IT	2843.12456328125	185.20763933105468
F2S4_160204_014_D01	Vip	2984.094789453125	541.8804029785156
F2S4_170609_007_H01	L2/3 IT	3013.483009765625	282.4423056640625
F2S4_170302_008_D01	Pvalb	3081.94794921875	557.0301303710937
F2S4_160127_009_A01	L4	2859.142842578125	702.300998828125
F2S4_160129_019_A01	L4	2949.63570234375	1021.1516564453125
F2S4_170516_006_H01	L4	3091.437128125	1164.648916796875
F2S4_160129_019_B01	L4	3178.36581171875	857.0535353515625
F2S4_160516_028_F01	L4	3244.312277734375	906.5298602539062
F2S4_160211_011_D01	L5 IT	1023.5159557617187	4777.56413984375
F2S4_160211_011_C01	L5 IT	1034.3584587890625	4658.7920796875
F2S4_170202_010_B01	L5 IT	1306.7190368164063	4684.209730859375
FJS4_170405_007_H01	L5 PT	1002.8420864257813	4604.12673359375
FJS4_170405_007_G01	L5 PT	1280.028015625	4603.9800703125
F2S4_180110_072_F01	Sst	1336.14448828125	4611.842708203125
F2S4_160602_015_B01	Sst	1428.678358203125	4632.13748203125
F2S4_160630_004_F01	Sst	1174.5329397460937	4561.19509609375
F2S4_160726_002_B01	Sst	1267.1732536132813	4856.2228234375
F2S4_170908_013_F01	Sst	1508.2016767578125	4764.84772265625
F2S4_160421_014_G01	Vip	5040.28911796875	548.3516779785157
F2S4_171122_007_D01	Lamp5	5037.484425	474.72828564453124
F2S4_160531_003_H01	Vip	5463.45338828125	329.65536416015624
F2S4_160304_016_E01	Vip	5200.864412890625	460.16609975585936
F2S4_160824_050_C01	Pvalb	5120.3808375	503.5154368652344
F2S4_161010_002_B01	Sst	2615.489259765625	2143.987485546875
F2S4_170420_009_C01	Pvalb	3020.987065625	2283.509492578125
F2S4_161010_002_E01	Pvalb	2670.636591796875	2378.596725
F2S4_160607_011_D01	Pvalb	2781.569596484375	2401.9993712890623
F1S4_170426_017_G01	Pvalb	2525.82921484375	2344.04298515625
F2S4_161004_015_H01	L2/3 IT	1242.4923916015625	1586.69770625
F2S4_160701_009_B01	L2/3 IT	1194.8449965820312	2051.98405859375
F2S4_160321_003_G01	L2/3 IT	1130.4526283203124	1930.819190234375
F2S4_160516_016_H01	L2/3 IT	1225.5653006835937	1719.5919220703124
F2S4_160330_002_B01	L2/3 IT	1135.354703125	1600.7287626953125
F2S4_160919_008_C01	L5 IT	2158.5774130859377	1865.834434765625
F2S4_160615_006_D01	L5 IT	2332.8531259765623	1825.236487890625
F2S4_160919_005_B01	Sst	2329.7208634765625	1670.2574955078126
F2S4_160908_007_A01	L5 IT	2225.184025390625	1817.257230078125
F2S4_160602_013_H01	Sst	2485.614724609375	1792.794182421875
F2S4_161010_026_F01	Sst	1055.1274654296874	5164.999748828125
F2S4_160405_040_A01	Sst	983.4158241210938	5193.60587265625
F2S4_160906_005_E01	L5 IT	1068.7811223632812	4914.5780109375
F2S4_160818_008_E01	Sst	1118.80501171875	5111.229888671875
F2S4_160202_013_D01	Sst	890.9659463867188	5150.624808984375
F2S4_160713_002_C01	L4	2027.0430630859375	1653.1780072265626
F2S4_160128_001_B01	L2/3 IT	1905.4359435546876	1395.3097158203125
F2S4_160229_007_F01	L5 IT	1883.6651685546874	1584.927086328125
F2S4_160713_002_G01	L4	1896.5954427734375	1656.2327384765624
F2S4_151217_011_B01	L2/3 IT	1632.68988984375	1575.380728125
F2S4_161128_001_H01	L6 IT	1702.2368748046874	4920.164460546875
F2S4_160127_023_H01	L6 IT	1683.2846837890625	5106.69204921875
F2S4_170123_002_A01	L6 IT	1675.3327234375	4797.713542578125
F2S4_160516_035_C01	L6 IT	1827.858982421875	4786.637234375
F2S4_160126_013_H01	L6 IT	1751.0738091796875	4813.74151328125
F2S4_160516_011_G01	L4	2018.637221875	2171.14894375
F2S4_160321_007_B01	L4	1806.335661328125	2001.733148046875
F2S4_160422_001_B01	L4	1946.111583203125	2115.987720703125
F2S4_160321_008_A01	L4	1886.386676953125	2051.815105078125
F2S4_160701_017_F01	L4	1585.157095703125	2043.386166015625
F2S4_160808_018_H01	L5 IT	2151.2852759765624	3824.136837890625
F2S4_161121_004_D01	L6 CT	2362.7039494140627	3632.454390234375
F2S4_160120_021_G01	L6 CT	2287.619294921875	3971.4620421875
F2S4_160706_010_D01	L6 IT	2130.969665625	3963.773203515625
F2S4_160229_008_A01	L5 IT	2103.6242322265625	3731.545788671875
F2S4_160115_024_F01	Lamp5	1687.2872345703124	864.2244491210937
F2S4_160808_020_D01	Lamp5	1572.93138671875	783.4929352539062
F2S4_161019_008_F01	Lamp5	1590.79135625	910.9961448242187
F2S4_160504_004_E01	Lamp5	1731.6606302734374	1171.7477911132812
F2S4_161020_005_B01	Lamp5	1875.96227734375	793.1867643554688
F2S4_160516_040_F01	Vip	1857.89168125	6982.76351640625
F2S4_160205_025_F01	Vip	1798.4368421875	6820.49125625
F2S4_160526_020_G01	Vip	1789.5664595703124	6950.5822328125
F2S4_160303_022_E01	Vip	1680.8805689453125	6789.41091640625
F2S4_160429_003_E01	Vip	1872.2364162109375	6876.73436328125
F2S4_170803_013_G01	Sst	1013.9725049804688	1037.557753515625
F2S4_170405_003_A01	Sst	1132.9654484375	1394.1215494140624
F2S4_170412_004_E01	Pvalb	1060.1032756835937	1093.3639396484375
F2S4_160329_016_B01	Vip	1114.22549921875	1018.0202823242188
F2S4_160115_022_B01	Vip	895.5633072265625	1104.6140470703126
F2S4_161103_007_C01	L5 IT	1737.7700927734375	1901.33696328125
F2S4_161028_004_E01	Sst	2045.4289529296875	1873.4173140625
F2S4_160408_003_F01	Pvalb	1947.634103125	2003.187505078125
F2S4_161006_001_C01	Pvalb	1856.0737349609376	2003.366473046875
F2S4_171018_005_A01	Pvalb	2022.5969689453125	2065.8464845703124
F2S4_160701_009_H01	L2/3 IT	2120.7941736328125	888.8352099609375
F2S4_160516_008_A01	L2/3 IT	1973.68137265625	863.94945546875
F2S4_160329_005_C01	L2/3 IT	1991.232186328125	729.6561236328125
F2S4_161117_003_H01	L2/3 IT	1935.36090625	922.5993424804687
F2S4_160127_003_H01	L2/3 IT	1771.2490556640626	984.7826354492188
F2S4_170830_002_A01	Sst	4726.683287890625	1015.797962109375
F2S4_160217_004_E01	Sst	4528.91237578125	989.77362890625
F2S4_160415_014_G01	Sst	4655.066380078125	963.6637690429687
F2S4_160217_004_C01	Sst	4541.05376953125	1002.5069252929687
F2S4_170803_006_B01	Sst	4574.731083203125	866.5901213867188
F2S4_160819_011_G01	Vip	4358.83465703125	281.0954020996094
F2S4_160205_026_C01	Vip	4165.37738984375	374.8696104980469
F2S4_160415_023_B01	Vip	4066.765716015625	292.57202595214846
F1S4_170426_013_A01	Vip	4281.267871875	334.0183948730469
F2S4_160303_023_G01	Vip	4194.8838453125	278.51966860351564
FJS4_170427_002_A01	L5 PT	3652.6509578125	1654.1775142578124
F2S4_161028_017_H01	L5 IT	3870.24693359375	1564.853599609375
FJS4_170511_004_E01	L5 PT	3545.60549921875	1865.0353783203125
FJS4_170511_010_F01	L5 PT	3623.606459375	1375.799784375
FJS4_170511_004_C01	L5 PT	4100.330609375	1533.1887064453124
F2S4_160413_020_A01	Pvalb	2300.023971875	2683.411803515625
F2S4_160629_022_E01	Pvalb	2552.962244921875	2804.131190234375
F2S4_160629_021_F01	Sst	2384.5989359375	3029.422465625
F2S4_161010_017_C01	Sst	2430.19183359375	2614.283002734375
F2S4_161021_003_F01	Pvalb	2634.9032462890623	2961.554516796875
F2S4_160607_008_G01	Pvalb	869.7632493164062	4727.457308203125
F2S4_160621_003_H01	Pvalb	1125.7182956054687	4638.167475
F2S4_160623_002_D01	Pvalb	813.4539984375	5055.165103515625
F2S4_161021_006_B01	Pvalb	963.5515102539063	4881.763232421875
F2S4_170302_002_H01	Pvalb	1043.9701532226563	4903.7210515625
F2S4_160330_003_C01	L2/3 IT	2330.44981875	1042.650910546875
F2S4_170126_001_G01	L4	2692.913904296875	894.7089290039063
F2S4_161003_001_E01	L4	2529.6003025390623	1183.0597620117187
FJS4_170405_010_H01	L5 PT	2471.8902396484373	830.8334357421875
F2S4_170203_023_F01	L2/3 IT	2560.7135931640623	1067.5021797851562
F2S4_161207_002_E01	L6 CT	1886.0445703125	5605.41181484375
F2S4_160328_005_F01	L5 IT	1709.8594888671876	5449.73811015625
F2S4_160901_020_G01	L6 CT	1627.6324294921876	5522.16845
F2S4_161207_015_B01	L6 CT	1526.9283810546874	5873.28099140625
F2S4_170203_019_G01	L6 IT	1550.642121484375	5571.82269296875
F2S4_171201_009_A01	Pvalb	2289.606679296875	2462.2195083984375
F2S4_171201_008_H01	Pvalb	2295.351421875	2680.17584296875
F2S4_160425_001_G01	Pvalb	2215.1703798828125	2335.901234765625
F2S4_171201_008_F01	Pvalb	2256.6415224609377	2512.294519921875
F2S4_160825_057_B01	Pvalb	2302.199692578125	2279.6857482421874
F2S4_170605_002_C01	L6b	4296.17519296875	1865.2067546875
F2S4_170707_011_E01	L6b	4620.8741296875	1738.0240076171874
F2S4_160620_038_E01	L6b	4500.63220625	1865.6062021484374
F2S4_160620_038_G01	L6b	4533.921540625	1719.3496369140626
F2S4_170605_010_B01	L6b	4715.020649609375	1640.907233203125
F2S4_160531_013_E01	Vip	1079.8654259765624	989.5767318359375
F2S4_161019_008_D01	Lamp5	1169.9754751953126	974.4801052734375
F2S4_160119_006_H01	Lamp5	1068.21005625	850.8822901367188
F2S4_160502_017_E01	Lamp5	1139.296844140625	1082.644113671875
F2S4_160405_023_E01	Lamp5	1246.6985426757813	970.6154955078125
F2S4_160908_003_A01	L5 IT	1725.9200873046875	2669.6081720703123
F2S4_170126_020_E01	L4	1848.0893083984374	2727.5584203125
F2S4_160701_017_A01	L5 IT	2094.871115625	2493.5017525390626
F2S4_160906_015_G01	L5 IT	1757.1462828125	2409.792392578125
F2S4_160114_009_H01	Pvalb	1800.942716796875	2490.3265248046873
F2S4_160126_036_D01	L6 IT	1717.7720375	5142.88234453125
F2S4_160516_041_G01	L6 IT	1619.96959609375	5325.904874609375
F2S4_160317_006_G01	L6 IT	1537.6630671875	5214.51734296875
F2S4_160906_019_B01	L5 IT	1618.200914453125	5251.61346171875
F2S4_160623_018_C01	Sst	1858.515484765625	5121.3099203125
F2S4_161011_004_E01	Sst	1330.0142700195313	5410.73730703125
F2S4_160419_005_F01	Sst	1141.3460919921874	5438.71898125
F2S4_161011_004_D01	Sst	1292.3450661132813	5475.34409765625
F2S4_160616_012_A01	Vip	1225.8289069335938	5406.47179609375
F2S4_160329_020_H01	Sst	1095.73817265625	5346.950732421875
F2S4_171121_015_B01	Astro	504.47783388671877	6956.82543671875
F2S4_170324_014_H01	Astro	350.74887138671875	6838.22329921875
F2S4_170324_035_D01	Astro	476.85789140625	6852.00189453125
F2S4_170324_036_D01	Astro	500.8004701660156	6578.1014328125
F2S4_171120_023_G01	Astro	414.4993051269531	6872.512140625
F2S4_160808_009_H01	L5 IT	1405.903553515625	2289.2595654296874
F2S4_161004_012_E01	L2/3 IT	1566.4302298828125	2274.031943359375
F2S4_170116_001_C01	L4	1434.81592578125	1932.441531640625
F2S4_160420_023_B01	L5 IT	1575.1117916015626	1825.93782265625
F2S4_160126_022_D01	L2/3 IT	1573.9967953125	2071.331658984375
F2S4_160127_029_H01	L5 IT	3052.957399609375	3119.696299609375
F2S4_160328_009_G01	L6 IT	2860.639195703125	2867.56370546875
F2S4_160628_006_H01	L6 CT	3153.98740234375	2907.28231875
F2S4_160620_018_G01	L6 IT	2762.803157421875	2869.53429140625
F1S4_161209_007_G01	L6 CT	3065.335909765625	2952.0010515625
F2S4_160405_022_F01	Lamp5	1854.492258984375	1361.9874306640625
F2S4_160721_005_F01	Lamp5	1930.3425345703124	1248.5748796875
F2S4_160629_017_D01	Lamp5	2053.451014453125	1501.8050255859375
F2S4_160404_032_F01	Lamp5	2104.7074083984376	1441.1713884765625
F2S4_170126_013_E01	L4	2014.3329453125	1098.7707751953126
F2S4_170421_011_G01	Pvalb	1504.077498828125	4955.9771140625
F2S4_160425_002_A01	Pvalb	1341.3372245117187	5076.49879609375
F2S4_160413_011_E01	Pvalb	1440.262819140625	4987.54848515625
F2S4_161006_001_H01	Pvalb	1326.3581870117187	4844.537894921875
F2S4_160517_008_C01	Pvalb	1253.0043369140626	4797.991362890625
F2S4_170126_006_H01	L4	3363.366034765625	504.0912275390625
F2S4_160321_011_C01	L4	3451.728400390625	770.1946298828125
F2S4_170126_012_E01	L4	3909.887046484375	659.1026457519531
F2S4_160719_007_E01	L4	3285.53144375	807.9471798828125
F2S4_170126_020_D01	L4	3439.5227203125	546.3501603027344
F2S4_160304_019_E01	Lamp5	332.90477153320313	3075.230835546875
F2S4_151223_017_B01	Sncg	352.03669775390625	3214.608763671875
F2S4_160304_019_F01	Lamp5	298.807698828125	3317.512761328125
F2S4_160405_042_G01	Lamp5	291.71659782714846	3237.808375
F2S4_160405_042_E01	Lamp5	365.9565453125	3318.86535859375
F2S4_160808_020_B01	L5 IT	3465.3690546875	675.0189633789063
F2S4_160329_006_C01	L4	3597.82215	673.5736112792969
F2S4_170201_009_D01	L5 PT	3619.965075	1001.5000689453125
F2S4_170516_002_H01	L4	3693.88336875	728.893571484375
F2S4_160525_020_H01	Vip	3489.77266171875	917.24831328125
F2S4_160610_002_A01	L4	3001.84783046875	1314.4164362304687
F2S4_160719_011_E01	L4	3140.1306296875	1210.6142875
F2S4_160719_010_D01	L4	3006.549777734375	1226.7558091796875
F2S4_160719_010_B01	L4	2906.760598046875	1228.0181956054687
F2S4_161004_008_E01	L4	3151.107439453125	1354.909312109375
F2S4_170406_014_B01	Pvalb	176.50271728515625	6564.96053203125
F2S4_160502_005_C01	Pvalb	92.76746309814453	6498.62608671875
F2S4_160121_010_F01	Vip	586.6254641113281	6577.4372484375
F2S4_160503_008_B01	Vip	391.24328173828127	6579.6779015625
F2S4_160205_028_B01	Vip	336.90304194335937	6682.82095390625
F2S4_160808_029_F01	Vip	2353.73826796875	388.58230424804685
F2S4_170707_014_F01	Vip	2730.19254453125	280.16458291015624
F1S4_160108_004_E01	Vip	2439.1798052734375	344.72695458984373
F1S4_160108_004_D01	Vip	2549.18938046875	462.79683198242185
F2S4_170406_007_B01	L5 PT	2686.41129375	458.63409033203123
F2S4_160627_002_E01	L6 CT	2619.887866015625	4149.54163203125
F2S4_160630_004_C01	Lamp5	2730.888064453125	3767.28026484375
F1S4_161209_006_A01	L6 CT	2949.219294921875	4239.03078515625
F2S4_170714_011_B01	L6b	2610.605437109375	4024.32737109375
F2S4_160701_018_D01	L6 CT	2776.9173984375	3953.8766625
F1S4_160108_006_E01	Vip	5905.795659375	559.8666838378906
F2S4_170518_017_B01	Vip	5650.30240859375	329.3587667480469
F2S4_160316_004_C01	Oligo	5929.25855390625	467.5207060546875
F2S4_160613_003_D01	Lamp5	5933.9420875	377.150442578125
F2S4_170323_059_F01	Astro	5771.82618203125	167.22052056884766
F2S4_160415_012_E01	Serpinf1	584.0808642578126	1582.280686328125
F2S4_160419_011_B01	Vip	836.109921875	1653.4513048828126
F2S4_161017_021_G01	Vip	699.4106984375	1530.2447802734375
F2S4_160202_013_C01	Sst	757.4944458007812	1592.1804578125
F2S4_160503_001_F01	Vip	920.0594671875	1594.034423828125
F1S4_160108_011_A01	Sst	227.2497470703125	5221.613390625
F2S4_170406_010_E01	Pvalb	641.4862939453125	5235.54898671875
F2S4_160217_004_B01	Sst	527.1434891113281	5358.34685703125
F2S4_170707_036_A01	Vip	408.0786677246094	5378.73240703125
F2S4_161006_001_F01	Pvalb	611.0826161621094	5372.6145453125
F2S4_161021_014_D01	Pvalb	838.4159112304687	5426.30428984375
F2S4_160602_015_G01	Vip	880.7519310546875	5723.11329765625
F2S4_160404_045_D01	Vip	875.8112521484375	5831.42445390625
F2S4_160114_004_F01	Vip	840.9569979492187	5663.72177578125
F2S4_160504_003_C01	Vip	1070.229422265625	5423.0848046875
F2S4_160701_024_B01	L6 CT	2709.2403703125	3932.208939453125
F2S4_161207_004_B01	L6 CT	2873.12786484375	3834.186826171875
F2S4_161207_018_B01	L6 CT	2887.691141015625	3766.083053125
F2S4_161004_045_B01	L6 CT	2979.6254359375	3776.177621875
F2S4_161111_003_E01	L6 CT	2795.02029921875	3750.633659375
F2S4_160420_008_B01	L5 IT	1835.2546560546875	4286.924099609375
F2S4_160309_005_B01	L6 IT	1921.48604296875	4422.305937890625
F2S4_160426_009_G01	L6 IT	2060.359371875	4436.599146875
F2S4_160908_002_E01	L5 IT	1860.600429296875	4488.065359765625
F2S4_170202_009_A01	L6 IT	1722.3920923828125	4583.994775390625
F2S4_161207_012_F01	L6 CT	1789.3610017578126	6354.89865546875
F2S4_160706_032_B01	L6 CT	1484.3120373046875	6307.7215359375
F2S4_161207_012_H01	L6 CT	1264.096958984375	6332.3816421875
F2S4_161207_013_B01	L6 CT	1560.6073099609375	6503.23144296875
F2S4_160706_013_F01	L6 CT	1653.10774453125	6301.6896046875
F2S4_160317_029_C01	L6 CT	5491.61015390625	1035.1864279296874
F2S4_160316_002_G01	L6 CT	5489.29003125	816.44218203125
F2S4_161122_003_G01	L6 CT	5734.81663984375	1001.6403520507813
F2S4_160516_003_E01	NP	5549.5615328125	790.69017734375
F2S4_161014_003_C01	NP	5252.44821484375	961.36617890625
F2S4_160808_012_B01	L5 IT	583.3960856445312	5125.208773046875
F2S4_171121_009_G01	L5 IT	942.4629294921875	5489.8107828125
F2S4_161028_021_F01	L5 IT	548.9059860351563	5232.437076171875
F2S4_160808_004_C01	L5 IT	827.1833291015625	5276.73746328125
F2S4_160420_006_G01	L5 IT	869.2562272460938	5481.818603125
F2S4_160128_020_F01	L6 IT	1726.4657134765625	6156.6325125
F2S4_161128_005_G01	L6 IT	1683.3670607421875	6247.22325546875
F2S4_170828_023_E01	L6 IT	1601.266151171875	6129.7756875
F2S4_160706_001_E01	L6 IT	1780.5124248046875	6200.497109375
F2S4_160706_011_F01	L6 IT	1498.285268359375	6048.2541625
F2S4_171114_001_E01	Lamp5	2266.4715158203126	316.43531689453124
F2S4_160304_018_C01	Lamp5	2481.9557341796876	334.7555676513672
F2S4_160204_013_B01	Vip	2216.4543296875	496.84601298828125
F2S4_161017_025_D01	Vip	2287.461648046875	385.2038800292969
F2S4_160415_024_G01	Vip	2130.6868380859373	428.88938779296876
F2S4_160624_017_H01	L5 IT	1146.643576171875	4042.93357890625
F2S4_170516_007_F01	L4	879.6192479492188	4206.067728125
F2S4_170126_011_F01	L4	787.194487109375	3747.366686328125
F2S4_160906_011_C01	L5 IT	1108.870351171875	3983.645755078125
F2S4_170516_006_C01	L4	911.4371845703125	3814.34625625
F2S4_160127_002_F01	L2/3 IT	762.4628259765625	3024.314125390625
F2S4_160606_008_D01	L5 IT	521.6055772949219	3039.9796375
F2S4_170609_006_B01	L2/3 IT	493.9673826660156	3099.566602734375
F1S4_180124_301_D01	L2/3 IT	543.9825497558594	2951.533602734375
F2S4_171215_006_G01	L2/3 IT	401.2712624511719	2767.592650390625
F2S4_160526_018_E01	Vip	1838.8314310546875	4249.33791875
F2S4_161028_008_D01	Sst	2103.5483162109376	4283.7294890625
F2S4_160121_010_D01	Vip	1900.6180224609375	4033.557143359375
F2S4_160505_008_G01	Sst	1564.35126171875	4367.663205078125
F2S4_160613_025_C01	Sncg	1866.3017220703125	4145.69220546875
F2S4_160930_005_G01	L5 IT	2109.3818966796875	2343.3237212890626
F2S4_160808_014_C01	L5 IT	2043.143234765625	2817.02108359375
F2S4_161028_015_G01	L5 IT	2161.3804908203124	2586.9039724609374
F2S4_160616_003_D01	L5 IT	1866.011464453125	2860.45925859375
F2S4_160906_003_D01	L5 IT	1901.100816015625	2789.926173046875
F2S4_160421_006_C01	NP	689.0805477539062	5593.08046953125
F2S4_160629_006_B01	NP	1204.7132709960938	5285.109869140625
F2S4_160517_027_F01	NP	1039.56548984375	5474.86921875
F2S4_160422_021_F01	NP	868.6285471679688	5198.658971875
F2S4_170828_004_D01	L5 PT	799.49901953125	5473.59835234375
F2S4_160902_005_D01	L5 IT	2344.36344765625	3416.049165234375
F2S4_160928_002_C01	L5 IT	2484.659151953125	3558.777735546875
F2S4_160309_005_C01	L5 IT	2256.8670091796876	3327.482633984375
F2S4_160908_001_F01	L5 IT	2440.51835	3419.667290234375
F2S4_160929_003_G01	L5 IT	2375.5728447265624	3712.12453359375
F2S4_160210_006_D01	L5 IT	1765.4015841796875	1704.0701658203125
F2S4_160210_007_D01	L5 IT	1689.401737890625	1684.18226953125
F2S4_160706_050_F01	L5 IT	1904.397186328125	1741.95855703125
F2S4_160210_008_F01	L5 IT	1710.1948115234375	1862.43824296875
F2S4_160210_008_G01	L5 IT	1703.570896875	1548.2336455078125
F2S4_160115_012_A01	Sst	2583.92208828125	806.9706899414062
F2S4_160202_007_E01	Sst	2818.47350234375	863.8113529296875
F2S4_170807_008_D01	Sst	2651.829448828125	682.5228577148438
F2S4_171109_008_B01	Sst	2726.752418359375	803.63918828125
F2S4_160613_009_A01	Sst	2867.578242578125	811.9763012695313
F2S4_171121_004_D01	L5 IT	656.6590788085938	4598.947969140625
F2S4_170126_017_D01	L4	542.7558600097656	4635.633172265625
F2S4_170126_017_B01	L4	464.2789306640625	4767.653384765625
F2S4_170126_017_A01	L4	453.319080859375	4607.1924484375
F2S4_160606_006_E01	L5 IT	560.5568331054687	4500.978189453125
F2S4_160429_004_A01	Vip	5625.670084375	537.527709765625
F2S4_170828_001_F01	Pvalb	5624.62535078125	641.8803303710938
F2S4_151223_007_G01	Vip	5544.6525125	609.9292984375
F2S4_161107_018_H01	Vip	5853.69724375	626.7876611328124
F2S4_170907_002_E01	Sst	5820.8175328125	701.60547890625
F2S4_160811_001_H01	Pvalb	4537.353913671875	1245.649044140625
F2S4_170406_001_B01	Pvalb	4444.837165234375	1371.1635771484375
F2S4_160602_004_F01	Pvalb	4345.628823828125	1239.3265322265624
F2S4_160811_003_D01	Pvalb	4216.2256140625	1561.8659005859374
F2S4_160404_010_F01	Pvalb	4303.777455078125	1536.729138671875
F2S4_160602_007_E01	Vip	1333.4633607421874	4087.293406640625
F2S4_160428_023_D01	L6 IT	1495.0223333984375	4116.323044921875
F2S4_160616_014_H01	Sst	1471.37449453125	4178.2831125
F2S4_160516_003_A01	Sst	1456.983079296875	4055.8315484375
F2S4_170519_004_B01	Vip	1513.1866130859376	4274.889957421875
F2S4_160726_003_G01	Sst	1264.8851125976562	6003.69436875
F2S4_170908_014_G01	Sst	1466.8729978515626	5955.0654765625
F2S4_170908_014_F01	Sst	1613.25151328125	5612.48783359375
F2S4_160129_016_A01	Sst	1335.1124342773437	5582.71066484375
F2S4_160525_019_E01	Sst	1139.3215572265624	5542.592765625
F2S4_160128_011_H01	L4	4052.55779140625	850.8074240234375
F2S4_160119_007_C01	Vip	3911.75974921875	762.0273587890625
F2S4_160525_004_G01	Vip	3848.65835703125	554.1634527832031
F2S4_180122_007_G01	NP	3961.26345234375	680.8131321289062
F2S4_160328_006_F01	L5 PT	4085.9989578125	761.3996787109375
F2S4_160119_005_G01	Lamp5	947.9869502929688	6148.1389640625
F2S4_160504_005_C01	Lamp5	895.3698021484375	6334.49889140625
F2S4_160504_001_F01	Lamp5	770.5244607421874	6223.91219296875
F2S4_160505_006_G01	Lamp5	590.9532827148438	6171.39769296875
F1S4_180124_309_F01	Lamp5	774.3650842773437	6112.61866796875
F2S4_160824_052_H01	Pvalb	846.1942338867187	6375.6841375
F2S4_160321_001_D01	Vip	831.2655916992187	6559.7601234375
F2S4_160321_001_B01	Vip	751.3113286132813	6510.611771875
F2S4_160531_002_F01	Vip	657.7535212402344	6351.40845703125
F2S4_160614_003_F01	Sst	630.0694943359375	6496.459734375
F2S4_160404_021_F01	Vip	620.9480235351563	4135.0245515625
F2S4_160620_016_D01	Lamp5	594.1548387695312	4340.141549609375
F2S4_160602_015_F01	Vip	563.5247455078126	4067.1976296875
F2S4_160525_020_E01	Vip	592.0375087890625	3929.737630859375
F2S4_160613_007_F01	Vip	695.0947114257813	4148.51046640625
F2S4_170209_005_G01	Astro	6839.02574765625	528.5697410644531
F2S4_160405_024_H01	Astro	6675.67128046875	671.2244144042969
F2S4_161104_001_F01	Oligo	6837.7561734375	335.6774626708984
F2S4_170323_011_C01	Astro	7018.823946875	487.37601499023435
F2S4_160901_004_C01	Astro	7203.043365625	381.83373388671873
F2S4_171027_002_F01	NP	1110.8631465820313	5440.158478125
F2S4_160624_028_D01	L5 PT	1070.6949328125	5540.90839921875
F2S4_160422_024_G01	NP	1045.0454147460937	5390.137576953125
F2S4_151217_010_B01	NP	1346.4441110351563	5443.10918828125
F2S4_160321_023_C01	L5 IT	730.8749794921875	5474.484146875
F2S4_160811_002_F01	Pvalb	4487.487105859375	476.8677039550781
F2S4_160414_002_A01	Sst	4721.61371328125	618.0598229492188
F2S4_160812_003_F01	Pvalb	4567.23736484375	712.6033674804687
F2S4_160811_003_E01	Pvalb	4616.9859375	781.7429095703125
F2S4_171109_007_D01	Pvalb	4412.455915625	564.2487339355469
F2S4_160516_033_G01	L6 CT	4106.88393828125	1718.2696912109375
F2S4_161111_003_F01	L5 PT	3825.1476515625	2137.0715365234373
F2S4_160603_014_F01	L6 CT	3946.518623828125	2197.7072734375
F2S4_161128_009_A01	L5 IT	4126.646976953125	1902.7624076171876
F2S4_160128_021_G01	L6 CT	4061.830205859375	2200.067130859375
F2S4_160115_018_F01	Sst	2800.294039453125	1689.5359638671875
F2S4_161117_004_E01	L5 IT	2902.377175	1892.425069140625
F2S4_160808_009_E01	L5 IT	2842.736583984375	1934.414701953125
F2S4_160907_008_H01	L5 IT	2366.9281103515623	1945.2887828125
F2S4_160808_017_C01	L5 IT	3029.8372578125	1883.942504296875
F2S4_160701_009_E01	L2/3 IT	2795.469334375	493.0408438476563
F2S4_160329_004_B01	L2/3 IT	2850.6030984375	475.9324024902344
F2S4_160701_043_A01	L2/3 IT	2786.534180859375	284.8483587890625
F2S4_160128_002_F01	L2/3 IT	2634.9604255859376	285.3303447265625
F2S4_170203_024_F01	L6 IT	2567.6125822265626	261.23355146484374
F2S4_160204_021_G01	Vip	6010.2328375	969.338006640625
F2S4_160204_017_D01	Vip	5715.5313875	827.2721669921875
F2S4_171120_019_G01	Astro	5821.260753125	789.6092625
F2S4_171120_001_E01	Astro	5815.90398984375	999.26991484375
F2S4_160404_050_H01	Meis2	5796.77056953125	916.9539368164062
F2S4_160120_010_D01	L4	2779.80091484375	1063.856353515625
F2S4_160628_007_B01	L6 IT	2691.955101171875	1056.5621973632813
F2S4_160627_001_A01	L6 IT	2626.00088203125	1057.6851083007812
F2S4_160209_003_F01	L5 IT	2569.89410078125	1134.5130044921875
F2S4_160113_024_D01	L6 IT	2724.253973828125	1141.8892145507812
F2S4_160518_024_E01	L6 IT	376.265940234375	2188.040741796875
F2S4_161017_021_D01	Vip	175.63884956054687	2336.79510546875
F2S4_160506_009_H01	Vip	403.00315712890625	2299.2598044921874
F2S4_160225_007_F01	Sst	493.1980465332031	2416.1953431640627
F2S4_160613_008_A01	Sst	677.3711888183594	2263.0682169921874
F2S4_170714_012_H01	L6b	3462.721685546875	2675.23451796875
F1S4_161209_013_H01	L6 CT	3522.9062875	2851.756052734375
F2S4_161021_014_G01	Pvalb	3303.08128828125	2964.41186640625
F2S4_170526_015_C01	L6b	3569.313909375	2747.6493515625
F2S4_160623_019_H01	NP	3448.382280859375	2771.330948828125
F2S4_160115_010_E01	Lamp5	571.6107299316407	2744.65470703125
F2S4_171006_010_F01	Vip	630.92540703125	2681.97973671875
F2S4_160405_033_H01	Vip	461.72015712890624	2842.3925390625
F2S4_160616_015_A01	Vip	598.5326084960938	2813.409742578125
F2S4_160404_045_C01	Vip	727.97644140625	2627.7067310546877
F2S4_161006_002_F01	Pvalb	1962.8315203125	5099.9629828125
F2S4_170302_002_D01	Pvalb	1876.019456640625	4744.838522265625
F2S4_160413_011_F01	Pvalb	2197.3788962890626	4960.3550453125
F2S4_171018_002_G01	Pvalb	2107.4739818359376	4911.97166875
F2S4_170406_007_F01	Pvalb	2070.9053986328126	4913.1798640625
F2S4_160121_012_D01	Sst	2695.2144826171875	1289.465183984375
F2S4_160429_012_H01	Sst	2475.821881640625	1596.7470484375
F2S4_161010_016_E01	Sst	2527.4585017578124	1657.770280078125
F2S4_170803_009_E01	Sst	2495.111010546875	1520.13260546875
F2S4_160629_022_G01	Sst	2279.3882220703126	1365.6123396484375
F2S4_160413_013_D01	Sncg	774.3931893554687	2174.977372265625
F2S4_160429_021_D01	Sncg	830.9149243164062	2090.8335142578126
F2S4_160317_031_H01	L6 IT	956.129266015625	1895.67072109375
F2S4_160727_004_H01	Sst	771.531559375	1984.0894583984375
F2S4_160727_004_G01	Sst	1235.0050534179688	2014.6102810546874
F2S4_160615_005_C01	L5 PT	4284.050274609375	866.0672700195313
F2S4_160624_026_B01	L5 PT	4278.14400859375	621.1590135253906
F2S4_160624_027_C01	L5 PT	4103.5727078125	987.1188296875
F2S4_160624_027_B01	L5 PT	4134.265714453125	861.736907421875
F2S4_180110_066_H01	L5 PT	4094.6734125	1051.4827698242188
F2S4_160623_012_D01	L6 IT	2964.074928515625	2535.1206890625
F2S4_160506_001_G01	Lamp5	3007.40682109375	2626.786208984375
F2S4_160929_001_E01	L6 IT	2944.442077734375	2754.482116015625
FJS4_170405_008_E01	L5 PT	2902.152011328125	2587.9538748046875
F2S4_160516_032_H01	L5 IT	2818.82626953125	2559.418659765625
F2S4_160415_018_E01	Lamp5	1615.761910546875	5073.69991796875
F2S4_160115_009_E01	Lamp5	1236.9421232421876	5300.03625
F2S4_160525_019_D01	Lamp5	1356.562666015625	5178.073455859375
F1S4_170426_012_F01	Lamp5	1404.173960546875	5170.301594140625
F2S4_160414_006_D01	Lamp5	1509.3963041015625	5045.167771875
F2S4_160601_006_B01	Vip	4156.77917421875	661.1298860351562
F2S4_160525_009_A01	Vip	4073.43308046875	446.33262685546873
F2S4_160115_024_H01	Vip	4552.922188671875	740.5554829101562
F2S4_160413_009_A01	Lamp5	4281.396121484375	812.7538750976563
F2S4_160224_001_F01	Vip	4148.982437890625	579.6921109375
F2S4_160129_016_E01	NP	6011.3428265625	764.2053408203125
F2S4_160726_003_H01	Meis2	6012.582034375	292.76442055664063
F2S4_180122_006_A01	NP	5817.39905078125	703.7319349609375
F2S4_161103_006_C01	NP	5889.968946875	989.7256564453126
F2S4_170412_003_F01	Meis2	6067.80689765625	703.618383984375
F2S4_160404_041_B01	Sst	2497.742550390625	630.7948153320312
F2S4_160205_031_D01	Vip	2676.4725951171877	785.0155359375
F2S4_160404_001_A01	Lamp5	2774.4441515625	770.40800234375
F2S4_160531_023_A01	Vip	2520.620083984375	823.3943930664062
F2S4_160526_013_C01	Sst	2454.4082349609375	548.3908877929688
F2S4_160926_001_G01	L5 IT	2834.607432421875	2758.573827734375
F2S4_160516_005_D01	L5 IT	2636.385869921875	2666.0540103515623
F2S4_170116_008_C01	L5 IT	2561.890614453125	2853.123833203125
F2S4_160818_005_H01	L5 IT	2952.008481640625	2765.578776171875
F2S4_160426_006_F01	L5 IT	2721.29066484375	2574.815719921875
F2S4_160419_015_H01	Serpinf1	1538.3212751953124	1168.03347890625
F2S4_160407_001_C01	Vip	1162.3265328125	725.69960703125
F2S4_160601_009_D01	Vip	1318.3308759765625	784.861765625
F2S4_160505_014_B01	Vip	1443.2149830078124	1085.296328515625
F2S4_170707_019_B01	Sst	1563.4607830078126	928.9499594726562
F2S4_160706_064_D01	L5 IT	611.0417507324219	4286.920223046875
F2S4_160428_019_B01	L4	609.1016927246094	4658.1253109375
F2S4_161028_017_G01	L4	703.1058701171875	4380.11052421875
F2S4_160301_010_F01	L5 IT	686.289503515625	4555.437431640625
F2S4_161028_017_E01	L5 IT	521.8166884277343	4635.00613828125
F2S4_160205_027_A01	Vip	4320.2996875	1076.1361728515626
F2S4_160119_006_D01	Lamp5	4359.5421296875	1152.4779642578126
F2S4_160205_026_F01	Serpinf1	4235.68789609375	1082.2581534179687
F2S4_160413_008_B01	Lamp5	4171.80731484375	1214.43722421875
F2S4_171006_006_E01	Vip	4218.805143359375	978.748362109375
FJS4_170405_012_F01	L5 PT	1688.60478125	3925.56935703125
FJS4_170130_002_G01	L5 PT	1667.350558203125	3645.072601171875
FJS4_170427_001_D01	L5 PT	1732.682912109375	4003.87850390625
F2S4_160830_003_F01	L6 IT	1473.546984765625	3782.384967578125
FJS4_170405_008_D01	L5 PT	1709.296902734375	3872.32929375
F2S4_160429_020_F01	Sncg	3460.904223828125	2277.671389453125
F2S4_160919_008_E01	Lamp5	3095.7930921875	2415.1699923828123
F2S4_160623_014_G01	L6 CT	3212.9712390625	2173.6737166015623
F2S4_161017_014_E01	Vip	3486.87299296875	2175.7118193359374
F2S4_160426_008_H01	L6b	3523.97944921875	2353.7104859375
F2S4_170221_008_B01	L6 CT	2415.0058845703124	4961.94637421875
F2S4_170707_029_C01	L6b	2129.669401953125	4681.7645890625
F1S4_161209_012_A01	L6 CT	2379.124906640625	5023.7626859375
F2S4_170605_016_A01	L6b	2368.1020626953127	4810.21513359375
F2S4_160127_028_E01	L6 IT	2350.203166015625	4909.00545234375
F2S4_160429_014_F01	Pvalb	707.7802776367188	6733.45790546875
F2S4_160601_004_G01	Pvalb	598.9414243164063	6673.9171359375
F2S4_160630_004_G01	Vip	892.1274614257812	6732.1017546875
F2S4_161107_008_D01	Serpinf1	701.0293248046875	6605.96551796875
F2S4_160607_004_G01	Pvalb	1138.6387168945312	6684.04723984375
F2S4_160428_023_C01	L6 IT	3200.85762734375	3094.40463671875
F2S4_170714_008_F01	L6b	3176.850398828125	3312.68805625
F2S4_160706_001_D01	L6b	3324.24861171875	3008.63439921875
F2S4_160623_010_G01	NP	3220.055980078125	2964.92874140625
F2S4_160502_015_F01	Sst	3353.39777734375	2826.6769546875
FJS4_170405_010_G01	L5 PT	1588.87310390625	4170.466993359375
FJS4_170427_012_C01	L5 PT	2108.829001953125	4033.313566015625
F2S4_161111_006_B01	L5 PT	1840.4460193359375	4065.0060796875
FJS4_170427_012_B01	L5 PT	1719.4919390625	3990.66201015625
FJS4_170131_005_D01	L5 PT	1804.648710546875	4050.890546484375
F2S4_160115_014_F01	Vip	1173.3974299804688	6525.381475
F2S4_171121_017_C01	L6 CT	1506.8946291015625	6493.96516640625
F2S4_161207_034_B01	L6 CT	1251.2980840820312	6876.6148359375
F2S4_160204_020_G01	Vip	1392.458665625	6515.55568125
F1S4_161209_004_B01	L6 CT	1154.6587729492187	6695.081875
F2S4_160505_007_B01	Sst	2037.8050466796874	5600.56611171875
F2S4_160526_021_D01	Sst	1788.654013671875	5638.7857875
F2S4_160503_010_C01	Vip	1823.125699609375	5512.1682109375
F2S4_160505_028_G01	Vip	1930.246751171875	5503.92082421875
F2S4_161028_004_C01	Sst	1975.0874341796875	5726.2449140625
F2S4_160126_010_D01	NP	3767.10065078125	684.08470859375
F2S4_160121_010_G01	Vip	4097.75463359375	743.6939640625
F2S4_170526_003_B01	NP	3792.0237171875	902.7645874023438
F2S4_160516_001_D01	NP	3979.00906328125	850.73813046875
F1S4_170426_009_C01	Lamp5	3933.468822265625	804.9626305664062
F2S4_160404_044_A01	Vip	5122.495825390625	597.4812928222656
F2S4_160707_005_H01	Vip	5600.415571875	634.6400422851563
F2S4_160404_016_A01	Vip	5276.355298828125	653.7978526367187
F2S4_160119_001_E01	Vip	5302.40159921875	321.85228803710936
F2S4_160516_007_F01	NP	5324.714446875	400.42609106445315
F2S4_160321_026_H01	L6 IT	1687.2466921875	979.6853595703125
F2S4_160129_028_A01	L2/3 IT	1944.991256640625	836.1872108398437
F2S4_160128_001_A01	L2/3 IT	1895.2131251953124	890.8099955078125
F2S4_170203_007_D01	L2/3 IT	1529.83305703125	849.674337109375
F2S4_171215_005_H01	L2/3 IT	2094.6810025390623	1076.7621569335938
F2S4_161010_028_E01	Sst	1559.708755078125	1298.12703984375
F2S4_171109_009_C01	Sst	1673.440637890625	904.5345612304687
F2S4_171108_003_D01	Sst	1667.7884482421875	1127.8765717773438
F2S4_171108_004_B01	Sst	1500.057503515625	1105.5638048828125
F2S4_160531_013_B01	Sst	1728.0938697265624	984.5001309570313
F2S4_160701_038_D01	L4	3940.63626328125	392.8231020996094
F2S4_160129_024_C01	L4	3636.542871484375	283.57432248535156
F2S4_170126_009_F01	L4	3911.40052109375	574.3309057617188
F2S4_160129_023_E01	L4	4024.0411515625	496.1893798339844
F2S4_160701_037_A01	L4	3772.15051953125	643.85503515625
F2S4_160927_006_C01	L5 IT	2388.8898060546876	3836.35673203125
F2S4_160919_009_H01	L5 IT	2316.243509375	4097.06072890625
F2S4_160321_016_D01	L6 IT	2379.455060546875	4093.452618359375
F2S4_160919_009_D01	L5 IT	2512.8432150390627	4027.333968359375
F2S4_160603_018_A01	L6 IT	2241.0402966796873	3990.494348828125
F1S4_170426_015_G01	Lamp5	1121.6717296875	6372.2934375
F2S4_180110_047_D01	Vip	891.2728409179688	6097.1363234375
F2S4_170830_003_E01	Pvalb	1034.5523676757812	6162.1721203125
F2S4_160524_012_C01	Vip	779.0124366210938	6269.68793515625
F2S4_161010_026_C01	Sst	1117.1525461914061	5861.690715625
F2S4_171121_002_A01	L5 IT	2870.77349921875	1687.7013806640625
F2S4_160516_028_H01	L4	2695.206244921875	1591.6485611328126
F2S4_160128_007_C01	L4	2763.336830859375	1511.27724453125
F2S4_160701_011_B01	L4	2935.49917109375	1606.080195703125
F2S4_170116_011_B01	L4	2841.588475390625	1611.654692578125
F2S4_160128_020_G01	L6 CT	1641.3638599609376	5839.97873515625
F2S4_160701_023_D01	L6 CT	1726.116984375	6081.21205078125
F1S4_161209_006_G01	L6 CT	1468.7515154296875	5790.51250546875
F2S4_161207_016_C01	L6 CT	1297.6908458007813	5861.29982890625
F2S4_160317_028_G01	L6 CT	1477.627066796875	5986.820984375
F2S4_160429_005_B01	Sst	1465.1850779296874	3221.088437890625
F2S4_160115_010_H01	Vip	1809.329013671875	3151.529984765625
F2S4_160725_003_A01	Sst	1572.031378125	3051.39159140625
F2S4_160607_005_F01	Pvalb	2037.263135546875	3149.183372265625
F2S4_160601_006_F01	Sst	1498.5231923828126	3135.619603125
F2S4_170807_006_G01	Vip	1717.0007630859375	588.5461393066406
F2S4_160121_016_F01	Pvalb	1938.01312109375	583.8953949707031
F2S4_160115_018_B01	Vip	1697.5454265625	425.73766171875
F2S4_160404_038_A01	Vip	1828.24179296875	632.8954276367188
F2S4_160602_002_C01	Vip	2037.9029298828125	639.69806796875
F2S4_160205_031_E01	Vip	1668.4290501953126	6457.09388828125
F2S4_160524_012_B01	Vip	1617.2845919921874	6548.99943203125
F2S4_160721_005_E01	Vip	1592.7705029296876	6457.04543125
F2S4_160420_021_G01	Vip	1737.4683669921876	6577.4656765625
F2S4_160205_029_C01	Vip	1634.4138294921875	6354.8889640625
F2S4_160531_012_C01	Lamp5	1047.160321875	5943.8971
F1S4_180124_307_D01	Lamp5	863.2063668945312	6013.1596421875
F2S4_170526_013_C01	NP	791.0715341796875	5874.40325625
F2S4_161003_001_C01	NP	941.9131037109375	5695.5011890625
F2S4_170707_035_F01	Vip	1005.1229588867187	6111.2922375
F2S4_160420_031_C01	L5 IT	1702.0004044921875	1266.1322350585938
F2S4_160830_001_C01	L2/3 IT	1749.7678921875	1362.77647265625
F2S4_160701_007_G01	L2/3 IT	1681.678979296875	1284.432759765625
F2S4_160329_003_B01	L2/3 IT	1880.7079974609376	1405.305270703125
F2S4_160517_007_G01	L5 IT	1603.3851771484376	1331.572405859375
F2S4_160120_001_B01	L2/3 IT	1021.170877734375	2697.026291015625
F2S4_160603_026_H01	L5 IT	1039.38587578125	2605.6972244140625
F2S4_160919_004_H01	L5 IT	1242.39499296875	2743.06273203125
F2S4_160908_002_B01	L5 IT	1207.1351534179687	2669.06044609375
F2S4_160120_016_E01	L6 IT	1119.7025974609376	2675.3126953125
F2S4_160623_027_D01	L5 IT	1510.3447697265624	2262.6758765625
F2S4_160421_016_B01	L5 IT	1304.714288671875	2069.2849955078127
F2S4_160309_008_C01	L5 IT	1451.56655234375	2185.3279556640623
F2S4_160126_020_B01	L2/3 IT	1391.052765625	2236.822112109375
F2S4_160229_001_B01	L5 IT	1525.1089810546875	2368.1879931640624
F2S4_170707_029_F01	Vip	2138.7197216796876	5795.995903125
F2S4_160627_005_A01	NP	2101.77979609375	6117.36035
F2S4_160524_018_B01	Lamp5	1960.903253515625	5902.694409375
F2S4_160210_002_A01	NP	1849.825846875	6073.2980484375
F2S4_160404_044_G01	Sncg	2023.6019677734375	5991.04126875
F2S4_160120_018_C01	L6 IT	1151.8481036132812	6365.1721921875
F2S4_160329_018_A01	L6 IT	1338.211019140625	6191.33614609375
F2S4_160129_011_G01	L6 IT	1411.0324072265626	6081.1235359375
F2S4_170519_005_E01	L6 IT	1622.8001328125	5889.2802109375
F2S4_160516_041_B01	L6 IT	1433.7067443359374	6243.87907421875
F2S4_160120_015_F01	L6 IT	1674.5042697265626	2293.169240234375
F2S4_160128_007_A01	L4	1660.2701783203124	2126.984236328125
F2S4_160622_015_F01	L5 IT	1686.1649697265625	2376.3030921875
F2S4_160701_034_H01	L4	1705.2644701171876	2243.0112056640623
F2S4_170126_019_A01	L5 IT	1597.3593837890626	2255.0172427734374
F2S4_160627_016_E01	Pvalb	2937.46781875	1060.9293065429688
F2S4_160404_018_A01	Pvalb	2785.291096484375	1299.0501462890625
F2S4_160805_006_A01	Pvalb	2982.6685375	1354.303922265625
F2S4_160524_016_A01	Lamp5	3004.268420703125	1050.5194440429686
F2S4_160308_001_B01	Lamp5	2846.717490625	1386.9466783203125
F2S4_160613_014_G01	Vip	1304.7848744140624	6367.40573828125
F2S4_151223_002_E01	Vip	1091.4164515625	6603.1285203125
F2S4_170126_024_H01	Sst	1044.317186328125	6760.1861578125
F2S4_160419_013_B01	Vip	1066.381287890625	6875.8834578125
F2S4_160616_013_A01	Sst	1258.31991171875	6724.8267390625
F2S4_161104_002_F01	Lamp5	2572.869685546875	1667.70235625
F2S4_161010_027_A01	Sst	2446.3448234375	1902.2633001953125
F2S4_160425_002_H01	Pvalb	2599.5037697265625	2003.9474728515625
F2S4_160608_001_C01	Pvalb	2440.9908060546877	1704.0427068359375
F2S4_160608_001_D01	Pvalb	2635.0434486328127	1719.606620703125
F2S4_160613_015_B01	Vip	2219.6878673828123	792.5116771484375
F2S4_160114_010_C01	Vip	2161.90528046875	577.3077827148437
F2S4_160121_006_F01	Vip	2104.400675390625	708.5651200195313
F2S4_160629_015_C01	Lamp5	2109.948036328125	925.765444140625
F1S4_180124_315_E01	Lamp5	1962.234206640625	488.38093305664063
F2S4_160205_030_B01	Vip	1407.535586328125	6756.5602796875
F2S4_160308_003_B01	Vip	1223.5354356445312	6747.24166953125
F2S4_160406_001_A01	Vip	1435.1972826171875	6853.35481484375
F2S4_160601_011_B01	Vip	1582.0027044921876	6662.92255859375
F2S4_160304_010_E01	Pvalb	1648.009741796875	7082.21285078125
F2S4_160615_012_G01	Pvalb	2329.6008515625	2756.749905078125
F2S4_160505_019_G01	Sst	2398.4930205078126	2818.683159765625
F2S4_171003_007_F01	Sst	2520.32901875	2322.4733068359374
F2S4_170210_006_D01	Pvalb	2370.7022669921876	2673.667740625
F2S4_170421_010_H01	Sst	2369.9920484375	2533.076771484375
F2S4_170405_004_F01	Sst	1173.5696139648437	1481.818923046875
F2S4_170518_017_H01	Vip	1003.6987259765625	1629.4334158203126
FYS4_171003_508_E01	Vip	943.4776197265625	1567.877318359375
F2S4_160404_039_H01	Vip	1106.8627763671875	1637.9421474609376
F2S4_171109_008_H01	Sst	885.3647981445313	1426.0553791015625
F2S4_160606_008_E01	L5 IT	1301.666018359375	3729.20079140625
F2S4_160926_005_F01	L5 IT	1379.12393671875	3615.135201171875
F2S4_160906_004_G01	L5 IT	1316.7260598632813	3517.24844453125
F2S4_160907_012_C01	L5 IT	1458.6915126953124	3724.22393125
F2S4_160229_010_D01	L5 IT	1215.0745149414063	3734.185081640625
F2S4_160624_014_A01	L2/3 IT	1041.4322162109374	2654.4537201171875
F2S4_160127_001_C01	L2/3 IT	1032.7563078125	2728.95333671875
F2S4_160202_008_G01	L2/3 IT	881.7807545898437	2784.81395625
F2S4_160624_013_C01	L2/3 IT	1050.57234296875	2805.026676171875
F2S4_160615_007_C01	L6 IT	697.0854877929687	2590.232808984375
F2S4_160719_007_C01	L4	1328.0287431640625	2776.475793359375
F2S4_151217_008_H01	L4	1555.675191796875	2871.618912890625
F2S4_160624_019_C01	L5 IT	1523.656077734375	2931.8080375
F2S4_171120_014_B01	L4	1429.376139453125	2948.150009765625
F2S4_170116_010_C01	L4	1637.62216953125	3142.0534046875
F2S4_160616_001_A01	L5 IT	3245.3069390625	1914.11152890625
F2S4_160120_011_H01	L5 IT	3275.7353703125	2176.1330724609375
F2S4_160830_005_F01	L5 IT	3225.892144921875	1993.30582421875
F2S4_151217_010_G01	L5 IT	3293.04745234375	2105.9630916015626
F2S4_160420_023_C01	L5 IT	2762.347661328125	2164.2656224609377
F2S4_160121_005_A01	Vip	207.5785950439453	2174.6716083984375
F2S4_160128_025_D01	Vip	423.41515659179686	2236.7195447265626
F2S4_160115_007_E01	Vip	432.3104541992187	1928.09299765625
F2S4_160204_014_G01	Vip	428.3062881835937	2175.319155859375
F2S4_160304_006_C01	Vip	450.31789462890623	2038.6653205078126
F2S4_170605_018_C01	L6b	2308.418344921875	5651.3161296875
F2S4_170605_002_B01	L6b	2209.66840703125	5828.8213421875
F2S4_170609_003_F01	L6b	2415.07194765625	5713.97559375
F2S4_170714_008_G01	L6b	2162.4446072265623	5859.287246875
F2S4_170605_014_F01	L6b	2335.3073130859375	5738.16598984375
F2S4_160414_008_G01	Sst	157.0626245361328	5660.233515625
F2S4_160824_054_A01	Pvalb	198.21714079589844	5596.28767890625
F2S4_160824_054_D01	Pvalb	328.17643537597655	5648.2949953125
F2S4_170406_009_B01	Pvalb	242.73132436523437	5774.28456875
F2S4_170807_014_C01	Pvalb	91.5841322998047	5724.92236015625
F2S4_170803_005_E01	L6 IT	1961.4664857421874	5217.78593125
F2S4_160706_002_G01	L6 IT	2095.910357421875	5286.471188671875
F2S4_170519_006_B01	L6 IT	2225.6584197265624	5185.306475390625
F2S4_160706_006_E01	L6 IT	2077.7924349609375	5064.3929375
F2S4_170203_009_G01	L6 IT	2252.077031640625	5259.4111671875
F2S4_170126_007_H01	L4	837.9773750976562	4949.71388125
F1S4_180124_301_C01	L2/3 IT	568.5280955078125	4704.183073046875
F2S4_170126_009_A01	L4	288.7905805664063	4879.910881640625
F2S4_170126_009_C01	L4	266.99018620605466	5124.445090234375
F2S4_160620_036_D01	L6 IT	379.1811959960938	5109.26737890625
F2S4_171120_015_B01	L5 IT	1733.554492578125	5403.858669921875
F2S4_160422_018_E01	L6 IT	1598.7626994140626	5384.7313875
F2S4_160205_027_G01	Vip	1609.060626171875	5475.466209375
F2S4_161021_009_B01	Pvalb	1507.99315	5470.97715
F2S4_160819_013_H01	Vip	1768.469398828125	5502.217075
F2S4_160210_001_D01	L5 IT	1176.1150618164063	2312.78109296875
F2S4_160922_001_C01	L5 IT	990.5956216796875	2153.1707390625
F2S4_160907_012_G01	L5 IT	1175.6231421875	2105.8299962890624
F2S4_160808_027_G01	L5 IT	1024.9567448242187	2472.6485921875
F2S4_160210_004_G01	L5 IT	1395.632601171875	2065.0821556640626
F2S4_160404_044_E01	Vip	1198.9757969726563	6803.271565625
F2S4_170612_001_F01	L5 PT	972.7386403320312	6816.19537890625
F2S4_161017_011_G01	Vip	1123.887508203125	6610.1063328125
F2S4_161010_017_F01	Sst	1037.4522787109374	6702.17404609375
F2S4_160616_011_A01	L5 PT	1053.6598634765626	7044.62570078125
F1S4_161209_012_E01	L6 CT	1249.886773046875	6407.081709375
F2S4_160524_005_A01	Vip	1308.8125420898436	6244.0011859375
F2S4_160329_016_A01	Vip	1460.416421484375	6590.57556484375
F2S4_160405_040_B01	Vip	1350.8629077148437	6364.66630078125
F2S4_160405_034_G01	Vip	1187.305486328125	6268.8150625
F2S4_160819_009_E01	Vip	2199.0994439453125	582.1488016601562
F2S4_160405_044_F01	Vip	1956.0191078125	208.68658525390626
F2S4_160503_003_B01	Vip	1596.799058984375	269.01591220703125
F2S4_161019_009_G01	Lamp5	1945.2085056640626	580.1902088378906
F2S4_160531_001_B01	Lamp5	1873.1616224609375	456.2898603027344
F1S4_180124_308_F01	Sncg	1041.7358802734375	1355.838394921875
F1S4_180124_308_C01	Sncg	867.858645703125	1146.9313301757813
F2S4_160531_003_G01	Sncg	725.6257908203125	1384.101766015625
F1S4_180124_307_H01	Sncg	836.822240234375	1346.064934765625
F2S4_160321_030_G01	Sncg	856.949352734375	1437.72722421875
F2S4_160127_011_E01	L2/3 IT	2103.96746953125	1304.7299564453126
F2S4_160603_020_D01	L5 IT	2494.54147890625	1233.8795581054687
F2S4_160908_001_H01	L5 IT	2212.090289453125	1249.4583321289062
F2S4_160330_021_A01	Lamp5	2294.4108708984377	1484.99802734375
F2S4_160304_002_A01	Lamp5	2166.8267380859374	1290.9387623046875
F2S4_170116_006_C01	L4	805.5786809570312	4266.0342734375
F2S4_161028_014_G01	L4	746.9904151367188	4151.87403046875
F2S4_160129_021_H01	L4	521.2205458007812	4013.03236015625
F2S4_160129_022_E01	L4	839.3464477539062	4340.594461328125
F2S4_171120_010_E01	L4	890.4857372070312	4051.880362109375
F2S4_160404_014_B01	Vip	1533.0791935546874	408.5627938476562
F2S4_160204_013_D01	Vip	1460.0030830078124	533.6820386230469
F2S4_160115_008_E01	Vip	1701.2457669921876	203.3489826904297
F2S4_160205_026_E01	Vip	1574.8229876953126	305.17868796386716
F2S4_160307_009_B01	Vip	1596.2715234375	208.95114045410156
F2S4_160211_010_C01	L5 IT	720.4372541992187	3625.875863671875
F2S4_160420_007_B01	L5 IT	744.14946015625	3888.608594921875
F2S4_160211_010_A01	L5 IT	877.964844140625	3589.73111796875
F2S4_161007_001_G01	L5 IT	801.51612421875	3607.0160640625
F2S4_160211_009_D01	L5 IT	818.6044962890625	3842.935581640625
F2S4_170605_003_H01	L6b	3736.3407734375	2843.326790625
F2S4_160113_013_B01	Vip	3787.172522265625	2418.829951953125
F1S4_160108_001_H01	Lamp5	3826.267978125	2660.573681640625
F2S4_161117_002_F01	L6b	3891.3670921875	2392.17567734375
F2S4_170605_009_D01	L6b	3712.45791796875	2702.934818359375
F2S4_160603_015_E01	L6 CT	3639.539454296875	2244.8768013671875
F2S4_160428_020_B01	L6 CT	3685.5448828125	2169.2455515625
F1S4_161209_004_H01	L6b	3737.696601171875	2478.900518359375
F2S4_170605_011_D01	L6b	3845.04410859375	2186.804118359375
F2S4_170221_001_D01	NP	3734.98203828125	2325.9156943359376
F1S4_170426_023_G01	L6 IT	576.3839897949218	2482.9675169921875
F2S4_160404_034_B01	Vip	651.0973422851563	2094.4396865234376
F2S4_160531_013_H01	Vip	492.0654845703125	2433.412287890625
F2S4_160114_020_G01	Vip	490.16524208984373	2539.544816015625
F2S4_170206_001_D01	Vip	422.6530486328125	2364.770641796875
F2S4_160502_020_A01	Lamp5	178.9883610839844	4609.6967078125
F2S4_160114_012_E01	Lamp5	452.46179521484373	4659.410714453125
F2S4_160405_014_G01	Lamp5	408.3627470703125	4749.595064453125
F2S4_160602_006_D01	Vip	401.30086162109376	4556.409802734375
F2S4_160721_002_C01	Lamp5	267.010194921875	4738.75716484375
F2S4_170302_004_H01	Pvalb	727.7717912109375	5384.696821484375
F2S4_160419_023_H01	Vip	723.6193466796875	5114.26426796875
F2S4_160603_019_D01	L5 IT	706.509007421875	4865.1079046875
F2S4_170421_008_D01	Pvalb	1092.9371139648438	5131.63902109375
F1S4_170426_006_H01	Sst	797.5181768554687	5136.86398125
F2S4_170803_002_B01	Sst	1858.149795703125	6939.79569765625
F2S4_170807_021_B01	Sst	1740.62889609375	7011.48626015625
F2S4_171220_002_H01	Pvalb	1578.280719921875	7152.59442734375
F2S4_160708_001_F01	Pvalb	1791.251956640625	7017.80311875
F2S4_160119_008_F01	Vip	1554.918616015625	6912.94533359375
F2S4_170324_040_G01	Oligo	6788.3015734375	331.7885234375
F2S4_170323_060_G01	Oligo	6374.17033984375	602.6789958984375
F2S4_160505_030_A01	Macrophage	6441.04815	513.2901892089844
F2S4_160505_030_B01	Macrophage	6658.2299796875	446.1641982910156
F2S4_170323_060_E01	Macrophage	6548.105884375	457.01707919921876
F2S4_160115_026_A01	Lamp5	4202.2105484375	956.1579364257813
F2S4_160414_005_B01	Vip	4646.73403203125	996.79666796875
F2S4_160525_022_B01	Lamp5	4153.530937890625	739.0156799804688
F2S4_171006_007_C01	Lamp5	4406.456612109375	942.3884671875
F2S4_160114_002_B01	Pvalb	4417.44634375	806.9015579101563
F2S4_160414_006_G01	Sst	3699.929837109375	2473.9037908203127
F2S4_160317_022_A01	L6 IT	3564.5457375	2402.763538671875
F2S4_160701_019_A01	L6 CT	3246.39819140625	2175.5981068359374
F2S4_160120_020_F01	L6 IT	3557.9194	2237.386151953125
F2S4_160428_022_E01	L6 CT	3640.31250546875	2441.6620974609373
F2S4_170807_009_B01	L2/3 IT	1344.8033559570313	1489.014469140625
F2S4_160701_001_G01	L2/3 IT	1076.5059	1651.72251953125
F1S4_170426_015_F01	L2/3 IT	1003.080898828125	1674.0245451171875
F2S4_160516_015_B01	L2/3 IT	1245.71849921875	1415.6833130859375
F2S4_160404_015_A01	L2/3 IT	1310.7684293945313	1583.248534765625
F2S4_160428_003_H01	NP	1252.8209270507812	4433.901059375
F2S4_180122_005_E01	NP	1306.9064040039063	4558.47633359375
F2S4_160628_008_F01	NP	1341.26025859375	4596.331289453125
F2S4_170526_008_F01	NP	1252.0134713867187	4670.521265625
F2S4_160321_012_A01	L5 PT	1340.52112734375	4368.510880078125
F2S4_161004_002_H01	L4	294.72190290527345	6394.70707578125
F2S4_160202_010_D01	Sst	247.7671001953125	6217.67480390625
F2S4_160415_002_C01	Sst	465.8705826171875	6257.33074609375
F2S4_160114_016_C01	Sst	295.9267869873047	6330.28377578125
F2S4_170828_006_H01	Pvalb	433.6569943359375	6334.7463453125
F2S4_160330_022_B01	Sst	517.4823685058594	5276.46739609375
F2S4_160919_002_G01	Sst	616.3073744140625	5127.3780328125
F2S4_160415_005_H01	Sst	910.3475474609374	5184.876176953125
F2S4_160525_013_F01	Sst	730.542402734375	5082.489700390625
F2S4_160412_007_B01	Sst	381.1719319824219	5048.610159375
F2S4_180110_011_B01	L5 PT	3156.649631640625	1510.8424234375
F2S4_170201_015_D01	L5 PT	3376.957908984375	1572.8467484375
F2S4_170410_006_B01	L5 PT	3256.6213328125	1581.3927919921875
F2S4_160623_022_E01	NP	3130.5012484375	1599.5189521484374
F2S4_160622_013_G01	L5 PT	3430.942918359375	1478.7259107421876
F2S4_160919_006_G01	Lamp5	3028.3822546875	962.4165658203125
F2S4_160404_017_G01	Sst	2857.41874140625	1108.673938671875
F2S4_161010_006_H01	Sst	2966.14985859375	1312.9011041015624
F2S4_170907_002_G01	Sst	2912.51890859375	990.706265234375
F2S4_160516_025_D01	L4	3010.2735390625	1062.5117516601563
F2S4_161207_006_C01	L6 CT	2529.1767880859375	3233.22692421875
F2S4_160706_003_A01	L6 CT	2231.331607421875	3326.17138671875
F2S4_160127_019_G01	L6 IT	2581.5197501953126	3393.58480859375
F2S4_161122_003_H01	L6 CT	2748.5797265625	3090.857258984375
F2S4_160127_025_D01	L6 CT	2573.8880908203123	3309.47632421875
F2S4_160708_002_F01	Sst	2314.908356640625	1167.0603001953125
F2S4_170116_004_B01	L4	2449.191835546875	928.1089069335937
F2S4_160503_008_F01	Vip	2397.471384765625	989.6804298828125
F2S4_161019_012_C01	Lamp5	2282.41856328125	861.74110703125
F2S4_170803_002_G01	Sst	2306.1542708984375	1071.86888515625
F2S4_161111_003_D01	L6 CT	2712.743167578125	3494.112796484375
F2S4_161207_015_G01	L6 CT	2422.79535234375	3613.8336453125
F2S4_160128_021_C01	L6 IT	2618.2734392578127	3562.76962578125
F2S4_160706_017_G01	L6 IT	2769.28121640625	3691.30933125
F2S4_160901_018_G01	L6 CT	2906.78805703125	3484.712132421875
F2S4_160517_009_E01	L5 IT	758.60386953125	2390.80595859375
F2S4_160421_018_C01	L5 IT	869.54591953125	2369.0608658203123
F2S4_160907_003_G01	L5 IT	469.3548854492187	2647.117487109375
F2S4_160301_003_F01	L5 IT	646.9285435058594	2640.096386328125
F2S4_160906_012_F01	L5 IT	775.422658984375	2298.491760546875
F2S4_160926_007_D01	L2/3 IT	224.92748422851562	3129.91136484375
F2S4_160428_012_E01	L6 IT	594.7081373046875	3073.305153125
F2S4_160624_014_D01	L2/3 IT	487.12565366210936	3046.33203125
F2S4_160330_015_A01	L4	601.6065610351562	3260.557012890625
F2S4_160126_020_H01	L2/3 IT	511.9387226074219	3441.21225546875
F2S4_160706_010_C01	L6 IT	1616.97301328125	1418.12086328125
F2S4_160127_027_A01	L6 IT	1163.998300390625	1185.2490506835939
F2S4_160128_014_G01	L6 IT	1466.26518515625	1252.825853515625
F2S4_160127_004_A01	L2/3 IT	1342.5868505859376	1464.0524755859376
F2S4_160329_005_E01	L2/3 IT	1480.5889220703125	1521.4753498046875
F2S4_160726_013_H01	Sst	2322.308714453125	1769.4277173828125
F2S4_170331_001_H01	Sst	2279.0277017578123	1804.5127078125
F2S4_160121_019_C01	Sst	2385.194311328125	1463.560959765625
F2S4_160201_005_D01	Sst	2144.621303515625	1540.955883984375
F2S4_160607_006_E01	Pvalb	2338.4187390625	1690.20257109375
F2S4_170106_001_D01	Pvalb	3598.89272734375	1286.6854463867187
F2S4_160613_027_C01	Pvalb	3755.4496421875	1318.7527751953126
F2S4_170106_001_G01	Pvalb	3513.43907578125	1420.3380955078126
F2S4_160805_005_G01	Pvalb	3551.184195703125	1453.468329296875
F2S4_170518_011_G01	Pvalb	3515.197096875	1319.3508157226563
F2S4_160420_020_H01	Sst	1274.5441333984375	5825.4823296875
F1S4_170426_012_A01	Vip	1249.2398716796874	5994.5611875
F2S4_160121_017_E01	Sst	1314.5194881835937	5933.9924828125
F2S4_180110_011_D01	L5 IT	1160.054544140625	5995.504484375
F2S4_170807_009_D01	Vip	1351.9196748046875	6022.898859375
F2S4_160414_006_C01	Pvalb	604.7247306152344	5851.21430546875
F2S4_160404_021_B01	Vip	786.7193659179687	5798.3308859375
F2S4_161021_014_F01	Pvalb	673.7527811523438	6140.53185625
F2S4_160204_013_A01	Serpinf1	963.91437265625	6050.882471875
F2S4_160824_051_D01	Pvalb	839.91606015625	5726.98727578125
F2S4_160505_024_G01	Lamp5	527.1063387207031	2483.6294400390625
F2S4_160505_023_D01	Vip	318.47705390625	2471.250768359375
F2S4_160505_023_A01	Vip	450.09022734375	2448.9432509765625
F2S4_170519_006_E01	Meis2	367.5468646972656	2640.48242734375
F2S4_160819_006_E01	Vip	462.61354326171875	2567.1011990234374
F2S4_171006_014_D01	Astro	315.663638671875	6977.9869453125
F2S4_160901_016_C01	SMC	137.8242543701172	7102.32251875
F2S4_160901_016_D01	SMC	257.35876572265624	6798.1881
F2S4_171204_004_F01	Astro	231.350342578125	6939.607684375
F2S4_171120_004_B01	Astro	384.65425615234375	7140.52798046875
F2S4_160706_010_G01	L6 IT	3254.43559765625	531.8424885742188
F2S4_160928_001_B01	L5 IT	3298.016559375	676.6049620117187
F2S4_160328_006_A01	L5 IT	3139.754603125	568.4054184570313
F2S4_160428_020_E01	L6 IT	3325.34567890625	573.3970580078125
F2S4_161028_015_C01	L5 IT	3238.10622421875	775.129009375
F2S4_160926_003_G01	L6 IT	3589.05078125	3010.55975859375
F2S4_160627_009_C01	NP	3450.12059609375	2573.277370703125
F2S4_160701_026_E01	L6 CT	3230.231956640625	2705.4434388671875
F2S4_160225_001_C01	L6 CT	3554.10550859375	2684.3991962890623
F1S4_161209_002_B01	L6 CT	3378.9217109375	2795.30199609375
F2S4_170116_003_H01	L4	310.0861132324219	4501.699876171875
F2S4_160907_018_H01	L5 IT	491.1042182128906	4267.764189453125
F2S4_160421_015_F01	L5 IT	604.8589162109375	4153.191415625
F2S4_170126_013_C01	L4	357.4514883300781	4581.161008203125
F2S4_171121_015_F01	L5 IT	298.47538454589846	4465.937294921875
F2S4_170323_014_C01	Oligo	391.7084692382812	7066.79317734375
F2S4_160404_045_B01	Vip	242.6749123046875	6952.54700390625
F2S4_171120_009_H01	Astro	341.57240185546874	7003.9495765625
F2S4_171120_012_D01	Astro	504.9282823730469	6976.24184609375
F2S4_171120_010_A01	Astro	672.7634500976562	6946.7470203125
F2S4_160706_062_F01	L5 IT	3833.410867578125	859.5665169921875
F2S4_160329_007_B01	L4	3765.302248828125	515.38316953125
F2S4_160701_033_F01	L4	3571.781018359375	537.2058339355468
F2S4_160701_034_D01	L4	3841.82914609375	651.1052973144531
F2S4_160128_001_E01	Vip	3876.70657890625	743.91557421875
F2S4_160126_022_G01	L4	1975.431640625	2358.684438671875
F2S4_160701_035_E01	L4	2211.51494296875	2493.4915765625
F2S4_160701_035_D01	L4	1908.9524703125	2437.877441796875
F2S4_160113_009_H01	L4	2037.08126015625	2456.406118359375
F2S4_161004_008_B01	L4	2047.562516015625	2162.4339466796873
F2S4_161004_032_A01	L5 IT	1048.5385206054686	2614.6672669921877
F2S4_160422_004_B01	L5 IT	1530.8152810546876	2427.3850408203125
F2S4_170516_006_G01	L5 IT	1243.2370146484375	2397.6757119140625
F2S4_160428_001_H01	L5 IT	1430.5260248046875	2215.9886576171875
F2S4_160719_007_G01	L4	951.6971436523437	2584.6788255859374
F2S4_160601_015_E01	Lamp5	850.5593240234375	1754.3159076171876
F2S4_160613_021_B01	Lamp5	820.4614504882812	1889.1870087890625
F2S4_160524_005_B01	Sncg	805.539673046875	1675.43416015625
F2S4_161017_024_C01	Sncg	728.2029780273438	1940.782925
F2S4_160503_007_E01	Lamp5	780.75067109375	1608.8750357421875
F2S4_160304_005_G01	Sst	3077.83103984375	1910.3168587890625
F2S4_160727_005_A01	Pvalb	3243.098913671875	1856.89734296875
F2S4_160415_010_B01	Sst	2957.320664453125	1892.2304333984375
F2S4_160404_038_B01	Sst	3153.33355546875	1816.0236755859376
F2S4_160526_002_E01	Sst	3043.47177421875	1844.6520896484376
F2S4_160615_001_C01	L4	3325.86836875	903.707157421875
F2S4_160906_007_G01	L5 IT	3190.615426171875	711.8413806640625
F2S4_160613_001_G01	L4	3222.4197140625	955.5615918945313
F2S4_160706_056_H01	L5 IT	3369.74071875	1016.1439453125
F2S4_161004_021_G01	L4	3308.607328125	712.6454443359376
F2S4_160613_020_F01	Sst	2794.1849	3008.545884375
F2S4_170109_001_A01	Sst	2824.82589609375	3098.888204296875
F2S4_170707_028_B01	Sst	2939.958187109375	2986.503426953125
F2S4_160330_024_D01	Sst	2753.34854453125	3146.4287515625
F2S4_160502_020_H01	Sst	2560.4306041015625	2992.993438671875
F2S4_160413_008_A01	Lamp5	3676.88658046875	1613.88080859375
F1S4_180124_308_A01	Lamp5	3906.17103828125	1943.3477556640626
F2S4_151223_017_H01	Lamp5	3970.767168359375	1872.33898359375
F2S4_160415_020_D01	Lamp5	3993.262214453125	1749.16250234375
F2S4_151223_017_F01	Lamp5	3827.8405703125	1928.1028505859374
F2S4_160321_022_A01	L5 PT	2274.8645966796876	3220.693028515625
F2S4_161215_001_A01	L5 PT	2407.2724654296876	3076.853823046875
F2S4_160516_007_C01	L5 PT	2152.43225390625	3216.272778125
F2S4_160525_021_F01	Vip	2347.866244921875	3260.880059765625
F2S4_160623_022_C01	Vip	2051.298553125	3325.671633203125
F2S4_160321_026_E01	L6 IT	3030.2830625	3575.599109375
F2S4_160126_012_F01	L6 CT	2996.77857890625	3236.989451171875
F1S4_161209_009_E01	L6 CT	2790.468245703125	3565.045491015625
F2S4_161121_003_D01	L6 CT	2903.355683984375	3568.590607421875
F2S4_160321_017_D01	L6 CT	2733.07024609375	3483.702287890625
F2S4_160127_007_D01	Sst	1897.2605962890625	2744.95578671875
F2S4_160808_008_D01	Sst	2130.2184201171876	3132.0001859375
F2S4_160811_004_G01	Sst	2123.2444841796873	3009.302137109375
F2S4_161021_009_E01	Pvalb	1873.4110146484375	3153.75739296875
F2S4_160415_005_D01	Sst	2083.16066640625	3285.614466796875
FJS4_170427_011_D01	L5 PT	1802.086948828125	4403.0552515625
FJS4_170405_011_B01	L5 PT	1773.206558203125	4497.39592265625
FJS4_170405_010_E01	L5 PT	1564.564149609375	4651.136191796875
F2S4_161215_001_G01	L5 PT	1657.422035546875	4741.28209921875
FJS4_170405_009_D01	L5 PT	1528.08472734375	4525.9745875
F2S4_160428_023_H01	L6 IT	659.0394497070313	3723.49190703125
F2S4_161129_007_E01	L2/3 IT	600.2159653808594	3422.3107828125
F2S4_170609_004_A01	L2/3 IT	551.9423036132813	3602.5967828125
F2S4_180110_048_C01	L5 PT	449.0752140625	3852.74166953125
FJS4_170405_010_B01	L5 PT	424.5625787109375	3574.131184375
F2S4_160428_004_C01	NP	5486.4872765625	463.6971232421875
F2S4_170707_036_C01	Vip	5409.950041796875	572.1620498046875
F2S4_161017_018_H01	Vip	5734.4076625	284.44341953125
F2S4_160504_006_G01	Lamp5	5498.2371375	294.83078989257814
F2S4_171220_002_E01	Pvalb	5300.029466015625	443.87419975585937
F2S4_160114_008_A01	Vip	1473.1850107421874	7313.8238921875
F2S4_161207_014_E01	L6 CT	1284.5010841796875	7222.999909375
F2S4_160205_027_H01	Vip	1567.5163134765626	7097.35341171875
F2S4_180122_004_E01	Sncg	1464.75655625	7184.4733390625
F2S4_160516_042_B01	L6 CT	1661.3388173828125	7139.188628125
F2S4_160301_006_D01	L5 IT	822.8285764648438	4557.9368453125
F2S4_160602_007_H01	Lamp5	888.9909993164063	4822.9464109375
F2S4_160613_027_G01	Sst	897.1146590820313	4575.069959375
F2S4_160614_007_H01	Sst	858.38529609375	4670.330021875
F2S4_160502_002_H01	Vip	883.7518250976563	4451.72355546875
F2S4_170201_011_D01	L6b	2571.230545703125	4777.69788125
F2S4_170605_014_C01	L6b	2554.452783203125	4682.7854171875
F2S4_160628_006_A01	NP	2244.938341796875	4686.480750390625
F2S4_170605_015_A01	L6b	2640.8014361328123	4570.08276171875
F2S4_160120_017_H01	L6b	2218.13869609375	4476.141053515625
F2S4_170519_007_E01	Vip	590.649537890625	5686.35831640625
F1S4_170426_017_B01	Vip	698.2153442382812	5604.679790625
F2S4_160429_013_B01	Vip	360.81069125976563	5522.99868046875
F2S4_160824_053_D01	Pvalb	688.6269899414062	5656.77497578125
F2S4_171006_013_F01	Lamp5	662.4924169921875	5719.4247484375
F2S4_160323_003_D01	Pvalb	266.55088283691407	5127.398384765625
F2S4_161021_008_H01	Pvalb	552.6885418945312	5214.133240234375
F2S4_160404_012_F01	Pvalb	278.3591546875	5225.162706640625
F2S4_161010_033_G01	Sst	326.58381428222657	4859.07985
F2S4_160524_015_F01	Pvalb	385.55668759765626	5408.712772265625
F2S4_160429_004_C01	Lamp5	212.4768134765625	3891.18812421875
F2S4_170518_012_F01	L6 IT	267.1431690917969	3763.436653125
F2S4_160404_049_C01	Lamp5	444.84657084960935	3626.9286734375
FYS4_171004_103_A01	Lamp5	478.28491059570314	3545.4614203125
F2S4_160708_005_E01	Lamp5	187.11870388183593	3646.371249609375
F2S4_160706_027_G01	L6 CT	5481.99111015625	1071.1451793945312
F2S4_161017_020_G01	Vip	5181.736161328125	1088.135910546875
F2S4_170526_016_B01	NP	5283.944316015625	1212.3245784179687
F2S4_171006_016_E01	Lamp5	5348.018725390625	1107.5405287109375
F2S4_170207_001_C01	Vip	5351.31477265625	1184.9074286132814
F2S4_160624_005_E01	L6 IT	2056.183344921875	4493.920261328125
F2S4_160623_005_F01	NP	1726.111815625	4461.382980078125
F2S4_160127_023_F01	L6 IT	2141.1739087890624	4419.15784609375
F2S4_160114_010_E01	Vip	2174.790005078125	4550.286772265625
F2S4_160422_021_C01	Sncg	2263.155601171875	4462.0048453125
F2S4_160525_003_B01	Lamp5	1290.63235234375	1269.2607017578125
F2S4_160531_001_C01	Lamp5	1324.7389145507811	1575.1644482421875
F2S4_160525_004_B01	Lamp5	1523.4646724609374	1617.839101953125
F2S4_160422_010_D01	Lamp5	1460.0815833984375	1478.3269478515624
F2S4_160819_011_H01	Lamp5	1624.7540818359375	1671.75788671875
F2S4_160518_024_E01	L6 IT	3573.469907421875	387.6743002441406
F2S4_160505_024_G01	Lamp5	3651.996141796875	463.79682358398435
F2S4_160505_023_D01	Vip	3432.0603375	291.55874904785156
F2S4_160505_023_A01	Vip	3450.559616796875	336.98899260253904
F2S4_170411_009_F01	L2/3 IT	3731.41818515625	466.5713924316406
F2S4_160616_007_B01	L5 IT	1248.342608984375	2844.015203515625
F2S4_170126_013_H01	L5 IT	1416.30663203125	2704.7461421875
F2S4_160701_010_A01	L4	1208.4035969726563	2745.329875
F2S4_170126_014_F01	L4	1498.1846392578125	2474.266087890625
F2S4_160622_019_B01	L5 IT	1349.6292724609375	3084.499050390625
F2S4_161007_004_E01	L5 IT	1906.060877734375	3051.8690546875
F2S4_170201_005_A01	L5 PT	1713.2337134765626	2920.4871828125
F2S4_160229_009_G01	L5 IT	1803.1948380859376	3235.5715984375
F2S4_160808_005_D01	L5 IT	1878.59575546875	2893.149341015625
F2S4_160421_004_F01	L5 IT	1979.796326953125	2971.84969765625
F2S4_171201_004_G01	Pvalb	1642.65265546875	1740.27096015625
F2S4_170302_001_H01	Pvalb	1268.6163040039062	1842.7238228515625
F1S4_180124_312_H01	L2/3 IT	1543.161001953125	1960.73494609375
F2S4_161103_008_G01	Pvalb	1429.935656640625	1681.9330556640625
F2S4_170420_008_D01	Pvalb	1338.07889296875	1539.4209267578126
F2S4_160428_021_B01	L6 IT	2925.91760078125	2278.76231875
F1S4_180124_308_D01	Sst	3115.60168046875	2262.1879142578123
F2S4_160412_007_C01	L5 IT	3034.53112890625	2246.2019396484375
F2S4_160706_062_E01	L5 IT	3159.119648046875	2174.6153982421874
F2S4_160210_014_G01	L5 IT	3168.44698046875	2573.5505068359375
F2S4_160317_031_A01	L6 IT	1058.9088098632812	2460.2156486328126
F2S4_160623_002_H01	L6 IT	922.83831640625	2703.3668935546875
F2S4_160120_002_C01	L2/3 IT	839.4536185546875	2416.66521484375
F2S4_160624_013_B01	L2/3 IT	830.61360234375	2340.662299609375
F2S4_161129_007_G01	L2/3 IT	845.47375859375	2639.567881640625
F2S4_170707_035_E01	Vip	989.0504884765625	6969.70983828125
F2S4_160202_001_F01	Pvalb	852.7278569335938	7182.5738234375
F2S4_170807_014_E01	Vip	850.742330078125	6937.8360953125
F2S4_160304_015_D01	Vip	624.9863921386719	7192.7459234375
F2S4_160601_007_B01	Vip	918.4569124023437	7142.010765625
F2S4_170518_011_F01	L6 IT	1944.442723046875	1134.6687130859375
F2S4_180110_058_H01	L5 IT	2183.9608212890626	1147.9665338867187
F2S4_160120_012_A01	L6 IT	1996.4023900390625	1245.5067419921875
F2S4_160516_014_B01	L2/3 IT	1883.5868296875	1233.9332646484374
F2S4_160706_031_E01	L6 IT	2246.79941484375	1321.8601630859375
F2S4_160415_005_G01	Lamp5	2306.05138046875	5265.864028515625
F2S4_160623_001_E01	NP	2459.0979064453127	5313.6106796875
F2S4_160205_028_H01	Vip	2358.06321953125	5364.3626359375
F2S4_160113_026_B01	L6b	2236.5142484375	5445.43835625
F2S4_160628_003_D01	NP	2155.5637087890623	5490.3121515625
F2S4_160503_009_E01	Vip	3196.943914453125	1587.581239453125
F2S4_170302_008_H01	Pvalb	3320.8895703125	1883.912783984375
F2S4_160607_004_D01	Pvalb	3413.0457984375	1939.3012705078124
F2S4_160114_004_E01	Pvalb	3005.189750390625	1687.02249765625
F2S4_170302_008_F01	Pvalb	3344.22583046875	2036.67163671875
F2S4_170201_004_D01	L5 PT	1640.636196875	5186.738865234375
FJS4_170511_012_D01	L5 PT	1452.3670625	4977.172542578125
FJS4_170427_001_B01	L5 PT	1368.7302265625	4873.5381359375
FJS4_170427_001_A01	L5 PT	1438.7995783203125	4826.16072734375
F2S4_161031_001_A01	L5 PT	1488.427816015625	4913.260302734375
F2S4_170519_007_H01	Vip	577.3412584472657	6667.37802109375
F2S4_171006_011_H01	Pvalb	587.844521875	6542.59405859375
F2S4_170707_003_C01	Vip	487.37496508789064	6546.9907265625
F2S4_160608_003_C01	Pvalb	491.66325083007814	6659.35030625
F2S4_160413_017_D01	Vip	683.4961171875	6766.71235078125
F2S4_160525_019_G01	Sst	1432.5668734375	4039.3768328125
F2S4_160121_017_H01	Sst	1335.6533762695312	4020.5703359375
F2S4_160623_004_E01	Sst	1685.9142853515625	3947.665440234375
F2S4_160623_017_F01	Sst	1684.427462109375	3810.4128375
F2S4_170830_001_G01	Sst	1414.0690478515626	3941.97755390625
F2S4_160413_015_A01	Sst	3482.850090234375	338.87172998046873
F2S4_160726_011_E01	Sst	3272.364053125	265.3593850097656
F2S4_160701_036_G01	L4	3361.070463671875	566.647801171875
F2S4_160706_024_C01	L6 IT	3433.53149296875	486.9415169433594
F2S4_160129_003_B01	L6 IT	3317.224603515625	329.2919364257813
F2S4_171120_001_A01	Astro	5060.457257421875	388.0642178222656
F2S4_170907_004_F01	Pvalb	4959.22244296875	523.6419840332031
F2S4_161107_004_A01	Vip	4955.945778515625	284.5933940429687
F2S4_160525_008_B01	Vip	5124.10686015625	418.919111328125
F2S4_161017_018_F01	Vip	4813.773494921875	276.699662890625
F2S4_170516_001_E01	L2/3 IT	1562.875906640625	2852.311047265625
F2S4_160701_011_C01	L4	1487.550420703125	2488.531191796875
F2S4_160808_020_H01	L5 IT	1753.2685896484375	2524.7289171875
F2S4_160210_003_B01	L5 IT	1341.8444081054688	2317.768613671875
F2S4_171121_005_F01	L5 IT	1712.2933240234374	2627.6485826171875
F2S4_170323_038_G01	Astro	815.1777765625	6823.3586203125
F2S4_170324_017_C01	Oligo	587.1120534667969	6800.53794296875
F2S4_161020_012_F01	Vip	716.6069681640626	6718.0298328125
F2S4_171120_011_H01	Astro	783.15413984375	6652.42935
F2S4_170323_010_C01	Astro	666.8093327636718	6806.098871875
F2S4_160317_020_E01	L2/3 IT	2139.24677265625	561.4800203125
F2S4_160405_034_A01	L2/3 IT	2295.56527890625	761.6484248046875
F2S4_160422_010_E01	L2/3 IT	2426.0083765625	832.571589453125
F1S4_170426_011_B01	L2/3 IT	2159.822597265625	879.247986328125
F2S4_160908_003_H01	L5 IT	2392.2391560546876	787.2049861328125
F2S4_160404_040_H01	Sst	1661.474981640625	4622.240294921875
F2S4_170221_011_B01	NP	1656.606665234375	4692.0116359375
F2S4_170116_015_D01	L5 IT	1737.8565078125	4654.441284375
F1S4_180124_307_G01	Sncg	1754.716001171875	4474.732569140625
F2S4_160622_002_C01	L5 IT	1474.7569568359374	4134.32224765625
F2S4_160808_027_F01	L5 IT	936.7643018554687	3669.701371875
F2S4_161111_001_A01	L5 IT	1057.2347001953126	3713.5052359375
F2S4_160907_013_B01	L5 IT	986.795459765625	3506.54719375
F2S4_170516_001_G01	L4	1125.3236938476562	3699.46561875
F2S4_180122_007_E01	L5 IT	1017.515925390625	3619.645581640625
F2S4_170907_002_C01	Pvalb	2789.366009765625	2009.277584765625
F2S4_160414_006_B01	Sst	2798.9259359375	2237.2680783203127
F2S4_170908_006_D01	Sst	2957.44826796875	1931.6747798828126
F2S4_161010_020_A01	Sst	2871.610513671875	1897.160936328125
F2S4_161017_020_C01	Vip	3056.385573046875	2253.5732232421874
F2S4_160317_028_D01	L6 IT	3638.4291421875	2862.309994140625
F2S4_160126_033_G01	L6 IT	3455.49738828125	2966.508117578125
F2S4_170605_004_H01	L6b	3536.55631015625	2882.152179296875
F2S4_160113_019_G01	L6 IT	3361.602198828125	2963.939894921875
F2S4_160706_026_F01	L6 IT	3483.042626171875	3117.313505859375
F2S4_170803_014_H01	Pvalb	384.8779661132813	5965.90628359375
F2S4_170828_019_B01	Pvalb	553.8723067871093	5855.49919921875
F2S4_160129_018_D01	Pvalb	258.0570921142578	5711.92683046875
F2S4_160415_017_C01	Lamp5	501.85356259765626	5797.35334609375
F2S4_171006_010_C01	Pvalb	214.93998532714843	5992.47624296875
F2S4_161021_010_E01	Pvalb	869.03421328125	3037.950903125
F2S4_160623_009_E01	L6 IT	1015.4485869140625	3364.138116796875
F2S4_160623_009_A01	Sst	875.1293001953125	3090.456034765625
F2S4_160531_020_C01	Lamp5	660.73681875	3205.0061953125
F2S4_160127_026_H01	L6 IT	616.2119948242188	3306.53013671875
F2S4_160630_003_B01	Lamp5	1734.811791015625	6134.22533515625
F2S4_161107_008_C01	Vip	1890.722612109375	6231.73509609375
F2S4_180122_005_H01	NP	1818.6122501953125	6154.88224453125
F2S4_160819_011_A01	Lamp5	1745.4179044921875	6235.77318203125
F2S4_160627_004_C01	NP	1934.831432421875	6174.3096375
F2S4_160422_009_B01	Lamp5	1620.7776978515626	5472.26610703125
F2S4_160506_004_C01	Lamp5	1847.4448298828124	5460.0361984375
F2S4_160415_005_C01	Lamp5	1848.0676642578126	5367.367294921875
F2S4_160415_023_H01	Lamp5	1977.551151171875	5380.317598046875
F2S4_160429_003_C01	Lamp5	1703.7018923828125	5392.572704296875
F2S4_170908_011_E01	Sst	3471.8635890625	1779.066628515625
F2S4_170707_020_E01	Sst	3594.570683203125	1782.2820755859375
F2S4_160225_007_E01	Sst	3631.511093359375	2096.0587974609375
F2S4_151217_010_H01	Sst	3683.227667578125	1974.78877734375
F2S4_161010_021_F01	Sst	3534.721726953125	1727.5513125
F2S4_160901_020_C01	L6 CT	3414.08148671875	2183.8920123046873
F2S4_160316_001_D01	L6 CT	3170.021833984375	1927.0225818359374
F2S4_160706_037_D01	L6 IT	3480.224365234375	2035.366850390625
F2S4_160128_014_E01	L6 IT	3737.7259984375	2128.0068412109376
F2S4_160620_037_A01	L6 IT	3374.58900625	1848.13501953125
F2S4_170119_001_D01	Astro	6444.08672890625	464.93996533203125
F2S4_170119_001_G01	Astro	6555.8189515625	667.4709327636718
F2S4_160531_011_H01	VLMC	6529.10362109375	892.2320478515625
F2S4_161107_018_G01	Vip	6380.72366875	613.1382038085937
F2S4_171121_009_C01	Astro	6308.92973125	639.35305390625
F2S4_160906_018_E01	L5 IT	2165.1352646484374	4764.42130078125
F2S4_170126_002_A01	L6 IT	1915.345891015625	4731.503793359375
F2S4_160706_004_C01	L6 IT	1778.4048669921874	4629.698801171875
F2S4_160706_007_A01	L6 IT	1971.292441015625	4688.9594890625
F2S4_160603_014_E01	L6 IT	1732.8195609375	4732.871573828125
F2S4_160502_004_C01	Lamp5	3081.5790296875	3204.01702578125
F2S4_160525_004_D01	Lamp5	3047.26046796875	3052.5616671875
F2S4_160819_009_D01	Lamp5	2843.5684296875	3277.01334375
F2S4_160505_026_H01	Sst	2958.26880703125	3256.25758203125
F2S4_160531_011_C01	Lamp5	3171.149590625	3236.614070703125
F2S4_161004_017_D01	L2/3 IT	469.2933854003906	2273.109967578125
F2S4_160426_007_A01	L6 IT	791.2969401367187	2258.4063275390627
F2S4_171006_011_F01	L5 IT	981.3519583984375	2076.0764099609373
F2S4_170203_009_H01	L6 IT	890.984279296875	2511.0121853515625
F1S4_170426_017_D01	L2/3 IT	770.405094921875	2362.230201171875
F2S4_160516_038_F01	L6 IT	852.5479198242188	3983.9988453125
F2S4_170202_008_F01	L6 IT	620.4439896484375	3877.009919921875
F2S4_160628_001_B01	L6 IT	810.0124993164062	4056.79487421875
F2S4_170104_001_D01	L2/3 IT	602.3670537597657	3792.23498984375
F2S4_160701_042_G01	L2/3 IT	536.2562376464844	4194.461623046875
F2S4_160420_010_A01	NP	4010.6980234375	1451.5331169921874
F2S4_160622_008_A01	L5 PT	4098.18880859375	1167.9428642578125
FYS4_171004_103_F01	L5 PT	4058.869158203125	1256.3398766601563
F2S4_160120_014_A01	NP	3885.408492578125	1410.3128203125
F2S4_160622_016_F01	L5 PT	4005.00141484375	1015.27107265625
F2S4_161103_004_A01	L5 PT	2547.6289025390624	2451.4148826171877
F2S4_160428_002_C01	L5 PT	2340.221340625	2383.157177734375
F2S4_161111_001_H01	L5 PT	2406.76059765625	2227.0190931640627
F2S4_160113_015_D01	L5 PT	2438.7695357421876	2406.476639453125
F2S4_160901_006_D01	L5 PT	2356.10749375	2312.8529708984374
F2S4_171121_016_B01	Astro	6170.208234375	527.3432532226562
F2S4_160121_015_H01	Astro	6049.0152609375	477.7651685546875
F2S4_170324_035_H01	Astro	5991.39274375	768.4288556640626
F2S4_170707_004_B01	CR	6183.8317671875	665.9532585449218
F2S4_170324_037_H01	Astro	6380.3993296875	475.69463999023435
F2S4_160404_042_C01	Sst	2506.88316171875	2560.99480546875
F2S4_160607_005_B01	Sst	2388.4023283203123	2459.94961953125
F1S4_170426_013_F01	Pvalb	2515.969501171875	2599.4897171875
F2S4_160121_018_C01	Sst	2581.5265341796876	2817.19294453125
F2S4_160726_003_F01	Sst	2769.898558984375	2422.03683828125
F2S4_160818_004_E01	L5 IT	1897.120232421875	3204.90992734375
F2S4_160328_005_C01	L5 IT	2407.3354595703127	3044.62311328125
F2S4_160927_003_C01	L5 IT	1978.858521875	2965.069912890625
F2S4_160328_005_H01	L5 IT	1950.9335423828124	3517.408998828125
F2S4_160927_004_H01	L5 IT	1893.986677734375	3405.210942578125
F2S4_161122_001_E01	L5 PT	2087.27628359375	3452.086982421875
F2S4_171004_004_D01	L5 PT	2035.663407421875	3404.4294921875
F2S4_160623_035_B01	L5 PT	1999.33969375	3307.398809765625
F2S4_160623_036_C01	L5 PT	2295.532651171875	3439.15509296875
F2S4_160517_026_D01	L5 IT	2135.06654609375	3365.3408203125
F2S4_160419_012_C01	Vip	460.3945342773437	2731.438859375
F2S4_160526_016_B01	Vip	305.9888491455078	2517.5293330078125
F2S4_160414_011_H01	Vip	360.74838359375	3019.1017640625
F2S4_160629_018_C01	Vip	186.28284028320311	2698.5660939453123
F2S4_160115_013_H01	Vip	168.4677944580078	2791.852178515625
F2S4_161028_011_H01	Sst	1961.6241326171876	2873.583037890625
F2S4_161010_001_G01	Sst	2032.8663060546876	2657.851042578125
F2S4_160708_003_B01	Sst	1980.0455576171876	2736.040662109375
F2S4_171006_011_E01	Sst	1801.876968359375	2758.397444140625
F2S4_160708_002_G01	Sst	2477.09307109375	3095.20450078125
F2S4_161017_022_A01	Vip	603.4298375976563	2054.9284693359373
F2S4_161017_011_H01	Vip	579.5746430175781	1815.929507421875
F2S4_170403_001_G01	Vip	350.960709375	1700.1995796875
F2S4_160405_022_B01	Endo	473.71202055664065	1830.039548828125
F2S4_170707_005_C01	Vip	586.8092374023438	1726.4195177734375
F2S4_170125_002_H01	L6 CT	4208.472166015625	1572.628691796875
F2S4_160706_023_F01	L6 IT	4099.854761328125	1506.471276171875
F2S4_160701_031_D01	L6 CT	4236.540416796875	1405.809223828125
F2S4_160329_017_F01	L6 IT	4249.1195390625	1484.9500548828125
F2S4_160126_007_F01	L6 CT	4462.008398828125	1557.739784375
F2S4_160317_020_A01	L2/3 IT	690.8151479492187	3069.311324609375
F2S4_160426_007_F01	L6 IT	794.2581493164063	2768.879669140625
F2S4_161129_005_H01	L2/3 IT	651.7865224121093	2874.804801171875
F2S4_161129_005_F01	L2/3 IT	697.6059970703125	2951.224446875
F2S4_160216_001_C01	L5 IT	749.755938671875	2872.248208203125
F2S4_160706_013_D01	L6 IT	2278.6516751953127	4366.981576171875
F2S4_161004_045_D01	L6 IT	2515.616733984375	4509.4694765625
F2S4_160329_018_E01	L6 IT	2400.181425	4403.000656640625
F2S4_160426_008_E01	L6 IT	2304.5335447265625	4526.63295703125
F2S4_160701_018_B01	L6 IT	2466.63927421875	4448.089601171875
F2S4_170202_007_C01	L6 IT	595.760785546875	4139.850871875
F2S4_160624_027_E01	L5 PT	247.62934089355468	4005.424929296875
F2S4_170203_004_F01	L6 IT	431.91839643554687	4017.36506484375
F2S4_170202_012_G01	L6 IT	592.0764359375	3836.629706640625
F2S4_170130_005_E01	L6 IT	246.51771640625	4102.19394375
F2S4_160531_001_H01	Vip	418.69511870117185	6011.74405078125
F2S4_170707_006_C01	Vip	598.6095340332031	6019.59021328125
F2S4_160524_006_B01	Pvalb	346.6840533203125	6118.7649578125
F2S4_160516_005_H01	Sst	458.51165556640626	6196.62377734375
F2S4_170803_017_B01	Sst	502.1449912597656	6020.64593046875
F2S4_161128_009_E01	L6 IT	3707.514331640625	2215.292330078125
F2S4_160329_021_G01	L6 IT	3865.120502734375	1915.4904544921876
F2S4_160516_029_A01	L6 IT	4126.5581390625	2021.8439466796874
F2S4_160426_012_B01	L6 IT	3580.037450390625	2189.1873966796875
F2S4_161128_003_D01	L6 IT	3689.9305671875	2364.454055859375
F2S4_170707_005_A01	Vip	3584.67091171875	1560.5859888671876
F2S4_161107_011_C01	Vip	3685.12686015625	1705.0864712890625
F2S4_160531_017_G01	Sst	3298.655223046875	1710.4929837890625
F2S4_170828_005_H01	Sncg	3396.554578515625	1576.569863671875
F2S4_160613_009_E01	Sst	3486.21785390625	1466.5664263671874
F2S4_160120_015_A01	L6 IT	797.5460396484375	3062.847156640625
F2S4_160113_025_D01	L6 IT	799.6916362304687	2655.627187890625
F2S4_160210_006_G01	L5 IT	885.5891541992188	3056.041851171875
F2S4_160426_017_E01	L2/3 IT	954.0105630859375	3185.8611453125
F2S4_160113_024_B01	L6 IT	1016.8133791992187	2905.367296875
F1S4_160108_004_C01	Vip	6016.877265625	247.0215080078125
F2S4_170707_019_H01	Sst	6252.41461875	248.10621865234376
F2S4_170412_003_C01	Meis2	5953.4295671875	371.08588359375
F2S4_170412_003_A01	Meis2	6096.8778859375	234.78525961914062
F2S4_170412_002_H01	Meis2	5956.45199375	454.3558998046875
F2S4_170201_004_A01	L6 CT	4299.61951875	1866.37683046875
F2S4_160127_024_B01	L6 IT	4149.23150703125	1614.15346015625
F2S4_161207_017_D01	L6 CT	4065.82597265625	1901.218728125
F2S4_170202_013_G01	L6 IT	4336.867792578125	1937.862258203125
F2S4_170202_013_H01	L6 IT	4170.0480015625	1968.3531990234376
F2S4_160329_006_A01	L4	2067.9692255859377	2698.348844921875
F2S4_170126_011_C01	L4	1572.3234125	2984.981230078125
F2S4_160808_013_E01	L5 IT	1710.1302021484375	2792.598416796875
F2S4_170116_004_F01	L4	1732.43642734375	2682.474967578125
F2S4_160420_031_H01	L5 IT	1534.8278462890626	2667.5752380859376
