# Supplementary material for: Reconstructing single-cell resolution from spatial transcriptomics with CellRefiner
Source: Nat Commun. 2026 Feb 27;17:3304. doi: 10.1038/s41467-026-70090-2 (PMC13066420; doi:10.1038/s41467-026-70090-2)
Supplement: Supplementary file 4 — Source Data [file 41467_2026_70090_MOESM4_ESM.zip › 656521_2_data_set_12202853_t9jsk2.xlsx]

## Sheet: Fig 4a
Cell Index	Cell Type	x	y
472	Microglia	-1382.25	270.153
45	Microglia	-1514.72	578.691
12	Microglia	-1365.26	38.5619
86	Endothelial	-1519.81	177.05
25	Interneuron	-1377.2	273.184
30	Excitatory Neuron	-1320.77	450.836
40	Excitatory Neuron	-1197.38	209.322
32	Excitatory Neuron	-1273.32	270.564
108	Excitatory Neuron	-758.618	170.227
110	Excitatory Neuron	-971.092	49.0124
111	Excitatory Neuron	-1437.36	312.516
16	Astrocytes	-873.364	103.699
90	Excitatory Neuron	-310.678	26.3108
77	Microglia	-673.237	160.635
82	Excitatory Neuron	-414.55	464.646
83	Excitatory Neuron	-650.755	277.241
76	Excitatory Neuron	-465.008	-65.9946
72	Excitatory Neuron	-401.065	246.058
70	Excitatory Neuron	-187.206	356.885
69	Excitatory Neuron	-410.807	136.077
185	Excitatory Neuron	1181.78	6.94986
182	Excitatory Neuron	1036.48	529.237
190	Excitatory Neuron	1241.89	141.805
179	Excitatory Neuron	1169.92	298.414
164	Excitatory Neuron	1385.16	167.255
152	Excitatory Neuron	1503.72	268.176
158	Excitatory Neuron	1587.27	47.6691
168	Astrocytes	1651.5	274.897
62	Excitatory Neuron	1999.14	254.274
141	Excitatory Neuron	1899.54	143.461
148	Astrocytes	1856.53	147.131
149	Excitatory Neuron	1881.45	-28.3065
259	Excitatory Neuron	3346.92	133.309
251	Excitatory Neuron	3096.37	282.052
95	Excitatory Neuron	3185.23	189.986
311	Excitatory Neuron	3444.75	227.289
97	Excitatory Neuron	3881.75	53.1819
303	Excitatory Neuron	3720.91	88.6893
307	Neuroblasts	3512.71	108.648
308	Neural Stem	3603.61	216.059
172	Excitatory Neuron	3767.33	327.426
92	Excitatory Neuron	4044.29	12.3461
299	Neuroblasts	4234.58	519.441
191	Excitatory Neuron	4183.07	172.468
480	Excitatory Neuron	4098.91	331.621
484	Excitatory Neuron	4243.95	356.373
295	Neural Stem	4349.37	373.395
293	Interneuron	4406.32	297.922
268	Excitatory Neuron	5653.31	501.499
393	Interneuron	5673.69	269.785
415	Excitatory Neuron	5971.13	33.6757
278	Interneuron	5493.33	323.586
443	Excitatory Neuron	5788.98	527.588
482	Excitatory Neuron	5915.95	77.8054
101	Excitatory Neuron	6306.36	460.601
390	Excitatory Neuron	6296.1	343.354
328	Excitatory Neuron	6177.93	524.747
476	Excitatory Neuron	6269.91	337.39
374	Excitatory Neuron	6476.86	176.381
473	Excitatory Neuron	6414.33	341.759
65	Microglia	6706.21	43.7236
365	Excitatory Neuron	6698.66	454.783
214	Microglia	6535.11	177.695
344	Microglia	6572.53	513.886
464	Excitatory Neuron	7096.58	270.971
350	Excitatory Neuron	6833.09	286.178
453	Excitatory Neuron	6876.32	188.033
326	Excitatory Neuron	6901.07	340.89
494	Excitatory Neuron	8083.9	173.999
520	Excitatory Neuron	8036.46	42.1557
180	Excitatory Neuron	7800.93	257.116
456	Excitatory Neuron	8011.12	309.888
479	Excitatory Neuron	9046.71	358.553
462	Excitatory Neuron	8540.94	337.235
515	Astrocytes	8489.11	145.887
470	Excitatory Neuron	8638.88	488.733
289	Microglia	8868.44	77.4136
287	Astrocytes	8977.21	90.3071
458	Astrocytes	9127.73	70.2864
513	Excitatory Neuron	8780.82	135.757
177	Endothelial	9566.33	525.952
486	Astrocytes	9809.17	217.502
511	Astrocytes	9500.81	305.521
490	Astrocytes	9519.22	1.35049
42	Astrocytes	-1451.34	670.173
43	Endothelial	-1549.41	671.976
44	Astrocytes	-1543.87	514.145
192	Astrocytes	-1818.49	709.86
39	Astrocytes	-1470.9	504.854
31	Excitatory Neuron	-1417.36	627.614
33	Excitatory Neuron	-1390.34	365.767
114	Excitatory Neuron	-1455.21	241.555
27	Excitatory Neuron	-912.107	339.215
19	Excitatory Neuron	-1178.3	606.515
26	Excitatory Neuron	-1115.31	899.455
17	Excitatory Neuron	-1244.02	681.258
91	Excitatory Neuron	-685.325	448.761
8	Excitatory Neuron	-589.382	586.692
94	Excitatory Neuron	-564.034	742.038
87	Excitatory Neuron	-319.114	865.178
1	Excitatory Neuron	-411.555	585.917
59	Interneuron	-199.256	703.992
57	Excitatory Neuron	-244.553	338.377
51	Excitatory Neuron	-342.814	486.331
202	Excitatory Neuron	1024.94	604.185
206	Excitatory Neuron	1143.09	674.448
213	Excitatory Neuron	1126.4	532.239
209	Excitatory Neuron	833.705	550.699
187	Excitatory Neuron	1334.37	676.641
181	Astrocytes	1698.65	610.089
198	Interneuron	1163.47	559.968
194	Excitatory Neuron	1226.93	701.912
131	Excitatory Neuron	1394.92	639.28
160	Excitatory Neuron	1681.53	656.705
126	Excitatory Neuron	1556.02	577.494
129	Excitatory Neuron	1417.61	523.292
121	Excitatory Neuron	1899	685.61
122	Excitatory Neuron	1775.66	733.249
124	Astrocytes	2171.12	254.126
125	Endothelial	2059.08	730.259
309	Interneuron	3199.67	548.547
313	Interneuron	3311.67	570.584
312	Excitatory Neuron	3268.34	337.44
310	Neural Stem	3548.33	751.843
238	Astrocytes	3546.84	335.098
306	Excitatory Neuron	3754.25	512.051
253	Astrocytes	3662.83	573.972
254	Excitatory Neuron	3768.5	733.551
250	Excitatory Neuron	3892.87	344.569
249	Excitatory Neuron	3721.99	720.024
298	Excitatory Neuron	3784.59	530.272
241	Excitatory Neuron	3890.72	611.696
107	Excitatory Neuron	3996.36	649.036
235	Excitatory Neuron	4408.93	632.59
291	Excitatory Neuron	4265.73	633.58
292	Excitatory Neuron	4386.04	154.728
284	Neural Stem	4978.61	682.352
227	Excitatory Neuron	4543.78	552.181
286	Excitatory Neuron	4734.8	597.866
290	Astrocytes	4314.11	961.354
216	Excitatory Neuron	4957.54	785.99
283	Excitatory Neuron	4815.07	913.425
282	Astrocytes	5044.91	709.182
275	Astrocytes	4769.49	765.821
421	Excitatory Neuron	5737.71	884.432
412	Excitatory Neuron	5547.36	537.296
411	Interneuron	6031.69	455.571
161	Excitatory Neuron	5631.77	784.421
399	Excitatory Neuron	6013.29	719.199
401	Excitatory Neuron	5906.78	674.201
391	Excitatory Neuron	5759.81	902.569
406	Excitatory Neuron	5965.45	503.895
385	Excitatory Neuron	6427.08	515.411
377	Excitatory Neuron	6070.53	349.481
375	Excitatory Neuron	6436.13	615.673
369	Excitatory Neuron	6297.55	784.348
349	Endothelial	6447.1	508.892
364	Astrocytes	6562.66	648.822
355	Excitatory Neuron	6648.6	533.747
357	Astrocytes	6661.91	619.702
333	Microglia	6877.65	487.227
332	Excitatory Neuron	7031.43	468.062
336	Excitatory Neuron	6785.55	569.341
324	Excitatory Neuron	6958.31	994.136
512	Excitatory Neuron	7216.96	752.643
343	Excitatory Neuron	7405.54	466.909
316	Excitatory Neuron	7415.27	478.735
320	Excitatory Neuron	6873.3	718.751
517	Excitatory Neuron	7756.64	675.259
510	Excitatory Neuron	7876.31	902.457
521	Excitatory Neuron	8166.41	543.023
469	Excitatory Neuron	7899.59	468.801
518	Excitatory Neuron	8240.6	553.405
507	Excitatory Neuron	8259.01	660.953
506	Oligodendrocytes	8413.75	675.637
516	Excitatory Neuron	8137.76	333.567
465	Excitatory Neuron	8879.41	501.991
467	Excitatory Neuron	8541.22	530.063
468	Excitatory Neuron	8341.34	537.3
501	Neuroblasts	8570.37	722.07
330	Microglia	9094.71	594.159
450	Microglia	9138.64	691.621
461	Endothelial	8977.41	656.035
460	Endothelial	8947.14	540.462
444	Excitatory Neuron	9261.94	456.625
440	Excitatory Neuron	9374.97	457.782
435	Excitatory Neuron	9457.75	577.285
488	Excitatory Neuron	9324.76	699.673
422	Oligodendrocytes	9747.57	339.887
428	Oligodendrocytes	9615.58	765.185
427	Oligodendrocytes	9366.42	682.336
487	Oligodendrocytes	9274.44	454.393
159	Astrocytes	-1663.8	757.274
41	Astrocytes	-1802.48	735.664
47	Astrocytes	-1400.93	1060.14
49	Microglia	-1582.29	995.525
99	Astrocytes	-1403.62	758.969
113	Interneuron	-1393.06	905.828
36	Astrocytes	-1241.04	1169.71
504	Astrocytes	-1097.47	1174.5
106	Interneuron	-1090.53	882.458
105	Oligodendrocytes	-885.667	1115.76
104	Oligodendrocytes	-1306.34	1090.98
14	Excitatory Neuron	-871.309	1016.87
29	Excitatory Neuron	-705.985	886.358
80	Excitatory Neuron	-919.204	1165.41
6	Excitatory Neuron	-731.386	1002.63
5	Interneuron	-388.463	1145.75
58	Excitatory Neuron	-295.121	1042.51
56	Excitatory Neuron	-151.304	1349.55
52	Interneuron	-201.15	1125.02
2	Excitatory Neuron	-694.234	1051.9
170	Astrocytes	-17.7245	1043.4
201	Astrocytes	124.646	637.57
256	Astrocytes	-121.824	1083.75
50	Astrocytes	-68.457	858.554
204	Excitatory Neuron	803.002	1122.41
223	Excitatory Neuron	494.942	1083.2
224	Excitatory Neuron	801.314	988.41
225	Excitatory Neuron	768.199	1039.23
210	Excitatory Neuron	927.747	873.522
215	Excitatory Neuron	973.367	1064.75
221	Excitatory Neuron	1135.59	1013.97
208	Excitatory Neuron	1064.24	880.524
183	Excitatory Neuron	1191.38	1011.44
173	Excitatory Neuron	1114.65	1143.51
193	Astrocytes	1398.85	1077.73
196	Excitatory Neuron	1378.36	1369.46
132	Excitatory Neuron	1576.19	663.546
130	Astrocytes	1693.85	1021.41
155	Endothelial	1575.92	882.777
162	Excitatory Neuron	1575.16	1065.75
140	Astrocytes	1904.34	1434.36
123	Oligodendrocytes	1857.08	924.031
144	Excitatory Neuron	1605.18	1075.21
151	Excitatory Neuron	1652.23	938.975
200	Excitatory Neuron	2273.65	912.56
127	Excitatory Neuron	2564.04	1176.46
138	Excitatory Neuron	2484.08	921.056
178	Excitatory Neuron	2466.73	1089.89
220	Endothelial	3420.8	1167.55
252	Endothelial	3168.56	961.156
265	Endothelial	3463.8	587.884
263	Endothelial	3572.94	1124.19
255	Astrocytes	3645.15	1068.18
257	Excitatory Neuron	3477.98	974.459
260	Interneuron	3877.49	1302.13
262	Excitatory Neuron	4102.88	1019.17
246	Astrocytes	3883.59	937.01
244	Astrocytes	3809.57	1027.43
388	Neural Stem	4045.6	1027.12
243	Neural Stem	4173.44	991.342
237	Excitatory Neuron	4261.97	934.277
232	Excitatory Neuron	4046.97	769.705
231	Neuroblasts	4084.15	1304.06
294	Excitatory Neuron	4428	1312.17
55	Excitatory Neuron	4430.51	703.334
230	Excitatory Neuron	4542.5	1060.6
229	Excitatory Neuron	4725.16	1182.98
228	Excitatory Neuron	4700.07	1323.45
387	Excitatory Neuron	5599.37	877.489
414	Excitatory Neuron	5430.58	915.314
413	Excitatory Neuron	5708.68	884.294
418	Excitatory Neuron	5765.67	1316.7
405	Excitatory Neuron	5586.18	1189.95
408	Excitatory Neuron	5616.25	1082.35
395	Excitatory Neuron	6189.76	1042.25
389	Excitatory Neuron	5772.05	933.883
382	Excitatory Neuron	6252.58	984.918
378	Excitatory Neuron	6301.44	1036.68
368	Excitatory Neuron	6350.96	865.276
373	Excitatory Neuron	6277.87	1284.96
356	Excitatory Neuron	6584.05	955.467
341	Excitatory Neuron	6831.17	604.102
362	Excitatory Neuron	6851.54	929.105
352	Excitatory Neuron	6681.08	1050.35
334	Excitatory Neuron	7142.32	986.986
335	Astrocytes	6899.99	1297.99
338	Excitatory Neuron	6590.62	1034.88
325	Astrocytes	6759.02	904.17
359	Excitatory Neuron	7721.4	1025.78
319	Excitatory Neuron	7349.8	733.936
321	Excitatory Neuron	7195.78	1064.38
322	Excitatory Neuron	7376.57	1134.96
457	Excitatory Neuron	7981.92	1092.27
492	Excitatory Neuron	8059.46	726.48
112	Excitatory Neuron	7993.33	1186.73
522	Excitatory Neuron	8082.26	971.064
409	Oligodendrocytes	8217.49	892.971
519	Excitatory Neuron	8297.49	1198.81
509	Oligodendrocytes	7991.52	921.622
505	Oligodendrocytes	8108.43	1145.16
478	Excitatory Neuron	8557.8	953.555
497	Excitatory Neuron	8609.86	1105.95
500	Excitatory Neuron	8584.82	523.678
475	Excitatory Neuron	8744.78	1104.59
496	Astrocytes	8953.53	864.904
446	Excitatory Neuron	9042.96	1095.85
448	Excitatory Neuron	8918.87	999.664
452	Oligodendrocytes	8810.58	1002.76
305	Oligodendrocytes	9049.51	1104.47
442	Endothelial	9167.19	1069.64
270	Oligodendrocytes	9082.01	932.748
489	Oligodendrocytes	9298.81	753.652
431	Oligodendrocytes	9670.01	965.73
425	Oligodendrocytes	9351.2	782.294
485	Oligodendrocytes	9746.63	1170.14
424	Oligodendrocytes	9622.01	1099.79
353	Endothelial	-1639.05	1506.16
117	Astrocytes	-1443.16	1167.85
115	Endothelial	-1562.01	1380.57
212	Endothelial	-1718.32	1392.85
398	Endothelial	-1391.05	1282.72
38	Microglia	-1320.19	1658.71
37	Endothelial	-1344.56	1449.95
34	Endothelial	-1468.52	1426.7
100	Excitatory Neuron	-932.539	1383.2
98	Excitatory Neuron	-1071.68	1517.7
24	Excitatory Neuron	-1178.79	1482.22
20	Excitatory Neuron	-909.36	1722.54
79	Excitatory Neuron	-691.639	1692.43
96	Excitatory Neuron	-458.293	1318.2
85	Interneuron	-881.15	1394.66
84	Excitatory Neuron	-509.974	1439.52
0	Excitatory Neuron	-435.432	1718.41
75	Excitatory Neuron	-296.662	1058.17
63	Excitatory Neuron	-268.02	1550.46
68	Excitatory Neuron	-330.533	1503.73
54	Excitatory Neuron	658.351	1199.47
120	Excitatory Neuron	591.233	1296.09
119	Excitatory Neuron	530.596	1177.2
118	Excitatory Neuron	730.47	1462.58
203	Endothelial	913.306	1336.9
219	Interneuron	984.815	1614.02
222	Excitatory Neuron	653.944	1508.52
207	Excitatory Neuron	897.188	1132.06
186	Excitatory Neuron	995.695	1292.8
184	Excitatory Neuron	1361.08	1510.81
188	Excitatory Neuron	1204.05	1570.49
175	Excitatory Neuron	1559.61	1511.93
157	Excitatory Neuron	1575.12	1595.17
156	Excitatory Neuron	1765.08	1572.77
165	Excitatory Neuron	1544.25	972.435
163	Excitatory Neuron	2008.09	1176.98
142	Excitatory Neuron	1981.62	1843.49
143	Excitatory Neuron	2046.82	1603.52
145	Oligodendrocytes	1736.69	1148.56
147	Excitatory Neuron	1909.44	1595.86
139	Excitatory Neuron	2263.01	1312.6
137	Excitatory Neuron	2355.96	1611.29
134	Excitatory Neuron	2057.83	1291.18
133	Excitatory Neuron	2217.73	1581.48
35	Interneuron	3358.99	1801.55
269	Excitatory Neuron	3460.98	1427.79
267	Interneuron	3546.67	1492.39
280	Excitatory Neuron	3201.78	1559.18
301	Oligodendrocytes	3551.39	1425.48
315	Oligodendrocytes	3876.14	1451.99
261	Neuroblasts	3511.31	1344.93
258	Excitatory Neuron	3846.64	1345.83
491	Excitatory Neuron	3911.59	1358.27
248	Excitatory Neuron	4027.09	1383.94
247	Excitatory Neuron	3719.37	1297.77
445	Excitatory Neuron	3871.78	1598.85
233	Excitatory Neuron	4454.79	1543.65
234	Excitatory Neuron	4208.91	1316.71
236	Excitatory Neuron	4269.8	1283.26
240	Astrocytes	4736.05	1071.44
218	Excitatory Neuron	4726.03	1184.15
271	Excitatory Neuron	4633.89	1282.63
273	Excitatory Neuron	4419.21	1306.91
274	Interneuron	4877.69	1429.15
11	Excitatory Neuron	5530	1544.87
380	Excitatory Neuron	5657.27	1566.83
416	Excitatory Neuron	5405.73	1478.84
438	Excitatory Neuron	5767.45	1154.03
403	Endothelial	6059.79	1728.87
397	Astrocytes	5982.52	1582.68
396	Excitatory Neuron	6096.99	1327.89
392	Excitatory Neuron	5991.51	1184.17
376	Excitatory Neuron	6227.03	1501.38
383	Excitatory Neuron	6443.65	1453.74
386	Excitatory Neuron	6408.86	1301.68
371	Excitatory Neuron	6312.37	1439.53
346	Astrocytes	6959.67	1410.24
366	Oligodendrocytes	6584.02	1443.22
367	Excitatory Neuron	6481.96	1483.89
361	Endothelial	6590.36	1147
337	Excitatory Neuron	6974.93	1392.79
419	Excitatory Neuron	6711.72	1434.76
420	Excitatory Neuron	7233.17	1533.13
323	Excitatory Neuron	7064.54	1180.87
53	Oligodendrocytes	7392.9	1445.08
379	Endothelial	7411.99	1542.11
317	Excitatory Neuron	7079.8	1438.8
318	Endothelial	7200.59	1437.01
281	Endothelial	8208.81	1720.38
481	Endothelial	8179.73	1344.57
483	Endothelial	8349.11	1278.7
360	Endothelial	8247.44	1289.28
477	Excitatory Neuron	8893.03	1582.64
498	Excitatory Neuron	8632.6	1375.43
502	Excitatory Neuron	8804.29	1515.75
471	Excitatory Neuron	8731.07	1436.05
495	Interneuron	8701.4	1426.96
447	Oligodendrocytes	8894.47	1553.64
459	Astrocytes	9176.48	1351.82
451	Excitatory Neuron	9061.25	1734.86
433	Oligodendrocytes	9208.95	1730.77
436	Excitatory Neuron	9171.08	1460.18
441	Excitatory Neuron	9316.79	1447.47
439	Excitatory Neuron	9183.21	1340.55
432	Endothelial	9537.05	1499.95
429	Endothelial	9693.73	1757.97
426	Astrocytes	9815.38	1383.42
423	Astrocytes	9703.01	1599.39
327	Endothelial	-1678.78	1840.93
22	Endothelial	-1671.88	2010.73
116	Endothelial	-1821.04	1804.4
167	Endothelial	-1585.56	1914.43
10	Excitatory Neuron	-998.644	1780.99
9	Excitatory Neuron	-876.736	2154.79
18	Microglia	-935.934	1859.54
15	Interneuron	-869.948	1758.74
89	Excitatory Neuron	-794.774	1874.61
78	Excitatory Neuron	-1087.79	1709.16
93	Interneuron	-726.654	1607.1
81	Excitatory Neuron	-863.322	1781.17
74	Excitatory Neuron	-617.944	1792.43
73	Excitatory Neuron	-446.642	1862.43
64	Excitatory Neuron	-177.332	1884.45
67	Excitatory Neuron	-332.356	1878.22
13	Excitatory Neuron	1024.7	1696.01
217	Excitatory Neuron	972.619	1910.48
211	Astrocytes	812.692	1969.37
199	Excitatory Neuron	1183.06	1763.98
195	Astrocytes	1268.23	1702.65
176	Interneuron	1421.49	1722.91
174	Excitatory Neuron	1287.17	1726.51
171	Excitatory Neuron	1330.19	1560.12
226	Endothelial	1897.74	1717.52
154	Endothelial	1664.77	1829.46
205	Endothelial	1542.36	1733.34
296	Endothelial	1798.47	1780.15
3	Interneuron	2032.8	1725.08
23	Interneuron	1879.58	1938.84
146	Interneuron	2143.17	1831.16
150	Interneuron	1731.1	2128.35
88	Excitatory Neuron	2206.83	1570.94
189	Astrocytes	2686.35	1803.33
136	Astrocytes	2076.49	1746.26
135	Excitatory Neuron	2381.85	1891.69
266	Interneuron	3206.69	2102.56
48	Interneuron	3251.81	1705.32
264	Interneuron	3440.77	2027.05
21	Interneuron	3216.94	1580.71
4	Excitatory Neuron	3833.13	1515.2
302	Interneuron	3424.85	1992.31
304	Excitatory Neuron	3625.96	1810.84
279	Excitatory Neuron	3730.61	1839.38
66	Excitatory Neuron	3736.37	2013.06
71	Excitatory Neuron	4208.1	1893.99
242	Excitatory Neuron	3992.63	2182.54
300	Excitatory Neuron	3940	1816.02
153	Excitatory Neuron	4363.49	2039.57
239	Endothelial	4585.09	1816.57
166	Microglia	4365.04	1607.68
276	Excitatory Neuron	4267.02	1720.57
277	Excitatory Neuron	4449.62	2081.79
285	Excitatory Neuron	4520.4	1770.53
288	Excitatory Neuron	4699.04	2023.56
272	Excitatory Neuron	4721.52	2253.64
28	Excitatory Neuron	5631.58	1897.61
417	Excitatory Neuron	5689.13	2041.5
60	Excitatory Neuron	5742.3	1837.07
410	Excitatory Neuron	5491.83	1900.61
400	Excitatory Neuron	6221.55	1792.86
402	Excitatory Neuron	6073.29	1903.23
404	Excitatory Neuron	6104.86	1742.16
102	Excitatory Neuron	6364.91	1608.28
245	Interneuron	6232.18	2007.02
329	Interneuron	6392.07	1981.45
381	Interneuron	6235.29	1846.65
372	Interneuron	6321.33	2078.41
358	Interneuron	6773.81	1979.58
345	Excitatory Neuron	6549.41	1996.35
351	Excitatory Neuron	6672.43	2030.67
354	Excitatory Neuron	6986.83	1808.9
430	Oligodendrocytes	6911.24	1704.27
331	Oligodendrocytes	6954.88	1804.54
339	Astrocytes	7057.11	1841.04
340	Oligodendrocytes	6930.63	2019.58
109	Interneuron	8158.65	1921.71
61	Interneuron	8258.33	1988.18
46	Interneuron	8549.06	1808.92
508	Interneuron	8390.88	1889.64
454	Excitatory Neuron	8510.14	1908.62
347	Excitatory Neuron	8708.05	1935.67
503	Excitatory Neuron	8617.55	1865.92
474	Excitatory Neuron	8455.65	1794.71
463	Excitatory Neuron	9072.24	2005.33
449	Excitatory Neuron	8904.63	1876.36
514	Excitatory Neuron	9025.95	1886.21
455	Endothelial	9073.36	1557.17
434	Excitatory Neuron	9307.12	1894.87
384	Endothelial	9114.25	2081.14
314	Endothelial	9338.13	2058.54
437	Endothelial	9206.25	1732.22

## Sheet: Fig 4b
Cell Index	Cell Type	x	y
Cell_1569	Forebrain/Midbrain/Hindbrain	-0.529635	-3.50327
Cell_4540	Forebrain/Midbrain/Hindbrain	-0.575509	-3.53646
Cell_1804	Forebrain/Midbrain/Hindbrain	-0.510969	-3.41699
Cell_1311	Forebrain/Midbrain/Hindbrain	-0.563668	-3.47947
Cell_1465	Forebrain/Midbrain/Hindbrain	-0.505258	-3.53063
Cell_16563	Low quality	-0.470696	-3.45417
Cell_16912	Low quality	-0.449798	-3.47188
Cell_796	Forebrain/Midbrain/Hindbrain	-0.466101	-3.51205
Cell_16191	Low quality	-0.472255	-3.42434
Cell_1864	Forebrain/Midbrain/Hindbrain	-0.410461	-3.53221
Cell_782	Forebrain/Midbrain/Hindbrain	-0.419412	-3.5068
Cell_3970	Forebrain/Midbrain/Hindbrain	-0.380284	-3.50026
Cell_1575	Forebrain/Midbrain/Hindbrain	-0.36767	-3.47528
Cell_1319	Forebrain/Midbrain/Hindbrain	-0.405613	-3.47866
Cell_1699	Forebrain/Midbrain/Hindbrain	-0.387747	-3.54
Cell_1736	Forebrain/Midbrain/Hindbrain	-0.281452	-3.48306
Cell_784	Forebrain/Midbrain/Hindbrain	-0.329975	-3.53354
Cell_746	Forebrain/Midbrain/Hindbrain	-0.32219	-3.5027
Cell_3724	Forebrain/Midbrain/Hindbrain	-0.305481	-3.45979
Cell_1847	Neural crest	-0.28318	-3.50978
Cell_16524	Low quality	1.63646	-3.48848
Cell_580	Lateral plate mesoderm	1.65276	-3.53294
Cell_640	Lateral plate mesoderm	1.70218	-3.49014
Cell_9930	Lateral plate mesoderm	1.68576	-3.5253
Cell_632	Lateral plate mesoderm	1.63915	-3.4562
Cell_1304	Forebrain/Midbrain/Hindbrain	-0.622833	-3.41049
Cell_3518	Forebrain/Midbrain/Hindbrain	-0.538179	-3.39031
Cell_3367	Forebrain/Midbrain/Hindbrain	-0.608904	-3.39519
Cell_1505	Forebrain/Midbrain/Hindbrain	-0.568225	-3.47956
Cell_1580	Forebrain/Midbrain/Hindbrain	-0.594872	-3.45954
Cell_1677	Forebrain/Midbrain/Hindbrain	-0.457976	-3.43975
Cell_1352	Forebrain/Midbrain/Hindbrain	-0.47752	-3.39108
Cell_1519	Forebrain/Midbrain/Hindbrain	-0.469791	-3.30165
Cell_1237	Forebrain/Midbrain/Hindbrain	-0.451774	-3.40666
Cell_1581	Forebrain/Midbrain/Hindbrain	-0.509703	-3.43401
Cell_1810	Forebrain/Midbrain/Hindbrain	-0.376971	-3.35273
Cell_1659	Forebrain/Midbrain/Hindbrain	-0.456766	-3.35528
Cell_1511	Forebrain/Midbrain/Hindbrain	-0.394684	-3.45427
Cell_1638	Forebrain/Midbrain/Hindbrain	-0.412659	-3.47779
Cell_1720	Forebrain/Midbrain/Hindbrain	-0.369495	-3.46802
Cell_1834	Forebrain/Midbrain/Hindbrain	-0.353312	-3.32987
Cell_1338	Low quality	-0.327258	-3.37435
Cell_3924	Forebrain/Midbrain/Hindbrain	-0.256427	-3.39441
Cell_892	Forebrain/Midbrain/Hindbrain	-0.300445	-3.37984
Cell_1863	Forebrain/Midbrain/Hindbrain	-0.339402	-3.39537
Cell_1741	Forebrain/Midbrain/Hindbrain	-0.31154	-3.36652
Cell_1286	Forebrain/Midbrain/Hindbrain	-0.225999	-3.45036
Cell_808	Forebrain/Midbrain/Hindbrain	-0.239769	-3.28466
Cell_1170	Forebrain/Midbrain/Hindbrain	-0.240449	-3.45661
Cell_1771	Forebrain/Midbrain/Hindbrain	-0.168311	-3.39653
Cell_1400	Low quality	-0.158623	-3.39588
Cell_4533	Forebrain/Midbrain/Hindbrain	-0.176505	-3.42549
Cell_1404	Forebrain/Midbrain/Hindbrain	-0.126829	-3.37857
Cell_3172	Forebrain/Midbrain/Hindbrain	-0.114155	-3.41657
Cell_1617	Forebrain/Midbrain/Hindbrain	-0.115779	-3.39527
Cell_5052	Gut tube	1.16959	-3.34378
Cell_221	Gut tube	1.13908	-3.35905
Cell_505	Gut tube	1.13622	-3.44276
Cell_5184	Gut tube	1.16252	-3.40546
Cell_56	Gut tube	1.17332	-3.37785
Cell_12849	Haematoendothelial progenitors	1.20841	-3.42723
Cell_213	Endothelium	1.29839	-3.43448
Cell_13266	Endothelium	1.23495	-3.40868
Cell_9703	Endothelium	1.23857	-3.46201
Cell_11661	Haematoendothelial progenitors	1.27645	-3.41154
Cell_392	Lateral plate mesoderm	1.22734	-3.33518
Cell_10150	Lateral plate mesoderm	1.33812	-3.40194
Cell_10477	Allantois	1.31401	-3.38738
Cell_10100	Lateral plate mesoderm	1.32942	-3.43023
Cell_630	Lateral plate mesoderm	1.26111	-3.31971
Cell_10368	Surface ectoderm	1.48831	-3.36771
Cell_3697	Low quality	1.34419	-3.36342
Cell_624	Lateral plate mesoderm	1.42386	-3.42349
Cell_1272	Lateral plate mesoderm	1.40708	-3.45165
Cell_1080	Lateral plate mesoderm	1.45055	-3.4649
Cell_1673	Forebrain/Midbrain/Hindbrain	-0.526714	-3.33193
Cell_1683	Forebrain/Midbrain/Hindbrain	-0.466596	-3.32158
Cell_747	Forebrain/Midbrain/Hindbrain	-0.462259	-3.36055
Cell_1865	Forebrain/Midbrain/Hindbrain	-0.491485	-3.37481
Cell_1389	Forebrain/Midbrain/Hindbrain	-0.49103	-3.30545
Cell_1752	Forebrain/Midbrain/Hindbrain	-0.461022	-3.34086
Cell_1658	Forebrain/Midbrain/Hindbrain	-0.382833	-3.33751
Cell_1402	Forebrain/Midbrain/Hindbrain	-0.402222	-3.37114
Cell_1721	Forebrain/Midbrain/Hindbrain	-0.500065	-3.28879
Cell_1368	Forebrain/Midbrain/Hindbrain	-0.343255	-3.27804
Cell_1717	Forebrain/Midbrain/Hindbrain	-0.335216	-3.28722
Cell_1815	Forebrain/Midbrain/Hindbrain	-0.394107	-3.27532
Cell_1281	Forebrain/Midbrain/Hindbrain	-0.289033	-3.3527
Cell_1830	Forebrain/Midbrain/Hindbrain	-0.329532	-3.35343
Cell_1781	Forebrain/Midbrain/Hindbrain	-0.318215	-3.31523
Cell_826	Forebrain/Midbrain/Hindbrain	-0.289704	-3.34879
Cell_1831	Forebrain/Midbrain/Hindbrain	-0.227052	-3.3329
Cell_1788	Forebrain/Midbrain/Hindbrain	-0.236028	-3.37141
Cell_779	Forebrain/Midbrain/Hindbrain	-0.256373	-3.33489
Cell_1349	Forebrain/Midbrain/Hindbrain	-0.268391	-3.30674
Cell_1770	Forebrain/Midbrain/Hindbrain	-0.182763	-3.37931
Cell_777	Forebrain/Midbrain/Hindbrain	-0.134833	-3.25806
Cell_1354	Forebrain/Midbrain/Hindbrain	-0.121456	-3.34931
Cell_1687	Forebrain/Midbrain/Hindbrain	-0.180895	-3.25614
Cell_1391	Forebrain/Midbrain/Hindbrain	-0.223011	-3.41947
Cell_1262	Low quality	0.636791	-3.21857
Cell_1213	Erythroid	0.581962	-3.35921
Cell_15788	Low quality	0.557599	-3.27329
Cell_1160	Low quality	0.630479	-3.25601
Cell_1007	Erythroid	0.604404	-3.32948
Cell_1258	Low quality	0.640108	-3.35044
Cell_134	Low quality	0.676782	-3.33181
Cell_1191	Low quality	0.720604	-3.32043
Cell_814	Low quality	0.69937	-3.29895
Cell_211	Low quality	0.652391	-3.29432
Cell_183	Erythroid	0.7577	-3.33842
Cell_129	Erythroid	0.718545	-3.30416
Cell_12735	Erythroid	0.769052	-3.30715
Cell_7018	Low quality	0.743204	-3.36873
Cell_991	Erythroid	0.717664	-3.35049
Cell_16341	Low quality	0.861885	-3.36047
Cell_3033	Low quality	0.837538	-3.34246
Cell_572	Gut tube	0.827358	-3.28421
Cell_663	Gut tube	0.864537	-3.30997
Cell_286	Gut tube	0.89939	-3.36383
Cell_147	Gut tube	0.900627	-3.28981
Cell_5175	Gut tube	0.909238	-3.36921
Cell_181	Gut tube	0.905133	-3.35325
Cell_727	Gut tube	0.963945	-3.35485
Cell_47	Gut tube	0.957304	-3.31669
Cell_55	Gut tube	1.07033	-3.29154
Cell_71	Gut tube	1.13872	-3.35964
Cell_14	Gut tube	1.10547	-3.3021
Cell_19303	Low quality	1.13418	-3.33122
Cell_113	Gut tube	1.05015	-3.26922
Cell_464	Gut tube	1.19529	-3.29941
Cell_81	Gut tube	1.18204	-3.36524
Cell_148	Gut tube	1.19326	-3.33767
Cell_745	Gut tube	1.11826	-3.3407
Cell_105	Gut tube	1.08699	-3.3683
Cell_100	Gut tube	1.22175	-3.35669
Cell_366	Gut tube	1.24734	-3.3454
Cell_190	Gut tube	1.26447	-3.28042
Cell_4966	Haematoendothelial progenitors	1.19307	-3.3144
Cell_346	Gut tube	1.23781	-3.31357
Cell_576	Lateral plate mesoderm	1.22718	-3.31615
Cell_371	Lateral plate mesoderm	1.30471	-3.31292
Cell_479	Lateral plate mesoderm	1.3353	-3.31959
Cell_1848	Forebrain/Midbrain/Hindbrain	1.42095	-3.29046
Cell_249	Lateral plate mesoderm	1.30177	-3.33927
Cell_6498	Lateral plate mesoderm	1.33827	-3.35523
Cell_430	Lateral plate mesoderm	1.38962	-3.32354
Cell_339	Lateral plate mesoderm	1.41892	-3.39188
Cell_563	Lateral plate mesoderm	1.41819	-3.36332
Cell_16568	Spinal cord	1.40977	-3.30284
Cell_635	Lateral plate mesoderm	1.52866	-3.30274
Cell_323	Lateral plate mesoderm	1.50934	-3.36002
Cell_4408	Intermediate mesoderm	1.46105	-3.34894
Cell_4698	Lateral plate mesoderm	1.52947	-3.26631
Cell_387	Lateral plate mesoderm	1.50768	-3.28823
Cell_1605	Forebrain/Midbrain/Hindbrain	-0.493574	-3.28733
Cell_1796	Forebrain/Midbrain/Hindbrain	-0.407167	-3.20045
Cell_1591	Forebrain/Midbrain/Hindbrain	-0.385182	-3.26822
Cell_1387	Forebrain/Midbrain/Hindbrain	-0.424198	-3.21971
Cell_1666	Forebrain/Midbrain/Hindbrain	-0.444526	-3.23655
Cell_751	Forebrain/Midbrain/Hindbrain	-0.309444	-3.28987
Cell_3402	Forebrain/Midbrain/Hindbrain	-0.332578	-3.23217
Cell_1301	Forebrain/Midbrain/Hindbrain	-0.219641	-3.2149
Cell_1747	Forebrain/Midbrain/Hindbrain	-0.353442	-3.26933
Cell_854	Forebrain/Midbrain/Hindbrain	-0.315423	-3.2615
Cell_1840	Forebrain/Midbrain/Hindbrain	-0.229627	-3.233
Cell_1395	Forebrain/Midbrain/Hindbrain	-0.189288	-3.23757
Cell_1106	Forebrain/Midbrain/Hindbrain	-0.168889	-3.21097
Cell_1601	Forebrain/Midbrain/Hindbrain	-0.208599	-3.27267
Cell_1353	Low quality	-0.291059	-3.23321
Cell_1757	Forebrain/Midbrain/Hindbrain	-0.189873	-3.30507
Cell_766	Forebrain/Midbrain/Hindbrain	-0.148391	-3.30727
Cell_1704	Forebrain/Midbrain/Hindbrain	-0.143236	-3.27081
Cell_1345	Forebrain/Midbrain/Hindbrain	-0.0988628	-3.21289
Cell_1396	Forebrain/Midbrain/Hindbrain	-0.184751	-3.21591
Cell_812	Forebrain/Midbrain/Hindbrain	-0.0285614	-3.24472
Cell_904	Forebrain/Midbrain/Hindbrain	-0.0406785	-3.21744
Cell_809	Forebrain/Midbrain/Hindbrain	-0.102395	-3.27323
Cell_3885	Forebrain/Midbrain/Hindbrain	-0.116324	-3.24762
Cell_798	Forebrain/Midbrain/Hindbrain	-0.0605371	-3.25869
Cell_17075	Spinal cord	0.674696	-3.30527
Cell_845	Low quality	0.646681	-3.30428
Cell_1183	Low quality	0.73645	-3.1987
Cell_1199	Erythroid	0.70253	-3.26002
Cell_797	Erythroid	0.649746	-3.27352
Cell_675	Erythroid	0.797629	-3.17767
Cell_9046	Erythroid	0.722271	-3.26979
Cell_15347	Erythroid	0.723199	-3.24111
Cell_490	Erythroid	0.752966	-3.23086
Cell_4950	Erythroid	0.705631	-3.32276
Cell_243	Endothelium	0.852187	-3.20666
Cell_15333	Endothelium	0.853131	-3.23242
Cell_5415	Endothelium	0.861858	-3.26363
Cell_291	Endothelium	0.835158	-3.25298
Cell_267	Endothelium	0.823566	-3.21494
Cell_5210	Gut tube	0.933532	-3.20005
Cell_714	Gut tube	0.871359	-3.26213
Cell_713	Gut tube	0.954495	-3.18037
Cell_137	Gut tube	0.93092	-3.31194
Cell_691	Gut tube	0.91979	-3.28297
Cell_376	Gut tube	0.99507	-3.1965
Cell_30	Gut tube	1.03986	-3.23822
Cell_196	Gut tube	1.02999	-3.19253
Cell_5281	Gut tube	1.00715	-3.16603
Cell_420	Gut tube	1.00357	-3.28507
Cell_90	Gut tube	1.08672	-3.27182
Cell_146	Gut tube	1.05185	-3.25193
Cell_5206	Gut tube	1.06992	-3.21231
Cell_17993	Low quality	1.08505	-3.24081
Cell_132	Gut tube	1.11423	-3.2469
Cell_202	Gut tube	1.13716	-3.23152
Cell_743	Gut tube	1.14961	-3.28291
Cell_112	Gut tube	1.13185	-3.26883
Cell_159	Gut tube	1.16309	-3.36353
Cell_210	Gut tube	1.11433	-3.24837
Cell_5421	Gut tube	1.31662	-3.30629
Cell_9716	Mixed mesenchymal mesoderm	1.24986	-3.26313
Cell_583	Gut tube	1.18806	-3.27784
Cell_1247	Low quality	1.22372	-3.27411
Cell_102	Gut tube	1.30974	-3.21597
Cell_11001	Low quality	1.27939	-3.25075
Cell_454	Lateral plate mesoderm	1.387	-3.29565
Cell_412	Lateral plate mesoderm	1.2987	-3.22436
Cell_348	Lateral plate mesoderm	1.31483	-3.28197
Cell_653	Lateral plate mesoderm	1.36691	-3.17234
Cell_484	Lateral plate mesoderm	1.3907	-3.30138
Cell_6312	Lateral plate mesoderm	1.44717	-3.22312
Cell_1203	Lateral plate mesoderm	1.4204	-3.28266
Cell_324	Lateral plate mesoderm	1.45617	-3.31704
Cell_385	Lateral plate mesoderm	1.42529	-3.2483
Cell_6306	Lateral plate mesoderm	1.51732	-3.20901
Cell_369	Lateral plate mesoderm	1.57522	-3.20285
Cell_451	Lateral plate mesoderm	1.42343	-3.22808
Cell_328	Lateral plate mesoderm	1.494	-3.23373
Cell_535	Lateral plate mesoderm	1.49208	-3.28196
Cell_1308	Forebrain/Midbrain/Hindbrain	-0.534237	-3.16061
Cell_1592	Spinal cord	-0.463473	-3.15178
Cell_3373	Forebrain/Midbrain/Hindbrain	-0.4608	-3.18523
Cell_1335	Forebrain/Midbrain/Hindbrain	-0.440965	-3.22802
Cell_1499	Low quality	-0.488916	-3.15961
Cell_1765	Forebrain/Midbrain/Hindbrain	-0.355974	-3.15534
Cell_1680	Forebrain/Midbrain/Hindbrain	-0.4115	-3.14615
Cell_1640	Forebrain/Midbrain/Hindbrain	-0.382397	-3.16558
Cell_1806	Forebrain/Midbrain/Hindbrain	-0.351515	-3.10614
Cell_1276	Forebrain/Midbrain/Hindbrain	-0.441217	-3.17397
Cell_1325	Forebrain/Midbrain/Hindbrain	-0.292701	-3.16115
Cell_1681	Forebrain/Midbrain/Hindbrain	-0.2651	-3.07853
Cell_1698	Forebrain/Midbrain/Hindbrain	-0.320457	-3.0687
Cell_2810	Forebrain/Midbrain/Hindbrain	-0.308655	-3.12876
Cell_765	Forebrain/Midbrain/Hindbrain	-0.270729	-3.14225
Cell_1283	Forebrain/Midbrain/Hindbrain	-0.223397	-3.19557
Cell_1587	Forebrain/Midbrain/Hindbrain	-0.275106	-3.14279
Cell_3768	Forebrain/Midbrain/Hindbrain	-0.264384	-3.17185
Cell_1696	Forebrain/Midbrain/Hindbrain	-0.207575	-3.21803
Cell_1330	Forebrain/Midbrain/Hindbrain	-0.263941	-3.11072
Cell_762	Forebrain/Midbrain/Hindbrain	-0.182844	-3.16791
Cell_1382	Forebrain/Midbrain/Hindbrain	-0.204342	-3.15041
Cell_1491	Forebrain/Midbrain/Hindbrain	-0.0446615	-3.18128
Cell_1609	Forebrain/Midbrain/Hindbrain	-0.141623	-3.23385
Cell_1309	Forebrain/Midbrain/Hindbrain	-0.129969	-3.11092
Cell_1361	Forebrain/Midbrain/Hindbrain	-0.109957	-3.17944
Cell_840	Forebrain/Midbrain/Hindbrain	-0.0676952	-3.14983
Cell_1766	Forebrain/Midbrain/Hindbrain	-0.0236592	-3.10273
Cell_1705	Forebrain/Midbrain/Hindbrain	-0.0958026	-3.15295
Cell_1711	Forebrain/Midbrain/Hindbrain	-0.041336	-3.1387
Cell_8604	Low quality	-0.0171241	-3.11022
Cell_7991	Neural crest	0.0425994	-3.0572
Cell_16240	Spinal cord	-0.0138662	-3.14418
Cell_4456	Neural crest	0.0659754	-3.17263
Cell_7830	Neural crest	0.0341738	-3.16452
Cell_6128	Surface ectoderm	0.0329144	-3.11168
Cell_10362	Low quality	0.0352565	-3.16318
Cell_917	Low quality	0.0623234	-3.10437
Cell_885	Cranial mesoderm	0.0565073	-3.18446
Cell_6395	Neural crest	0.0878133	-3.17939
Cell_1000	Lateral plate mesoderm	0.0855281	-3.15251
Cell_959	Lateral plate mesoderm	0.183393	-3.09407
Cell_4623	Intermediate mesoderm	0.158502	-3.18082
Cell_966	Lateral plate mesoderm	0.113983	-3.19832
Cell_6880	Low quality	0.151807	-3.14711
Cell_605	Erythroid	0.767928	-3.17213
Cell_4863	Erythroid	0.71664	-3.18212
Cell_13090	Erythroid	0.749065	-3.12036
Cell_427	Erythroid	0.777475	-3.11041
Cell_154	Erythroid	0.760805	-3.08545
Cell_676	Erythroid	0.820185	-3.19188
Cell_13734	Erythroid	0.802985	-3.13444
Cell_703	Erythroid	0.815951	-3.12427
Cell_18422	Erythroid	0.818673	-3.16489
Cell_131	Erythroid	0.840239	-3.12043
Cell_15330	Low quality	0.860663	-3.14233
Cell_274	Low quality	0.882986	-3.17676
Cell_150	Low quality	0.888029	-3.14741
Cell_958	Low quality	0.943167	-3.08058
Cell_252	Low quality	0.915938	-3.14874
Cell_360	Gut tube	0.984576	-3.26923
Cell_35	Gut tube	1.02229	-3.17082
Cell_121	Gut tube	1.03597	-3.14078
Cell_180	Gut tube	0.989453	-3.18847
Cell_191	Gut tube	0.997987	-3.14118
Cell_173	Gut tube	1.0227	-3.10175
Cell_88	Gut tube	1.09565	-3.14979
Cell_149	Gut tube	1.05309	-3.18589
Cell_110	Gut tube	1.11714	-3.22724
Cell_115	Gut tube	1.08129	-3.18396
Cell_5047	Gut tube	1.16778	-3.14767
Cell_49	Gut tube	1.19212	-3.16946
Cell_74	Gut tube	1.26621	-3.12544
Cell_214	Gut tube	1.19069	-3.19577
Cell_178	Gut tube	1.20054	-3.13753
Cell_10796	Endothelium	1.25047	-3.16824
Cell_681	Endothelium	1.24837	-3.13314
Cell_17157	Haematoendothelial progenitors	1.30264	-3.10945
Cell_17219	Haematoendothelial progenitors	1.30396	-3.15887
Cell_10694	Haematoendothelial progenitors	1.19855	-3.16474
Cell_6252	Lateral plate mesoderm	1.30825	-3.07576
Cell_396	Lateral plate mesoderm	1.3703	-3.15639
Cell_472	Mixed mesenchymal mesoderm	1.32671	-3.22315
Cell_350	Lateral plate mesoderm	1.30028	-3.18961
Cell_283	Allantois	1.28194	-3.16569
Cell_5201	Low quality	1.40296	-3.07107
Cell_321	Lateral plate mesoderm	1.47496	-3.20919
Cell_262	Lateral plate mesoderm	1.35518	-3.11144
Cell_11225	Spinal cord	1.43396	-3.19582
Cell_347	Lateral plate mesoderm	1.41822	-3.23699
Cell_16712	Spinal cord	1.50171	-3.23226
Cell_18292	Spinal cord	1.47652	-3.15117
Cell_525	Lateral plate mesoderm	1.45731	-3.16564
Cell_516	Lateral plate mesoderm	1.42065	-3.17907
Cell_492	Lateral plate mesoderm	1.53014	-3.18307
Cell_413	Lateral plate mesoderm	1.58192	-3.2034
Cell_407	Lateral plate mesoderm	1.56411	-3.13147
Cell_10122	Lateral plate mesoderm	1.55169	-3.19399
Cell_9749	Spinal cord	1.62094	-3.08907
Cell_422	Lateral plate mesoderm	1.60616	-3.19188
Cell_1571	Forebrain/Midbrain/Hindbrain	-0.387061	-3.11306
Cell_772	Forebrain/Midbrain/Hindbrain	-0.433356	-3.02466
Cell_780	Forebrain/Midbrain/Hindbrain	-0.401967	-3.14119
Cell_1547	Forebrain/Midbrain/Hindbrain	-0.350718	-3.1341
Cell_1297	Forebrain/Midbrain/Hindbrain	-0.328606	-3.03615
Cell_1401	Forebrain/Midbrain/Hindbrain	-0.32195	-3.09522
Cell_793	Forebrain/Midbrain/Hindbrain	-0.292935	-3.0971
Cell_1688	Forebrain/Midbrain/Hindbrain	-0.374672	-3.05033
Cell_1328	Forebrain/Midbrain/Hindbrain	-0.358099	-3.09577
Cell_1215	Forebrain/Midbrain/Hindbrain	-0.334307	-3.06548
Cell_1842	Forebrain/Midbrain/Hindbrain	-0.183848	-3.02571
Cell_1731	Forebrain/Midbrain/Hindbrain	-0.273438	-3.10368
Cell_767	Forebrain/Midbrain/Hindbrain	-0.248929	-3.0622
Cell_1086	Forebrain/Midbrain/Hindbrain	-0.264531	-3.07896
Cell_1255	Forebrain/Midbrain/Hindbrain	-0.239361	-3.10523
Cell_1378	Forebrain/Midbrain/Hindbrain	-0.0585312	-3.08519
Cell_1656	Forebrain/Midbrain/Hindbrain	-0.162134	-2.9815
Cell_1365	Forebrain/Midbrain/Hindbrain	-0.121207	-3.10293
Cell_1367	Forebrain/Midbrain/Hindbrain	-0.125992	-3.07355
Cell_1393	Forebrain/Midbrain/Hindbrain	-0.199165	-3.08079
Cell_1661	Forebrain/Midbrain/Hindbrain	-0.13077	-3.11268
Cell_813	Forebrain/Midbrain/Hindbrain	-0.116152	-3.09203
Cell_860	Forebrain/Midbrain/Hindbrain	-0.0690655	-3.09851
Cell_839	Low quality	-0.105328	-3.06726
Cell_1748	Forebrain/Midbrain/Hindbrain	-0.0679307	-2.99443
Cell_1333	Forebrain/Midbrain/Hindbrain	0.0409651	-3.10542
Cell_1754	Forebrain/Midbrain/Hindbrain	0.0187204	-3.08074
Cell_1761	Forebrain/Midbrain/Hindbrain	-0.0511195	-3.06326
Cell_1690	Forebrain/Midbrain/Hindbrain	0.0442412	-3.15072
Cell_3510	Forebrain/Midbrain/Hindbrain	0.0432673	-3.01942
Cell_881	Surface ectoderm	0.114433	-3.06834
Cell_983	Low quality	0.139892	-3.14065
Cell_6726	Surface ectoderm	0.0584254	-3.05312
Cell_4396	Surface ectoderm	0.0785262	-3.10319
Cell_4150	Neural crest	0.0849449	-3.06822
Cell_1104	Lateral plate mesoderm	0.120103	-3.04999
Cell_1054	Lateral plate mesoderm	0.273304	-3.11683
Cell_4692	Lateral plate mesoderm	0.175976	-3.10715
Cell_1033	Lateral plate mesoderm	0.233788	-3.06487
Cell_25	Lateral plate mesoderm	0.0661067	-3.04769
Cell_1014	Lateral plate mesoderm	0.209926	-3.00346
Cell_1018	Lateral plate mesoderm	0.270007	-3.05881
Cell_1039	Lateral plate mesoderm	0.255082	-3.12007
Cell_1081	Lateral plate mesoderm	0.271939	-3.08789
Cell_16117	Low quality	0.236737	-3.05299
Cell_10319	Surface ectoderm	0.350508	-3.12775
Cell_1133	Lateral plate mesoderm	0.390583	-3.05369
Cell_16331	Low quality	0.398945	-3.11289
Cell_1010	Lateral plate mesoderm	0.238088	-3.11348
Cell_1119	Lateral plate mesoderm	0.351593	-3.07199
Cell_6475	Lateral plate mesoderm	0.488351	-3.12712
Cell_10289	Lateral plate mesoderm	0.366211	-3.06064
Cell_1118	Lateral plate mesoderm	0.445443	-3.09285
Cell_460	Lateral plate mesoderm	0.369298	-3.15905
Cell_266	Lateral plate mesoderm	0.438384	-3.0526
Cell_1129	Endothelium	0.454104	-3.05443
Cell_5293	Haematoendothelial progenitors	0.541528	-3.08456
Cell_4606	Endothelium	0.500764	-3.0935
Cell_7605	Low quality	0.563137	-3.02411
Cell_5333	Haematoendothelial progenitors	0.538271	-3.05509
Cell_5965	Gut tube	0.55008	-3.09287
Cell_316	Lateral plate mesoderm	0.585063	-2.9944
Cell_6555	Low quality	0.597919	-3.0897
Cell_1145	Haematoendothelial progenitors	0.569396	-3.11805
Cell_349	Allantois	0.55607	-3.0568
Cell_4826	Low quality	0.734346	-3.07264
Cell_627	Erythroid	0.836564	-3.03808
Cell_282	Erythroid	0.807852	-3.02802
Cell_616	Erythroid	0.67906	-3.0372
Cell_10236	Surface ectoderm	0.786585	-3.07926
Cell_124	Erythroid	0.969412	-3.08537
Cell_144	Erythroid	0.903389	-3.04071
Cell_13184	Low quality	0.94901	-3.02354
Cell_288	Erythroid	0.930392	-3.06543
Cell_12400	Low quality	0.928483	-3.03572
Cell_8092	Haematoendothelial progenitors	1.00456	-3.08143
Cell_51	Haematoendothelial progenitors	1.03111	-3.08909
Cell_9778	Haematoendothelial progenitors	0.968567	-3.05805
Cell_729	Endothelium	1.00824	-3.05426
Cell_8	Low quality	0.926853	-3.0482
Cell_80	Low quality	1.05661	-3.09675
Cell_118	Gut tube	1.0638	-3.08458
Cell_3523	Neural crest	1.07846	-3.1204
Cell_5071	Gut tube	1.13296	-3.10493
Cell_3166	Low quality	1.13141	-3.07159
Cell_17926	Gut tube	1.08585	-3.06502
Cell_5076	Gut tube	1.14749	-3.0839
Cell_740	Gut tube	1.11918	-3.07119
Cell_381	Gut tube	1.19227	-3.08654
Cell_16079	Spinal cord	1.14868	-3.05078
Cell_277	Lateral plate mesoderm	1.37499	-3.06731
Cell_293	Lateral plate mesoderm	1.34899	-3.04896
Cell_16746	Spinal cord	1.3252	-3.03078
Cell_379	Lateral plate mesoderm	1.33405	-3.12753
Cell_480	Lateral plate mesoderm	1.31434	-3.07036
Cell_358	Lateral plate mesoderm	1.40728	-3.0701
Cell_483	Lateral plate mesoderm	1.43771	-3.08668
Cell_497	Lateral plate mesoderm	1.43764	-3.05534
Cell_456	Mixed mesenchymal mesoderm	1.46779	-3.15257
Cell_498	Lateral plate mesoderm	1.43991	-3.02575
Cell_345	Lateral plate mesoderm	1.44404	-3.10553
Cell_602	Lateral plate mesoderm	1.5768	-3.15082
Cell_6237	Lateral plate mesoderm	1.5219	-3.07991
Cell_6497	Lateral plate mesoderm	1.47085	-3.00319
Cell_329	Lateral plate mesoderm	1.46581	-3.02825
Cell_6329	Lateral plate mesoderm	1.58372	-3.10826
Cell_449	Lateral plate mesoderm	1.52254	-3.10957
Cell_425	Lateral plate mesoderm	1.60953	-3.05354
Cell_4829	Lateral plate mesoderm	1.6166	-3.08943
Cell_457	Lateral plate mesoderm	1.55272	-3.0548
Cell_6190	Lateral plate mesoderm	1.65959	-3.04281
Cell_4717	Lateral plate mesoderm	1.644	-3.06856
Cell_6335	Lateral plate mesoderm	1.64175	-3.00434
Cell_652	Intermediate mesoderm	1.63624	-3.11224
Cell_612	Lateral plate mesoderm	1.69736	-3.07259
Cell_1473	Forebrain/Midbrain/Hindbrain	-0.664723	-2.97301
Cell_1436	Forebrain/Midbrain/Hindbrain	-0.739639	-2.97057
Cell_1478	Forebrain/Midbrain/Hindbrain	-0.640877	-3.00175
Cell_1559	Forebrain/Midbrain/Hindbrain	-0.622762	-2.94384
Cell_1522	Low quality	-0.618037	-3.01832
Cell_919	Forebrain/Midbrain/Hindbrain	-0.562735	-2.92207
Cell_1489	Forebrain/Midbrain/Hindbrain	-0.635134	-3.0061
Cell_1665	Forebrain/Midbrain/Hindbrain	-0.555103	-2.95303
Cell_1461	Forebrain/Midbrain/Hindbrain	-0.572957	-3.01445
Cell_1798	Forebrain/Midbrain/Hindbrain	-0.588762	-2.98988
Cell_1697	Forebrain/Midbrain/Hindbrain	-0.541306	-3.00813
Cell_1679	Forebrain/Midbrain/Hindbrain	-0.509544	-2.96938
Cell_874	Forebrain/Midbrain/Hindbrain	-0.526196	-2.98681
Cell_902	Forebrain/Midbrain/Hindbrain	-0.563211	-3.03313
Cell_876	Forebrain/Midbrain/Hindbrain	-0.484934	-3.00917
Cell_1630	Forebrain/Midbrain/Hindbrain	-0.456244	-2.94244
Cell_1701	Forebrain/Midbrain/Hindbrain	-0.380193	-3.02008
Cell_961	Forebrain/Midbrain/Hindbrain	-0.391888	-2.97115
Cell_2400	Forebrain/Midbrain/Hindbrain	-0.427918	-2.92169
Cell_1351	Forebrain/Midbrain/Hindbrain	-0.369483	-2.99289
Cell_1738	Forebrain/Midbrain/Hindbrain	-0.31274	-3.03618
Cell_4542	Forebrain/Midbrain/Hindbrain	-0.271893	-2.9771
Cell_755	Forebrain/Midbrain/Hindbrain	-0.311444	-2.97008
Cell_768	Forebrain/Midbrain/Hindbrain	-0.35868	-2.97956
Cell_1827	Forebrain/Midbrain/Hindbrain	-0.340545	-2.95966
Cell_769	Forebrain/Midbrain/Hindbrain	-0.258909	-2.99154
Cell_1718	Forebrain/Midbrain/Hindbrain	-0.222154	-3.02835
Cell_1358	Forebrain/Midbrain/Hindbrain	-0.235116	-3.00409
Cell_1615	Forebrain/Midbrain/Hindbrain	-0.208698	-2.96873
Cell_1274	Forebrain/Midbrain/Hindbrain	-0.230643	-2.94846
Cell_1573	Forebrain/Midbrain/Hindbrain	-0.0403964	-3.02147
Cell_1390	Forebrain/Midbrain/Hindbrain	-0.204331	-2.98851
Cell_1347	Forebrain/Midbrain/Hindbrain	-0.102817	-3.00294
Cell_832	Forebrain/Midbrain/Hindbrain	-0.127747	-3.00246
Cell_1692	Forebrain/Midbrain/Hindbrain	-0.0873767	-2.98324
Cell_824	Forebrain/Midbrain/Hindbrain	-0.109535	-2.97953
Cell_1832	Forebrain/Midbrain/Hindbrain	-0.0183537	-2.96689
Cell_1336	Forebrain/Midbrain/Hindbrain	0.0175584	-2.99905
Cell_1371	Forebrain/Midbrain/Hindbrain	-0.0670069	-3.03159
Cell_801	Forebrain/Midbrain/Hindbrain	-0.061523	-2.97874
Cell_789	Forebrain/Midbrain/Hindbrain	0.0395873	-2.88674
Cell_1303	Forebrain/Midbrain/Hindbrain	0.0160825	-3.02479
Cell_928	Forebrain/Midbrain/Hindbrain	-0.034364	-2.98617
Cell_7169	Forebrain/Midbrain/Hindbrain	0.0295996	-2.99763
Cell_1315	Forebrain/Midbrain/Hindbrain	-0.0547846	-3.04334
Cell_4306	Low quality	0.116571	-2.96617
Cell_879	Low quality	0.0694023	-3.00473
Cell_1040	Endothelium	0.101094	-3.00967
Cell_931	Low quality	0.12351	-2.99819
Cell_993	Low quality	0.0935244	-2.98078
Cell_19184	Surface ectoderm	0.198344	-2.91182
Cell_644	Lateral plate mesoderm	0.10569	-2.98066
Cell_186	Allantois	0.210611	-2.9373
Cell_558	Lateral plate mesoderm	0.172694	-3.01052
Cell_1271	Lateral plate mesoderm	0.145091	-2.96879
Cell_1061	Lateral plate mesoderm	0.267731	-2.98118
Cell_1192	Lateral plate mesoderm	0.239763	-3.01298
Cell_1178	Lateral plate mesoderm	0.308429	-2.97051
Cell_10206	Intermediate mesoderm	0.359869	-2.92743
Cell_513	Lateral plate mesoderm	0.229415	-3.05213
Cell_1153	Lateral plate mesoderm	0.423608	-3.08204
Cell_1068	Lateral plate mesoderm	0.309844	-3.06638
Cell_1163	Lateral plate mesoderm	0.278323	-3.0205
Cell_1083	Lateral plate mesoderm	0.356773	-2.93741
Cell_1141	Lateral plate mesoderm	0.324463	-2.9742
Cell_4649	Lateral plate mesoderm	0.488828	-2.97134
Cell_1116	Lateral plate mesoderm	0.393673	-2.97823
Cell_1134	Lateral plate mesoderm	0.475971	-3.07431
Cell_399	Lateral plate mesoderm	0.364193	-2.96439
Cell_9940	Low quality	0.47442	-3.02413
Cell_1196	Lateral plate mesoderm	0.490622	-2.97756
Cell_21	Lateral plate mesoderm	0.476031	-3.02602
Cell_995	Lateral plate mesoderm	0.620622	-2.99593
Cell_1147	Lateral plate mesoderm	0.536334	-3.01035
Cell_1138	Lateral plate mesoderm	0.487854	-2.94391
Cell_1020	Lateral plate mesoderm	0.617206	-3.01057
Cell_1151	Lateral plate mesoderm	0.573122	-2.98652
Cell_638	Lateral plate mesoderm	0.584466	-3.01356
Cell_1117	Lateral plate mesoderm	0.597798	-2.97595
Cell_1176	Lateral plate mesoderm	0.616117	-2.98137
Cell_1188	Haematoendothelial progenitors	0.721242	-2.97906
Cell_699	Endothelium	0.686701	-3.02048
Cell_10148	Haematoendothelial progenitors	0.6378	-2.93625
Cell_1222	Haematoendothelial progenitors	0.6384	-3.00041
Cell_1218	Haematoendothelial progenitors	0.637026	-2.97199
Cell_12749	Low quality	0.761496	-2.95091
Cell_164	Haematoendothelial progenitors	0.728768	-2.92119
Cell_17965	Low quality	0.770184	-3.0186
Cell_12776	Haematoendothelial progenitors	0.745002	-2.96994
Cell_5440	Endothelium	0.716731	-2.97493
Cell_6657	Low quality	0.834982	-2.91783
Cell_697	Erythroid	0.85725	-2.97581
Cell_666	Low quality	0.829874	-2.97962
Cell_4362	Low quality	0.677058	-3.02262
Cell_650	Low quality	0.819886	-3.03469
Cell_204	Low quality	0.892444	-2.96393
Cell_16504	Erythroid	0.91696	-2.98189
Cell_733	Erythroid	0.889976	-3.0065
Cell_682	Erythroid	0.968022	-3.05485
Cell_136	Erythroid	0.945437	-3.02649
Cell_4	Erythroid	0.911938	-2.97615
Cell_568	Erythroid	1.03858	-3.00961
Cell_712	Erythroid	0.9873	-2.96608
Cell_31	Erythroid	0.932485	-2.95108
Cell_29	Erythroid	0.961058	-2.98258
Cell_12906	Endothelium	1.13459	-3.05326
Cell_402	Endothelium	1.11203	-3.02447
Cell_659	Endothelium	1.08461	-3.01392
Cell_8033	Endothelium	1.14038	-2.98587
Cell_9835	Haematoendothelial progenitors	1.06689	-3.0455
Cell_5565	Endothelium	1.1436	-2.94815
Cell_15485	Low quality	1.1918	-2.94478
Cell_5334	Endothelium	1.16485	-2.92797
Cell_9649	Low quality	1.14782	-3.00406
Cell_5366	Endothelium	1.21991	-2.96739
Cell_441	Endothelium	1.20267	-2.9751
Cell_15781	Endothelium	1.19314	-3.02573
Cell_12842	Haematoendothelial progenitors	1.17931	-2.9786
Cell_272	Endothelium	1.23397	-2.98953
Cell_117	Endothelium	1.22116	-3.01768
Cell_1226	Low quality	1.34016	-3.02414
Cell_16570	Low quality	1.31679	-2.92566
Cell_7557	Surface ectoderm	1.3392	-3.06235
Cell_334	Low quality	1.40736	-2.97097
Cell_5953	Gut tube	1.33052	-2.98775
Cell_411	Lateral plate mesoderm	1.42422	-2.95757
Cell_5179	Lateral plate mesoderm	1.38452	-2.9671
Cell_465	Haematoendothelial progenitors	1.41466	-3.02738
Cell_493	Lateral plate mesoderm	1.4469	-2.97241
Cell_6618	Gut tube	1.43906	-3.00186
Cell_486	Lateral plate mesoderm	1.52307	-2.96597
Cell_547	Lateral plate mesoderm	1.49061	-3.10748
Cell_578	Lateral plate mesoderm	1.48355	-3.0782
Cell_307	Lateral plate mesoderm	1.47281	-3.03086
Cell_4954	Lateral plate mesoderm	1.53611	-2.98934
Cell_524	Lateral plate mesoderm	1.56675	-2.96931
Cell_515	Lateral plate mesoderm	1.60336	-3.02849
Cell_4851	Spinal cord	1.54706	-3.05388
Cell_4894	Lateral plate mesoderm	1.63878	-3.02015
Cell_631	Lateral plate mesoderm	1.55212	-3.02544
Cell_1186	Lateral plate mesoderm	1.67059	-3.05976
Cell_6386	Lateral plate mesoderm	1.63849	-2.96163
Cell_467	Lateral plate mesoderm	1.62808	-2.9912
Cell_275	Lateral plate mesoderm	1.68796	-3.01403
Cell_608	Lateral plate mesoderm	1.70088	-2.98719
Cell_1685	Forebrain/Midbrain/Hindbrain	-1.0216	-2.92622
Cell_1916	Forebrain/Midbrain/Hindbrain	-1.02479	-2.98962
Cell_1896	Forebrain/Midbrain/Hindbrain	-0.888816	-2.99643
Cell_1903	Forebrain/Midbrain/Hindbrain	-0.988738	-2.91196
Cell_1445	Forebrain/Midbrain/Hindbrain	-0.990938	-2.94473
Cell_1937	Forebrain/Midbrain/Hindbrain	-0.876438	-2.95022
Cell_1861	Forebrain/Midbrain/Hindbrain	-0.803169	-2.90849
Cell_1921	Forebrain/Midbrain/Hindbrain	-0.860412	-2.93206
Cell_1886	Forebrain/Midbrain/Hindbrain	-0.86872	-2.90102
Cell_1907	Forebrain/Midbrain/Hindbrain	-0.897556	-2.95618
Cell_1453	Forebrain/Midbrain/Hindbrain	-0.783288	-2.93429
Cell_1877	Forebrain/Midbrain/Hindbrain	-0.812829	-2.89204
Cell_1933	Forebrain/Midbrain/Hindbrain	-0.848064	-2.88877
Cell_1427	Forebrain/Midbrain/Hindbrain	-0.781834	-2.9054
Cell_1520	Forebrain/Midbrain/Hindbrain	-0.894039	-2.9264
Cell_1988	Forebrain/Midbrain/Hindbrain	-0.69481	-2.90103
Cell_1504	Forebrain/Midbrain/Hindbrain	-0.739276	-2.91862
Cell_1612	Forebrain/Midbrain/Hindbrain	-0.73881	-2.82106
Cell_1411	Forebrain/Midbrain/Hindbrain	-0.769426	-2.90772
Cell_7145	Forebrain/Midbrain/Hindbrain	-0.71211	-2.93181
Cell_1593	Forebrain/Midbrain/Hindbrain	-0.746707	-2.92958
Cell_1528	Forebrain/Midbrain/Hindbrain	-0.648651	-2.88864
Cell_3335	Forebrain/Midbrain/Hindbrain	-0.707133	-2.86229
Cell_1444	Forebrain/Midbrain/Hindbrain	-0.644925	-2.9473
Cell_1544	Forebrain/Midbrain/Hindbrain	-0.742964	-2.88419
Cell_1285	Forebrain/Midbrain/Hindbrain	-0.505946	-2.97697
Cell_1533	Forebrain/Midbrain/Hindbrain	-0.59293	-2.88111
Cell_1606	Forebrain/Midbrain/Hindbrain	-0.52796	-2.91049
Cell_1497	Forebrain/Midbrain/Hindbrain	-0.564922	-2.87358
Cell_1479	Forebrain/Midbrain/Hindbrain	-0.614855	-2.9331
Cell_1833	Forebrain/Midbrain/Hindbrain	-0.396242	-2.89137
Cell_1689	Forebrain/Midbrain/Hindbrain	-0.511233	-2.903
Cell_1626	Forebrain/Midbrain/Hindbrain	-0.450005	-2.90805
Cell_810	Forebrain/Midbrain/Hindbrain	-0.494851	-2.87856
Cell_1521	Forebrain/Midbrain/Hindbrain	-0.506235	-2.8409
Cell_1553	Forebrain/Midbrain/Hindbrain	-0.351418	-2.93941
Cell_1733	Forebrain/Midbrain/Hindbrain	-0.346387	-2.99552
Cell_1363	Forebrain/Midbrain/Hindbrain	-0.403061	-2.86812
Cell_1290	Forebrain/Midbrain/Hindbrain	-0.382241	-2.90523
Cell_1828	Forebrain/Midbrain/Hindbrain	-0.460861	-2.81453
Cell_1296	Forebrain/Midbrain/Hindbrain	-0.347474	-2.88347
Cell_763	Forebrain/Midbrain/Hindbrain	-0.296018	-2.96587
Cell_1816	Forebrain/Midbrain/Hindbrain	-0.342125	-2.96854
Cell_1388	Forebrain/Midbrain/Hindbrain	-0.344376	-2.94149
Cell_1632	Forebrain/Midbrain/Hindbrain	-0.297117	-2.93429
Cell_1312	Forebrain/Midbrain/Hindbrain	-0.217827	-2.9688
Cell_806	Forebrain/Midbrain/Hindbrain	-0.303159	-2.95889
Cell_1789	Forebrain/Midbrain/Hindbrain	-0.30256	-2.99122
Cell_1236	Forebrain/Midbrain/Hindbrain	-0.230794	-2.92373
Cell_1278	Forebrain/Midbrain/Hindbrain	-0.172004	-2.89725
Cell_1406	Forebrain/Midbrain/Hindbrain	-0.196141	-2.92408
Cell_790	Forebrain/Midbrain/Hindbrain	-0.227209	-2.90246
Cell_1813	Forebrain/Midbrain/Hindbrain	-0.177527	-2.94917
Cell_3766	Forebrain/Midbrain/Hindbrain	-0.181132	-2.89686
Cell_1764	Forebrain/Midbrain/Hindbrain	-0.100103	-2.88386
Cell_897	Forebrain/Midbrain/Hindbrain	-0.019684	-2.91377
Cell_1791	Forebrain/Midbrain/Hindbrain	-0.0249087	-2.97542
Cell_1339	Forebrain/Midbrain/Hindbrain	-0.104805	-2.85737
Cell_1275	Forebrain/Midbrain/Hindbrain	-0.0488213	-2.90327
Cell_3891	Forebrain/Midbrain/Hindbrain	-0.0188354	-2.94427
Cell_8234	Low quality	0.0223153	-2.88353
Cell_3862	Forebrain/Midbrain/Hindbrain	0.0225862	-2.94826
Cell_1662	Forebrain/Midbrain/Hindbrain	-0.015677	-2.8839
Cell_3788	Forebrain/Midbrain/Hindbrain	0.0655625	-2.94512
Cell_18652	Forebrain/Midbrain/Hindbrain	0.0582677	-2.97759
Cell_973	Erythroid	0.110779	-2.96506
Cell_18	Erythroid	0.0604018	-2.77135
Cell_61	Erythroid	0.0761657	-2.88019
Cell_965	Erythroid	0.0195647	-2.89156
Cell_822	Low quality	0.12254	-2.94038
Cell_1031	Surface ectoderm	0.211288	-2.98021
Cell_10325	Low quality	0.110851	-2.88262
Cell_12974	Intermediate mesoderm	0.230429	-2.88339
Cell_8269	Neural crest	0.141089	-2.97381
Cell_10295	Intermediate mesoderm	0.120953	-2.91134
Cell_4791	Surface ectoderm	0.241081	-2.96328
Cell_433	Lateral plate mesoderm	0.254299	-2.92759
Cell_6315	Lateral plate mesoderm	0.274722	-2.95125
Cell_951	Lateral plate mesoderm	0.23038	-2.88347
Cell_1195	Lateral plate mesoderm	0.314797	-2.89354
Cell_988	Lateral plate mesoderm	0.325956	-2.93218
Cell_1057	Haematoendothelial progenitors	0.340389	-2.98731
Cell_444	Lateral plate mesoderm	0.3226	-2.86603
Cell_1094	Lateral plate mesoderm	0.421083	-2.86146
Cell_1088	Lateral plate mesoderm	0.39749	-2.91739
Cell_976	Lateral plate mesoderm	0.462365	-2.92535
Cell_1095	Lateral plate mesoderm	0.351658	-2.91122
Cell_1078	Lateral plate mesoderm	0.452349	-2.94387
Cell_5363	Low quality	0.467775	-2.90478
Cell_19067	Spinal cord	0.427935	-2.94903
Cell_726	Lateral plate mesoderm	0.4731	-2.88848
Cell_1204	Lateral plate mesoderm	0.509388	-2.92896
Cell_6208	Lateral plate mesoderm	0.480881	-2.99233
Cell_12572	Intermediate mesoderm	0.503892	-2.95864
Cell_1139	Lateral plate mesoderm	0.432066	-2.82027
Cell_1235	Lateral plate mesoderm	0.564167	-2.94915
Cell_1187	Lateral plate mesoderm	0.614139	-2.89109
Cell_660	Lateral plate mesoderm	0.616695	-2.96877
Cell_1164	Lateral plate mesoderm	0.626669	-2.9251
Cell_570	Lateral plate mesoderm	0.563032	-2.9187
Cell_1256	Lateral plate mesoderm	0.646499	-2.93563
Cell_725	Lateral plate mesoderm	0.608747	-2.97923
Cell_4792	Intermediate mesoderm	0.706446	-2.89647
Cell_665	Lateral plate mesoderm	0.668119	-2.82741
Cell_667	Lateral plate mesoderm	0.639435	-2.90489
Cell_7188	Forebrain/Midbrain/Hindbrain	0.779274	-2.93713
Cell_1197	Lateral plate mesoderm	0.747193	-2.95622
Cell_1261	Endothelium	0.727583	-2.88941
Cell_683	Endothelium	0.742735	-2.86484
Cell_1156	Haematoendothelial progenitors	0.773867	-2.97193
Cell_723	Low quality	0.778524	-2.94564
Cell_731	Erythroid	0.822651	-2.90066
Cell_643	Low quality	0.864189	-2.92563
Cell_679	Low quality	0.834258	-2.93521
Cell_1011	Erythroid	0.789334	-2.90674
Cell_626	Erythroid	0.844865	-2.84939
Cell_719	Erythroid	0.883448	-2.89185
Cell_12229	Low quality	0.941701	-2.91339
Cell_4854	Erythroid	0.970629	-2.96872
Cell_12	Erythroid	0.864833	-2.94181
Cell_9002	Erythroid	0.917642	-2.99884
Cell_10742	Low quality	1.0533	-2.9371
Cell_59	Erythroid	1.01799	-2.88971
Cell_45	Erythroid	1.02753	-2.97437
Cell_194	Erythroid	0.975535	-2.8639
Cell_9593	Erythroid	1.14733	-2.92921
Cell_12998	Erythroid	1.02722	-2.91662
Cell_13275	Erythroid	1.02356	-2.88071
Cell_108	Erythroid	1.06493	-2.90852
Cell_17099	Low quality	1.06589	-2.87815
Cell_4888	Low quality	1.12983	-2.9263
Cell_188	Erythroid	1.25886	-2.95173
Cell_13642	Erythroid	1.1364	-2.96808
Cell_157	Low quality	1.15849	-2.93776
Cell_15375	Erythroid	1.16165	-2.84068
Cell_8276	Endothelium	1.20948	-3.01083
Cell_255	Endothelium	1.25076	-2.88684
Cell_15809	Low quality	1.22318	-2.92393
Cell_9572	Endothelium	1.33195	-2.94899
Cell_12798	Endothelium	1.20837	-2.90117
Cell_9816	Haematoendothelial progenitors	1.32888	-2.88007
Cell_12852	Endothelium	1.35793	-2.88325
Cell_364	Haematoendothelial progenitors	1.27284	-2.89079
Cell_9805	Haematoendothelial progenitors	1.40906	-2.83752
Cell_5081	Endothelium	1.33546	-2.96532
Cell_450	Mixed mesenchymal mesoderm	1.43417	-2.86051
Cell_5271	Lateral plate mesoderm	1.48379	-2.89963
Cell_538	Lateral plate mesoderm	1.44022	-2.89904
Cell_4775	Mixed mesenchymal mesoderm	1.50401	-2.9406
Cell_481	Lateral plate mesoderm	1.43028	-2.93119
Cell_514	Lateral plate mesoderm	1.48018	-2.91056
Cell_448	Lateral plate mesoderm	1.44795	-2.89241
Cell_4416	Intermediate mesoderm	1.45683	-2.93062
Cell_389	Lateral plate mesoderm	1.43286	-2.92151
Cell_7929	Low quality	1.48837	-2.8573
Cell_1082	Lateral plate mesoderm	1.60243	-2.96448
Cell_548	Lateral plate mesoderm	1.52283	-2.92337
Cell_597	Lateral plate mesoderm	1.62404	-2.98685
Cell_564	Lateral plate mesoderm	1.66525	-2.92858
Cell_435	Haematoendothelial progenitors	1.60914	-2.85775
Cell_375	Lateral plate mesoderm	1.66479	-2.89456
Cell_6385	Lateral plate mesoderm	1.61292	-2.9842
Cell_299	Lateral plate mesoderm	1.68681	-2.92947
Cell_474	Lateral plate mesoderm	1.65347	-2.93066
Cell_368	Lateral plate mesoderm	1.66885	-2.83601
Cell_2001	Forebrain/Midbrain/Hindbrain	-1.211	-2.76503
Cell_1686	Forebrain/Midbrain/Hindbrain	-1.22937	-2.79942
Cell_1958	Forebrain/Midbrain/Hindbrain	-1.12005	-2.73544
Cell_1429	Forebrain/Midbrain/Hindbrain	-1.19444	-2.85009
Cell_1899	Forebrain/Midbrain/Hindbrain	-1.16909	-2.86757
Cell_1928	Forebrain/Midbrain/Hindbrain	-1.08157	-2.83758
Cell_1751	Forebrain/Midbrain/Hindbrain	-1.11197	-2.83169
Cell_1919	Forebrain/Midbrain/Hindbrain	-1.05514	-2.82623
Cell_1421	Forebrain/Midbrain/Hindbrain	-1.16548	-2.84537
Cell_1862	Forebrain/Midbrain/Hindbrain	-1.03022	-2.8155
Cell_1418	Forebrain/Midbrain/Hindbrain	-0.967548	-2.87987
Cell_1707	Forebrain/Midbrain/Hindbrain	-0.937875	-2.73899
Cell_1970	Forebrain/Midbrain/Hindbrain	-0.965514	-2.8188
Cell_1879	Forebrain/Midbrain/Hindbrain	-0.93175	-2.77281
Cell_1955	Forebrain/Midbrain/Hindbrain	-0.985841	-2.81993
Cell_1824	Forebrain/Midbrain/Hindbrain	-0.820566	-2.83114
Cell_1997	Forebrain/Midbrain/Hindbrain	-0.923585	-2.77693
Cell_1925	Forebrain/Midbrain/Hindbrain	-0.961687	-2.82302
Cell_1934	Definitive endoderm	-0.848874	-2.85612
Cell_1935	Forebrain/Midbrain/Hindbrain	-0.893117	-2.8851
Cell_2660	Forebrain/Midbrain/Hindbrain	-0.815	-2.88206
Cell_1412	Forebrain/Midbrain/Hindbrain	-0.794949	-2.82201
Cell_1431	Forebrain/Midbrain/Hindbrain	-0.780402	-2.85204
Cell_1423	Forebrain/Midbrain/Hindbrain	-0.837382	-2.8023
Cell_1954	Forebrain/Midbrain/Hindbrain	-0.833773	-2.77301
Cell_1488	Forebrain/Midbrain/Hindbrain	-0.748156	-2.78051
Cell_1876	Forebrain/Midbrain/Hindbrain	-0.683334	-2.83641
Cell_1477	Forebrain/Midbrain/Hindbrain	-0.73088	-2.84594
Cell_1994	Forebrain/Midbrain/Hindbrain	-0.770479	-2.83559
Cell_1976	Low quality	-0.664757	-2.80795
Cell_1496	Forebrain/Midbrain/Hindbrain	-0.766315	-2.80851
Cell_1460	Forebrain/Midbrain/Hindbrain	-0.688893	-2.76322
Cell_2000	Forebrain/Midbrain/Hindbrain	-0.66284	-2.82559
Cell_2011	Forebrain/Midbrain/Hindbrain	-0.615011	-2.83308
Cell_1422	Forebrain/Midbrain/Hindbrain	-0.661342	-2.85672
Cell_1589	Forebrain/Midbrain/Hindbrain	-0.566267	-2.85536
Cell_1586	Forebrain/Midbrain/Hindbrain	-0.519182	-2.85393
Cell_1455	Forebrain/Midbrain/Hindbrain	-0.597637	-2.85987
Cell_1502	Forebrain/Midbrain/Hindbrain	-0.625729	-2.86301
Cell_1625	Forebrain/Midbrain/Hindbrain	-0.596088	-2.80174
Cell_1562	Forebrain/Midbrain/Hindbrain	-0.514762	-2.88576
Cell_1734	Forebrain/Midbrain/Hindbrain	-0.470979	-2.90743
Cell_1321	Forebrain/Midbrain/Hindbrain	-0.563195	-2.78542
Cell_1583	Forebrain/Midbrain/Hindbrain	-0.513333	-2.83067
Cell_781	Forebrain/Midbrain/Hindbrain	-0.41344	-2.89178
Cell_1739	Forebrain/Midbrain/Hindbrain	-0.397292	-2.80619
Cell_1732	Forebrain/Midbrain/Hindbrain	-0.38091	-2.86592
Cell_1611	Forebrain/Midbrain/Hindbrain	-0.426354	-2.81965
Cell_1706	Forebrain/Midbrain/Hindbrain	-0.463346	-2.78305
Cell_1407	Forebrain/Midbrain/Hindbrain	-0.391876	-2.77742
Cell_1702	Forebrain/Midbrain/Hindbrain	-0.272085	-2.85603
Cell_1654	Forebrain/Midbrain/Hindbrain	-0.300845	-2.89231
Cell_1777	Forebrain/Midbrain/Hindbrain	-0.323596	-2.8403
Cell_1843	Forebrain/Midbrain/Hindbrain	-0.238196	-2.84929
Cell_1633	Forebrain/Midbrain/Hindbrain	-0.382926	-2.87911
Cell_1756	Forebrain/Midbrain/Hindbrain	-0.265546	-2.86182
Cell_1359	Forebrain/Midbrain/Hindbrain	-0.229037	-2.82681
Cell_1570	Forebrain/Midbrain/Hindbrain	-0.257367	-2.81816
Cell_1743	Forebrain/Midbrain/Hindbrain	-0.170722	-2.81205
Cell_1045	Forebrain/Midbrain/Hindbrain	-0.237275	-2.77051
Cell_773	Forebrain/Midbrain/Hindbrain	-0.125276	-2.86043
Cell_749	Forebrain/Midbrain/Hindbrain	-0.159129	-2.83384
Cell_756	Forebrain/Midbrain/Hindbrain	-0.0775834	-2.84228
Cell_1299	Forebrain/Midbrain/Hindbrain	-0.179374	-2.79839
Cell_1107	Forebrain/Midbrain/Hindbrain	-0.0881453	-2.78502
Cell_753	Forebrain/Midbrain/Hindbrain	-0.143925	-2.90619
Cell_1288	Forebrain/Midbrain/Hindbrain	-0.0722968	-2.80948
Cell_830	Forebrain/Midbrain/Hindbrain	-0.0156053	-2.78128
Cell_819	Forebrain/Midbrain/Hindbrain	-0.0285129	-2.81712
Cell_1742	Forebrain/Midbrain/Hindbrain	0.0249058	-2.8008
Cell_304	Endothelium	-0.065864	-2.86666
Cell_914	Endothelium	-0.0390772	-2.84689
Cell_7238	Haematoendothelial progenitors	0.0268315	-2.81482
Cell_843	Low quality	0.00190601	-2.77447
Cell_4346	Low quality	0.00396814	-2.91313
Cell_18399	Low quality	0.111127	-2.8234
Cell_1056	Neural crest	0.157793	-2.81295
Cell_998	Low quality	0.0251329	-2.83667
Cell_889	Low quality	0.115218	-2.8661
Cell_971	Low quality	0.131087	-2.8435
Cell_7405	Neural crest	0.125284	-2.77267
Cell_7636	Neural crest	0.180014	-2.79694
Cell_16864	Low quality	0.149439	-2.80797
Cell_905	Neural crest	0.176501	-2.82537
Cell_938	Neural crest	0.210728	-2.81405
Cell_992	Surface ectoderm	0.271073	-2.8549
Cell_13000	Surface ectoderm	0.235491	-2.80611
Cell_8266	Surface ectoderm	0.223744	-2.83022
Cell_9475	Surface ectoderm	0.258544	-2.88314
Cell_7808	Surface ectoderm	0.309833	-2.84633
Cell_1154	Lateral plate mesoderm	0.349329	-2.79402
Cell_1048	Intermediate mesoderm	0.304307	-2.82753
Cell_1055	Lateral plate mesoderm	0.410322	-2.84296
Cell_10227	Low quality	0.368415	-2.8318
Cell_437	Lateral plate mesoderm	0.328441	-2.85267
Cell_18952	Endothelium	0.437553	-2.77195
Cell_1076	Endothelium	0.403048	-2.76918
Cell_6239	Haematoendothelial progenitors	0.423568	-2.84089
Cell_6633	Gut tube	0.397813	-2.85207
Cell_1175	Endothelium	0.447216	-2.72577
Cell_532	Lateral plate mesoderm	0.509854	-2.83644
Cell_567	Lateral plate mesoderm	0.431808	-2.87034
Cell_1152	Haematoendothelial progenitors	0.483965	-2.8242
Cell_103	Intermediate mesoderm	0.547409	-2.8341
Cell_251	Lateral plate mesoderm	0.489555	-2.86303
Cell_1260	Lateral plate mesoderm	0.61487	-2.85708
Cell_1202	Lateral plate mesoderm	0.635952	-2.84266
Cell_1168	Lateral plate mesoderm	0.66092	-2.84516
Cell_1211	Lateral plate mesoderm	0.525993	-2.76862
Cell_1143	Lateral plate mesoderm	0.57788	-2.80804
Cell_1230	Lateral plate mesoderm	0.643078	-2.76871
Cell_1123	Lateral plate mesoderm	0.681856	-2.88018
Cell_1265	Lateral plate mesoderm	0.653417	-2.87613
Cell_10075	Lateral plate mesoderm	0.598804	-2.80151
Cell_4816	Intermediate mesoderm	0.707702	-2.817
Cell_3150	Low quality	0.664901	-2.78042
Cell_4963	Allantois	0.781236	-2.86044
Cell_122	Lateral plate mesoderm	0.69582	-2.81642
Cell_246	Lateral plate mesoderm	0.69616	-2.78093
Cell_15492	Low quality	0.760722	-2.81239
Cell_1208	Lateral plate mesoderm	0.846562	-2.85796
Cell_10141	Intermediate mesoderm	0.901746	-2.89147
Cell_654	Intermediate mesoderm	0.838464	-2.80976
Cell_1239	Lateral plate mesoderm	0.87331	-2.84442
Cell_418	Lateral plate mesoderm	0.802595	-2.89013
Cell_107	Erythroid	0.849552	-2.77705
Cell_125	Erythroid	0.900321	-2.81037
Cell_13251	Erythroid	0.924247	-2.84585
Cell_5381	Erythroid	0.932011	-2.8909
Cell_711	Erythroid	0.904148	-2.78125
Cell_16110	Erythroid	0.989094	-2.86275
Cell_4872	Erythroid	1.02265	-2.91826
Cell_66	Erythroid	1.00772	-2.8921
Cell_26	Erythroid	1.01876	-2.86377
Cell_11	Erythroid	0.969104	-2.88734
Cell_12643	Erythroid	0.994837	-2.86412
Cell_141	Erythroid	1.0879	-2.85958
Cell_99	Erythroid	1.05468	-2.84578
Cell_17163	Erythroid	1.08505	-2.83385
Cell_1025	Erythroid	1.10507	-2.81864
Cell_4895	Erythroid	1.17815	-2.79323
Cell_13787	Erythroid	1.15621	-2.87632
Cell_9609	Erythroid	1.15305	-2.81569
Cell_8845	Erythroid	1.11402	-2.80602
Cell_9020	Erythroid	1.21463	-2.80784
Cell_280	Endothelium	1.29021	-2.91798
Cell_14261	Gut tube	1.26466	-2.81548
Cell_73	Gut tube	1.22887	-2.86596
Cell_606	Endothelium	1.19344	-2.81183
Cell_284	Endothelium	1.22562	-2.78348
Cell_397	Gut tube	1.35365	-2.73256
Cell_424	Gut tube	1.2791	-2.75913
Cell_5981	Gut tube	1.27491	-2.81418
Cell_6089	Gut tube	1.3242	-2.83574
Cell_5818	Gut tube	1.28001	-2.89312
Cell_15784	Intermediate mesoderm	1.47007	-2.83313
Cell_625	Lateral plate mesoderm	1.41371	-2.86127
Cell_7922	Neural crest	1.42461	-2.83115
Cell_235	Gut tube	1.4063	-2.73594
Cell_607	Lateral plate mesoderm	1.39069	-2.84606
Cell_12991	Intermediate mesoderm	1.46631	-2.80186
Cell_446	Lateral plate mesoderm	1.50155	-2.82614
Cell_1181	Haematoendothelial progenitors	1.53176	-2.83696
Cell_494	Lateral plate mesoderm	1.45423	-2.82492
Cell_6260	Endothelium	1.44111	-2.86083
Cell_410	Lateral plate mesoderm	1.55558	-2.88833
Cell_560	Lateral plate mesoderm	1.58243	-2.87007
Cell_4890	Lateral plate mesoderm	1.52907	-2.83706
Cell_579	Lateral plate mesoderm	1.57263	-2.81228
Cell_571	Lateral plate mesoderm	1.62907	-2.88822
Cell_539	Lateral plate mesoderm	1.66309	-2.86801
Cell_254	Lateral plate mesoderm	1.69111	-2.85114
Cell_511	Lateral plate mesoderm	1.65942	-2.89765
Cell_609	Lateral plate mesoderm	1.69487	-2.80901
Cell_610	Lateral plate mesoderm	1.63384	-2.83624
Cell_1470	Forebrain/Midbrain/Hindbrain	-1.21524	-2.79358
Cell_1913	Forebrain/Midbrain/Hindbrain	-1.252	-2.78713
Cell_1944	Forebrain/Midbrain/Hindbrain	-1.27024	-2.7694
Cell_1930	Forebrain/Midbrain/Hindbrain	-1.26187	-2.6624
Cell_2629	Forebrain/Midbrain/Hindbrain	-1.22131	-2.74649
Cell_1946	Forebrain/Midbrain/Hindbrain	-1.16026	-2.80679
Cell_1893	Forebrain/Midbrain/Hindbrain	-1.14271	-2.69905
Cell_1931	Forebrain/Midbrain/Hindbrain	-1.06418	-2.77357
Cell_1826	Forebrain/Midbrain/Hindbrain	-1.09962	-2.74103
Cell_1897	Forebrain/Midbrain/Hindbrain	-1.13459	-2.74017
Cell_1951	Forebrain/Midbrain/Hindbrain	-1.03203	-2.69173
Cell_1917	Forebrain/Midbrain/Hindbrain	-1.06978	-2.71579
Cell_1923	Forebrain/Midbrain/Hindbrain	-1.02143	-2.75856
Cell_1939	Forebrain/Midbrain/Hindbrain	-1.00624	-2.78214
Cell_1424	Forebrain/Midbrain/Hindbrain	-1.04254	-2.81667
Cell_1999	Forebrain/Midbrain/Hindbrain	-0.945333	-2.72544
Cell_1909	Forebrain/Midbrain/Hindbrain	-1.01114	-2.71974
Cell_1945	Forebrain/Midbrain/Hindbrain	-0.974764	-2.73263
Cell_1837	Forebrain/Midbrain/Hindbrain	-0.993687	-2.75906
Cell_1901	Forebrain/Midbrain/Hindbrain	-0.959386	-2.76642
Cell_1454	Forebrain/Midbrain/Hindbrain	-0.924326	-2.71637
Cell_1985	Forebrain/Midbrain/Hindbrain	-0.938033	-2.73567
Cell_2003	Forebrain/Midbrain/Hindbrain	-0.790865	-2.75332
Cell_1905	Forebrain/Midbrain/Hindbrain	-0.895544	-2.68679
Cell_1977	Forebrain/Midbrain/Hindbrain	-0.900905	-2.74911
Cell_1979	Forebrain/Midbrain/Hindbrain	-0.778857	-2.75899
Cell_1949	Forebrain/Midbrain/Hindbrain	-0.818476	-2.77
Cell_1887	Forebrain/Midbrain/Hindbrain	-0.823704	-2.70435
Cell_1750	Forebrain/Midbrain/Hindbrain	-0.839697	-2.72695
Cell_1950	Forebrain/Midbrain/Hindbrain	-0.795597	-2.73344
Cell_1417	Forebrain/Midbrain/Hindbrain	-0.73186	-2.7709
Cell_1464	Forebrain/Midbrain/Hindbrain	-0.791128	-2.71691
Cell_1476	Forebrain/Midbrain/Hindbrain	-0.730255	-2.74212
Cell_1980	Low quality	-0.763883	-2.74684
Cell_1996	Forebrain/Midbrain/Hindbrain	-0.747242	-2.7191
Cell_1512	Forebrain/Midbrain/Hindbrain	-0.64281	-2.75157
Cell_1552	Forebrain/Midbrain/Hindbrain	-0.584996	-2.73391
Cell_1437	Forebrain/Midbrain/Hindbrain	-0.654745	-2.8003
Cell_1420	Forebrain/Midbrain/Hindbrain	-0.731088	-2.71467
Cell_1448	Forebrain/Midbrain/Hindbrain	-0.677426	-2.7181
Cell_1644	Forebrain/Midbrain/Hindbrain	-0.544046	-2.78201
Cell_1538	Forebrain/Midbrain/Hindbrain	-0.584204	-2.66731
Cell_1540	Forebrain/Midbrain/Hindbrain	-0.544134	-2.66208
Cell_1483	Forebrain/Midbrain/Hindbrain	-0.548011	-2.70174
Cell_1026	Forebrain/Midbrain/Hindbrain	-0.547038	-2.73806
Cell_1545	Forebrain/Midbrain/Hindbrain	-0.43886	-2.72794
Cell_1539	Forebrain/Midbrain/Hindbrain	-0.460591	-2.77091
Cell_1565	Forebrain/Midbrain/Hindbrain	-0.421319	-2.71196
Cell_1667	Forebrain/Midbrain/Hindbrain	-0.452427	-2.77536
Cell_834	Forebrain/Midbrain/Hindbrain	-0.515946	-2.77469
Cell_866	Forebrain/Midbrain/Hindbrain	-0.320889	-2.66869
Cell_1531	Forebrain/Midbrain/Hindbrain	-0.422226	-2.72415
Cell_1858	Forebrain/Midbrain/Hindbrain	-0.363423	-2.74705
Cell_1778	Forebrain/Midbrain/Hindbrain	-0.426089	-2.75174
Cell_759	Forebrain/Midbrain/Hindbrain	-0.427763	-2.69677
Cell_1775	Forebrain/Midbrain/Hindbrain	-0.31183	-2.79262
Cell_1855	Forebrain/Midbrain/Hindbrain	-0.325652	-2.76635
Cell_1343	Forebrain/Midbrain/Hindbrain	-0.252622	-2.72928
Cell_776	Forebrain/Midbrain/Hindbrain	-0.391781	-2.78823
Cell_1318	Forebrain/Midbrain/Hindbrain	-0.301204	-2.67031
Cell_1607	Forebrain/Midbrain/Hindbrain	-0.213134	-2.72092
Cell_940	Forebrain/Midbrain/Hindbrain	-0.247804	-2.76005
Cell_831	Forebrain/Midbrain/Hindbrain	-0.173861	-2.71293
Cell_1348	Forebrain/Midbrain/Hindbrain	-0.268668	-2.66408
Cell_1392	Forebrain/Midbrain/Hindbrain	-0.204573	-2.68927
Cell_750	Forebrain/Midbrain/Hindbrain	-0.176967	-2.7143
Cell_752	Forebrain/Midbrain/Hindbrain	-0.103103	-2.72033
Cell_1320	Forebrain/Midbrain/Hindbrain	-0.146529	-2.73872
Cell_1346	Forebrain/Midbrain/Hindbrain	-0.138498	-2.78612
Cell_1317	Forebrain/Midbrain/Hindbrain	-0.107184	-2.74927
Cell_1590	Forebrain/Midbrain/Hindbrain	-0.0926709	-2.79636
Cell_872	Forebrain/Midbrain/Hindbrain	-0.0493861	-2.68425
Cell_1293	Forebrain/Midbrain/Hindbrain	-0.0454143	-2.75752
Cell_844	Forebrain/Midbrain/Hindbrain	-0.0192677	-2.69507
Cell_882	Forebrain/Midbrain/Hindbrain	-0.130394	-2.78123
Cell_906	Forebrain/Midbrain/Hindbrain	-0.0893355	-2.74422
Cell_3900	Forebrain/Midbrain/Hindbrain	-0.0236322	-2.80676
Cell_2803	Forebrain/Midbrain/Hindbrain	0.00189313	-2.79685
Cell_856	Forebrain/Midbrain/Hindbrain	-0.0253241	-2.758
Cell_1762	Forebrain/Midbrain/Hindbrain	0.0201373	-2.7797
Cell_7142	Neural crest	0.120518	-2.77514
Cell_921	Cranial mesoderm	0.107521	-2.75355
Cell_877	Neural crest	0.0837683	-2.73532
Cell_4384	Neural crest	0.0413195	-2.76168
Cell_6717	Spinal cord	0.0574438	-2.72312
Cell_903	Neural crest	0.173461	-2.74959
Cell_4225	Neural crest	0.150354	-2.71427
Cell_6933	Neural crest	0.145446	-2.73194
Cell_4326	Neural crest	0.0897441	-2.78762
Cell_950	Neural crest	0.209636	-2.72914
Cell_8292	Low quality	0.259356	-2.74899
Cell_6757	Surface ectoderm	0.230136	-2.79869
Cell_1008	Surface ectoderm	0.285	-2.65546
Cell_6111	Surface ectoderm	0.232716	-2.75935
Cell_1022	Surface ectoderm	0.255308	-2.8204
Cell_18454	Low quality	0.458209	-2.8278
Cell_1074	Surface ectoderm	0.429673	-2.81886
Cell_5153	Surface ectoderm	0.387149	-2.72789
Cell_4404	Surface ectoderm	0.399904	-2.79746
Cell_7842	Neural crest	0.383321	-2.76217
Cell_373	Lateral plate mesoderm	0.453302	-2.77545
Cell_1201	Lateral plate mesoderm	0.517619	-2.7825
Cell_6548	Splanchnic mesoderm	0.598834	-2.71777
Cell_9769	Surface ectoderm	0.515552	-2.75506
Cell_84	Haematoendothelial progenitors	0.487907	-2.75652
Cell_16316	Spinal cord	0.694179	-2.7517
Cell_1053	Lateral plate mesoderm	0.620026	-2.83444
Cell_1	Lateral plate mesoderm	0.510583	-2.78526
Cell_1173	Lateral plate mesoderm	0.524537	-2.76693
Cell_6291	Lateral plate mesoderm	0.61216	-2.75445
Cell_1071	Lateral plate mesoderm	0.67827	-2.73488
Cell_6367	Allantois	0.656772	-2.75556
Cell_1254	Lateral plate mesoderm	0.658538	-2.70438
Cell_1244	Lateral plate mesoderm	0.724643	-2.8019
Cell_1221	Lateral plate mesoderm	0.65364	-2.78763
Cell_185	Lateral plate mesoderm	0.720514	-2.72362
Cell_673	Lateral plate mesoderm	0.654516	-2.67354
Cell_6292	Intermediate mesoderm	0.759407	-2.71109
Cell_1243	Lateral plate mesoderm	0.73668	-2.76952
Cell_6331	Lateral plate mesoderm	0.641372	-2.7364
Cell_718	Lateral plate mesoderm	0.80558	-2.74837
Cell_1210	Allantois	0.750443	-2.80919
Cell_657	Lateral plate mesoderm	0.838997	-2.75736
Cell_1097	Lateral plate mesoderm	0.822543	-2.80691
Cell_1238	Lateral plate mesoderm	0.87504	-2.67296
Cell_4753	Lateral plate mesoderm	0.932341	-2.7151
Cell_239	Lateral plate mesoderm	0.929911	-2.74318
Cell_735	Allantois	0.887914	-2.73213
Cell_696	Lateral plate mesoderm	0.879758	-2.76536
Cell_34	Haematoendothelial progenitors	0.947921	-2.69223
Cell_13772	Low quality	1.05334	-2.67176
Cell_4601	Low quality	1.00003	-2.76613
Cell_8995	Endothelium	1.01505	-2.78915
Cell_12550	Low quality	0.997155	-2.70505
Cell_13728	Low quality	0.987726	-2.8073
Cell_79	Erythroid	1.07472	-2.65885
Cell_12665	Erythroid	1.12063	-2.73444
Cell_82	Erythroid	1.07806	-2.71667
Cell_9014	Erythroid	1.08484	-2.74964
Cell_5357	Erythroid	1.08286	-2.7817
Cell_8868	Erythroid	1.16801	-2.7378
Cell_8318	Erythroid	1.15276	-2.80365
Cell_138	Erythroid	1.20899	-2.74917
Cell_28	Erythroid	1.11383	-2.74761
Cell_135	Erythroid	1.14157	-2.75318
Cell_5975	Gut tube	1.2307	-2.74684
Cell_300	Gut tube	1.22081	-2.80116
Cell_14871	Gut tube	1.28202	-2.76887
Cell_5136	Gut tube	1.22009	-2.71668
Cell_741	Gut tube	1.28225	-2.73975
Cell_258	Haematoendothelial progenitors	1.31964	-2.6823
Cell_1472	Low quality	1.33356	-2.72527
Cell_12524	Haematoendothelial progenitors	1.31329	-2.70976
Cell_15537	Haematoendothelial progenitors	1.327	-2.80773
Cell_9677	Endothelium	1.3688	-2.74468
Cell_487	Gut tube	1.50324	-2.79937
Cell_5212	Gut tube	1.40172	-2.70899
Cell_5079	Gut tube	1.38226	-2.72512
Cell_5204	Gut tube	1.36153	-2.82543
Cell_436	Gut tube	1.55509	-2.78286
Cell_473	Lateral plate mesoderm	1.54303	-2.75447
Cell_595	Lateral plate mesoderm	1.48195	-2.77842
Cell_1246	Lateral plate mesoderm	1.51809	-2.86089
Cell_226	Lateral plate mesoderm	1.51417	-2.67691
Cell_591	Lateral plate mesoderm	1.45819	-2.75712
Cell_443	Lateral plate mesoderm	1.64971	-2.76119
Cell_297	Lateral plate mesoderm	1.58946	-2.75006
Cell_6499	Lateral plate mesoderm	1.57701	-2.787
Cell_574	Lateral plate mesoderm	1.5631	-2.71124
Cell_459	Lateral plate mesoderm	1.54655	-2.77615
Cell_559	Lateral plate mesoderm	1.59845	-2.80686
Cell_601	Lateral plate mesoderm	1.68682	-2.76322
Cell_566	Lateral plate mesoderm	1.62625	-2.72673
Cell_554	Lateral plate mesoderm	1.65965	-2.77483
Cell_551	Lateral plate mesoderm	1.70038	-2.82403
Cell_1906	Forebrain/Midbrain/Hindbrain	-1.264	-2.72834
Cell_1894	Low quality	-1.3452	-2.68461
Cell_1474	Low quality	-1.29279	-2.70571
Cell_6055	Low quality	-1.30809	-2.66829
Cell_2913	Forebrain/Midbrain/Hindbrain	-1.29137	-2.59299
Cell_1850	Forebrain/Midbrain/Hindbrain	-1.21431	-2.70269
Cell_1471	Forebrain/Midbrain/Hindbrain	-1.24036	-2.56385
Cell_1536	Forebrain/Midbrain/Hindbrain	-1.24574	-2.69549
Cell_2791	Forebrain/Midbrain/Hindbrain	-1.19264	-2.68737
Cell_2693	Forebrain/Midbrain/Hindbrain	-1.24144	-2.66552
Cell_1911	Forebrain/Midbrain/Hindbrain	-1.15607	-2.63616
Cell_1880	Forebrain/Midbrain/Hindbrain	-1.1404	-2.61396
Cell_1514	Forebrain/Midbrain/Hindbrain	-1.20256	-2.69829
Cell_1441	Forebrain/Midbrain/Hindbrain	-1.16825	-2.66052
Cell_1973	Forebrain/Midbrain/Hindbrain	-1.20089	-2.66115
Cell_1426	Forebrain/Midbrain/Hindbrain	-1.11343	-2.64241
Cell_1910	Forebrain/Midbrain/Hindbrain	-1.0729	-2.61312
Cell_1891	Forebrain/Midbrain/Hindbrain	-1.04488	-2.6305
Cell_1773	Forebrain/Midbrain/Hindbrain	-1.09791	-2.67528
Cell_1872	Forebrain/Midbrain/Hindbrain	-1.03939	-2.69475
Cell_1518	Definitive endoderm	-0.987911	-2.70987
Cell_1918	Forebrain/Midbrain/Hindbrain	-0.936547	-2.66794
Cell_1983	Forebrain/Midbrain/Hindbrain	-1.02616	-2.60113
Cell_1892	Forebrain/Midbrain/Hindbrain	-1.02025	-2.52343
Cell_1936	Forebrain/Midbrain/Hindbrain	-0.901407	-2.67215
Cell_1968	Forebrain/Midbrain/Hindbrain	-0.890083	-2.70044
Cell_1969	Forebrain/Midbrain/Hindbrain	-0.844392	-2.63709
Cell_1558	Forebrain/Midbrain/Hindbrain	-0.918652	-2.64153
Cell_1993	Forebrain/Midbrain/Hindbrain	-0.804063	-2.62753
Cell_1902	Forebrain/Midbrain/Hindbrain	-0.887718	-2.64194
Cell_1966	Forebrain/Midbrain/Hindbrain	-0.680453	-2.5563
Cell_1982	Forebrain/Midbrain/Hindbrain	-0.803086	-2.68513
Cell_1943	Forebrain/Midbrain/Hindbrain	-0.896783	-2.6448
Cell_1416	Forebrain/Midbrain/Hindbrain	-0.861838	-2.6724
Cell_1947	Forebrain/Midbrain/Hindbrain	-0.778827	-2.68919
Cell_1532	Forebrain/Midbrain/Hindbrain	-0.740835	-2.68168
Cell_1468	Forebrain/Midbrain/Hindbrain	-0.822812	-2.6261
Cell_2009	Forebrain/Midbrain/Hindbrain	-0.732499	-2.65427
Cell_1447	Forebrain/Midbrain/Hindbrain	-0.71765	-2.70459
Cell_1425	Low quality	-0.788008	-2.69622
Cell_1440	Forebrain/Midbrain/Hindbrain	-0.648051	-2.66882
Cell_1442	Forebrain/Midbrain/Hindbrain	-0.709422	-2.70022
Cell_1563	Forebrain/Midbrain/Hindbrain	-0.626166	-2.63516
Cell_1526	Forebrain/Midbrain/Hindbrain	-0.597089	-2.63958
Cell_1703	Forebrain/Midbrain/Hindbrain	-0.697129	-2.67162
Cell_1485	Forebrain/Midbrain/Hindbrain	-0.636808	-2.71687
Cell_1602	Forebrain/Midbrain/Hindbrain	-0.513361	-2.63646
Cell_1542	Forebrain/Midbrain/Hindbrain	-0.587845	-2.65777
Cell_1600	Forebrain/Midbrain/Hindbrain	-0.611269	-2.67143
Cell_1576	Forebrain/Midbrain/Hindbrain	-0.626647	-2.69221
Cell_1671	Forebrain/Midbrain/Hindbrain	-0.427286	-2.69965
Cell_1506	Forebrain/Midbrain/Hindbrain	-0.47236	-2.69981
Cell_1637	Forebrain/Midbrain/Hindbrain	-0.460051	-2.66388
Cell_1710	Forebrain/Midbrain/Hindbrain	-0.519626	-2.65093
Cell_1669	Forebrain/Midbrain/Hindbrain	-0.521602	-2.68643
Cell_1340	Forebrain/Midbrain/Hindbrain	-0.471907	-2.60494
Cell_1646	Low quality	-0.397617	-2.68196
Cell_818	Forebrain/Midbrain/Hindbrain	-0.395588	-2.71152
Cell_1786	Forebrain/Midbrain/Hindbrain	-0.429005	-2.68562
Cell_1674	Forebrain/Midbrain/Hindbrain	-0.312114	-2.72366
Cell_1836	Forebrain/Midbrain/Hindbrain	-0.292552	-2.67
Cell_1323	Forebrain/Midbrain/Hindbrain	-0.292298	-2.69883
Cell_1797	Forebrain/Midbrain/Hindbrain	-0.344976	-2.64141
Cell_1767	Forebrain/Midbrain/Hindbrain	-0.323892	-2.67965
Cell_1866	Forebrain/Midbrain/Hindbrain	-0.358478	-2.67029
Cell_1722	Forebrain/Midbrain/Hindbrain	-0.238881	-2.68249
Cell_1313	Forebrain/Midbrain/Hindbrain	-0.205495	-2.67657
Cell_1868	Spinal cord	-0.226718	-2.72969
Cell_985	Forebrain/Midbrain/Hindbrain	-0.319516	-2.65352
Cell_1277	Forebrain/Midbrain/Hindbrain	-0.287709	-2.66124
Cell_1856	Forebrain/Midbrain/Hindbrain	-0.16902	-2.61741
Cell_1787	Forebrain/Midbrain/Hindbrain	-0.11866	-2.73411
Cell_758	Forebrain/Midbrain/Hindbrain	-0.149017	-2.66048
Cell_2034	Forebrain/Midbrain/Hindbrain	-0.14469	-2.76295
Cell_910	Forebrain/Midbrain/Hindbrain	-0.19117	-2.65055
Cell_1386	Forebrain/Midbrain/Hindbrain	-0.00134816	-2.66449
Cell_1375	Forebrain/Midbrain/Hindbrain	-0.129065	-2.68239
Cell_4196	Forebrain/Midbrain/Hindbrain	-0.0737062	-2.68295
Cell_14100	Forebrain/Midbrain/Hindbrain	0.0120359	-2.68817
Cell_836	Forebrain/Midbrain/Hindbrain	-0.100782	-2.65995
Cell_7820	Neural crest	-0.049298	-2.68637
Cell_3420	Forebrain/Midbrain/Hindbrain	-0.0114808	-2.66991
Cell_4016	Forebrain/Midbrain/Hindbrain	-0.0552683	-2.65856
Cell_841	Forebrain/Midbrain/Hindbrain	0.0272332	-2.70311
Cell_947	Low quality	-0.00926963	-2.64067
Cell_960	Endothelium	0.0606181	-2.7233
Cell_7480	Low quality	0.106747	-2.69149
Cell_865	Low quality	0.0903468	-2.66569
Cell_4065	Endothelium	0.0370658	-2.6481
Cell_724	Low quality	0.0643391	-2.63728
Cell_6718	Neural crest	0.198877	-2.68263
Cell_949	Haematoendothelial progenitors	0.168469	-2.68189
Cell_1060	Endothelium	0.195191	-2.65337
Cell_873	Haematoendothelial progenitors	0.228812	-2.67069
Cell_989	Low quality	0.162591	-2.65037
Cell_6923	Low quality	0.379755	-2.74735
Cell_8655	Gut tube	0.311546	-2.66162
Cell_4266	Surface ectoderm	0.221167	-2.64744
Cell_9457	Surface ectoderm	0.296445	-2.68345
Cell_986	Surface ectoderm	0.199881	-2.69856
Cell_698	Lateral plate mesoderm	0.537514	-2.69096
Cell_6156	Gut tube	0.518512	-2.63989
Cell_6392	Lateral plate mesoderm	0.475448	-2.6444
Cell_8227	Surface ectoderm	0.601513	-2.67721
Cell_4703	Intermediate mesoderm	0.578016	-2.72462
Cell_1140	Lateral plate mesoderm	0.602171	-2.63733
Cell_1223	Lateral plate mesoderm	0.580943	-2.65948
Cell_1257	Intermediate mesoderm	0.558256	-2.75641
Cell_648	Lateral plate mesoderm	0.558058	-2.63647
Cell_1177	Lateral plate mesoderm	0.522341	-2.66436
Cell_261	Haematoendothelial progenitors	0.715845	-2.65588
Cell_17791	Spinal cord	0.670811	-2.60442
Cell_22	Intermediate mesoderm	0.715236	-2.68474
Cell_1245	Lateral plate mesoderm	0.687164	-2.65046
Cell_1105	Endothelium	0.605115	-2.75251
Cell_1179	Lateral plate mesoderm	0.720977	-2.74107
Cell_1182	Lateral plate mesoderm	0.791093	-2.6553
Cell_19	Lateral plate mesoderm	0.778509	-2.69302
Cell_383	Lateral plate mesoderm	0.681849	-2.64807
Cell_1137	Lateral plate mesoderm	0.724858	-2.65994
Cell_677	Lateral plate mesoderm	0.777243	-2.60781
Cell_42	Lateral plate mesoderm	0.837343	-2.70962
Cell_1165	Lateral plate mesoderm	0.841852	-2.6701
Cell_1046	Lateral plate mesoderm	0.848818	-2.54573
Cell_668	Lateral plate mesoderm	0.830082	-2.6458
Cell_1073	Surface ectoderm	0.903154	-2.72884
Cell_701	Lateral plate mesoderm	0.842174	-2.6558
Cell_363	Lateral plate mesoderm	0.9146	-2.60232
Cell_737	Allantois	0.907707	-2.65566
Cell_9	Lateral plate mesoderm	0.995877	-2.7489
Cell_4768	Lateral plate mesoderm	1.06876	-2.72591
Cell_17	Allantois	1.01908	-2.68773
Cell_13	Haematoendothelial progenitors	1.01847	-2.71806
Cell_4773	Lateral plate mesoderm	0.981828	-2.63008
Cell_44	Allantois	0.964047	-2.68579
Cell_4902	Endothelium	1.10389	-2.60903
Cell_734	Endothelium	1.09839	-2.6948
Cell_68	Haematoendothelial progenitors	1.05974	-2.68113
Cell_15192	Endothelium	1.14417	-2.70164
Cell_7184	Low quality	1.05188	-2.74599
Cell_4868	Erythroid	1.11682	-2.67266
Cell_708	Erythroid	1.18634	-2.6138
Cell_13916	Low quality	1.13602	-2.69541
Cell_16959	Erythroid	1.15374	-2.61208
Cell_721	Erythroid	1.0523	-2.63911
Cell_67	Erythroid	1.28762	-2.65574
Cell_215	Erythroid	1.27217	-2.63327
Cell_160	Erythroid	1.23082	-2.65817
Cell_4818	Erythroid	1.19456	-2.72102
Cell_270	Erythroid	1.17544	-2.60791
Cell_168	Gut tube	1.34664	-2.66306
Cell_372	Gut tube	1.33991	-2.57128
Cell_260	Gut tube	1.3073	-2.57547
Cell_6006	Gut tube	1.24631	-2.62081
Cell_501	Gut tube	1.38814	-2.65839
Cell_491	Gut tube	1.3186	-2.66529
Cell_4939	Gut tube	1.40738	-2.6734
Cell_259	Gut tube	1.43336	-2.71601
Cell_442	Gut tube	1.37006	-2.74634
Cell_5012	Gut tube	1.4378	-2.68575
Cell_14814	Endothelium	1.47104	-2.60151
Cell_326	Lateral plate mesoderm	1.5448	-2.64285
Cell_744	Gut tube	1.50052	-2.61242
Cell_14822	Endothelium	1.48135	-2.689
Cell_305	Endothelium	1.51894	-2.66577
Cell_15865	Lateral plate mesoderm	1.57177	-2.61458
Cell_10298	Lateral plate mesoderm	1.55989	-2.65483
Cell_1098	Haematoendothelial progenitors	1.53199	-2.68402
Cell_439	Lateral plate mesoderm	1.59408	-2.67114
Cell_536	Lateral plate mesoderm	1.62422	-2.67102
Cell_5199	Splanchnic mesoderm	1.67052	-2.63877
Cell_415	Lateral plate mesoderm	1.69332	-2.72529
Cell_620	Lateral plate mesoderm	1.59058	-2.69476
Cell_599	Lateral plate mesoderm	1.69815	-2.64852
Cell_5185	Lateral plate mesoderm	1.64204	-2.6645
Cell_1904	Forebrain/Midbrain/Hindbrain	-1.27336	-2.65218
Cell_1871	Forebrain/Midbrain/Hindbrain	-1.34089	-2.55896
Cell_1992	Forebrain/Midbrain/Hindbrain	-1.34919	-2.59907
Cell_1920	Forebrain/Midbrain/Hindbrain	-1.28082	-2.61198
Cell_1881	Low quality	-1.27803	-2.57956
Cell_1492	Forebrain/Midbrain/Hindbrain	-1.21664	-2.52487
Cell_2768	Forebrain/Midbrain/Hindbrain	-1.25604	-2.66291
Cell_1959	Forebrain/Midbrain/Hindbrain	-1.17813	-2.56498
Cell_1620	Forebrain/Midbrain/Hindbrain	-1.23493	-2.60637
Cell_1825	Forebrain/Midbrain/Hindbrain	-1.25088	-2.58452
Cell_1493	Forebrain/Midbrain/Hindbrain	-1.16435	-2.56603
Cell_1772	Forebrain/Midbrain/Hindbrain	-1.16636	-2.59632
Cell_2008	Forebrain/Midbrain/Hindbrain	-1.08807	-2.58134
Cell_1957	Forebrain/Midbrain/Hindbrain	-1.14456	-2.61331
Cell_2642	Forebrain/Midbrain/Hindbrain	-1.13167	-2.63787
Cell_1838	Forebrain/Midbrain/Hindbrain	-1.03621	-2.64187
Cell_1408	Forebrain/Midbrain/Hindbrain	-1.06068	-2.50698
Cell_2638	Forebrain/Midbrain/Hindbrain	-1.0256	-2.60051
Cell_1889	Forebrain/Midbrain/Hindbrain	-1.024	-2.5719
Cell_1900	Forebrain/Midbrain/Hindbrain	-1.08811	-2.53449
Cell_3035	Cranial mesoderm	-0.860437	-2.56758
Cell_7740	Neural crest	-0.882615	-2.63722
Cell_2002	Cranial mesoderm	-0.948221	-2.65287
Cell_14457	Neural crest	-0.926946	-2.52888
Cell_1953	Cranial mesoderm	-0.940651	-2.57315
Cell_1995	Forebrain/Midbrain/Hindbrain	-0.720333	-2.52623
Cell_1458	Neural crest	-0.738723	-2.55427
Cell_1956	Forebrain/Midbrain/Hindbrain	-0.753153	-2.61154
Cell_1484	Cranial mesoderm	-0.685896	-2.60293
Cell_1480	Forebrain/Midbrain/Hindbrain	-0.741638	-2.58038
Cell_1530	Forebrain/Midbrain/Hindbrain	-0.644495	-2.62023
Cell_1548	Spinal cord	-0.649717	-2.64619
Cell_2798	Forebrain/Midbrain/Hindbrain	-0.655345	-2.56749
Cell_1546	Forebrain/Midbrain/Hindbrain	-0.655862	-2.59618
Cell_1498	Forebrain/Midbrain/Hindbrain	-0.663691	-2.67092
Cell_1066	Forebrain/Midbrain/Hindbrain	-0.655124	-2.57136
Cell_1582	Forebrain/Midbrain/Hindbrain	-0.604316	-2.59225
Cell_1475	Forebrain/Midbrain/Hindbrain	-0.673656	-2.61794
Cell_1635	Forebrain/Midbrain/Hindbrain	-0.556662	-2.59428
Cell_853	Forebrain/Midbrain/Hindbrain	-0.526139	-2.5072
Cell_8641	Forebrain/Midbrain/Hindbrain	-0.547224	-2.59593
Cell_1357	Forebrain/Midbrain/Hindbrain	-0.466394	-2.53725
Cell_1651	Forebrain/Midbrain/Hindbrain	-0.426714	-2.6019
Cell_1691	Forebrain/Midbrain/Hindbrain	-0.454475	-2.58623
Cell_963	Forebrain/Midbrain/Hindbrain	-0.380625	-2.64515
Cell_1541	Forebrain/Midbrain/Hindbrain	-0.414004	-2.61648
Cell_1645	Spinal cord	-0.415461	-2.59145
Cell_4142	Forebrain/Midbrain/Hindbrain	-0.408517	-2.56584
Cell_1774	Forebrain/Midbrain/Hindbrain	-0.38539	-2.63209
Cell_1779	Forebrain/Midbrain/Hindbrain	-0.428117	-2.63957
Cell_1597	Forebrain/Midbrain/Hindbrain	-0.327572	-2.59944
Cell_1867	Forebrain/Midbrain/Hindbrain	-0.293608	-2.58904
Cell_1769	Forebrain/Midbrain/Hindbrain	-0.351594	-2.67891
Cell_1044	Forebrain/Midbrain/Hindbrain	-0.374761	-2.55497
Cell_1845	Forebrain/Midbrain/Hindbrain	-0.306375	-2.62345
Cell_1639	Forebrain/Midbrain/Hindbrain	-0.210279	-2.60366
Cell_1287	Forebrain/Midbrain/Hindbrain	-0.26027	-2.53191
Cell_1517	Forebrain/Midbrain/Hindbrain	-0.231055	-2.62227
Cell_1302	Forebrain/Midbrain/Hindbrain	-0.178503	-2.60247
Cell_1744	Forebrain/Midbrain/Hindbrain	-0.233539	-2.53988
Cell_774	Forebrain/Midbrain/Hindbrain	-0.128975	-2.56734
Cell_1305	Forebrain/Midbrain/Hindbrain	-0.176023	-2.54654
Cell_1355	Forebrain/Midbrain/Hindbrain	-0.147684	-2.59053
Cell_1291	Forebrain/Midbrain/Hindbrain	-0.0739472	-2.55315
Cell_1376	Forebrain/Midbrain/Hindbrain	-0.170046	-2.57688
Cell_1331	Forebrain/Midbrain/Hindbrain	-0.0504275	-2.53863
Cell_862	Forebrain/Midbrain/Hindbrain	-0.0650022	-2.58998
Cell_1150	Forebrain/Midbrain/Hindbrain	-0.105656	-2.67459
Cell_846	Forebrain/Midbrain/Hindbrain	-0.0135586	-2.63316
Cell_2871	Forebrain/Midbrain/Hindbrain	-0.0545489	-2.51519
Cell_748	Forebrain/Midbrain/Hindbrain	-0.13742	-2.64171
Cell_1503	Forebrain/Midbrain/Hindbrain	0.0349437	-2.58832
Cell_916	Forebrain/Midbrain/Hindbrain	0.0569354	-2.51186
Cell_4061	Forebrain/Midbrain/Hindbrain	0.0341436	-2.55038
Cell_912	Forebrain/Midbrain/Hindbrain	0.00469274	-2.55115
Cell_10398	Low quality	0.145839	-2.5693
Cell_7311	Neural crest	0.0524293	-2.5937
Cell_975	Cranial mesoderm	0.144477	-2.63914
Cell_4132	Cranial mesoderm	0.0997089	-2.56862
Cell_911	Neural crest	0.0849614	-2.53781
Cell_4169	Cranial mesoderm	0.287196	-2.55642
Cell_953	Neural crest	0.210244	-2.59404
Cell_944	Neural crest	0.234386	-2.59806
Cell_4338	Neural crest	0.191877	-2.64726
Cell_4269	Cranial mesoderm	0.153615	-2.61223
Cell_1006	Surface ectoderm	0.150798	-2.51041
Cell_1016	Surface ectoderm	0.24674	-2.63939
Cell_980	Surface ectoderm	0.228758	-2.61312
Cell_4486	Surface ectoderm	0.217896	-2.65913
Cell_6733	Neural crest	0.294302	-2.56737
Cell_1087	Lateral plate mesoderm	0.568133	-2.61792
Cell_10246	Intermediate mesoderm	0.547825	-2.56967
Cell_6772	Haematoendothelial progenitors	0.654152	-2.6089
Cell_587	Haematoendothelial progenitors	0.584992	-2.58652
Cell_1219	Haematoendothelial progenitors	0.638985	-2.56254
Cell_6176	Intermediate mesoderm	0.717621	-2.59812
Cell_224	Endothelium	0.687923	-2.59914
Cell_10130	Lateral plate mesoderm	0.676015	-2.62614
Cell_5354	Endothelium	0.639948	-2.61193
Cell_3699	Haematoendothelial progenitors	0.692678	-2.56904
Cell_1251	Haematoendothelial progenitors	0.723945	-2.61302
Cell_19214	Haematoendothelial progenitors	0.76054	-2.53348
Cell_1248	Haematoendothelial progenitors	0.72674	-2.64546
Cell_343	Endothelium	0.723757	-2.47838
Cell_15565	Endothelium	0.761645	-2.57556
Cell_7612	Forebrain/Midbrain/Hindbrain	0.872774	-2.57691
Cell_1161	Lateral plate mesoderm	0.790061	-2.56983
Cell_671	Lateral plate mesoderm	0.849701	-2.54968
Cell_10359	Intermediate mesoderm	0.857778	-2.52253
Cell_10068	Lateral plate mesoderm	0.828045	-2.56776
Cell_6992	Surface ectoderm	0.941742	-2.53422
Cell_5343	Intermediate mesoderm	0.918208	-2.62202
Cell_104	Intermediate mesoderm	0.88962	-2.63667
Cell_722	Lateral plate mesoderm	0.827619	-2.57993
Cell_694	Lateral plate mesoderm	0.984675	-2.63492
Cell_33	Allantois	0.992712	-2.56032
Cell_10370	Intermediate mesoderm	1.01379	-2.57814
Cell_50	Lateral plate mesoderm	0.984596	-2.5334
Cell_4682	Low quality	1.02543	-2.65402
Cell_48	Allantois	1.08014	-2.56177
Cell_4686	Lateral plate mesoderm	1.14356	-2.55703
Cell_174	Allantois	1.15454	-2.586
Cell_695	Allantois	1.04257	-2.59232
Cell_77	Allantois	1.12397	-2.58773
Cell_116	Allantois	1.09845	-2.66139
Cell_93	Mixed mesenchymal mesoderm	1.19846	-2.64397
Cell_151	Haematoendothelial progenitors	1.17437	-2.52619
Cell_728	Lateral plate mesoderm	1.15603	-2.60337
Cell_176	Allantois	1.19789	-2.57678
Cell_13232	Mixed mesenchymal mesoderm	1.10971	-2.55358
Cell_4979	Gut tube	1.34723	-2.58452
Cell_6	Gut tube	1.45754	-2.59685
Cell_331	Gut tube	1.32497	-2.60658
Cell_128	Gut tube	1.34536	-2.63844
Cell_4955	Gut tube	1.3915	-2.50441
Cell_14194	Gut tube	1.43	-2.55934
Cell_332	Gut tube	1.36538	-2.52137
Cell_416	Gut tube	1.53543	-2.59001
Cell_730	Gut tube	1.43316	-2.65434
Cell_499	Gut tube	1.42947	-2.6143
Cell_531	Gut tube	1.4488	-2.56544
Cell_537	Gut tube	1.46851	-2.57751
Cell_466	Gut tube	1.43423	-2.5486
Cell_4992	Gut tube	1.5122	-2.61253
Cell_552	Gut tube	1.47966	-2.52963
Cell_228	Endothelium	1.60382	-2.63551
Cell_19159	Endothelium	1.60201	-2.57791
Cell_12755	Endothelium	1.57325	-2.59103
Cell_398	Endothelium	1.64579	-2.64495
Cell_585	Endothelium	1.60062	-2.54837
Cell_463	Lateral plate mesoderm	1.69436	-2.58416
Cell_16008	Splanchnic mesoderm	1.68815	-2.55339
Cell_623	Lateral plate mesoderm	1.68951	-2.61314
Cell_393	Lateral plate mesoderm	1.63883	-2.60389
Cell_508	Lateral plate mesoderm	1.69223	-2.64115
Cell_1578	Definitive endoderm	-1.49632	-2.5568
Cell_17841	Forebrain/Midbrain/Hindbrain	-1.50432	-2.5163
Cell_2735	Forebrain/Midbrain/Hindbrain	-1.44474	-2.48657
Cell_1823	Forebrain/Midbrain/Hindbrain	-1.47605	-2.50561
Cell_2755	Forebrain/Midbrain/Hindbrain	-1.41912	-2.51084
Cell_2672	Forebrain/Midbrain/Hindbrain	-1.41716	-2.43045
Cell_2673	Forebrain/Midbrain/Hindbrain	-1.39507	-2.54319
Cell_2683	Forebrain/Midbrain/Hindbrain	-1.38767	-2.43038
Cell_1991	Forebrain/Midbrain/Hindbrain	-1.42294	-2.47778
Cell_1643	Forebrain/Midbrain/Hindbrain	-1.36606	-2.52481
Cell_1927	Forebrain/Midbrain/Hindbrain	-1.26772	-2.40844
Cell_2706	Forebrain/Midbrain/Hindbrain	-1.32197	-2.43853
Cell_2799	Forebrain/Midbrain/Hindbrain	-1.22184	-2.51509
Cell_1882	Forebrain/Midbrain/Hindbrain	-1.37686	-2.44998
Cell_1409	Forebrain/Midbrain/Hindbrain	-1.25128	-2.55052
Cell_1964	Low quality	-1.22038	-2.49625
Cell_3199	Forebrain/Midbrain/Hindbrain	-1.32179	-2.51607
Cell_2004	Forebrain/Midbrain/Hindbrain	-1.21341	-2.55102
Cell_2691	Forebrain/Midbrain/Hindbrain	-1.19092	-2.51516
Cell_2712	Forebrain/Midbrain/Hindbrain	-1.19847	-2.47281
Cell_9169	Cranial mesoderm	-1.08012	-2.51056
Cell_1729	Cranial mesoderm	-1.23225	-2.53536
Cell_2568	Low quality	-1.12649	-2.46666
Cell_1932	Low quality	-1.16384	-2.45555
Cell_1494	Forebrain/Midbrain/Hindbrain	-1.10827	-2.50681
Cell_1885	Cranial mesoderm	-1.09242	-2.53219
Cell_18966	Cranial mesoderm	-1.06016	-2.4489
Cell_4027	Neural crest	-1.09492	-2.52912
Cell_5006	Surface ectoderm	-1.08141	-2.47087
Cell_2957	Cranial mesoderm	-1.07999	-2.50021
Cell_15221	Splanchnic mesoderm	-0.915868	-2.54083
Cell_2972	Cranial mesoderm	-0.8624	-2.52197
Cell_2484	Cranial mesoderm	-0.940668	-2.52405
Cell_14119	Splanchnic mesoderm	-0.889652	-2.5324
Cell_1971	Cranial mesoderm	-0.903246	-2.49772
Cell_19096	Spinal cord	-0.728078	-2.47337
Cell_1452	Cranial mesoderm	-0.770929	-2.49476
Cell_7577	Low quality	-0.692828	-2.42296
Cell_16947	Low quality	-0.735491	-2.51783
Cell_17296	Cranial mesoderm	-0.763976	-2.55692
Cell_1516	Neural crest	-0.621589	-2.48553
Cell_1439	Forebrain/Midbrain/Hindbrain	-0.609441	-2.50892
Cell_1490	Forebrain/Midbrain/Hindbrain	-0.573421	-2.5434
Cell_3163	Neural crest	-0.691551	-2.50138
Cell_2679	Forebrain/Midbrain/Hindbrain	-0.647479	-2.47867
Cell_1860	Forebrain/Midbrain/Hindbrain	-0.468039	-2.46491
Cell_1564	Forebrain/Midbrain/Hindbrain	-0.526602	-2.49077
Cell_1266	Forebrain/Midbrain/Hindbrain	-0.514967	-2.47103
Cell_1852	Low quality	-0.518629	-2.52608
Cell_1719	Forebrain/Midbrain/Hindbrain	-0.428256	-2.51704
Cell_1529	Forebrain/Midbrain/Hindbrain	-0.399607	-2.49494
Cell_3326	Forebrain/Midbrain/Hindbrain	-0.374545	-2.53063
Cell_1585	Forebrain/Midbrain/Hindbrain	-0.442415	-2.50618
Cell_1678	Forebrain/Midbrain/Hindbrain	-0.374259	-2.49224
Cell_3761	Forebrain/Midbrain/Hindbrain	-0.423319	-2.48444
Cell_1194	Forebrain/Midbrain/Hindbrain	-0.337719	-2.54057
Cell_1619	Forebrain/Midbrain/Hindbrain	-0.35523	-2.51837
Cell_2880	Forebrain/Midbrain/Hindbrain	-0.25412	-2.48926
Cell_1403	Forebrain/Midbrain/Hindbrain	-0.384646	-2.46701
Cell_1749	Forebrain/Midbrain/Hindbrain	-0.31238	-2.52483
Cell_3584	Forebrain/Midbrain/Hindbrain	-0.274739	-2.51025
Cell_1381	Forebrain/Midbrain/Hindbrain	-0.199594	-2.49876
Cell_850	Low quality	-0.248085	-2.49659
Cell_937	Forebrain/Midbrain/Hindbrain	-0.228966	-2.51283
Cell_4497	Forebrain/Midbrain/Hindbrain	-0.267814	-2.47122
Cell_864	Low quality	-0.158771	-2.5875
Cell_783	Forebrain/Midbrain/Hindbrain	-0.195349	-2.5127
Cell_3966	Forebrain/Midbrain/Hindbrain	-0.147992	-2.47634
Cell_3944	Forebrain/Midbrain/Hindbrain	-0.188118	-2.527
Cell_1370	Forebrain/Midbrain/Hindbrain	-0.178313	-2.46676
Cell_3808	Forebrain/Midbrain/Hindbrain	-0.0570632	-2.56159
Cell_1716	Forebrain/Midbrain/Hindbrain	-0.0440656	-2.48979
Cell_842	Forebrain/Midbrain/Hindbrain	0.00347165	-2.51972
Cell_1712	Forebrain/Midbrain/Hindbrain	-0.137051	-2.52355
Cell_1728	Forebrain/Midbrain/Hindbrain	-0.0223862	-2.50788
Cell_2287	Forebrain/Midbrain/Hindbrain	0.0657683	-2.47038
Cell_3950	Forebrain/Midbrain/Hindbrain	0.0173751	-2.49351
Cell_3501	Forebrain/Midbrain/Hindbrain	0.014438	-2.52475
Cell_1398	Forebrain/Midbrain/Hindbrain	0.0251682	-2.44619
Cell_1634	Forebrain/Midbrain/Hindbrain	0.0731791	-2.5204
Cell_1457	Forebrain/Midbrain/Hindbrain	0.0847269	-2.52358
Cell_6662	Neural crest	0.0866545	-2.48198
Cell_4050	Neural crest	0.0960772	-2.56058
Cell_7752	Neural crest	0.0680615	-2.55175
Cell_930	Neural crest	0.150521	-2.53021
Cell_7801	Neural crest	0.103521	-2.50936
Cell_4108	Cranial mesoderm	0.172267	-2.48009
Cell_955	Neural crest	0.149023	-2.55329
Cell_972	Neural crest	0.124501	-2.48505
Cell_4457	Neural crest	0.167147	-2.45069
Cell_16498	Spinal cord	0.286191	-2.44752
Cell_1012	Surface ectoderm	0.237218	-2.50958
Cell_4212	Surface ectoderm	0.265527	-2.50951
Cell_970	Neural crest	0.298139	-2.50431
Cell_10219	Splanchnic mesoderm	0.230078	-2.47048
Cell_6908	Low quality	0.576428	-2.541
Cell_1190	Surface ectoderm	0.589222	-2.45986
Cell_1146	Surface ectoderm	0.566844	-2.50493
Cell_4450	Intermediate mesoderm	0.628062	-2.42249
Cell_1212	Surface ectoderm	0.602114	-2.51104
Cell_1216	Intermediate mesoderm	0.639874	-2.51096
Cell_10011	Intermediate mesoderm	0.67088	-2.50327
Cell_7558	Forebrain/Midbrain/Hindbrain	0.689544	-2.52818
Cell_1132	Lateral plate mesoderm	0.661142	-2.47392
Cell_6295	Low quality	0.616546	-2.47284
Cell_1144	Lateral plate mesoderm	0.761472	-2.4605
Cell_404	Lateral plate mesoderm	0.734194	-2.46661
Cell_1142	Lateral plate mesoderm	0.715417	-2.49027
Cell_707	Lateral plate mesoderm	0.700448	-2.52402
Cell_686	Lateral plate mesoderm	0.780131	-2.48055
Cell_5316	Intermediate mesoderm	0.818287	-2.46886
Cell_4652	Lateral plate mesoderm	0.834809	-2.53821
Cell_1030	Lateral plate mesoderm	0.868626	-2.50107
Cell_4590	Lateral plate mesoderm	0.885451	-2.52084
Cell_651	Lateral plate mesoderm	0.861498	-2.47029
Cell_9884	Lateral plate mesoderm	0.847683	-2.50692
Cell_642	Lateral plate mesoderm	0.909619	-2.52066
Cell_720	Lateral plate mesoderm	0.973564	-2.55552
Cell_10271	Low quality	0.853921	-2.53664
Cell_647	Lateral plate mesoderm	0.83539	-2.47156
Cell_1207	Intermediate mesoderm	1.02668	-2.51484
Cell_5365	Intermediate mesoderm	0.996106	-2.49625
Cell_739	Lateral plate mesoderm	1.05616	-2.56059
Cell_4664	Intermediate mesoderm	1.01643	-2.46561
Cell_6259	Intermediate mesoderm	0.983126	-2.46362
Cell_10382	Low quality	1.02747	-2.47119
Cell_8401	Mixed mesenchymal mesoderm	1.09592	-2.58969
Cell_76	Allantois	1.18162	-2.45172
Cell_10015	Lateral plate mesoderm	1.11538	-2.52372
Cell_709	Mixed mesenchymal mesoderm	1.10726	-2.47672
Cell_9814	Surface ectoderm	1.17784	-2.54067
Cell_109	Allantois	1.16456	-2.45623
Cell_9216	Mixed mesenchymal mesoderm	1.20212	-2.49389
Cell_111	Gut tube	1.18991	-2.43898
Cell_16549	Surface ectoderm	1.16664	-2.56132
Cell_15378	Erythroid	1.17914	-2.50262
Cell_7365	Low quality	1.23492	-2.54198
Cell_11662	Low quality	1.26262	-2.54139
Cell_4755	Low quality	1.23404	-2.46202
Cell_155	Low quality	1.25964	-2.47867
Cell_4900	Endothelium	1.28532	-2.40687
Cell_18358	Low quality	1.27247	-2.49331
Cell_10774	Endothelium	1.36954	-2.50671
Cell_5347	Endothelium	1.32047	-2.52783
Cell_8888	Endothelium	1.29339	-2.51384
Cell_5044	Gut tube	1.41499	-2.49644
Cell_4999	Gut tube	1.40504	-2.45538
Cell_4968	Gut tube	1.42176	-2.53165
Cell_16001	Surface ectoderm	1.36195	-2.52396
Cell_351	Gut tube	1.45729	-2.43279
Cell_120	Gut tube	1.48768	-2.49098
Cell_5088	Gut tube	1.52684	-2.44478
Cell_5159	Gut tube	1.52219	-2.53333
Cell_555	Gut tube	1.48394	-2.51933
Cell_5138	Gut tube	1.51823	-2.50393
Cell_18053	Forebrain/Midbrain/Hindbrain	1.51211	-2.49421
Cell_5074	Gut tube	1.6299	-2.50528
Cell_5224	Gut tube	1.63882	-2.54975
Cell_5099	Gut tube	1.60506	-2.52708
Cell_5183	Gut tube	1.54728	-2.44596
Cell_594	Lateral plate mesoderm	1.68184	-2.52375
Cell_603	Lateral plate mesoderm	1.63373	-2.50901
Cell_500	Lateral plate mesoderm	1.64686	-2.4133
Cell_628	Lateral plate mesoderm	1.60308	-2.49507
Cell_633	Lateral plate mesoderm	1.65347	-2.55383
Cell_3504	Forebrain/Midbrain/Hindbrain	-2.29823	-2.40757
Cell_2231	Forebrain/Midbrain/Hindbrain	-2.29863	-2.45353
Cell_2118	Forebrain/Midbrain/Hindbrain	-2.34373	-2.41743
Cell_19304	Low quality	-2.2801	-2.42474
Cell_7223	Forebrain/Midbrain/Hindbrain	-2.24863	-2.34615
Cell_2839	Forebrain/Midbrain/Hindbrain	-2.13578	-2.40406
Cell_2039	Forebrain/Midbrain/Hindbrain	-2.31663	-2.40745
Cell_2868	Forebrain/Midbrain/Hindbrain	-2.16793	-2.40768
Cell_2884	Forebrain/Midbrain/Hindbrain	-2.23153	-2.50518
Cell_2792	Forebrain/Midbrain/Hindbrain	-2.27317	-2.44829
Cell_2089	Forebrain/Midbrain/Hindbrain	-2.16566	-2.42385
Cell_2379	Forebrain/Midbrain/Hindbrain	-2.12579	-2.42724
Cell_2074	Forebrain/Midbrain/Hindbrain	-2.15921	-2.39515
Cell_2163	Forebrain/Midbrain/Hindbrain	-2.14883	-2.3676
Cell_2473	Forebrain/Midbrain/Hindbrain	-2.10403	-2.31942
Cell_2242	Forebrain/Midbrain/Hindbrain	-2.00073	-2.4479
Cell_2345	Forebrain/Midbrain/Hindbrain	-2.0834	-2.39057
Cell_2152	Forebrain/Midbrain/Hindbrain	-1.96881	-2.426
Cell_2337	Forebrain/Midbrain/Hindbrain	-2.14112	-2.38524
Cell_2907	Forebrain/Midbrain/Hindbrain	-2.02525	-2.40005
Cell_2121	Forebrain/Midbrain/Hindbrain	-1.95846	-2.45903
Cell_2107	Forebrain/Midbrain/Hindbrain	-2.00338	-2.44618
Cell_2208	Forebrain/Midbrain/Hindbrain	-1.95944	-2.38004
Cell_2283	Forebrain/Midbrain/Hindbrain	-1.93861	-2.44039
Cell_2812	Forebrain/Midbrain/Hindbrain	-1.98023	-2.46028
Cell_2598	Forebrain/Midbrain/Hindbrain	-1.76313	-2.40391
Cell_2190	Forebrain/Midbrain/Hindbrain	-1.69493	-2.36509
Cell_2578	Forebrain/Midbrain/Hindbrain	-1.76482	-2.42908
Cell_2525	Forebrain/Midbrain/Hindbrain	-1.76056	-2.44052
Cell_2546	Forebrain/Midbrain/Hindbrain	-1.74842	-2.45334
Cell_17812	Forebrain/Midbrain/Hindbrain	-1.50824	-2.44816
Cell_1463	Forebrain/Midbrain/Hindbrain	-1.4991	-2.42344
Cell_18609	Low quality	-1.56634	-2.36272
Cell_2719	Forebrain/Midbrain/Hindbrain	-1.54129	-2.44873
Cell_2005	Low quality	-1.53121	-2.41059
Cell_1922	Forebrain/Midbrain/Hindbrain	-1.50164	-2.44937
Cell_2650	Forebrain/Midbrain/Hindbrain	-1.53127	-2.44781
Cell_1579	Forebrain/Midbrain/Hindbrain	-1.50391	-2.36536
Cell_2675	Forebrain/Midbrain/Hindbrain	-1.5095	-2.39474
Cell_2741	Definitive endoderm	-1.4767	-2.39698
Cell_2726	Forebrain/Midbrain/Hindbrain	-1.37604	-2.47207
Cell_2763	Forebrain/Midbrain/Hindbrain	-1.33188	-2.46918
Cell_2687	Forebrain/Midbrain/Hindbrain	-1.40376	-2.42907
Cell_2786	Forebrain/Midbrain/Hindbrain	-1.34767	-2.43662
Cell_2584	Forebrain/Midbrain/Hindbrain	-1.38288	-2.44686
Cell_2728	Forebrain/Midbrain/Hindbrain	-1.28517	-2.41177
Cell_1926	Low quality	-1.30232	-2.33061
Cell_1794	Forebrain/Midbrain/Hindbrain	-1.34548	-2.44133
Cell_2681	Forebrain/Midbrain/Hindbrain	-1.2494	-2.40508
Cell_2795	Forebrain/Midbrain/Hindbrain	-1.28242	-2.36611
Cell_1435	Definitive endoderm	-1.25285	-2.45033
Cell_1914	Forebrain/Midbrain/Hindbrain	-1.26958	-2.42491
Cell_1915	Forebrain/Midbrain/Hindbrain	-1.20336	-2.43445
Cell_3138	Forebrain/Midbrain/Hindbrain	-1.1913	-2.40233
Cell_1446	Definitive endoderm	-1.2303	-2.424
Cell_3642	Cranial mesoderm	-1.1351	-2.45661
Cell_16538	Low quality	-1.14579	-2.39935
Cell_3624	Cranial mesoderm	-1.11222	-2.47868
Cell_3623	Cranial mesoderm	-1.11494	-2.41325
Cell_2010	Cranial mesoderm	-1.17598	-2.43774
Cell_3667	Cranial mesoderm	-1.05774	-2.45578
Cell_3031	Forebrain/Midbrain/Hindbrain	-1.02401	-2.43606
Cell_7305	Forebrain/Midbrain/Hindbrain	-1.09716	-2.40358
Cell_10577	Splanchnic mesoderm	-1.0485	-2.39288
Cell_6900	Neural crest	-1.04149	-2.41528
Cell_6470	Neural crest	-0.987802	-2.36065
Cell_6469	Neural crest	-1.05407	-2.4473
Cell_6468	Gut tube	-0.945665	-2.43904
Cell_6467	Splanchnic mesoderm	-0.947172	-2.32668
Cell_1450	Cranial mesoderm	-0.986726	-2.42594
Cell_3978	Forebrain/Midbrain/Hindbrain	-0.857768	-2.41844
Cell_3362	Forebrain/Midbrain/Hindbrain	-0.894329	-2.38059
Cell_6807	Neural crest	-0.926166	-2.39636
Cell_1501	Forebrain/Midbrain/Hindbrain	-0.902957	-2.44038
Cell_2992	Cranial mesoderm	-0.915959	-2.46702
Cell_18254	Forebrain/Midbrain/Hindbrain	-0.631689	-2.38246
Cell_1449	Forebrain/Midbrain/Hindbrain	-0.646064	-2.50618
Cell_18965	Spinal cord	-0.678072	-2.39974
Cell_3231	Neural crest	-0.683325	-2.44408
Cell_18503	Anterior somitic tissues	-0.61105	-2.40826
Cell_3105	Forebrain/Midbrain/Hindbrain	-0.493726	-2.44836
Cell_3249	Forebrain/Midbrain/Hindbrain	-0.482735	-2.42341
Cell_4007	Forebrain/Midbrain/Hindbrain	-0.508335	-2.38395
Cell_3185	Forebrain/Midbrain/Hindbrain	-0.428914	-2.38736
Cell_3230	Forebrain/Midbrain/Hindbrain	-0.525616	-2.4067
Cell_1737	Forebrain/Midbrain/Hindbrain	-0.419486	-2.36646
Cell_984	Forebrain/Midbrain/Hindbrain	-0.362682	-2.4192
Cell_3300	Forebrain/Midbrain/Hindbrain	-0.39726	-2.40062
Cell_3318	Forebrain/Midbrain/Hindbrain	-0.426549	-2.39471
Cell_3283	Forebrain/Midbrain/Hindbrain	-0.372736	-2.47449
Cell_3421	Forebrain/Midbrain/Hindbrain	-0.285815	-2.3952
Cell_1509	Forebrain/Midbrain/Hindbrain	-0.333371	-2.35978
Cell_3500	Forebrain/Midbrain/Hindbrain	-0.365442	-2.40472
Cell_1642	Forebrain/Midbrain/Hindbrain	-0.316102	-2.42005
Cell_1783	Forebrain/Midbrain/Hindbrain	-0.289568	-2.42135
Cell_900	Forebrain/Midbrain/Hindbrain	-0.18969	-2.44148
Cell_3918	Forebrain/Midbrain/Hindbrain	-0.170618	-2.40544
Cell_3897	Forebrain/Midbrain/Hindbrain	-0.181364	-2.36792
Cell_4053	Forebrain/Midbrain/Hindbrain	-0.228757	-2.40014
Cell_4365	Forebrain/Midbrain/Hindbrain	-0.201853	-2.41513
Cell_884	Forebrain/Midbrain/Hindbrain	-0.158364	-2.41745
Cell_4565	Forebrain/Midbrain/Hindbrain	-0.123593	-2.39359
Cell_4571	Forebrain/Midbrain/Hindbrain	-0.18437	-2.32117
Cell_3949	Forebrain/Midbrain/Hindbrain	-0.250017	-2.35244
Cell_3740	Forebrain/Midbrain/Hindbrain	-0.175601	-2.44049
Cell_3842	Forebrain/Midbrain/Hindbrain	-0.0548548	-2.50329
Cell_770	Forebrain/Midbrain/Hindbrain	-0.0846235	-2.33745
Cell_3785	Forebrain/Midbrain/Hindbrain	-0.174531	-2.36769
Cell_1362	Forebrain/Midbrain/Hindbrain	-0.133933	-2.45349
Cell_3837	Forebrain/Midbrain/Hindbrain	-0.113331	-2.41529
Cell_3915	Forebrain/Midbrain/Hindbrain	0.00835788	-2.42823
Cell_1004	Forebrain/Midbrain/Hindbrain	-0.0750373	-2.40581
Cell_8804	Forebrain/Midbrain/Hindbrain	0.0189218	-2.45917
Cell_3884	Forebrain/Midbrain/Hindbrain	0.0654941	-2.40651
Cell_1726	Forebrain/Midbrain/Hindbrain	-0.0603613	-2.45255
Cell_4177	Neural crest	0.0858323	-2.45317
Cell_3773	Forebrain/Midbrain/Hindbrain	0.0660881	-2.38746
Cell_4012	Cranial mesoderm	0.0964359	-2.32731
Cell_3786	Forebrain/Midbrain/Hindbrain	0.10917	-2.43745
Cell_7881	Neural crest	0.0247511	-2.39393
Cell_4351	Neural crest	0.201956	-2.40563
Cell_4084	Cranial mesoderm	0.151307	-2.44948
Cell_7141	Forebrain/Midbrain/Hindbrain	0.0853814	-2.35966
Cell_909	Neural crest	0.145546	-2.36539
Cell_4224	Neural crest	0.135069	-2.42275
Cell_978	Surface ectoderm	0.271038	-2.38001
Cell_4218	Surface ectoderm	0.280917	-2.40726
Cell_8013	Neural crest	0.240921	-2.47477
Cell_4403	Surface ectoderm	0.182646	-2.40977
Cell_4438	Surface ectoderm	0.266188	-2.44796
Cell_17431	Low quality	0.289271	-2.39231
Cell_8440	Gut tube	0.370763	-2.40141
Cell_17360	Low quality	0.321094	-2.37271
Cell_4271	Surface ectoderm	0.320415	-2.45514
Cell_15801	Surface ectoderm	0.292504	-2.41935
Cell_4484	Surface ectoderm	0.645215	-2.41724
Cell_15972	Splanchnic mesoderm	0.673724	-2.41237
Cell_1089	Surface ectoderm	0.734515	-2.34514
Cell_1108	Surface ectoderm	0.676116	-2.38062
Cell_1198	Surface ectoderm	0.699848	-2.47462
Cell_4748	Surface ectoderm	0.741917	-2.46716
Cell_3088	Forebrain/Midbrain/Hindbrain	0.731954	-2.41073
Cell_4270	Forebrain/Midbrain/Hindbrain	0.726715	-2.4379
Cell_4680	Surface ectoderm	0.785653	-2.48139
Cell_4833	Haematoendothelial progenitors	0.721734	-2.36334
Cell_6212	Haematoendothelial progenitors	0.829137	-2.44667
Cell_5091	Lateral plate mesoderm	0.804999	-2.36423
Cell_5154	Lateral plate mesoderm	0.852457	-2.4051
Cell_5329	Intermediate mesoderm	0.81574	-2.39594
Cell_5311	Intermediate mesoderm	0.812539	-2.42296
Cell_5268	Lateral plate mesoderm	0.985974	-2.43339
Cell_5382	Intermediate mesoderm	0.896802	-2.42749
Cell_1099	Lateral plate mesoderm	0.916779	-2.45165
Cell_1180	Lateral plate mesoderm	0.982065	-2.45881
Cell_4697	Lateral plate mesoderm	0.96157	-2.42153
Cell_4702	Lateral plate mesoderm	1.1019	-2.41988
Cell_4705	Lateral plate mesoderm	1.03716	-2.50494
Cell_1130	Lateral plate mesoderm	1.02548	-2.46976
Cell_4672	Intermediate mesoderm	1.05949	-2.43506
Cell_4674	Lateral plate mesoderm	1.02558	-2.38734
Cell_1241	Lateral plate mesoderm	1.1037	-2.4286
Cell_414	Mixed mesenchymal mesoderm	1.09951	-2.45797
Cell_237	Lateral plate mesoderm	1.11668	-2.39928
Cell_4737	Lateral plate mesoderm	1.08872	-2.38754
Cell_615	Lateral plate mesoderm	1.05939	-2.4266
Cell_4746	Lateral plate mesoderm	1.20453	-2.4292
Cell_4783	Mixed mesenchymal mesoderm	1.19606	-2.39244
Cell_15946	Splanchnic mesoderm	1.14049	-2.39813
Cell_234	Lateral plate mesoderm	1.17072	-2.34726
Cell_4738	Lateral plate mesoderm	1.0904	-2.51588
Cell_702	Low quality	1.25931	-2.41268
Cell_94	Erythroid	1.27723	-2.47327
Cell_40	Erythroid	1.18985	-2.36871
Cell_7341	Erythroid	1.22228	-2.35445
Cell_9041	Erythroid	1.2803	-2.3926
Cell_18248	Low quality	1.34988	-2.3537
Cell_9190	Low quality	1.34122	-2.37593
Cell_4881	Low quality	1.28289	-2.41446
Cell_8966	Endothelium	1.33391	-2.39821
Cell_4936	Endothelium	1.37812	-2.41583
Cell_4981	Gut tube	1.45706	-2.40673
Cell_5035	Gut tube	1.40978	-2.35575
Cell_502	Gut tube	1.40101	-2.43754
Cell_4952	Gut tube	1.40377	-2.38575
Cell_5238	Gut tube	1.36116	-2.42332
Cell_57	Gut tube	1.51559	-2.39087
Cell_6083	Gut tube	1.59268	-2.40905
Cell_14781	Gut tube	1.49472	-2.4102
Cell_5145	Gut tube	1.52222	-2.44963
Cell_458	Gut tube	1.46542	-2.42339
Cell_6638	Endothelium	1.60484	-2.40881
Cell_5065	Gut tube	1.60096	-2.4883
Cell_380	Endothelium	1.57714	-2.39806
Cell_5729	Endothelium	1.65008	-2.4088
Cell_7	Endothelium	1.63362	-2.44984
Cell_19033	Spinal cord	1.6682	-2.45977
Cell_5176	Lateral plate mesoderm	1.59797	-2.41303
Cell_5178	Lateral plate mesoderm	1.69049	-2.44411
Cell_5402	Gut tube	1.68251	-2.40262
Cell_19111	Spinal cord	1.69249	-2.36151
Cell_2363	Forebrain/Midbrain/Hindbrain	-2.30699	-2.36721
Cell_3916	Forebrain/Midbrain/Hindbrain	-2.26257	-2.35428
Cell_2114	Forebrain/Midbrain/Hindbrain	-2.34242	-2.34819
Cell_2653	Forebrain/Midbrain/Hindbrain	-2.30479	-2.32676
Cell_2654	Forebrain/Midbrain/Hindbrain	-2.28635	-2.35793
Cell_2064	Forebrain/Midbrain/Hindbrain	-2.22009	-2.34008
Cell_2026	Forebrain/Midbrain/Hindbrain	-2.25909	-2.33151
Cell_2834	Forebrain/Midbrain/Hindbrain	-2.20133	-2.36056
Cell_1870	Low quality	-2.19253	-2.32398
Cell_8606	Forebrain/Midbrain/Hindbrain	-2.24554	-2.30462
Cell_2023	Forebrain/Midbrain/Hindbrain	-2.06305	-2.3027
Cell_2873	Forebrain/Midbrain/Hindbrain	-2.16384	-2.38866
Cell_2058	Forebrain/Midbrain/Hindbrain	-2.12342	-2.36035
Cell_2035	Forebrain/Midbrain/Hindbrain	-2.09033	-2.33042
Cell_2594	Forebrain/Midbrain/Hindbrain	-2.17008	-2.34347
Cell_2049	Forebrain/Midbrain/Hindbrain	-2.06418	-2.30755
Cell_2115	Forebrain/Midbrain/Hindbrain	-2.05017	-2.27664
Cell_2012	Forebrain/Midbrain/Hindbrain	-2.03148	-2.30357
Cell_2215	Forebrain/Midbrain/Hindbrain	-2.06873	-2.39325
Cell_2029	Forebrain/Midbrain/Hindbrain	-2.08064	-2.36018
Cell_2110	Forebrain/Midbrain/Hindbrain	-1.98527	-2.32178
Cell_2865	Forebrain/Midbrain/Hindbrain	-1.92118	-2.3451
Cell_2138	Forebrain/Midbrain/Hindbrain	-1.9544	-2.32131
Cell_2534	Forebrain/Midbrain/Hindbrain	-1.90381	-2.37194
Cell_2127	Forebrain/Midbrain/Hindbrain	-1.97892	-2.38801
Cell_2460	Forebrain/Midbrain/Hindbrain	-1.9106	-2.36883
Cell_2419	Forebrain/Midbrain/Hindbrain	-1.92145	-2.33957
Cell_2303	Forebrain/Midbrain/Hindbrain	-1.98	-2.36714
Cell_2381	Forebrain/Midbrain/Hindbrain	-1.84839	-2.3425
Cell_2818	Forebrain/Midbrain/Hindbrain	-1.95292	-2.27472
Cell_2091	Forebrain/Midbrain/Hindbrain	-1.74962	-2.30789
Cell_2575	Forebrain/Midbrain/Hindbrain	-1.69924	-2.34889
Cell_2501	Forebrain/Midbrain/Hindbrain	-1.68962	-2.42109
Cell_2448	Forebrain/Midbrain/Hindbrain	-1.65567	-2.37481
Cell_2159	Forebrain/Midbrain/Hindbrain	-1.65853	-2.37362
Cell_17779	Forebrain/Midbrain/Hindbrain	-1.71797	-2.30736
Cell_2627	Forebrain/Midbrain/Hindbrain	-1.66448	-2.27407
Cell_2486	Forebrain/Midbrain/Hindbrain	-1.63037	-2.31027
Cell_2294	Forebrain/Midbrain/Hindbrain	-1.58366	-2.27913
Cell_8414	Forebrain/Midbrain/Hindbrain	-1.65186	-2.37617
Cell_1599	Forebrain/Midbrain/Hindbrain	-1.46768	-2.38366
Cell_2748	Low quality	-1.58231	-2.39626
Cell_2721	Forebrain/Midbrain/Hindbrain	-1.58657	-2.34248
Cell_2709	Forebrain/Midbrain/Hindbrain	-1.53062	-2.36725
Cell_2756	Forebrain/Midbrain/Hindbrain	-1.55673	-2.34841
Cell_1515	Forebrain/Midbrain/Hindbrain	-1.46571	-2.34834
Cell_2751	Forebrain/Midbrain/Hindbrain	-1.48767	-2.37674
Cell_2722	Forebrain/Midbrain/Hindbrain	-1.52573	-2.34316
Cell_2626	Forebrain/Midbrain/Hindbrain	-1.49855	-2.34622
Cell_2652	Forebrain/Midbrain/Hindbrain	-1.48654	-2.26894
Cell_2783	Forebrain/Midbrain/Hindbrain	-1.40885	-2.37422
Cell_2694	Forebrain/Midbrain/Hindbrain	-1.36601	-2.38901
Cell_2648	Forebrain/Midbrain/Hindbrain	-1.42189	-2.33416
Cell_18035	Forebrain/Midbrain/Hindbrain	-1.40213	-2.24981
Cell_3315	Forebrain/Midbrain/Hindbrain	-1.38333	-2.32839
Cell_1430	Forebrain/Midbrain/Hindbrain	-1.34168	-2.30876
Cell_1812	Forebrain/Midbrain/Hindbrain	-1.30132	-2.33727
Cell_2732	Forebrain/Midbrain/Hindbrain	-1.34947	-2.32127
Cell_2796	Forebrain/Midbrain/Hindbrain	-1.30597	-2.29904
Cell_1952	Forebrain/Midbrain/Hindbrain	-1.24612	-2.40528
Cell_2917	Cranial mesoderm	-0.970331	-2.31374
Cell_915	Neural crest	-0.995816	-2.39688
Cell_2922	Cranial mesoderm	-0.920857	-2.28204
Cell_3686	Cranial mesoderm	-1.0076	-2.30536
Cell_3702	Cranial mesoderm	-1.01518	-2.35501
Cell_16442	Spinal cord	-0.959706	-2.36294
Cell_17914	Spinal cord	-0.86481	-2.32166
Cell_7364	Neural crest	-0.946353	-2.31588
Cell_8760	Cranial mesoderm	-0.833941	-2.36087
Cell_18679	Spinal cord	-0.881056	-2.29877
Cell_6232	Neural crest	-0.806964	-2.29635
Cell_6869	Low quality	-0.834237	-2.37321
Cell_3087	Cranial mesoderm	-0.857655	-2.41421
Cell_16169	Spinal cord	-0.893923	-2.31402
Cell_18162	Spinal cord	-0.861091	-2.31872
Cell_3457	Forebrain/Midbrain/Hindbrain	-0.772547	-2.32367
Cell_3107	Forebrain/Midbrain/Hindbrain	-0.744608	-2.30813
Cell_894	Forebrain/Midbrain/Hindbrain	-0.706634	-2.31919
Cell_13517	Low quality	-0.67224	-2.27485
Cell_1428	Low quality	-0.721182	-2.34793
Cell_3328	Forebrain/Midbrain/Hindbrain	-0.651389	-2.37776
Cell_3292	Forebrain/Midbrain/Hindbrain	-0.500309	-2.31136
Cell_1636	Low quality	-0.523869	-2.25444
Cell_3058	Forebrain/Midbrain/Hindbrain	-0.583959	-2.32065
Cell_3338	Forebrain/Midbrain/Hindbrain	-0.549297	-2.23979
Cell_3520	Forebrain/Midbrain/Hindbrain	-0.489453	-2.32721
Cell_1668	Forebrain/Midbrain/Hindbrain	-0.559548	-2.36411
Cell_2124	Forebrain/Midbrain/Hindbrain	-0.511282	-2.30354
Cell_2209	Forebrain/Midbrain/Hindbrain	-0.469728	-2.34905
Cell_3209	Forebrain/Midbrain/Hindbrain	-0.441575	-2.34781
Cell_1405	Forebrain/Midbrain/Hindbrain	-0.356325	-2.33504
Cell_1507	Forebrain/Midbrain/Hindbrain	-0.456019	-2.30857
Cell_1344	Forebrain/Midbrain/Hindbrain	-0.403854	-2.36539
Cell_1567	Forebrain/Midbrain/Hindbrain	-0.434033	-2.36448
Cell_3564	Forebrain/Midbrain/Hindbrain	-0.396917	-2.41468
Cell_1684	Forebrain/Midbrain/Hindbrain	-0.252046	-2.30402
Cell_2466	Forebrain/Midbrain/Hindbrain	-0.294535	-2.28285
Cell_3559	Forebrain/Midbrain/Hindbrain	-0.290239	-2.39395
Cell_3381	Forebrain/Midbrain/Hindbrain	-0.376659	-2.30553
Cell_3360	Forebrain/Midbrain/Hindbrain	-0.33767	-2.32404
Cell_3590	Forebrain/Midbrain/Hindbrain	-0.325301	-2.38579
Cell_3895	Forebrain/Midbrain/Hindbrain	-0.169871	-2.34014
Cell_4028	Forebrain/Midbrain/Hindbrain	-0.202213	-2.33934
Cell_4524	Forebrain/Midbrain/Hindbrain	-0.26669	-2.30713
Cell_3942	Forebrain/Midbrain/Hindbrain	-0.212597	-2.38739
Cell_1337	Forebrain/Midbrain/Hindbrain	-0.152491	-2.33603
Cell_3423	Forebrain/Midbrain/Hindbrain	-0.168851	-2.36145
Cell_3733	Forebrain/Midbrain/Hindbrain	-0.118805	-2.34346
Cell_1310	Forebrain/Midbrain/Hindbrain	-0.190143	-2.34033
Cell_3719	Forebrain/Midbrain/Hindbrain	-0.103152	-2.30874
Cell_3958	Forebrain/Midbrain/Hindbrain	-0.180823	-2.35903
Cell_3878	Forebrain/Midbrain/Hindbrain	0.0153084	-2.33356
Cell_4215	Forebrain/Midbrain/Hindbrain	0.0223011	-2.42654
Cell_1527	Forebrain/Midbrain/Hindbrain	-0.00207349	-2.35721
Cell_3830	Forebrain/Midbrain/Hindbrain	-0.0449702	-2.32281
Cell_1289	Forebrain/Midbrain/Hindbrain	-0.0220216	-2.27993
Cell_3743	Forebrain/Midbrain/Hindbrain	0.00540219	-2.36728
Cell_1373	Forebrain/Midbrain/Hindbrain	-0.0163912	-2.38783
Cell_1369	Forebrain/Midbrain/Hindbrain	-0.00722955	-2.3142
Cell_3987	Forebrain/Midbrain/Hindbrain	0.0174335	-2.33908
Cell_804	Low quality	0.0884559	-2.33913
Cell_6985	Neural crest	0.0700322	-2.37121
Cell_4068	Forebrain/Midbrain/Hindbrain	0.136052	-2.26696
Cell_4058	Endothelium	0.117738	-2.35779
Cell_8303	Low quality	0.0519429	-2.33311
Cell_929	Cranial mesoderm	0.225264	-2.31554
Cell_15555	Low quality	0.26572	-2.39585
Cell_6937	Low quality	0.109427	-2.3195
Cell_1058	Endothelium	0.139823	-2.27373
Cell_4130	Endothelium	0.140652	-2.31722
Cell_4231	Surface ectoderm	0.171116	-2.37082
Cell_16670	Low quality	0.304652	-2.31799
Cell_7799	Neural crest	0.336246	-2.33195
Cell_7841	Neural crest	0.26057	-2.39167
Cell_4204	Surface ectoderm	0.27767	-2.38116
Cell_4312	Surface ectoderm	0.374092	-2.3583
Cell_6550	Gut tube	0.282609	-2.36797
Cell_4273	Surface ectoderm	0.31335	-2.42697
Cell_1162	Surface ectoderm	0.311182	-2.38942
Cell_1723	Forebrain/Midbrain/Hindbrain	0.370616	-2.24874
Cell_1034	Surface ectoderm	0.681424	-2.37571
Cell_6305	Lateral plate mesoderm	0.732109	-2.38377
Cell_4480	Surface ectoderm	0.698093	-2.3433
Cell_1069	Surface ectoderm	0.628809	-2.33426
Cell_1028	Surface ectoderm	0.633764	-2.2828
Cell_5280	Lateral plate mesoderm	0.719196	-2.31356
Cell_4733	Surface ectoderm	0.780854	-2.30714
Cell_5207	Surface ectoderm	0.764058	-2.3459
Cell_4771	Surface ectoderm	0.711592	-2.25739
Cell_4855	Surface ectoderm	0.730809	-2.28643
Cell_1206	Haematoendothelial progenitors	0.916451	-2.33078
Cell_1209	Endothelium	0.86658	-2.31648
Cell_5296	Intermediate mesoderm	0.948006	-2.28083
Cell_6113	Intermediate mesoderm	0.894074	-2.31505
Cell_5255	Intermediate mesoderm	0.820283	-2.32629
Cell_5364	Endothelium	0.904217	-2.33367
Cell_5370	Endothelium	0.945448	-2.36614
Cell_4976	Endothelium	0.982205	-2.35395
Cell_5331	Endothelium	0.907083	-2.30065
Cell_4970	Endothelium	0.967953	-2.32406
Cell_4599	Lateral plate mesoderm	1.05701	-2.36991
Cell_4715	Lateral plate mesoderm	1.02888	-2.363
Cell_4655	Lateral plate mesoderm	1.00654	-2.27975
Cell_4716	Lateral plate mesoderm	1.07277	-2.33997
Cell_5386	Lateral plate mesoderm	1.00783	-2.37733
Cell_5338	Lateral plate mesoderm	1.06063	-2.3046
Cell_4597	Lateral plate mesoderm	1.11475	-2.35242
Cell_1115	Lateral plate mesoderm	1.1442	-2.36501
Cell_152	Mixed mesenchymal mesoderm	1.10131	-2.27636
Cell_4724	Lateral plate mesoderm	1.04976	-2.39521
Cell_4784	Mixed mesenchymal mesoderm	1.05986	-2.36067
Cell_4767	Mixed mesenchymal mesoderm	1.16937	-2.38097
Cell_4774	Splanchnic mesoderm	1.18397	-2.34953
Cell_4762	Lateral plate mesoderm	1.20422	-2.32391
Cell_4759	Mixed mesenchymal mesoderm	1.15797	-2.33704
Cell_471	Lateral plate mesoderm	1.22524	-2.32001
Cell_4799	Lateral plate mesoderm	1.3455	-2.28831
Cell_4837	Lateral plate mesoderm	1.31588	-2.34349
Cell_4876	Haematoendothelial progenitors	1.3156	-2.3734
Cell_352	Haematoendothelial progenitors	1.25363	-2.3263
Cell_4765	Endothelium	1.35649	-2.30606
Cell_6602	Endothelium	1.30079	-2.39073
Cell_6318	Endothelium	1.30239	-2.34041
Cell_5309	Endothelium	1.32505	-2.31213
Cell_309	Endothelium	1.4099	-2.36519
Cell_5028	Endothelium	1.44407	-2.36694
Cell_5987	Gut tube	1.34258	-2.36181
Cell_16209	Low quality	1.41697	-2.30813
Cell_264	Haematoendothelial progenitors	1.41987	-2.35022
Cell_12682	Low quality	1.48644	-2.31769
Cell_5160	Gut tube	1.5635	-2.33708
Cell_5067	Gut tube	1.4779	-2.35283
Cell_5106	Gut tube	1.49735	-2.38309
Cell_5142	Gut tube	1.53621	-2.34141
[truncated: 14,126 more rows]

## Sheet: Fig 4c
Human Squamous Cell Carcinoma					Mouse Kideny					Mouse Lymph Node
Cell Index	Cell_Type	x	y		Cell Index	Cell_Type	x	y		Cell Index	Cell_Type	x	y
P5_Tumor_CATTATCAGTGGTAAT	Tcell	3713.56	5817.11		coRNA-RNA-plate6-016.ACGTTGAATG	Proximal tubule S1/S2 cells	4238.01	7334.64		CTAACCCTCCTACAAG-1-0	Mature B cells	-1631.84	3587.65
P7_Tumor_TCACAAGCAGACTCGC	Tcell	3594.86	6094.63		coRNA-RNA-plate3-001.AATCGAACTC	Proximal tubule S1/S2 cells	4183.54	7461.9		TTCCGGTTCAAGGCTT-1-0	Ifit3-high B cells	-1700.49	3747.72
P5_Tumor_CTCTACGAGAATTGTG	Tcell	3728.85	5609.13		coRNA-RNA-plate3-071.CGTATTGAGA	Loop of Henle cells	4244.78	7239.64		GGAGGATTCCGTTGGG-1-0	Mature B cells	-1623.27	3467.9
P8_Tumor_GATCGTACACAAGACG	LC	3590.37	5733.91		coRNA-RNA-plate4-030.CGAATCTCCT	Proximal tubule S3 cells (type 1)	4181.47	7296.2		TCCTCGACATATCTGG-1-0	Mature B cells	-1703.15	3539.42
P9_Tumor_TTCTACAAGAGCTATA	Tcell	3431.55	5818.39		coRNA-RNA-plate7-021.CTATTAACCA	Proximal tubule S3 cells (type 1)	4108.68	7335.27		CCTCACAGTTCAACGT-1-2	Mature B cells	-1794.77	3588.45
P1_Tumor_CCTTCCCTCGGTGTCG	Tumor_KC_Diff	3481.01	6369.67		coRNA-RNA-plate1-092.AGGCCGGTAA	Distal convoluted tubule cells	6941.65	8974.12		GTGCTGGCACAAAGTA-1-1	Ifit3-high B cells	-1010.04	2917.89
P10_Tumor_GGTGCGTCACCAGATT	Tumor_KC_Diff	3566.91	6162.77		coRNA-RNA-plate7-026.TTCTCTGAGA	Distal convoluted tubule cells	6990.55	8876.91		TTCTAACAGACCCGCT-1-0	Mature B cells	-948.191	2795.3
P3_Tumor_CCGTTCATCGTATCAG	Pilosebaceous	3495.25	6211.04		coRNA-RNA-plate2-091.CTTCATTAGA	Distal convoluted tubule cells	6954.68	8901.37		CATACAGCAAGCTCTA-1-2	Mature B cells	-994.863	2827.52
P1_Tumor_CGTGAGCAGACTGGGT	Tumor_KC_Diff	3669.74	6119.72		coRNA-RNA-plate7-083.ACTCTACTGG	Loop of Henle cells	7037.44	8857.84		GTCTACCTCCGCTTAC-1-1	Mature B cells	-888.917	2771.63
P10_Tumor_ACCAGTAAGAGGGATA	Tumor_KC_Basal	3488.94	6023.62		coRNA-RNA-plate4-066.CATCCAGCCA	Distal convoluted tubule cells	6953.41	8813.43		GGGTTATTCGCCTCTA-1-1	Mature B cells	-995.316	2716.13
P4_Tumor_GAGTCCGGTACGCACC	Keratinocyte	3107.68	7443.55		coRNA-RNA-plate1-032.GGATTCTATC	Proximal tubule S3 cells (type 1)	6492.09	5325.25		AGTTAGCTCTTCTAAC-1-0	Mature B cells	-917.802	1643.7
P4_Tumor_GAGTCCGCATCACGTA	CD1C	3576.7	7245.22		coRNA-RNA-plate6-003.GGCATCTACC	Proximal tubule S3 cells (type 1)	6728.8	5228.46		CACGGGTAGTCTAGAA-1-0	Cycling B/T cells	-621.152	1522.21
P4_Tumor_GAGTCCGCAGCTGTGC	CD1C	3781.36	7138.66		coRNA-RNA-plate1-017.TTCTCTACTA	Proximal tubule S3 cells (type 2)	6825.87	5179.47		ACCTACCCAATAGTGA-1-0	Cycling B/T cells	-499.043	1460.55
P4_Tumor_GAGTCCGCAGATCCAT	CD1C	3452.94	7329.13		coRNA-RNA-plate5-070.CCGCGCAGGT	Proximal tubule S3 cells (type 1)	6672.05	5266.97		TGGTTAGAGTTTCGGT-1-2	Mature B cells	-692.424	1570.82
P4_Tumor_GTAGGCCAGAATTCCC	Keratinocyte	3676.99	7577.27		coRNA-RNA-plate5-019.GGCGGTTGAC	Proximal tubule S3 cells (type 1)	6775.19	5381.87		TTGTTGTCAGCAGACA-1-3	Cycling B/T cells	-562.965	1714.99
P1_Tumor_AAGGCAGAGACTCGGA	Tumor_KC_Diff	3475.5	8217.46		coRNA-RNA-plate1-042.ACTGGTAGAT	Distal convoluted tubule cells	5295.5	9135.52		TGGGATTGTCGAAGCA-1-3	CD8 T cells	-1633.35	889.096
P1_Tumor_AAGGCAGAGGCTCAGA	Tumor_KC_Diff	3327.49	7899.39		coRNA-RNA-plate1-043.ATAACCGTTC	Distal convoluted tubule cells	5217.41	8969.5		TTTGGTTCAATCCTTT-1-2	CD8 T cells	-1732.35	680.245
P1_Tumor_AAGGTTCAGTCTTGCA	Tumor_KC_Basal	3381.86	8189.4		coRNA-RNA-plate7-093.TCTATCGGTA	Distal convoluted tubule cells	5249.44	9123.71		CTGAGCGAGATACATG-1-1	CD8 T cells	-1693.06	874.937
P10_Tumor_TTTGTCATCACTATTC	LC	3627.09	8336.62		coRNA-RNA-plate3-007.GGCGGTTGAC	Collecting duct principal cells	5364.5	9190.52		TTGAGTGTCTTGGGCG-1-1	CD8 T cells	-1547.54	957.955
P1_Tumor_AAACCTGAGTCAAGCG	Tumor_KC_Diff	3383.43	8097.6		coRNA-RNA-plate7-020.AGCAAGAACC	Collecting duct principal cells	5251.74	9078.08		TCATGCCAGATTACCC-1-2	CD8 T cells	-1689.25	815.577
P1_Tumor_AAGGCAGAGACTCGGA	Tumor_KC_Diff	3316.58	8308.55		coRNA-RNA-plate8-061.GCCTCAGCAT	Proximal tubule S1/S2 cells	5964.8	8891.35		CCCTCAAAGAATCGCG-1-3	Mature B cells	-767.441	2662.32
P1_Tumor_AAGGCAGAGGCTCAGA	Tumor_KC_Diff	3230.61	8869.08		coRNA-RNA-plate6-067.GGTTGGCGAC	Proximal tubule S1/S2 cells	5919.14	9125.21		GGGAGTACACGCCACA-1-3	Mature B cells	-824.761	2955.86
P1_Tumor_AAGGTTCAGTCTTGCA	Tumor_KC_Basal	3371.99	8490.52		coRNA-RNA-plate3-051.AGGACTGCGA	Proximal tubule S3 cells (type 1)	6002.02	8959.57		ATTCCATAGTAGAATC-1-1	Ifit3-high B cells	-720.538	2747.67
P10_Tumor_TTTGTCATCACTATTC	LC	3296.54	8652.9		coRNA-RNA-plate3-040.GGCTTCTGGA	Proximal tubule S1/S2 cells	5950.59	9044.07		GGGTCACCAATGAAAC-1-1	Mature B cells	-785.21	2853.77
P1_Tumor_AAACCTGAGTCAAGCG	Tumor_KC_Diff	3242.87	8530.78		coRNA-RNA-plate4-030.ATAACCGTTC	Proximal tubule S1/S2 cells	5925.49	8975.15		CTTGATTTCAAGAGTA-1-0	Mature B cells	-816.719	2767.32
P1_Tumor_AAGGCAGAGACTCGGA	Tumor_KC_Diff	3308.25	9018.53		coRNA-RNA-plate8-096.TTCTCTGAGA	Proximal tubule S3 cells (type 1)	5775.7	6502.76		GAGCCTGAGCTACGTT-1-2	pDCs	-3104.02	1509.74
P1_Tumor_AAGGCAGAGGCTCAGA	Tumor_KC_Diff	3392.14	8812.58		coRNA-RNA-plate8-096.GCTCGAATCA	Proximal tubule S3 cells (type 2)	5803.92	6392.59		ATCGGATGTCGAGCAA-1-2	pDCs	-3067.91	1369.06
P1_Tumor_AAGGTTCAGTCTTGCA	Tumor_KC_Basal	3430.45	9038.9		coRNA-RNA-plate8-096.GACCAATGCG	Proximal tubule S1/S2 cells	5830.42	6515.35		AAGCCATTCACTTTGT-1-2	pDCs	-3034.94	1527.38
P10_Tumor_TTTGTCATCACTATTC	LC	3467.31	8986.1		coRNA-RNA-plate8-096.AATACCAGTT	Proximal tubule S1/S2 cells	5851.36	6485.21		TTTCAGTCACCCGTAG-1-1	cDC2s	-3007.13	1485.13
P1_Tumor_AAACCTGAGTCAAGCG	Tumor_KC_Diff	3344.23	8909.39		coRNA-RNA-plate1-001.CATGACTCAA	Loop of Henle cells	5795.47	6449.72		TGTCCTGCATTAGGAA-1-0	pDCs	-3078.82	1441.84
P4_Tumor_GGAACTTTCTCTTATG	Keratinocyte	3532.63	5490.59		coRNA-RNA-plate5-058.CTATTAACCA	Proximal tubule S3 cells (type 2)	4894.17	8475.71		TCCTCTTCAATCGTCA-1-2	CD8 T cells	-1611.62	1560.89
P10_Tumor_TATCTCATCTGGGCCA	Tumor_KC_Diff	3526.49	5335.37		coRNA-RNA-plate2-080.AGGCCGGTAA	Proximal tubule S3 cells (type 2)	4881.93	8387.36		ACCTGTCCAACTCGAT-1-2	CD4 T cells	-1627.38	1450.49
P2_Tumor_ATGAGGGTCTCACATT	Keratinocyte	3657.83	5494.13		coRNA-RNA-plate5-002.GATCCAGCGT	Proximal tubule S3 cells (type 1)	4951.58	8479.28		TCCACGTGTATTCCTT-1-1	CD8 T cells	-1538.96	1566.33
P4_Tumor_CACAAACGTACCGCTG	Keratinocyte	3381.94	5625.57		coRNA-RNA-plate8-028.CCTGAGAGCA	Proximal tubule S3 cells (type 2)	4823.87	8539.98		TTCATGTGTACACGTT-1-0	CD8 T cells	-1700.78	1642.87
P1_Tumor_TGACAACTCCGTTGTC	Tumor_KC_Diff	3488.64	5572.3		coRNA-RNA-plate8-089.TTCTATAGAG	Proximal tubule S3 cells (type 2)	4873.15	8516.57		TGGAGAGGTGGTTTGT-1-3	CD8 T cells	-1638.52	1613.97
P4_Tumor_GGCTCGAGTGAAAGAG	Keratinocyte	3731.06	5974.81		coRNA-RNA-plate3-055.GGCATCTACC	Loop of Henle cells	5059.75	7678.49		GTCGTTCGTAATCAAG-1-0	CD8 T cells	-2010.07	1621.6
P4_Tumor_TACGGTATCTCTTATG	Keratinocyte	3793.21	5767.4		coRNA-RNA-plate3-055.CGAATCTCCT	Proximal tubule S1/S2 cells	5087.87	7583.64		CCACACTGTCAATCTG-1-2	CD4 T cells	-1974.09	1501.1
P4_Tumor_AGTTGGTAGTGAAGAG	Keratinocyte	3680.45	5850.44		coRNA-RNA-plate3-055.CTCGGAGCAA	Distal convoluted tubule cells	5036.22	7621.42		CACCGTTGTGAGATAT-1-2	CD4 T cells	-2039.81	1549.08
P4_Tumor_CGTGTAATCAACACCA	Keratinocyte	3488.25	5866.08		coRNA-RNA-plate3-055.ATATGCCATC	Medullary collecting duct聽cells	4950.82	7629.73		CTTGATTGTGACAGCA-1-0	CD4 T cells	-2147.41	1559.94
P8_Tumor_CGAACATTCACAGGCC	Keratinocyte	3574.92	5963.01		coRNA-RNA-plate1-088.AGCGATCCGC	Proximal tubule S1/S2 cells	4988.58	7674.24		ATCGGCGTCTCAGTCC-1-0	CD4 T cells	-2099.93	1616.5
P8_Tumor_GACGCGTCAAGCTGTT	Keratinocyte	3484	6444.72		coRNA-RNA-plate7-027.TCTCTCATCC	Proximal tubule S1/S2 cells	5415.98	4010.44		TTCTGTATCATTTCCA-1-2	CD8 T cells	-1566.62	2710.82
P10_Tumor_CATGGCGCATCAGTAC	Tumor_KC_Basal	3701.58	6122.16		coRNA-RNA-plate5-094.CCTGCATCAA	Proximal tubule S1/S2 cells	5536.21	3852.08		CGTTAGAGTACACTCA-1-0	CD8 T cells	-1414.63	2513.8
P8_Tumor_CTGTTTAGTAGAAAGG	Keratinocyte	3855.53	6638.55		coRNA-RNA-plate8-058.TCCGCCGGTC	Proximal tubule S1/S2 cells	5607.28	4090.51		CATTCATTCGCCGAAC-1-2	CD4 T cells	-1325.53	2812.87
P10_Tumor_GATCAGTTCGCCTGTT	Tumor_KC_Cyc	3809.02	6314.31		coRNA-RNA-plate3-028.AGGACTGCGA	Proximal tubule S1/S2 cells	5585.92	3946.28		GAATCACTCGACGCGT-1-2	CD8 T cells	-1352.32	2632.05
P5_Tumor_GGGAATGAGAAACCAT	Keratinocyte	3510.51	6496.97		coRNA-RNA-plate5-021.GGCTGCCTTA	Proximal tubule S1/S2 cells	5436.53	4043.19		GCTCAAAAGATGGCGT-1-2	Tregs	-1538.62	2754.93
P1_Tumor_AAGGCAGAGACTCGGA	Tumor_KC_Diff	3561.31	6902.61		coRNA-RNA-plate5-086.GGCTATTCGA	Proximal tubule S1/S2 cells	7664.61	6446.58		CTCCACAAGTGGTTCT-1-2	Mature B cells	-2904.28	978.195
P1_Tumor_AAGGCAGAGGCTCAGA	Tumor_KC_Diff	3654.72	6910.66		coRNA-RNA-plate4-064.GGCTTCTGGA	Proximal tubule S3 cells (type 1)	7705.57	6432.91		TCGTCCACACGACGTC-1-1	Mature B cells	-2852.39	961.104
P1_Tumor_AAGGTTCAGTCTTGCA	Tumor_KC_Basal	3709.98	6860.83		coRNA-RNA-plate3-007.TCTATCGGTA	Proximal tubule S1/S2 cells	7738.54	6409.07		AAGTACCCAACTGATC-1-2	Mature B cells	-2807.54	930.116
P10_Tumor_TTTGTCATCACTATTC	LC	3629.15	7025.95		coRNA-RNA-plate2-090.GGACGACGCA	Proximal tubule S3 cells (type 1)	7700.19	6487.65		TGTAAGCAGTTTGTCG-1-2	Mature B cells	-2858.11	1030.58
P1_Tumor_AAACCTGAGTCAAGCG	Tumor_KC_Diff	3640.48	6791.49		coRNA-RNA-plate2-063.ACCAGTATAA	Podocyte	7700.54	6377.57		GAGTTTGCAACAAGAT-1-2	Mature B cells	-2858.41	889.509
P1_Tumor_AAGGCAGAGACTCGGA	Tumor_KC_Diff	3914.13	6951.35		coRNA-RNA-plate2-006.CCATCGGACC	Endothelial cells	7966.02	6029.63		CTACATTAGGCAGTCA-1-2	Mature B cells	-156.443	441.897
P1_Tumor_AAGGCAGAGGCTCAGA	Tumor_KC_Diff	3439.32	7300.05		coRNA-RNA-plate5-016.AATTGAGAGA	Proximal tubule S3 cells (type 1)	7748.24	6189.86		GTAAGTCCAGTGTACT-1-3	Mature B cells	-392.563	615.83
P1_Tumor_AAGGTTCAGTCTTGCA	Tumor_KC_Basal	3454.5	7446.84		coRNA-RNA-plate6-026.ACTGGTAGAT	Proximal tubule S1/S2 cells	7754.77	6257.42		GCCCGAATCCCTTCCC-1-2	Mature B cells	-383.966	701.019
P10_Tumor_TTTGTCATCACTATTC	LC	3568.81	7042.4		coRNA-RNA-plate5-017.AATTGAGAGA	Proximal tubule S3 cells (type 1)	7807.55	6071.25		TTACCATCAGACACCC-1-2	Mature B cells	-318.068	466.488
P1_Tumor_AAACCTGAGTCAAGCG	Tumor_KC_Diff	3920.17	7377.36		coRNA-RNA-plate6-030.TGGCAGAAGT	Endothelial cells	7968.89	6225.39		ACCAAACGTGTTCGTA-1-2	Mature B cells	-114.878	660.504
P1_Tumor_AAGGCAGAGACTCGGA	Tumor_KC_Diff	3908.8	7692.87		coRNA-RNA-plate8-096.TTCTCTGAGA	Proximal tubule S3 cells (type 1)	6104.9	6777.48		TTTGGTTTCGAAATCC-1-3	Mature B cells	-3010.45	3053.24
P1_Tumor_AAGGCAGAGGCTCAGA	Tumor_KC_Diff	3508.64	7854.37		coRNA-RNA-plate8-096.GCTCGAATCA	Proximal tubule S3 cells (type 2)	5916.64	6846.68		TTTGTTGAGAAGAGCA-1-3	CD8 T cells	-3246.91	3140.4
P1_Tumor_AAGGTTCAGTCTTGCA	Tumor_KC_Basal	3586.27	7677.34		coRNA-RNA-plate8-096.GACCAATGCG	Proximal tubule S1/S2 cells	5956.83	6770.39		TTTGTTGAGGAACGCT-1-3	Mature B cells	-3196.19	3044.34
P10_Tumor_TTTGTCATCACTATTC	LC	3769.66	7534.08		coRNA-RNA-plate8-096.AATACCAGTT	Proximal tubule S1/S2 cells	6041.35	6704.46		TTTGTTGTCTGCGGGT-1-3	CD8 T cells	-3089.84	2961.28
P1_Tumor_AAACCTGAGTCAAGCG	Tumor_KC_Diff	3720.54	7695.17		coRNA-RNA-plate1-001.CATGACTCAA	Loop of Henle cells	6018.92	6778.56		AAACCCAAGCAGAAAG-1-0	Tregs	-3117.92	3054.65
P1_Tumor_AAGGCAGAGACTCGGA	Tumor_KC_Diff	3678.68	7788.55		coRNA-RNA-plate1-003.GGATTCTATC	Proximal tubule S3 cells (type 1)	6688.06	7359.9		CAGATACTCAGTGTTG-1-2	CD4 T cells	-1697.16	1507.73
P1_Tumor_AAGGCAGAGGCTCAGA	Tumor_KC_Diff	3667.27	8154.43		coRNA-RNA-plate4-073.ATATGCCATC	Proximal tubule S3 cells (type 2)	6682.9	7527.49		GATTCGAAGTTGCATC-1-0	CD4 T cells	-1703.37	1719.19
P1_Tumor_AAGGTTCAGTCTTGCA	Tumor_KC_Basal	3517.5	7932.07		coRNA-RNA-plate2-049.GACGAGGTTG	Proximal tubule S3 cells (type 1)	6613.82	7425.42		TTCTAGTAGGAACGTC-1-2	CD4 T cells	-1790.91	1590.35
P10_Tumor_TTTGTCATCACTATTC	LC	3556.29	8232.54		coRNA-RNA-plate2-073.GCCATCAACT	Proximal tubule S3 cells (type 2)	6631.52	7564.28		TAGGTTGAGAGCCGTA-1-2	CD4 T cells	-1768.64	1765.43
P1_Tumor_AAACCTGAGTCAAGCG	Tumor_KC_Diff	3723.37	8015.79		coRNA-RNA-plate5-008.ATGAGTTCTC	Proximal tubule S3 cells (type 2)	6708.68	7463.93		GAGACTTCAAGAGATT-1-0	CD8 T cells	-1671.15	1638.96
P1_Tumor_AAGGCAGAGACTCGGA	Tumor_KC_Diff	3492.94	8436.44		coRNA-RNA-plate8-096.TTCTCTGAGA	Proximal tubule S3 cells (type 1)	5019.86	6386.08		GTATTGGTCATAGCAC-1-2	CD8 T cells	-1813.82	1346.35
P1_Tumor_AAGGCAGAGGCTCAGA	Tumor_KC_Diff	3528.92	8348.98		coRNA-RNA-plate8-096.GCTCGAATCA	Proximal tubule S3 cells (type 2)	5038.51	6345.14		CGACAGCCATCACCAA-1-0	CD4 T cells	-1789.96	1293.21
P1_Tumor_AAGGTTCAGTCTTGCA	Tumor_KC_Basal	3548.55	8477.2		coRNA-RNA-plate8-096.GACCAATGCG	Proximal tubule S1/S2 cells	5049.09	6409.76		TTTGTTGTCATGGATC-1-2	CD8 T cells	-1775.52	1379.38
P10_Tumor_TTTGTCATCACTATTC	LC	3714.15	8327.51		coRNA-RNA-plate8-096.AATACCAGTT	Proximal tubule S1/S2 cells	5122.73	6338.01		ATCGTGATCAGCTCTC-1-2	CD4 T cells	-1683.19	1286.46
P1_Tumor_AAACCTGAGTCAAGCG	Tumor_KC_Diff	3687.69	8192.79		coRNA-RNA-plate1-001.CATGACTCAA	Loop of Henle cells	5110.22	6276.26		AACCATGAGTCTTGGT-1-2	CD4 T cells	-1699.26	1207.76
P1_Tumor_AAGGCAGAGACTCGGA	Tumor_KC_Diff	3402.55	8823.83		coRNA-RNA-plate6-027.ATATGCCATC	Proximal tubule S3 cells (type 1)	4639.19	5064.26		CCCTAACAGAGTCGAC-1-0	CD8 T cells	-2008.28	3142.91
P1_Tumor_AAGGCAGAGGCTCAGA	Tumor_KC_Diff	3653.18	8853.3		coRNA-RNA-plate5-048.TGAGACTCTA	Proximal tubule S3 cells (type 1)	4754.76	5077.87		GCAGGCTGTTAACCTG-1-1	Tregs	-1863.11	3159.91
P1_Tumor_AAGGTTCAGTCTTGCA	Tumor_KC_Basal	3986.03	8899.49		coRNA-RNA-plate2-084.CGAATCTCCT	Proximal tubule S3 cells (type 1)	4908.25	5099.3		TCACATTAGTAGAGTT-1-1	Tregs	-1670.59	3186.84
P10_Tumor_TTTGTCATCACTATTC	LC	3491.26	8925.68		coRNA-RNA-plate7-061.ACTCTACTGG	Proximal tubule S1/S2 cells	4680.2	5111.89		GAGACCCTCCCATGGG-1-1	Tregs	-1956.85	3202.56
P1_Tumor_AAACCTGAGTCAAGCG	Tumor_KC_Diff	3429.83	8687.15		coRNA-RNA-plate4-030.CGCCAGGCAT	Proximal tubule S1/S2 cells	4651.9	5001.19		CACACAACAGCATGCC-1-1	CD8 T cells	-1992.26	3063.83
P1_Tumor_AAGGCAGAGACTCGGA	Tumor_KC_Diff	3619.4	9370.59		coRNA-RNA-plate7-072.GAGGCTTATT	Proximal tubule S3 cells (type 2)	5220.36	5275.04		TTTCCTCCATCCTCAC-1-0	Mature B cells	-2694.71	1018.39
P1_Tumor_AAGGCAGAGGCTCAGA	Tumor_KC_Diff	3516.69	9025.17		coRNA-RNA-plate2-011.GATTCCGGAA	Proximal tubule S3 cells (type 2)	5173.72	5093.77		GTCCCATAGGCTATCT-1-0	Mature B cells	-2753.16	790.103
P1_Tumor_AAGGTTCAGTCTTGCA	Tumor_KC_Basal	3618.12	9059.36		coRNA-RNA-plate8-030.GGCTGCCTTA	Proximal tubule S3 cells (type 2)	5221.59	5110.97		CGAGTTAAGAAGCGCT-1-3	Ifit3-high B cells	-2692.66	812.898
P10_Tumor_TTTGTCATCACTATTC	LC	3796.49	8995.63		coRNA-RNA-plate6-051.CGAATCTCCT	Proximal tubule S3 cells (type 1)	5303.22	5081.26		GTAGAAAAGACGGTCA-1-2	Mature B cells	-2590.84	775.265
P1_Tumor_AAACCTGAGTCAAGCG	Tumor_KC_Diff	3448.61	9098.05		coRNA-RNA-plate7-054.CATGACTCAA	Proximal tubule S3 cells (type 1)	5141.79	5129.67		AATAGAGTCAAGAGTA-1-2	Mature B cells	-2794.17	836.524
P1_Tumor_AAGGCAGAGACTCGGA	Tumor_KC_Diff	3738.27	5254.2		coRNA-RNA-plate4-052.CCTATCATAA	Loop of Henle cells	3464.39	6839.9		TGCGGGTTCGAGTGAG-1-1	CD4 T cells	-2108.36	2375.93
P1_Tumor_AAGGCAGAGGCTCAGA	Tumor_KC_Diff	3943.9	4964.21		coRNA-RNA-plate8-015.GGCATCTACC	Loop of Henle cells	3557.6	6704.74		ACGATCACATATGAAG-1-3	CD8 T cells	-1992.29	2205.42
P1_Tumor_AAGGTTCAGTCTTGCA	Tumor_KC_Basal	3666.7	5064.61		coRNA-RNA-plate1-061.AATACCAGTT	Distal convoluted tubule cells	3413.96	6764.47		AGATGCTTCCGGACGT-1-2	CD8 T cells	-2171.95	2281.42
P10_Tumor_TTTGTCATCACTATTC	LC	3688.15	4769.96		coRNA-RNA-plate7-047.TCTATCGGTA	Loop of Henle cells	3429.57	6598.6		AAACGCTCATATCTGG-1-2	CD8 T cells	-2152.14	2073.08
P1_Tumor_AAACCTGAGTCAAGCG	Tumor_KC_Diff	4005.11	5023.14		coRNA-RNA-plate8-080.CGAATCTCCT	Loop of Henle cells	3589.04	6734.99		GGTTCTCAGATGGTAT-1-2	CD8 T cells	-1950.9	2245.28
P10_Tumor_CGATGTAGTAGCACGA	Tumor_KC_Diff	3948.99	5414.18		coRNA-RNA-plate2-018.TTCTATAGAG	Proximal tubule S1/S2 cells	4190.01	4455.44		GTTCCGTGTCACCGAC-1-1	Mature B cells	-1448.55	3427.44
P4_Tumor_CGTTCTGTCGCCAAAT	Keratinocyte	3938.91	5267.71		coRNA-RNA-plate3-010.CTTCATTAGA	Proximal tubule S1/S2 cells	4181.4	4390.56		GGCTTGGGTTCGGCGT-1-1	Mature B cells	-1459.5	3345.6
P2_Tumor_ATTACTCCACAAGTAA	Tumor_KC_Diff	3653.09	5469.59		coRNA-RNA-plate7-054.GGCTCGAGAT	Proximal tubule S1/S2 cells	4054.14	4483.56		TTGTTTGTCGCAGTCG-1-2	Mature B cells	-1619	3463.03
P4_Tumor_GTGCAGCAGCTTATCG	Keratinocyte	3695.86	5264.78		coRNA-RNA-plate1-069.TGCCTAACTT	Proximal tubule S1/S2 cells	4073.52	4386		TGGGAAGTCCCTCTTT-1-0	Mature B cells	-1600.02	3335.65
P2_Tumor_GGAACTTAGTCAAGGC	Tumor_KC_Diff	3743.63	5372.48		coRNA-RNA-plate8-045.CCATCGGACC	Proximal tubule S1/S2 cells	4095.91	4436.84		TTCACCGTCTTAGCAG-1-3	Mature B cells	-1567.59	3401.44
P4_Tumor_CTTAGGACATTGGCGC	Keratinocyte	3760.19	5555.9		coRNA-RNA-plate3-096.TCTCTCATCC	Podocyte	7601.73	7105.6		GTAGTACTCTCGGCTT-1-2	Mature B cells	-298.521	1312.59
P4_Tumor_TCGAGGCGTGTTCTTT	Keratinocyte	3715.97	5426.38		coRNA-RNA-plate1-016.GGCTATTCGA	Proximal tubule S1/S2 cells	7581.49	7046.2		GAGTTACTCCCATTTA-1-0	Mature B cells	-324.151	1237.47
P4_Tumor_CGGAGTCTCGATCCCT	Keratinocyte	3908.27	5520.93		coRNA-RNA-plate5-030.TGGCATAACG	Endothelial cells	7669.19	7089.33		TAATCTCAGCCATTTG-1-0	Mature B cells	-213.118	1292.22
P4_Tumor_CTAGTGATCAATCACG	Keratinocyte	3662	5769.97		coRNA-RNA-plate8-019.AAGCATCCTA	Distal convoluted tubule cells	7549.7	7203.57		CATACAGCAAAGAACT-1-3	Mature B cells	-363.684	1435.95
P4_Tumor_GTCACGGGTAGGCATG	Keratinocyte	3701.96	5995.38		coRNA-RNA-plate1-011.GATTCCGGAA	Endothelial cells	7574.99	7306.6		CTTGATTAGAATTGTG-1-1	Mature B cells	-311.924	1523.2
P8_Tumor_ATTCTACAGGGATACC	Keratinocyte	3611.07	6204.01		coRNA-RNA-plate6-064.TCGGCGTCGT	Proximal tubule S3 cells (type 1)	4709.06	8764.5		GTCTACCAGTTCACTG-1-0	CD8 T cells	-2084.01	2680.26
P10_Tumor_TGCACCTGTGGGTCAA	Tumor_KC_Cyc	3800.44	6011.53		coRNA-RNA-plate3-001.TCGGTAAGGC	Proximal tubule S1/S2 cells	4790.86	8661.79		TTCCGGTGTATAGCTC-1-0	CD8 T cells	-1983.38	2550.21
P6_Tumor_ATGGGAGCACCAGGTC	Tumor_KC_Basal	3885.37	6137.82		coRNA-RNA-plate8-040.CATCCAGCCA	Proximal tubule S1/S2 cells	4835.11	8733.81		CATCCCATCCATCGTC-1-2	CD4 T cells	-1925.58	2641.78
P8_Tumor_GTCTTCGTCCCTGACT	Keratinocyte	3922.23	6286.96		coRNA-RNA-plate7-096.GGCTGCCTTA	Proximal tubule S1/S2 cells	4852.45	8803.14		CCTCTCCGTGCTAGCC-1-2	CD8 T cells	-1904.03	2728.68
P8_Tumor_GTCTTCGTCCTGCAGG	Keratinocyte	4132.06	6364.36		coRNA-RNA-plate8-028.GAATGAGGAG	Proximal tubule S1/S2 cells	4948.8	8838.53		TCACTCGAGCTGTTCA-1-2	Cycling B/T cells	-1782.96	2773.17
P10_Tumor_TTCCCAGGTCGATTGT	Fibroblast	3746.87	6536.03		coRNA-RNA-plate3-071.TCTATCGGTA	Proximal tubule S3 cells (type 1)	7806.32	5869.17		GATCATGTCCATATGG-1-3	Mature B cells	-1094.45	677.14
P10_Tumor_AGGGTGAAGGGCTTCC	Fibroblast	3977.77	6667.05		coRNA-RNA-plate1-040.AGGACTGCGA	Proximal tubule S1/S2 cells	7912.48	5933.69		TACCCACAGAAGGTAG-1-1	Mature B cells	-959.649	754.955
P10_Tumor_TGCTACCCAAACGCGA	Fibroblast	3908.2	6322.93		coRNA-RNA-plate2-060.ACGCTTCTCT	Proximal tubule S3 cells (type 1)	7881.24	5771.27		CTAGACAGTTTCGGCG-1-2	Mature B cells	-999.435	553.314
P10_Tumor_GATCTAGTCAACCAAC	Fibroblast	3809.74	6447.62		coRNA-RNA-plate3-061.GGTTGGCGAC	Proximal tubule S1/S2 cells	7836.61	5826.84		TCCTCCCAGGTGCGAT-1-0	Mature B cells	-1055.43	622.896
P10_Tumor_ATTGGACGTGGGTCAA	Fibroblast	3859.54	6557.05		coRNA-RNA-plate7-016.TTCTATAGAG	Proximal tubule S3 cells (type 1)	7859.97	5878.75		CCTTGTGCAAGAAACT-1-3	Mature B cells	-1025.77	689.159
P10_Tumor_TATCTCATCCTCATTA	Fibroblast	3952.12	7010.87		coRNA-RNA-plate8-051.TCCTCTCCGT	Collecting duct principal cells	6118.38	3984.42		ATGGATCCAGCGTATT-1-1	CD8 T cells	-1202.2	2675.64
P2_Tumor_TTTCCTCTCATTTGGG	Fibroblast	3932.23	6888.23		coRNA-RNA-plate1-028.ACGGAGAATA	Collecting duct principal cells	6109.17	3927.25		GTCAAACTCCATCCGT-1-1	CD8 T cells	-1214.12	2603.35
P10_Tumor_TTTGGTTCATCGTCGG	Fibroblast	3670.84	6898.79		coRNA-RNA-plate7-082.CCATCGGACC	Collecting duct principal cells	5990.92	3933.38		CAACCTCAGTCTGGAG-1-0	CD4 T cells	-1362.35	2611.31
P10_Tumor_TTCGAAGAGGAACTGC	Fibroblast	3810.57	7018.29		coRNA-RNA-plate4-007.AGCAAGAACC	Collecting duct principal cells	6053.26	3987.39		TATTCCACAGGGATAC-1-0	CD8 T cells	-1284.5	2679.16
P10_Tumor_TTTGGTTAGACGACGT	Fibroblast	4155.22	6954.44		coRNA-RNA-plate6-054.GACGAGGTTG	Collecting duct principal cells	6211.83	3958.09		GAGTTGTAGCACTAGG-1-1	Tregs	-1085.8	2642.33
P1_Tumor_AAGGCAGAGACTCGGA	Tumor_KC_Diff	3671.69	7307.68		coRNA-RNA-plate5-064.GGCTGCCTTA	Collecting duct principal cells	7486.32	6574.14		TCAAGCAGTCTCTCTG-1-3	Mature B cells	-872.294	1704.06
P1_Tumor_AAGGCAGAGGCTCAGA	Tumor_KC_Diff	3744.75	7439.81		coRNA-RNA-plate8-056.CCTGAGAGCA	Collecting duct principal cells	7524.52	6637.89		AATGGAATCCGTCACT-1-2	Mature B cells	-823.421	1785.21
P1_Tumor_AAGGTTCAGTCTTGCA	Tumor_KC_Basal	3584.32	7371.57		coRNA-RNA-plate4-082.AGCAAGAACC	Collecting duct principal cells	7449.63	6607.78		GCACATAAGGGAGGCA-1-3	Mature B cells	-918.663	1747.83
P10_Tumor_TTTGTCATCACTATTC	LC	3846.7	7394.43		coRNA-RNA-plate6-050.CTGGTTGGTT	Distal convoluted tubule cells	7573.57	6616.43		TAAGCACAGGACAAGA-1-2	Ifit3-high B cells	-760.668	1757.39
P1_Tumor_AAACCTGAGTCAAGCG	Tumor_KC_Diff	3748.6	7325.75		coRNA-RNA-plate5-093.ACGTTGAATG	Collecting duct principal cells	7526.53	6584.11		TATATCCGTGCCGGTT-1-3	Mature B cells	-819.851	1716.03
P1_Tumor_AAGGCAGAGACTCGGA	Tumor_KC_Diff	3588.78	7695.23		coRNA-RNA-plate1-014.GCTCGAATCA	Renal pericytes	6765.67	8480.12		TTTAGTCCACAAGTGG-1-2	Mature B cells	-2127.72	516.021
P1_Tumor_AAGGCAGAGGCTCAGA	Tumor_KC_Diff	3724.77	7830.51		coRNA-RNA-plate2-032.ATCCATCAGG	Loop of Henle cells	6828.46	8541.47		TGGATCACAGTCAGTT-1-2	Mature B cells	-2048.38	593.454
P1_Tumor_AAGGTTCAGTCTTGCA	Tumor_KC_Basal	3626.27	7889.27		coRNA-RNA-plate4-072.ACGATAGACT	Proximal tubule S3 cells (type 1)	6782.1	8568.99		ACGTACACAACCACGC-1-1	Mature B cells	-2107.42	628.73
P10_Tumor_TTTGTCATCACTATTC	LC	4027.54	7459.17		coRNA-RNA-plate6-039.GCTCGAATCA	Proximal tubule S1/S2 cells	6967.23	8371.06		ATTACCTAGTGCTCGC-1-1	Mature B cells	-1874.04	379.138
P1_Tumor_AAACCTGAGTCAAGCG	Tumor_KC_Diff	3868.16	7871.88		coRNA-RNA-plate8-049.TGAGACTCTA	Proximal tubule S3 cells (type 1)	6893.59	8560.81		TGTCCCAGTCCACTCT-1-0	Mature B cells	-1966.31	618.117
P1_Tumor_AAGGCAGAGACTCGGA	Tumor_KC_Diff	3701.45	8109.82		coRNA-RNA-plate1-084.AGCAAGAACC	Loop of Henle cells	5853.75	7524.54		ACAAGCTTCGCCGTGA-1-3	CD8 T cells	-1704.96	1716.16
P1_Tumor_AAGGCAGAGGCTCAGA	Tumor_KC_Diff	3797.94	8128.77		coRNA-RNA-plate5-023.TGAGACTCTA	Loop of Henle cells	5900.88	7533.94		CTTCTCTGTAAGATAC-1-1	CD4 T cells	-1644	1728.17
P1_Tumor_AAGGTTCAGTCTTGCA	Tumor_KC_Basal	3769.43	7915.68		coRNA-RNA-plate3-086.GCCTGATATA	Loop of Henle cells	5887.7	7434.61		TGAACGTAGTGAGTGC-1-0	CD4 T cells	-1660.67	1603.63
P10_Tumor_TTTGTCATCACTATTC	LC	3980.38	8333.06		coRNA-RNA-plate2-013.GGCTGCCTTA	Loop of Henle cells	5984.15	7628.26		ATTCCATAGCTGCGAA-1-0	CD4 T cells	-1540.35	1846.54
P1_Tumor_AAACCTGAGTCAAGCG	Tumor_KC_Diff	3676.66	7953.68		coRNA-RNA-plate5-030.ATTAACTTAA	Loop of Henle cells	5842.45	7453.39		GTTAGACCACTTGACA-1-1	CD4 T cells	-1718.98	1627.23
P1_Tumor_AAGGCAGAGACTCGGA	Tumor_KC_Diff	3896.8	8484.15		coRNA-RNA-plate8-065.CTATTAACCA	Proximal tubule S1/S2 cells	6291.3	7389.88		ACCTACCTCCATTTAC-1-2	pDCs	-2536.42	1561.48
P1_Tumor_AAGGCAGAGGCTCAGA	Tumor_KC_Diff	3818.83	8536.98		coRNA-RNA-plate8-017.AATCGAACTC	Loop of Henle cells	6252.78	7416.14		GACTTCCAGAGTGTGC-1-3	pDCs	-2586.61	1595.55
P1_Tumor_AAGGTTCAGTCTTGCA	Tumor_KC_Basal	3911.68	8682.54		coRNA-RNA-plate8-090.CATGACTCAA	Endothelial cells	6296.88	7481.97		CCCTCTCAGGCCTGCT-1-2	Mature B cells	-2531.36	1676.74
P10_Tumor_TTTGTCATCACTATTC	LC	3698.87	8370.54		coRNA-RNA-plate6-018.CTCGGAGCAA	Stem cells (Kit+)	6198.98	7338.51		GATGATCAGCTTTCTT-1-2	pDCs	-2654.16	1496.41
P1_Tumor_AAACCTGAGTCAAGCG	Tumor_KC_Diff	3569.12	8670.17		coRNA-RNA-plate5-052.AGCGATCCGC	Proximal tubule S1/S2 cells	6139.25	7476.35		GACCCTTAGATCGCCC-1-2	pDCs	-2728.87	1670.71
P1_Tumor_AAGGCAGAGACTCGGA	Tumor_KC_Diff	3629.47	8895.83		coRNA-RNA-plate6-009.AGGTCTATGG	Proximal tubule S1/S2 cells	6382.45	3925.95		ATTGGGTAGCCGGAAT-1-2	CD8 T cells	-2251.1	2611.66
P1_Tumor_AAGGCAGAGGCTCAGA	Tumor_KC_Diff	3709.75	8961.56		coRNA-RNA-plate6-064.TCGGTAAGGC	Proximal tubule S3 cells (type 1)	6418.58	3956.16		TTTCACATCGGCATCG-1-1	Cycling B/T cells	-2205.47	2650.11
P1_Tumor_AAGGTTCAGTCTTGCA	Tumor_KC_Basal	3520.78	9003.69		coRNA-RNA-plate6-034.TTCTCTGAGA	Proximal tubule S1/S2 cells	6333.24	3976.07		AGTCACACATCTTAGG-1-3	Cycling B/T cells	-2312.32	2675.48
P10_Tumor_TTTGTCATCACTATTC	LC	3892.58	8988.32		coRNA-RNA-plate6-064.GCCTCAGCAT	Proximal tubule S1/S2 cells	6504.98	3968.99		CGGACACAGTGCCCGT-1-1	Tregs	-2095.04	2666.51
P1_Tumor_AAACCTGAGTCAAGCG	Tumor_KC_Diff	3779.76	8998.86		coRNA-RNA-plate8-069.AATCCGGTCA	Proximal tubule S3 cells (type 1)	6453.72	3975.08		TTCTAACAGGGCTTCC-1-1	CD8 T cells	-2159.19	2675.28
P2_Tumor_TAGAGCTAGGCTACGA	Tumor_KC_Diff	4072.66	3980.85		coRNA-RNA-plate6-067.CCTAAGCGGT	Proximal tubule S1/S2 cells	4894.61	8914.22		GTCCCATAGGCCCAAA-1-1	Ifit3-high B cells	-396.316	1792.11
P2_Tumor_CATCGAATCAGCAACT	Tumor_KC_Diff	4283.77	4418.34		coRNA-RNA-plate2-066.TTGATATGAA	Proximal tubule S1/S2 cells	5002.42	9132.98		TCGAAGTAGACCTGGA-1-3	Mature B cells	-303.832	2059.53
P1_Tumor_ATGAGGGTCGGCATCG	Tumor_KC_Diff	3890.71	4300.54		coRNA-RNA-plate5-034.AGCGTCGTAT	Endothelial cells	4821.91	9079.01		TGAGGAGTCTAGTGAC-1-2	Mature B cells	-487.933	1999.05
P2_Tumor_GGTATTGCATCACGTA	Tumor_KC_Diff	4063.09	4341.88		coRNA-RNA-plate8-055.GATCCAGCGT	Proximal tubule S3 cells (type 1)	4900.95	9098.06		TCACGCTAGTATGAAC-1-0	Mature B cells	-390.925	2021.37
P4_Tumor_CGAATGTGTTCGTGAT	Keratinocyte	3702.06	4711.45		coRNA-RNA-plate8-005.TCTCTCATCC	Proximal tubule S3 cells (type 1)	4730.89	9247.35		GCCAGTGGTGTTGACT-1-3	Mature B cells	-607.398	2212.45
P4_Tumor_GGAACTTTCGTACCGG	Keratinocyte	3976.06	4911.95		coRNA-RNA-plate7-011.GCGGCCAATC	Proximal tubule S1/S2 cells	5699.67	3909.71		AGGATCTGTGGATACG-1-1	NK cells	-2577.05	3502.39
P1_Tumor_AGTGAGGTCCGTTGCT	Tumor_KC_Cyc	3901.92	5001.07		coRNA-RNA-plate5-020.AATCCGGTCA	Proximal tubule S1/S2 cells	5667.18	3951.9		TCGTCCATCCGCACTT-1-2	Migratory DCs	-2616.23	3555.93
P4_Tumor_CAGAGAGAGTAGCCGA	Keratinocyte	4048.86	4843.73		coRNA-RNA-plate5-030.AATCCGGTCA	Proximal tubule S3 cells (type 1)	5735.13	3876.78		CTGATCCAGAAGCCAC-1-1	NK cells	-2530.81	3459.88
P4_Tumor_TATTACCGTTAGGGTG	Keratinocyte	3832.41	4934.88		coRNA-RNA-plate1-031.CCATCGGACC	Proximal tubule S1/S2 cells	5633.36	3918.85		TCATGCCTCTCGCTTG-1-1	CD4 T cells	-2659.88	3513.17
P10_Tumor_ATGAGGGAGAGCTATA	Tumor_KC_Diff	4104.29	4958.24		coRNA-RNA-plate8-004.GACCAATGCG	Proximal tubule S1/S2 cells	5760	3930.95		TTCCGTGAGGCAGCTA-1-2	CD8 T cells	-2500.62	3529.24
P1_Tumor_TCTGAGACACCACCAG	Pilosebaceous	3903.13	5081.57		coRNA-RNA-plate5-005.ATCCATCAGG	Distal convoluted tubule cells	7648.93	7524.45		TTTGGTTTCGAAATCC-1-3	Mature B cells	-3045.53	3529.09
P7_Tumor_CATGACACATTCCTGC	Keratinocyte	4346.11	5006.87		coRNA-RNA-plate2-066.GATTCCGGAA	Distal convoluted tubule cells	7853	7485.28		TTTGTTGAGAAGAGCA-1-3	CD8 T cells	-2791.29	3480
P4_Tumor_GCTGCGAAGGACTGGT	Keratinocyte	3974.51	5308.92		coRNA-RNA-plate1-011.ACTCCGCCAA	Distal convoluted tubule cells	7680.89	7642.83		TTTGTTGAGGAACGCT-1-3	Mature B cells	-3005.23	3676.77
P4_Tumor_CGGAGTCTCGCTAGCG	Keratinocyte	4034.57	5232.24		coRNA-RNA-plate5-046.AGCAAGAACC	Distal convoluted tubule cells	7706.58	7598.28		TTTGTTGTCTGCGGGT-1-3	CD8 T cells	-2973.09	3620.21
P2_Tumor_GTCGGGTCAGCATGAG	Keratinocyte	3925.06	5201.83		coRNA-RNA-plate5-032.ACTGGTAGAT	Distal convoluted tubule cells	7659.95	7582.74		AAACCCAAGCAGAAAG-1-0	Tregs	-3033.23	3601.6
P2_Tumor_CAGAGAGGTAGCGTCC	Keratinocyte	3796.92	5806.6		coRNA-RNA-plate2-073.AATCGAACTC	Collecting duct principal cells	7466.5	7195.08		CTCGAGGAGACATAAC-1-2	CD8 T cells	-1680.68	1145.64
P8_Tumor_GCTCCTAGTTCTGTTT	Keratinocyte	3973.85	5454.38		coRNA-RNA-plate6-064.AGGTCTATGG	Stem cells (Kit+)	7547.54	7032.64		CTTCAATGTCCGAAGA-1-2	CD8 T cells	-1579.13	941.36
P8_Tumor_CGTCACTTCAGGTAAA	Keratinocyte	4094.74	5469.76		coRNA-RNA-plate4-067.AATTGAGAGA	Collecting duct principal cells	7603.86	7037.44		GGGACCTGTCTGCAAT-1-1	CD4 T cells	-1507.93	946.265
P8_Tumor_AGAGTGGAGCCAGAAC	Keratinocyte	3792.57	5354.34		coRNA-RNA-plate8-003.CTTCATTAGA	Renal pericytes	7464.37	6986.54		GGAGCAACACAGAAGC-1-0	CD8 T cells	-1683.29	883.736
P4_Tumor_GCGCAGTAGTGGAGAA	Keratinocyte	4099.45	5551.44		coRNA-RNA-plate5-086.GGCGGTTGAC	Collecting duct intercalated cells	7606.24	7080.06		TCGACGGCAGAGGCTA-1-3	CD8 T cells	-1504.81	1002.54
P8_Tumor_TTGTAGGCAAGGACAC	Keratinocyte	3969.01	6110.67		coRNA-RNA-plate2-060.CATGACTCAA	Proximal tubule S3 cells (type 1)	3904.21	6777.49		TTTGGTTTCGAAATCC-1-3	Mature B cells	-2587.52	2912.51
P8_Tumor_GGATTACCACAGGAGT	Keratinocyte	3816.43	5849.64		coRNA-RNA-plate2-054.CTTCATTAGA	Proximal tubule S3 cells (type 1)	3833.99	6656.82		TTTGTTGAGAAGAGCA-1-3	CD8 T cells	-2669.68	2752.8
P8_Tumor_AGCTTGAGTACTTCTT	Keratinocyte	3909.37	5985.13		coRNA-RNA-plate8-063.GCCTGATATA	Proximal tubule S1/S2 cells	3874.01	6720.27		TTTGTTGAGGAACGCT-1-3	Mature B cells	-2620.4	2832.49
P8_Tumor_TGACTTTCAGTGACAG	Keratinocyte	3985.11	5890.26		coRNA-RNA-plate1-019.ACTCGACGCC	Proximal tubule S1/S2 cells	3911.46	6672.06		TTTGTTGTCTGCGGGT-1-3	CD8 T cells	-2572.92	2769.3
P8_Tumor_AAGCCGCAGTCGTTTG	Keratinocyte	3991.7	5957.83		coRNA-RNA-plate5-021.GCGGAGTCGA	Proximal tubule S1/S2 cells	3916.52	6709.5		AAACCCAAGCAGAAAG-1-0	Tregs	-2564.67	2820.22
P4_Tumor_GGCTGGTGTGTAATGA	Keratinocyte	3883.23	6238.81		coRNA-RNA-plate5-045.AGGTCTATGG	Renal pericytes	4070.31	6769.24		CTGCATCTCCGTAGGC-1-0	CD8 T cells	-2040.59	1982.61
P2_Tumor_ATAGACCAGACAGAGA	Tcell	4028.29	6231.28		coRNA-RNA-plate5-056.GTAGTTGGAT	Podocyte	4137.31	6766.07		GATTCGACACAGGATG-1-1	CD4 T cells	-1956.29	1979.24
P6_Tumor_GTACGTACAACTGGCC	Tcell	3807.16	6315.62		coRNA-RNA-plate5-054.CCGCGCAGGT	Renal pericytes	4035.82	6808.56		GAACTGTGTACAAGTA-1-3	CD4 T cells	-2084.59	2033.13
P9_Tumor_GTAACTGTCCGATATG	Tcell	3962.97	6705.2		coRNA-RNA-plate5-086.AATCCGGTCA	Renal pericytes	4107.14	6984.34		TGAGTCAAGTCCTGTA-1-2	CD4 T cells	-1994.44	2252.92
P8_Tumor_CCGTGGATCATCTGCC	Keratinocyte	3880.65	6507.43		coRNA-RNA-plate5-041.TAGCCAGCAA	Renal pericytes	4069.24	6893.35		ATTCCTAAGCCATCCG-1-2	CD8 T cells	-2042.04	2139.37
P7_Tumor_GCTTCCAGTCAGAGGT	PDC	4099.97	6591.87		coRNA-RNA-plate7-037.CCAGGCTCTT	Proximal tubule S3 cells (type 1)	6370.21	5315.65		GAGATGGGTTCATCGA-1-1	CD8 T cells	-1411.5	1942.72
P6_Tumor_GACGGCTCAGCAGTTT	B Cell	4119.61	6595.88		coRNA-RNA-plate6-072.AGGCCGGTAA	Distal convoluted tubule cells	6385.13	5318.25		TCCAGAAAGTGGGAAA-1-2	CD8 T cells	-1383.28	1948.7
P3_Tumor_GCTGCAGGTGCAGGTA	B Cell	3594.21	6863.94		coRNA-RNA-plate5-031.GGCTATTCGA	Collecting duct principal cells	6141.11	5440.95		CCTCAGTGTTGTTTGG-1-0	CD8 T cells	-1695.64	2101.75
P5_Tumor_ATTATCCCAGTATCTG	B Cell	3731.7	6840.28		coRNA-RNA-plate1-076.TGCCTAACTT	Loop of Henle cells	6203.86	5430.09		AGAAGTATCGGAGCAA-1-3	CD8 T cells	-1615.87	2088.07
P2_Tumor_GACCAATAGGCCGAAT	PDC	3892.32	7022.67		coRNA-RNA-plate2-061.AAGCATCCTA	Proximal tubule S3 cells (type 2)	6277.81	5513.79		CACCGTTAGCATTTGC-1-1	CD4 T cells	-1522.9	2193.49
P6_Tumor_GCACTCTGTTCCTCCA	Mac	4154.17	7091.04		coRNA-RNA-plate3-055.GGCATCTACC	Loop of Henle cells	5497.76	7639.96		TTTGGTTTCGAAATCC-1-3	Mature B cells	-2995.32	2784.99
P4_Tumor_ACTTGTTGTACGACCC	CD1C	3888.21	6975.99		coRNA-RNA-plate3-055.CGAATCTCCT	Proximal tubule S1/S2 cells	5374.45	7586.89		TTTGTTGAGAAGAGCA-1-3	CD8 T cells	-3148.9	2717.9
P8_Tumor_CGCGGTAGTAATCGTC	Mac	3923.41	7105.14		coRNA-RNA-plate3-055.ATATGCCATC	Medullary collecting duct聽cells	5390.06	7644.2		TTTGTTGAGGAACGCT-1-3	Mature B cells	-3129.02	2789.85
P2_Tumor_TGTCCCAGTCTCCATC	Mac	3938.92	7196.7		coRNA-RNA-plate6-034.ACTCCGCCAA	Medullary collecting duct聽cells	5397.49	7689.59		TTTGTTGTCTGCGGGT-1-3	CD8 T cells	-3119.1	2848.41
P7_Tumor_GCATACATCGTGGGAA	Mac	4079.85	7213.24		coRNA-RNA-plate1-037.CGTAAGGAGT	Renal pericytes	5462.24	7695.61		AAACCCAAGCAGAAAG-1-0	Tregs	-3038.5	2854.71
P9_Tumor_CGTCTACCACAGGCCT	Mac	3868.68	7354.93		coRNA-RNA-plate2-081.TCTGACGAGG	Distal convoluted tubule cells	4207.18	5530.99		AGCTTCCCAGTCGTTA-1-3	Mature B cells	-2112.14	3282.18
P2_Tumor_GATTCAGCAGTCTTCC	Mac	4190.21	7468.38		coRNA-RNA-plate1-017.GGCATCTACC	Distal convoluted tubule cells	4354.94	5583.36		GTTATGGCAATTCTCT-1-3	Mature B cells	-1927.92	3347.36
P4_Tumor_TGACGGCTCTGCTGCT	Mac	3885.63	7494.27		coRNA-RNA-plate3-080.CATGACTCAA	Distal convoluted tubule cells	4214.84	5595.44		AGAGCCCAGAGGCTGT-1-1	Ifit3-high B cells	-2102.43	3362.8
P6_Tumor_GTATTCTTCCCTGACT	Mac	3705.77	7500.27		coRNA-RNA-plate7-003.CTGGTTGGTT	Distal convoluted tubule cells	4132.39	5598.15		GATAGCTCAGGGAGAG-1-2	GD T cells	-2205.2	3365.59
P4_Tumor_AAGCCGCGTTCCGTCT	Mac	3911.74	7666.46		coRNA-RNA-plate3-008.GGCGGTTGAC	Loop of Henle cells	4226.84	5674.18		CAGATTGGTCTACAGT-1-1	cDC1s	-2087.47	3460.56
P9_Tumor_CCTATTACAGGGTACA	Mac	4089.09	7963.73		coRNA-RNA-plate1-025.AAGTACGTTA	Loop of Henle cells	7598.81	8266.77		AATGACCTCTTCTCAA-1-1	CD4 T cells	-2681.54	3103.03
P7_Tumor_ACGCCAGGTTACGACT	Mac	4136.92	8040.01		coRNA-RNA-plate8-023.ATGAGTTCTC	Proximal tubule S3 cells (type 1)	7617.33	8308.23		ACCATTTGTACAAAGT-1-2	CD8 T cells	-2658.72	3158.55
P6_Tumor_CTCAGAAAGGGTGTGT	Mac	3983.91	8009.67		coRNA-RNA-plate4-079.TTCTATAGAG	Proximal tubule S1/S2 cells	7550.82	8293.62		TCGTGCTGTGTGTCCG-1-0	Tregs	-2742.44	3139.98
P2_Tumor_GAAACTCAGCTTCGCG	Mac	3956.35	7912.43		coRNA-RNA-plate8-021.GAATGAGGAG	Proximal tubule S1/S2 cells	7538.29	8247.35		TAGCACAGTTGGATCT-1-0	Cycling B/T cells	-2757.59	3080.54
P6_Tumor_TGAAAGACATCTCCCA	Mac	3946.79	7801.82		coRNA-RNA-plate2-015.ATGAGTTCTC	Proximal tubule S1/S2 cells	7534.2	8196.46		TTCCGGTAGGGACCAT-1-3	GD T cells	-2762.63	3016.42
P1_Tumor_AAGGCAGAGACTCGGA	Tumor_KC_Diff	4027.74	8227.29		coRNA-RNA-plate6-043.GCTCGAATCA	Loop of Henle cells	7650.59	5218.17		TTAGGGTGTAGAAACT-1-3	Mature B cells	-2923.06	939.876
P1_Tumor_AAGGCAGAGGCTCAGA	Tumor_KC_Diff	4113.09	8337.06		coRNA-RNA-plate8-029.ATATGCCATC	Endothelial cells	7691.34	5267.24		TGTACAGCAAGACCTT-1-1	Mature B cells	-2871.37	1001.83
P1_Tumor_AAGGTTCAGTCTTGCA	Tumor_KC_Basal	3999.97	8438.54		coRNA-RNA-plate3-023.TGGCATAACG	Loop of Henle cells	7640.43	5312.05		AGAAGCGGTTAGTTCG-1-2	Mature B cells	-2935.34	1057.86
P10_Tumor_TTTGTCATCACTATTC	LC	4085.24	8134.07		coRNA-RNA-plate5-076.CGTATTGAGA	Collecting duct principal cells	7678.69	5173.21		CCTTTGGAGTTGGGAC-1-2	Mature B cells	-2887.04	882.792
P1_Tumor_AAACCTGAGTCAAGCG	Tumor_KC_Diff	3947.69	8517.35		coRNA-RNA-plate7-031.AAGCATCCTA	Medullary collecting duct聽cells	7614.64	5350.9		CATGCCTCACTGGACC-1-1	Mature B cells	-2968.96	1108.27
P1_Tumor_AAGGCAGAGACTCGGA	Tumor_KC_Diff	3730.62	8836.16		coRNA-RNA-plate1-083.GGCTATTCGA	Proximal tubule S1/S2 cells	3929.49	7453.3		GTCCTCATCCTCACTG-1-1	Mature B cells	-2915.3	1354.29
P1_Tumor_AAGGCAGAGGCTCAGA	Tumor_KC_Diff	3646.71	8623.4		coRNA-RNA-plate4-070.CTTCATTAGA	Proximal tubule S1/S2 cells	3890.22	7354.82		CCCTCAACAGGTGACA-1-2	Mature B cells	-2963.85	1231.48
P1_Tumor_AAGGTTCAGTCTTGCA	Tumor_KC_Basal	3991.82	8525.23		coRNA-RNA-plate7-013.GCCTGATATA	Proximal tubule S3 cells (type 1)	4050	7311.3		GAATCACTCCATTGTT-1-2	Mature B cells	-2764.07	1176.24
P10_Tumor_TTTGTCATCACTATTC	LC	3838.08	8556.47		coRNA-RNA-plate4-092.CTATTAACCA	Proximal tubule S3 cells (type 1)	3978.85	7324.11		TTACGTTCAACCAATC-1-2	Mature B cells	-2853.34	1192.3
P1_Tumor_AAACCTGAGTCAAGCG	Tumor_KC_Diff	4234.42	8802.27		coRNA-RNA-plate3-025.TGCCTAACTT	Proximal tubule S1/S2 cells	4161.63	7437.72		CGTAGTAGTTATTCTC-1-1	Mature B cells	-2624.46	1334.68
P1_Tumor_AAGGCAGAGACTCGGA	Tumor_KC_Diff	4070.25	9134.64		coRNA-RNA-plate2-052.TCGGTAAGGC	Collecting duct principal cells	5820.22	3465.75		TTTGGTTTCGAAATCC-1-3	Mature B cells	-3113.63	3556.07
P1_Tumor_AAGGCAGAGGCTCAGA	Tumor_KC_Diff	3931.23	8923.24		coRNA-RNA-plate8-011.AAGCATCCTA	Collecting duct principal cells	5765.85	3386.59		TTTGTTGAGAAGAGCA-1-3	CD8 T cells	-3193.98	3433.74
P1_Tumor_AAGGTTCAGTCTTGCA	Tumor_KC_Basal	3940.89	9054.44		coRNA-RNA-plate4-078.ACGCTTCTCT	Renal pericytes	5757.26	3441.33		TTTGTTGAGGAACGCT-1-3	Mature B cells	-3188.44	3509.97
P10_Tumor_TTTGTCATCACTATTC	LC	4109.4	9341		coRNA-RNA-plate3-079.GCCTCAGCAT	Medullary collecting duct聽cells	5837.58	3561.12		TTTGTTGTCTGCGGGT-1-3	CD8 T cells	-3092.71	3675.77
P1_Tumor_AAACCTGAGTCAAGCG	Tumor_KC_Diff	4209.96	9294.57		coRNA-RNA-plate3-079.GGCGGTTGAC	Proximal tubule S3 cells (type 1)	5885.06	3538.72		AAACCCAAGCAGAAAG-1-0	Tregs	-3032.14	3647.02
P1_Tumor_AAGGCAGAGACTCGGA	Tumor_KC_Diff	4091.05	4030.54		coRNA-RNA-plate7-034.GTAGATCGTT	Proximal tubule S3 cells (type 2)	4891.58	8186.86		TCGATTTAGAGCTGCA-1-3	Mature B cells	-512.89	431.711
P1_Tumor_AAGGCAGAGGCTCAGA	Tumor_KC_Diff	4292.58	4229.27		coRNA-RNA-plate2-015.GCCTGATATA	Proximal tubule S3 cells (type 2)	4989.7	8303.77		ATCACAGCACTACCCT-1-0	Mature B cells	-389.436	580.227
P1_Tumor_AAGGTTCAGTCTTGCA	Tumor_KC_Basal	3920.38	4224.45		coRNA-RNA-plate4-033.AAGTACGTTA	Proximal tubule S3 cells (type 2)	4815.13	8292.89		TGTCAGATCGTGGTAT-1-2	Mature B cells	-608.092	565.258
P10_Tumor_TTTGTCATCACTATTC	LC	4304.2	4147.77		coRNA-RNA-plate2-038.TCTATCGGTA	Proximal tubule S3 cells (type 2)	4996.44	8261.41		CTCCCTCCATTCTTCA-1-3	Mature B cells	-380.472	524.318
P1_Tumor_AAACCTGAGTCAAGCG	Tumor_KC_Diff	4172.75	4031.99		coRNA-RNA-plate7-021.TGGCAGAAGT	Proximal tubule S3 cells (type 2)	4930.15	8215.54		AGCGATTAGATTGCGG-1-3	Mature B cells	-463.007	468.885
P7_Tumor_CCTCAGTTCACTCCTG	Tumor_KC_Diff	3954.05	4675.38		coRNA-RNA-plate8-096.TTCTCTGAGA	Proximal tubule S3 cells (type 1)	5812.02	5452.2		TATCGCCAGGTAGACC-1-3	Mature B cells	-1958.06	625.378
P8_Tumor_ATCATGGCAAGAAAGG	Keratinocyte	4123.52	4518.59		coRNA-RNA-plate8-096.GCTCGAATCA	Proximal tubule S3 cells (type 2)	5889.38	5380.21		TGTAACGTCGCCTTGT-1-0	Mature B cells	-1860.96	534.093
P4_Tumor_ACGTCAATCCTGCAGG	Keratinocyte	4432.46	4657.68		coRNA-RNA-plate8-096.GACCAATGCG	Proximal tubule S1/S2 cells	6031.71	5444.3		TTACCGCGTTGAAGTA-1-1	Mature B cells	-1681.61	615.186
P10_Tumor_AATCCAGTCTCACATT	Tumor_KC_Diff	4230.03	4577.25		coRNA-RNA-plate8-096.AATACCAGTT	Proximal tubule S1/S2 cells	5938.86	5407.51		GACGTTACACCTCAGG-1-2	Mature B cells	-1797.98	569.077
P1_Tumor_ATCATGGAGACCTTTG	Tumor_KC_Basal	4400.34	4813.41		coRNA-RNA-plate1-001.CATGACTCAA	Loop of Henle cells	6016.87	5515.54		TTCTAACTCATTTCCA-1-0	Mature B cells	-1700.01	705.216
P8_Tumor_TGGTTCCTCAATCACG	Keratinocyte	4314.13	5042.03		coRNA-RNA-plate5-085.CCATCGGACC	Proximal tubule S3 cells (type 2)	6591.22	5317.04		TATGTTCAGAAACTCA-1-1	CD8 T cells	-966.557	1639.37
P8_Tumor_CCGTGGATCCCTAATT	Keratinocyte	3858.02	4972.82		coRNA-RNA-plate5-039.TAGAATAGCC	Proximal tubule S3 cells (type 2)	6386.49	5288.69		TACGCTCTCTCGTTTA-1-0	CD8 T cells	-1223.6	1603.92
P8_Tumor_CGTGTCTCACGGTGTC	Keratinocyte	4165.3	4963.88		coRNA-RNA-plate4-001.AGGCCGGTAA	Stem cells (Kit+)	6529.35	5283.8		ACTTATCCAAGTGTCT-1-0	CD8 T cells	-1043.6	1597.25
P1_Tumor_GTCAAGTTCTTGTACT	Tumor_KC_Diff	4315.6	4542.19		coRNA-RNA-plate6-083.ACTCTACTGG	Proximal tubule S3 cells (type 2)	6597.55	5090.45		TCGGGCAGTATTTCCT-1-1	CD8 T cells	-958.787	1354.73
P10_Tumor_ACCAGTATCGGAATCT	Tumor_KC_Diff	4077.13	4999.4		coRNA-RNA-plate2-008.TCTATCGGTA	Proximal tubule S3 cells (type 2)	6485.96	5301.61		TGTCCACCAAGAAACT-1-0	CD8 T cells	-1099.8	1620.64
P4_Tumor_AAGGTTCCAGTCACTA	Pilosebaceous	4100.07	5144.22		coRNA-RNA-plate1-037.ACCAGTATAA	Proximal tubule S3 cells (type 1)	6705.4	5301.46		GACTCAACATGAAAGT-1-0	CD8 T cells	-1868.01	732.252
P8_Tumor_TCAGGTAAGTGAACGC	Keratinocyte	4311.22	5433.13		coRNA-RNA-plate8-059.ACCAGTATAA	Proximal tubule S3 cells (type 1)	6798.74	5438.96		GGGCCATGTGTTCCAA-1-2	CD8 T cells	-1752.22	907.767
P10_Tumor_GATCAGTTCACCACCT	Tumor_KC_Diff	4026.79	5404.59		coRNA-RNA-plate1-023.AATCCGGTCA	Proximal tubule S3 cells (type 1)	6671.67	5421.58		TCTACCGGTCGAAACG-1-0	CD4 T cells	-1910.25	883.124
P10_Tumor_TCATTACTCGTGACAT	Tumor_KC_Diff	4298.88	5328.37		coRNA-RNA-plate6-094.CATGACTCAA	Proximal tubule S3 cells (type 2)	6799.39	5380.59		TCACGGGGTCGGTGAA-1-2	CD8 T cells	-1748.19	828.121
P6_Tumor_CGACCTTAGACGCACA	Tumor_KC_Diff	4277.6	5366.9		coRNA-RNA-plate2-011.ATCTAGGTTC	Proximal tubule S1/S2 cells	6784.59	5403.41		TCCTTCTGTGGGCTCT-1-2	CD4 T cells	-1770.17	860.005
P8_Tumor_TCATTTGTCAGCTGGC	Keratinocyte	4116.14	5581.78		coRNA-RNA-plate3-072.CTTCATTAGA	Proximal tubule S1/S2 cells	3878.87	8063.73		CACAACACACTGTGTA-1-1	Ifit3-high B cells	-3222.27	1975.23
P8_Tumor_TCAATCTTCCTCCTAG	Keratinocyte	4166.3	5787.51		coRNA-RNA-plate1-055.AGGACTGCGA	Proximal tubule S3 cells (type 1)	3902.58	8158.24		GGTGTTATCTACACAG-1-2	Ifit3-high B cells	-3192.28	2094.38
P4_Tumor_TCGTAGATCCCTTGCA	Keratinocyte	4309.19	5740.03		coRNA-RNA-plate4-038.GGCTGCCTTA	Proximal tubule S1/S2 cells	3968.04	8136.46		CTTTCAACACCCAACG-1-2	Mature B cells	-3110.53	2066.42
P9_Tumor_AGCGTCGTCAGGCCCA	Tumor_KC_Diff	4246.56	5611.4		coRNA-RNA-plate4-083.CCTGCATCAA	Proximal tubule S1/S2 cells	3939.17	8077.21		CGCAGGTAGGTTACCT-1-3	Ifit3-high B cells	-3146.31	1992.13
P8_Tumor_CATCCACCAGTCAGCC	Keratinocyte	4056.24	5739.26		coRNA-RNA-plate4-025.CGAAGGCATG	Proximal tubule S3 cells (type 1)	3851.13	8135.67		CGTAGTACATCTCAAG-1-2	Ifit3-high B cells	-3257.61	2065.63
P4_Tumor_GCGCAACCACTTGGAT	CD1C	4004.78	6285.39		coRNA-RNA-plate6-015.CTGGTTGGTT	Distal convoluted tubule cells	7356.83	4261.72		CAACGGCCAATCGCCG-1-0	CD8 T cells	-2743.07	3338.3
P4_Tumor_GAAACTCCATGCAATC	Mac	4242.88	6214.55		coRNA-RNA-plate3-080.TGGCAGAAGT	Endothelial cells	7467.38	4230.65		GTATTGGGTCTGATCA-1-2	CD4 T cells	-2603.25	3300.02
P9_Tumor_ATCCACCCAGCTCGAC	Mac	4215.35	6466.76		coRNA-RNA-plate7-047.ACCAGTATAA	Loop of Henle cells	7453.57	4345.31		CTATCTATCTACAGGT-1-2	Tregs	-2621.43	3442.8
P2_Tumor_AGGTCATAGTTGCAGG	Mac	4093.42	5829.7		coRNA-RNA-plate2-057.ACTGGTAGAT	Loop of Henle cells	7397.46	4052.26		AGGAAATAGCTCTATG-1-2	Tregs	-2691.74	3075.51
P5_Tumor_CGTAGGCCACAGACAG	CD1C	4185.69	6142.95		coRNA-RNA-plate6-022.CGCCAGGCAT	Loop of Henle cells	7438.74	4194.97		TGGGATTAGCGATCGA-1-1	Tregs	-2640.62	3253.4
P5_Tumor_ATTCTACAGCAATATG	Mac	4099.45	6406.15		coRNA-RNA-plate5-077.GACCAATGCG	Proximal tubule S3 cells (type 1)	6216.81	8082.57		GGGTCTGGTCAACACT-1-1	Mature B cells	-1150.51	2254.16
P8_Tumor_ACTTTCAGTACCGCTG	Mac	4100.56	6585.8		coRNA-RNA-plate7-041.AATCCGGTCA	Proximal tubule S3 cells (type 1)	6215.91	8165.38		TCACTATCATAGGAGC-1-2	Mature B cells	-1152.53	2358.49
P8_Tumor_TCATTTGGTTCACCTC	CLEC9A	4090.78	6921.75		coRNA-RNA-plate8-051.CCTAAGCGGT	Proximal tubule S3 cells (type 2)	6211.49	8320.14		GGATGTTCAATCTAGC-1-2	Mature B cells	-1158.18	2552.67
P10_Tumor_ATTACTCTCGCTGATA	Mac	4010.99	6443.17		coRNA-RNA-plate3-053.GGACGACGCA	Proximal tubule S1/S2 cells	6173.43	8100.59		ATTCGTTTCATACGGT-1-0	Ifit3-high B cells	-1206.9	2277.64
P7_Tumor_ATCACGAGTTATTCTC	Mac	3821.39	6596.26		coRNA-RNA-plate2-035.TTCGCTGCCT	Proximal tubule S3 cells (type 1)	6087.52	8170.37		AAAGGGCCAGATCATC-1-0	Mature B cells	-1313.69	2364.77
P10_Tumor_GCATGCGAGGGAGTAA	B Cell	3862.02	6887.02		coRNA-RNA-plate3-055.CGAATCTCCT	Proximal tubule S1/S2 cells	5834.9	7395.78		CCCTTAGGTACATACC-1-2	NK cells	-2589.25	1867.2
P10_Tumor_TGGCTGGGTAAAGTCA	B Cell	4124.49	6861.1		coRNA-RNA-plate3-055.CTCGGAGCAA	Distal convoluted tubule cells	5954.78	7383.91		TTAATCCTCCGATGCG-1-2	CD8 T cells	-2438.53	1852.23
P6_Tumor_CTTAGGATCGTTGCCT	B Cell	4430.02	7119.86		coRNA-RNA-plate3-055.ATATGCCATC	Medullary collecting duct聽cells	6095.35	7502.01		CTATCCGGTTCCTAAG-1-0	CD8 T cells	-2261.94	2002.71
P6_Tumor_CTGAAACCAAGGGTCA	B Cell	4365.12	6834.88		coRNA-RNA-plate3-055.GGCTGCCTTA	Collecting duct principal cells	6065.03	7372.02		ACAGGGAAGCTGTTCA-1-2	CD4 T cells	-2299.48	1837.11
P10_Tumor_GAGCAGAAGACTAAGT	B Cell	4334.75	7041.89		coRNA-RNA-plate4-026.CATGACTCAA	Loop of Henle cells	6050.79	7466.4		TTTGATCTCCTTCGAC-1-1	CD4 T cells	-2317.11	1955.59
P1_Tumor_AAGGCAGAGACTCGGA	Tumor_KC_Diff	4292.52	7519.2		coRNA-RNA-plate3-030.AAGTACGTTA	Proximal tubule S1/S2 cells	6285.94	9165.86		TCTTCCTGTCTCCTGT-1-1	Mature B cells	-1546.78	3640.27
P1_Tumor_AAGGCAGAGGCTCAGA	Tumor_KC_Diff	4039.66	7299.47		coRNA-RNA-plate2-031.CCTATCATAA	Proximal tubule S1/S2 cells	6180.17	9080.79		CCTCTAGAGTCATCGT-1-1	Ifit3-high B cells	-1692.12	3513.31
P1_Tumor_AAGGTTCAGTCTTGCA	Tumor_KC_Basal	4306.46	6964.31		coRNA-RNA-plate2-095.GTAGATCGTT	Proximal tubule S1/S2 cells	6302.6	8926.38		CTATCTACATGTGGTT-1-1	Mature B cells	-1538.2	3319.21
P10_Tumor_TTTGTCATCACTATTC	LC	4404.58	7446.12		coRNA-RNA-plate1-062.GGACGACGCA	Proximal tubule S1/S2 cells	6347.76	9148.36		TGAGGTTTCAAAGGAT-1-2	Mature B cells	-1480.7	3597.78
P1_Tumor_AAACCTGAGTCAAGCG	Tumor_KC_Diff	4169.96	7396.73		coRNA-RNA-plate2-044.TGGCATAACG	Proximal tubule S1/S2 cells	6236.62	9123.04		AACAAGATCGATGCTA-1-1	Mature B cells	-1617.26	3569.33
P1_Tumor_AAGGCAGAGACTCGGA	Tumor_KC_Diff	3988.94	7703.66		coRNA-RNA-plate8-096.TTCTCTGAGA	Proximal tubule S3 cells (type 1)	5824.53	7041.28		GAAGAATGTCGCGTTG-1-2	Cycling B/T cells	-818.688	345.92
P1_Tumor_AAGGCAGAGGCTCAGA	Tumor_KC_Diff	4327.38	7966.21		coRNA-RNA-plate8-096.GCTCGAATCA	Proximal tubule S3 cells (type 2)	5981.9	7163.55		GCCCGAACAACAGTGG-1-3	Mature B cells	-619.591	500.779
P1_Tumor_AAGGTTCAGTCTTGCA	Tumor_KC_Basal	4566.89	7759.49		coRNA-RNA-plate8-096.GACCAATGCG	Proximal tubule S1/S2 cells	6092.24	7068.92		ATCGTAGCAGGTATGG-1-3	Mature B cells	-481.067	381.489
P10_Tumor_TTTGTCATCACTATTC	LC	4079.4	7684.17		coRNA-RNA-plate8-096.AATACCAGTT	Proximal tubule S1/S2 cells	5870.07	7033.75		CGCATAAGTATGTCTG-1-2	Mature B cells	-759.273	336.605
P1_Tumor_AAACCTGAGTCAAGCG	Tumor_KC_Diff	4011.38	7782.38		coRNA-RNA-plate1-001.CATGACTCAA	Loop of Henle cells	5836.12	7082.07		AAGCATCAGAAATTCG-1-1	Mature B cells	-802.807	399.817
P5_Tumor_CAGCGACAGCCACTAT	Tcell	4214.5	8168.74		coRNA-RNA-plate5-069.CCAGGCTCTT	Proximal tubule S3 cells (type 1)	6281.19	5277.52		TTTGGTTTCGAAATCC-1-3	Mature B cells	-3219.86	3424.34
P7_Tumor_AGTGAGGAGGCGACAT	Mac	4318.51	8136.05		coRNA-RNA-plate5-017.CCAGGCTCTT	Proximal tubule S1/S2 cells	6334.02	5262.27		TTTGTTGAGAAGAGCA-1-3	CD8 T cells	-3153.01	3404.97
P6_Tumor_CGCTTCACACAGTCGC	Mac	4116.32	8081.17		coRNA-RNA-plate7-018.CGTCTATGAA	Proximal tubule S3 cells (type 1)	6231.72	5238.45		TTTGTTGAGGAACGCT-1-3	Mature B cells	-3281.7	3375.23
P6_Tumor_TAAGAGAGTGACTACT	Mac	3922.85	7932.83		coRNA-RNA-plate7-087.CGCCAGGCAT	Proximal tubule S3 cells (type 1)	6142.88	5170.3		TTTGTTGTCTGCGGGT-1-3	CD8 T cells	-3392.45	3290.09
P6_Tumor_TCATTACGTCTCTTAT	Mac	3991.28	8365.79		coRNA-RNA-plate8-018.GCTCGAATCA	Proximal tubule S3 cells (type 1)	6174.28	5369.46		AAACCCAAGCAGAAAG-1-0	Tregs	-3353.14	3538.94
P1_Tumor_AAGGCAGAGACTCGGA	Tumor_KC_Diff	4313.11	8788.06		coRNA-RNA-plate4-057.AGGCCGGTAA	Endothelial cells	6866.06	8012.78		GACGCTGCATACTGTG-1-2	Mature B cells	-1294.2	3467.14
P1_Tumor_AAGGCAGAGGCTCAGA	Tumor_KC_Diff	3967.11	8280.18		coRNA-RNA-plate5-094.ATTAACTTAA	Loop of Henle cells	6705.96	7778.94		TCACGGGAGTCCTGCG-1-3	cDC2s	-1472.4	3225.36
P1_Tumor_AAGGTTCAGTCTTGCA	Tumor_KC_Basal	4068.36	8603.04		coRNA-RNA-plate4-010.GTAGATGCGC	Loop of Henle cells	6752.52	7927.23		CATGAGTGTTTCAGAC-1-2	Mature B cells	-1414.16	3411.01
P10_Tumor_TTTGTCATCACTATTC	LC	4235.6	8725.12		coRNA-RNA-plate1-066.ACGCGCTCCT	Loop of Henle cells	6828.33	7981.85		AGTGCCGAGTGCAAAT-1-0	cDC2s	-1331.75	3483.68
P1_Tumor_AAACCTGAGTCAAGCG	Tumor_KC_Diff	4206.68	8843.28		coRNA-RNA-plate7-060.ACTCCGCCAA	Proximal tubule S1/S2 cells	6815.47	8037.89		GTATTGGTCTACAGGT-1-2	Mature B cells	-1353.24	3547.27
P1_Tumor_AAGGCAGAGACTCGGA	Tumor_KC_Diff	4133.17	8833.85		coRNA-RNA-plate7-017.CTTCATTAGA	Renal pericytes	4516.5	4371.65		TTTGGTTTCGAAATCC-1-3	Mature B cells	-3276.56	3646.58
P1_Tumor_AAGGCAGAGGCTCAGA	Tumor_KC_Diff	3925.4	8838.03		coRNA-RNA-plate3-053.CGAAGGCATG	Proximal tubule S1/S2 cells	4422.61	4373.59		TTTGTTGAGAAGAGCA-1-3	CD8 T cells	-3389.67	3645.15
P1_Tumor_AAGGTTCAGTCTTGCA	Tumor_KC_Basal	4227.23	8839.08		coRNA-RNA-plate3-062.GGCATCTACC	Proximal tubule S1/S2 cells	4563.14	4373.89		TTTGTTGAGGAACGCT-1-3	Mature B cells	-3215.86	3649.75
P10_Tumor_TTTGTCATCACTATTC	LC	4318.82	9183.91		coRNA-RNA-plate8-010.GATTCCGGAA	Distal convoluted tubule cells	4603.8	4532.66		TTTGTTGTCTGCGGGT-1-3	CD8 T cells	-3165.49	3848.38
P1_Tumor_AAACCTGAGTCAAGCG	Tumor_KC_Diff	3821.84	9102.42		coRNA-RNA-plate6-088.GGCGGTTGAC	Collecting duct principal cells	4375.47	4494.62		AAACCCAAGCAGAAAG-1-0	Tregs	-3408.24	3784.91
P1_Tumor_AAGGCAGAGACTCGGA	Tumor_KC_Diff	3844.82	9388.34		coRNA-RNA-plate5-083.ATTAACTTAA	Proximal tubule S1/S2 cells	7067.62	4352		GAGTTTGTCACCTGGG-1-1	cDC2s	-2872.84	1503.74
P1_Tumor_AAGGCAGAGGCTCAGA	Tumor_KC_Diff	4309.91	9374.06		coRNA-RNA-plate2-079.ACGCGCTCCT	Proximal tubule S1/S2 cells	7308.38	4328.57		GGTGAAGTCGAGCCTG-1-2	Mature B cells	-2572.96	1474.68
P1_Tumor_AAGGTTCAGTCTTGCA	Tumor_KC_Basal	3966.42	9277.71		coRNA-RNA-plate4-091.CTGGTTGGTT	Proximal tubule S1/S2 cells	7134.32	4283.27		ATTCACTAGAGATCGC-1-1	Mature B cells	-2789.83	1418.47
P10_Tumor_TTTGTCATCACTATTC	LC	4107.58	9324.88		coRNA-RNA-plate6-043.ACTGGTAGAT	Proximal tubule S1/S2 cells	7197	4301.46		TTACCGCGTTTAGAGA-1-2	pDCs	-2712.91	1438.6
P1_Tumor_AAACCTGAGTCAAGCG	Tumor_KC_Diff	4138.99	9363.15		coRNA-RNA-plate4-005.ACGCTTCTCT	Proximal tubule S1/S2 cells	7217.34	4326.33		CAACGATCAAGGTACG-1-0	NK cells	-2684.84	1473.98
P1_Tumor_AAGGCAGAGACTCGGA	Tumor_KC_Diff	4395.15	3771.63		coRNA-RNA-plate4-057.GATTCCGGAA	Collecting duct principal cells	4415.8	4590.37		CTGTGAACAAGTATAG-1-1	CD4 T cells	-1976.62	1053.03
P1_Tumor_AAGGCAGAGGCTCAGA	Tumor_KC_Diff	4326.35	4182.95		coRNA-RNA-plate3-020.GCCTCAGCAT	Distal convoluted tubule cells	4384.12	4779.47		CAGTTCCTCAGGTAAA-1-2	CD4 T cells	-2016.27	1290.7
P1_Tumor_AAGGTTCAGTCTTGCA	Tumor_KC_Basal	4304.91	3887.47		coRNA-RNA-plate1-043.ACTCCGCCAA	Distal convoluted tubule cells	4373.9	4643.59		TCAAGTGCAGTAGAGC-1-0	CD4 T cells	-2029.27	1120.1
P10_Tumor_TTTGTCATCACTATTC	LC	4526.81	3597.04		coRNA-RNA-plate6-054.GGATTCTATC	Collecting duct principal cells	4475.64	4496.7		GTTCGCTAGAGATTCA-1-3	CD4 T cells	-1901.21	935.286
P1_Tumor_AAACCTGAGTCAAGCG	Tumor_KC_Diff	4540.96	3858.87		coRNA-RNA-plate2-080.CGTAAGGAGT	Collecting duct principal cells	4483.49	4630.93		GGTTCTCCACAACATC-1-2	CD8 T cells	-1892.09	1103.62
P4_Tumor_CCCTCCTAGGACTGGT	Keratinocyte	4373.43	4370.19		coRNA-RNA-plate6-080.GCCATCAACT	Loop of Henle cells	7578.81	4212.76		ACCCTTGGTCACCGAC-1-2	CD4 T cells	-951.964	850.782
P4_Tumor_ACATGGTTCGTCGTTC	Keratinocyte	4492.91	4314.25		coRNA-RNA-plate6-006.GGTTGGCGAC	Proximal tubule S3 cells (type 1)	7633.69	4187.25		TTCCTCTGTGCATCTA-1-1	CD4 T cells	-882.5	818.164
P6_Tumor_TACTTACAGGAATGGA	Tumor_KC_Diff	4247.38	4551.17		coRNA-RNA-plate6-012.GATTCCGGAA	Loop of Henle cells	7521.1	4295.7		GAATCGTTCACGGGAA-1-3	CD4 T cells	-1024.57	955.342
P4_Tumor_TCGTACCTCTGCCAGG	Keratinocyte	3992.69	4358.2		coRNA-RNA-plate8-077.ACGATAGACT	Proximal tubule S1/S2 cells	7404.81	4207.44		AAAGGTATCAACTACG-1-3	CD8 T cells	-1171.6	843.718
P1_Tumor_TTAGGACTCAAGGTAA	Tumor_KC_Diff	4146.15	4240.02		coRNA-RNA-plate8-003.CTGAAGAGAC	Proximal tubule S3 cells (type 1)	7475.05	4153.43		CATACTTAGCCACTCG-1-0	CD8 T cells	-1083.08	775.284
P8_Tumor_CACACTCGTGAAGGCT	Keratinocyte	4657.57	4752.53		coRNA-RNA-plate5-048.ATTAACTTAA	Distal convoluted tubule cells	6950.77	4080.9		GTTACAGAGGCCTTGC-1-2	CD8 T cells	-1884.95	2504.23
P4_Tumor_AGCTTGAAGCGATAGC	Keratinocyte	4383.63	4490.83		coRNA-RNA-plate2-032.ATATGCCATC	Distal convoluted tubule cells	6824.37	3960.07		GATAGAACAAGCTGCC-1-2	CD8 T cells	-2043.39	2352.87
P10_Tumor_AAGGCAGAGACACGAC	Tumor_KC_Diff	4241.68	4787.88		coRNA-RNA-plate8-002.ACTCCGCCAA	Distal convoluted tubule cells	6758.06	4096.77		AGAGAATAGGTCCTGC-1-3	CD8 T cells	-2126.75	2523.61
P8_Tumor_TCATTTGTCTGGTGTA	Keratinocyte	4423.79	4856.59		coRNA-RNA-plate6-022.GGCATCTACC	Distal convoluted tubule cells	6845.21	4129.56		TTTCATGGTCAACCTA-1-2	CD8 T cells	-2015.76	2565.31
P8_Tumor_TAAACCGGTATGAAAC	Keratinocyte	4341.64	4835.75		coRNA-RNA-plate1-074.ATCCATCAGG	Distal convoluted tubule cells	6803.56	4119.21		TTCAGGATCAAGTCGT-1-1	CD4 T cells	-2070.12	2552.02
P7_Tumor_CAGCGACTCCCTCTTT	Keratinocyte	4422.53	4881.99		coRNA-RNA-plate2-051.TTCTCTACTA	Proximal tubule S3 cells (type 1)	7591.47	6234.36		CCCAACTTCGCAAGAG-1-2	Mature B cells	-809.302	2629.46
P10_Tumor_CGATGTAGTGGCCCTA	Tumor_KC_Diff	4366.56	5264.98		coRNA-RNA-plate8-061.ACTCCGCCAA	Renal pericytes	7566.21	6407.25		AGTCAACAGGGTAATT-1-3	Mature B cells	-840.544	2845.91
P7_Tumor_TGCCCATGTTTGGGCC	Tumor_KC_Diff	4443.1	5103.48		coRNA-RNA-plate5-083.CGAAGGCATG	Proximal tubule S1/S2 cells	7600.87	6335.95		CTCATGCTCAGGAAGC-1-0	Mature B cells	-797.313	2757.48
P9_Tumor_GCAGTTAGTGGCTCCA	Keratinocyte	4232.28	4989.38		coRNA-RNA-plate8-066.TTCTCTGAGA	Endothelial cells	7504.12	6283.61		AAACGCTCACGTCGTG-1-2	Mature B cells	-919.633	2691.58
P10_Tumor_GAGTCCGGTGCTGTAT	Tumor_KC_Diff	4315.79	5340.4		coRNA-RNA-plate8-020.ACTGGTAGAT	Endothelial cells	7545.64	6447.62		GCAGCCACAGAAGTTA-1-2	Mature B cells	-866.495	2899.2
P1_Tumor_CTTAGGATCGGCGCTA	TSK	4062.63	5458.12		coRNA-RNA-plate2-014.GGCTCGAGAT	Endothelial cells	8043.85	6437.49		ATCCGTCGTATTCTCT-1-0	CD8 T cells	-2425.78	954.641
P4_Tumor_CCACGGAAGGAGTAGA	Keratinocyte	4185.14	5676.4		coRNA-RNA-plate2-042.CGCCAGGCAT	Loop of Henle cells	8100.22	6537.5		TTCTTCCAGCAGTAAT-1-2	CD8 T cells	-2354.86	1081.12
P4_Tumor_GGGTCTGTCTAGAGTC	Keratinocyte	4273.75	5486.46		coRNA-RNA-plate3-007.CCGCGCAGGT	Loop of Henle cells	8140.79	6450.45		CTGCATCTCATAAGGA-1-2	CD8 T cells	-2303.52	970.986
P8_Tumor_GACCAATAGCGATCCC	Keratinocyte	4324.73	5624.93		coRNA-RNA-plate5-023.GGCTCGAGAT	Endothelial cells	8164.47	6514.29		AATGCCAGTATGAGCG-1-3	CD4 T cells	-2273.86	1051.39
P10_Tumor_CAGCAGCTCCACGTGG	TSK	4297.98	5098.81		coRNA-RNA-plate7-007.ACTCGACGCC	Loop of Henle cells	8152.11	6272.02		GGGTCTGGTCAGATTC-1-0	CD4 T cells	-2289.61	747.309
P10_Tumor_CTTAGGACAGACACTT	Tumor_KC_Diff	4452.87	6028.6		coRNA-RNA-plate5-004.GCCTCAGCAT	Loop of Henle cells	4574.64	8540.07		TTTGGTTTCGAAATCC-1-3	Mature B cells	-3359.92	3472.19
P8_Tumor_GTAGTCATCGTCCAGG	Keratinocyte	4317.7	5791.95		coRNA-RNA-plate3-001.ATCTAGGTTC	Loop of Henle cells	4509.35	8430.38		TTTGTTGAGAAGAGCA-1-3	CD8 T cells	-3443.44	3333.59
P8_Tumor_GGCTGGTCATGACGGA	Keratinocyte	4384.39	6007.81		coRNA-RNA-plate5-086.GTAGATCGTT	Proximal tubule S1/S2 cells	4537.62	8528.86		TTTGTTGAGGAACGCT-1-3	Mature B cells	-3410.04	3457.27
P8_Tumor_GCTGCAGCATGTCTCC	Keratinocyte	4292.02	5922.82		coRNA-RNA-plate3-096.GACCAATGCG	Proximal tubule S3 cells (type 2)	4499.41	8490.46		TTTGTTGTCTGCGGGT-1-3	CD8 T cells	-3453.47	3409.24
P10_Tumor_TCAGGATTCTTCGGTC	Tumor_KC_Diff	4198.95	5930.38		coRNA-RNA-plate4-026.GATCCAGCGT	Collecting duct principal cells	4453.54	8494.21		AAACCCAAGCAGAAAG-1-0	Tregs	-3513.23	3415.48
P4_Tumor_GGGATGAGTCCTGCTT	Keratinocyte	4102.81	6429.04		coRNA-RNA-plate4-068.ACGCGCTCCT	Proximal tubule S3 cells (type 2)	6620.09	7346.22		TGCAGATTCGTTGCCT-1-2	Mature B cells	-2911.67	1058.25
P4_Tumor_TCGCGAGCACTTCTGC	Keratinocyte	4206.25	6398.7		coRNA-RNA-plate7-030.GCGGCCAATC	Loop of Henle cells	6669.46	7331.75		GGCTTTCGTCAACGCC-1-0	Mature B cells	-2848.48	1039.93
P1_Tumor_AAAGATGCAATAACGA	Tumor_KC_Basal	4130.32	6274.95		coRNA-RNA-plate6-068.GTAGATGCGC	Proximal tubule S3 cells (type 1)	6633.7	7275.13		AGCCAGCTCGGCCCAA-1-2	Mature B cells	-2894.26	968.489
P2_Tumor_CTTGGCTGTACCAGTT	TSK	4327.26	6105.4		coRNA-RNA-plate2-004.ACGCGCTCCT	Proximal tubule S3 cells (type 2)	6723.72	7200.84		CCACCATTCAGCGGAA-1-1	Mature B cells	-2781	875.505
P4_Tumor_CTGCTGTCATACCATG	Keratinocyte	4360.35	6307.01		coRNA-RNA-plate6-010.TCGGTAAGGC	Renal pericytes	6739.26	7289.84		ATTCTTGGTCGTGGAA-1-2	Mature B cells	-2761.19	987.246
P2_Tumor_CACAAACTCCATGCTC	Mac	4090.63	6563.39		coRNA-RNA-plate2-046.AGGCCGGTAA	Proximal tubule S1/S2 cells	6952.13	7825.68		AGGAATATCTCCGATC-1-0	Mature B cells	-1555.6	285.654
P2_Tumor_CTACACCTCTGTCCGT	ASDC	4447.42	6899.25		coRNA-RNA-plate7-095.ACTCCGCCAA	Proximal tubule S1/S2 cells	7116.71	7981.18		ATCCGTCCACCGCTAG-1-0	Mature B cells	-1348.83	481.253
P9_Tumor_CCAGCGAGTATCAGTC	ASDC	4317.02	6824.22		coRNA-RNA-plate4-013.TAGCCAGCAA	Proximal tubule S1/S2 cells	7054.18	7946.39		AGTCAACTCCCTCTCC-1-3	Mature B cells	-1428.82	437.382
P4_Tumor_CGAACATGTCTCCACT	CD1C	4400.37	6801.3		coRNA-RNA-plate3-027.ACGGAGAATA	Proximal tubule S1/S2 cells	7096.36	7933.86		TCCTAATCATCCAATG-1-0	Mature B cells	-1373.63	420.567
P9_Tumor_CTGATAGCACGACGAA	Mac	4547.19	6532.65		coRNA-RNA-plate1-015.AGCGATCCGC	Proximal tubule S3 cells (type 1)	7162.22	7811.46		TGCTTCGCATCTCATT-1-3	Mature B cells	-1292.33	268.17
P5_Tumor_GAGCAGATCACGGTTA	Mac	4459.75	7096.06		coRNA-RNA-plate2-025.GCCTGATATA	Loop of Henle cells	3615.82	6560.08		TTTGGTTTCGAAATCC-1-3	Mature B cells	-3108	3241.47
P7_Tumor_AGCTCCTAGCGCCTCA	Mac	4313.03	7094.91		coRNA-RNA-plate4-095.CTTCATTAGA	Proximal tubule S1/S2 cells	3547.48	6558.01		TTTGTTGAGAAGAGCA-1-3	CD8 T cells	-3194.31	3237.36
P4_Tumor_CCACGGAGTCGGCACT	CLEC9A	4299	6969.13		coRNA-RNA-plate7-037.ACGCGCTCCT	Proximal tubule S1/S2 cells	3541.9	6501.27		TTTGTTGAGGAACGCT-1-3	Mature B cells	-3200.76	3167.77
P6_Tumor_GTATTCTCACCTCGTT	Mac	4389.57	7404.89		coRNA-RNA-plate5-041.GCGGTTATTG	Proximal tubule S1/S2 cells	3580.69	6702.68		TTTGTTGTCTGCGGGT-1-3	CD8 T cells	-3152.04	3420.03
P9_Tumor_CAGCAGCAGTAGATGT	Mac	4353.99	7170.08		coRNA-RNA-plate4-045.AATACCAGTT	Proximal tubule S1/S2 cells	3568.19	6596.34		AAACCCAAGCAGAAAG-1-0	Tregs	-3167.23	3287.56
P1_Tumor_AAGGCAGAGACTCGGA	Tumor_KC_Diff	4247.15	7532.01		coRNA-RNA-plate6-004.ACTCCGCCAA	Medullary collecting duct聽cells	5990.9	9211.45		CAATGACTCCACGGAC-1-2	Mature B cells	-161.378	804.706
P1_Tumor_AAGGCAGAGGCTCAGA	Tumor_KC_Diff	4416.65	7512.42		coRNA-RNA-plate6-060.TCCTCTCCGT	Medullary collecting duct聽cells	6068.45	9203.12		GCTGGGTTCGTTGCCT-1-0	Mature B cells	-64.1794	795.398
P1_Tumor_AAGGTTCAGTCTTGCA	Tumor_KC_Basal	4292.76	7638.96		coRNA-RNA-plate6-044.ACTCGACGCC	Loop of Henle cells	6011.41	9261.73		TGCAGATGTTCTGAGT-1-0	Mature B cells	-136.763	869.468
P10_Tumor_TTTGTCATCACTATTC	LC	4197.6	7612.71		coRNA-RNA-plate6-042.GAATGAGGAG	Medullary collecting duct聽cells	5962.22	9250.35		GCTACCTCATCGTTCC-1-0	Cycling B/T cells	-198.328	855.736
P1_Tumor_AAACCTGAGTCAAGCG	Tumor_KC_Diff	4470.15	7773.49		coRNA-RNA-plate7-008.ACGTTGAATG	Medullary collecting duct聽cells	6093.12	9323.39		CGAGGCTAGTACGAGC-1-2	Mature B cells	-55.5703	906.771
P1_Tumor_AAGGCAGAGACTCGGA	Tumor_KC_Diff	4322.55	8157.08		coRNA-RNA-plate5-023.ATCTAGGTTC	Loop of Henle cells	3838.72	7399.49		TAGGGTTTCGAAGCCC-1-2	Cycling B/T cells	-618.527	1252.63
P1_Tumor_AAGGCAGAGGCTCAGA	Tumor_KC_Diff	4505.58	7811.88		coRNA-RNA-plate7-077.AATCCGGTCA	Loop of Henle cells	3912.82	7236.35		GTAACACAGTTGCGAG-1-0	Migratory DCs	-527.57	1049.5
P1_Tumor_AAGGTTCAGTCTTGCA	Tumor_KC_Basal	4166.43	7916.51		coRNA-RNA-plate3-061.CATCCAGCCA	Loop of Henle cells	3756.4	7284.63		GTTAGTGCATGGAGAC-1-3	Cycling B/T cells	-722.85	1109.06
P10_Tumor_TTTGTCATCACTATTC	LC	4500.36	7952.34		coRNA-RNA-plate2-067.TCCGCCGGTC	Loop of Henle cells	3912.43	7301.15		CTGCCATGTGTCCATA-1-1	CD8 T cells	-527.411	1129.71
P1_Tumor_AAACCTGAGTCAAGCG	Tumor_KC_Diff	4245.5	8208.49		coRNA-RNA-plate6-028.TCTGACGAGG	Loop of Henle cells	3793.1	7415.88		TCAGGTAAGGGCCCTT-1-3	Tregs	-677.626	1273.7
P4_Tumor_TCGAGGCTCAGTACGT	Keratinocyte	4393.91	8018.61		coRNA-RNA-plate8-018.ACTGGTAGAT	Proximal tubule S3 cells (type 2)	4411.01	7146.94		CTGCATCTCCCGAGAC-1-2	CD8 T cells	-1768.88	2751.9
P1_Tumor_CAGCTAAAGTTCGATC	Melanocyte	4413.64	8457.44		coRNA-RNA-plate7-090.TTCGCTGCCT	Proximal tubule S3 cells (type 2)	4423.5	7352.75		CATACCCAGCCAACCC-1-0	CD8 T cells	-1751.26	3011.87
P10_Tumor_ATCCACCCACCGTTGG	Pilosebaceous	4369.07	8424.92		coRNA-RNA-plate6-094.GGATTCTATC	Proximal tubule S3 cells (type 2)	4396.23	7331.51		CCTCCTCAGGCTGAAC-1-1	CD8 T cells	-1789.35	2982.28
P4_Tumor_CGTGTAAGTATAAACG	Keratinocyte	4320.79	8155.02		coRNA-RNA-plate7-076.CGTATTGAGA	Proximal tubule S3 cells (type 2)	4389.4	7210.7		AGTGTTGAGTTCCGGC-1-1	CD8 T cells	-1798.44	2829.62
P2_Tumor_CATATTCGTTACTGAC	Pilosebaceous	4293.07	8241.34		coRNA-RNA-plate5-034.TGCCTAACTT	Proximal tubule S3 cells (type 2)	4360.75	7248.27		CAATGACGTAGTCTTG-1-2	CD8 T cells	-1831.58	2880.89
P1_Tumor_AAGGCAGAGACTCGGA	Tumor_KC_Diff	4207.97	8582.55		coRNA-RNA-plate2-086.AATCGAACTC	Proximal tubule S1/S2 cells	7079.67	6750.62		GTAGCTAAGGGCTGAT-1-2	CD8 T cells	-1970.28	2392.92
P1_Tumor_AAGGCAGAGGCTCAGA	Tumor_KC_Diff	4418.37	8789.47		coRNA-RNA-plate5-058.ACTCCGCCAA	Proximal tubule S1/S2 cells	7176.64	6845.53		TTCTTCCAGTCACTGT-1-1	CD8 T cells	-1847.51	2513.31
P1_Tumor_AAGGTTCAGTCTTGCA	Tumor_KC_Basal	4283.78	8678.99		coRNA-RNA-plate2-091.GGCGGTTGAC	Proximal tubule S3 cells (type 1)	7115.01	6795.36		GTAGAGGTCTGACGCG-1-0	CD8 T cells	-1925.25	2449.87
P10_Tumor_TTTGTCATCACTATTC	LC	4346.08	8925.89		coRNA-RNA-plate2-073.GCTCGAATCA	Proximal tubule S3 cells (type 1)	7143.31	6908.7		ACCTGTCAGTTGCTCA-1-1	CD8 T cells	-1889.52	2592.67
P1_Tumor_AAACCTGAGTCAAGCG	Tumor_KC_Diff	4047.8	8831.8		coRNA-RNA-plate6-050.GATCCAGCGT	Endothelial cells	7006.56	6865.02		GTAACCACAATAGAGT-1-2	CD8 T cells	-2062.68	2538.13
P4_Tumor_GAGTCCGGTACGCACC	Keratinocyte	4269.93	8885.76		coRNA-RNA-plate3-067.ATGAGTTCTC	Loop of Henle cells	5108.07	7778.51		GGATGTTGTTGAATCC-1-2	pDCs	-3317.2	2063.35
P4_Tumor_GAGTCCGCATCACGTA	CD1C	4059.22	9031.02		coRNA-RNA-plate2-069.TTCTCTACTA	Loop of Henle cells	5011.75	7845.96		TCGATTTCAACTTCTT-1-2	Cxcl9-high monocytes	-3425.47	2136.24
P4_Tumor_GAGTCCGCAGCTGTGC	CD1C	4385.76	9227.77		coRNA-RNA-plate6-010.GATCCAGCGT	Loop of Henle cells	5161.05	7936.42		AAAGGGCTCGTTCTCG-1-1	pDCs	-3250.44	2261.54
P4_Tumor_GAGTCCGCAGATCCAT	CD1C	4210.83	9321.96		coRNA-RNA-plate2-074.TCCTCTCCGT	Proximal tubule S3 cells (type 1)	5081.33	7979.19		TGGGAGAAGTGCGCTC-1-0	cDC2s	-3351.23	2315.56
P1_Tumor_TGCGCAGGTTCTGGTA	Tumor_KC_Diff	4565.38	9228.21		coRNA-RNA-plate8-050.CCGCGCAGGT	Loop of Henle cells	5244.47	7936.55		TGGGAGAGTCCGAAAG-1-1	Ifit3-high B cells	-3147.02	2261.29
P1_Tumor_AAGGCAGAGACTCGGA	Tumor_KC_Diff	4462.26	3480.94		coRNA-RNA-plate1-078.TGAGACTCTA	Proximal tubule S3 cells (type 2)	6626.77	5836.85		ATCCGTCTCTCACCCA-1-0	cDC1s	-2264.7	3807.25
P1_Tumor_AAGGCAGAGGCTCAGA	Tumor_KC_Diff	4647.56	3476.1		coRNA-RNA-plate7-083.ACTCCGCCAA	Proximal tubule S3 cells (type 1)	6720.31	5819.09		TGGAGGATCAACCGAT-1-2	Cycling B/T cells	-2147.5	3784.91
P1_Tumor_AAGGTTCAGTCTTGCA	Tumor_KC_Basal	4470.41	2948.46		coRNA-RNA-plate4-070.GCTCGAATCA	Proximal tubule S3 cells (type 2)	6622.42	5562.72		TTCATTGGTTCTCCTG-1-3	Cycling B/T cells	-2269.82	3464.78
P10_Tumor_TTTGTCATCACTATTC	LC	4851.36	3104.29		coRNA-RNA-plate3-050.AGGTCTATGG	Proximal tubule S3 cells (type 2)	6814.63	5647.33		AGGGTTTAGGGATGTC-1-1	Cycling B/T cells	-2029.46	3569.96
P1_Tumor_AAACCTGAGTCAAGCG	Tumor_KC_Diff	4528.14	3704.47		coRNA-RNA-plate8-059.ACGGAGAATA	Proximal tubule S3 cells (type 2)	6665.56	5929.4		ACGTTCCCAATCTCTT-1-3	Cycling B/T cells	-2215.88	3922.04
P9_Tumor_CTAGAGTGTCAGCTAT	Tumor_KC_Cyc	4595.35	3871.85		coRNA-RNA-plate7-010.TGGCAGAAGT	Distal convoluted tubule cells	7596.16	4979.18		TTTGGTTTCGAAATCC-1-3	Mature B cells	-2776.07	3934.96
P2_Tumor_ACGAGGAGTAGAGTGC	Keratinocyte	4350.97	3456.99		coRNA-RNA-plate6-048.CCTGCATCAA	Collecting duct principal cells	7460.92	4800.66		TTTGTTGAGAAGAGCA-1-3	CD8 T cells	-2944.27	3714.85
P4_Tumor_CGTGTAAGTTTCCACC	Keratinocyte	4454.88	3912.64		coRNA-RNA-plate5-057.GGCTGCCTTA	Loop of Henle cells	7525.18	4999.4		TTTGTTGAGGAACGCT-1-3	Mature B cells	-2863.94	3962.85
P4_Tumor_CTAGAGTCACGAAACG	Keratinocyte	4486	3628.37		coRNA-RNA-plate6-024.GATCCAGCGT	Collecting duct intercalated cells	7541.14	4868.77		TTTGTTGTCTGCGGGT-1-3	CD8 T cells	-2843.72	3800.31
P10_Tumor_GTATCTTTCTCCGGTT	Tumor_KC_Basal	4569.22	3932.57		coRNA-RNA-plate7-060.TGGCATAACG	Distal convoluted tubule cells	7574.12	5010.17		AAACCCAAGCAGAAAG-1-0	Tregs	-2801.12	3980.22
P7_Tumor_CAGCGACCAGGATTGG	Tumor_KC_Diff	4319.43	3964.63		coRNA-RNA-plate7-034.GCCTGATATA	Proximal tubule S1/S2 cells	3191.61	6740.73		TTTGGTTTCGAAATCC-1-3	Mature B cells	-3111.02	3767.05
P4_Tumor_CATCAAGGTCACAAGG	Keratinocyte	4418.2	4311.71		coRNA-RNA-plate6-088.CATCCAGCCA	Proximal tubule S1/S2 cells	3237.11	6900.81		TTTGTTGAGAAGAGCA-1-3	CD8 T cells	-3037.81	3943.33
P1_Tumor_CTAACTTTCCAATGGT	Tumor_KC_Diff	4572.37	4468.17		coRNA-RNA-plate1-036.TCTGACGAGG	Proximal tubule S1/S2 cells	3308.27	6973		TTTGTTGAGGAACGCT-1-3	Mature B cells	-2965.54	4056.55
P8_Tumor_TGTGGTAAGCGACGTA	Keratinocyte	4671.57	4133.69		coRNA-RNA-plate8-038.AAGCATCCTA	Proximal tubule S1/S2 cells	3350.24	6817.2		TTTGTTGTCTGCGGGT-1-3	CD8 T cells	-2914.26	3861.68
P8_Tumor_GCGGGTTTCCATGAGT	Keratinocyte	4731.58	4202.63		coRNA-RNA-plate6-083.AGCAAGAACC	Proximal tubule S1/S2 cells	3386.74	6844.53		AAACCCAAGCAGAAAG-1-0	Tregs	-2866.85	3897.32
P7_Tumor_CAGCTAAAGCCGTCGT	Keratinocyte	4422.55	4650.83		coRNA-RNA-plate3-055.CTCGGAGCAA	Distal convoluted tubule cells	6548.22	6405.56		TGTCAGATCCCAGGAC-1-2	Mature B cells	-2661.7	1078.6
P8_Tumor_ACTGAACGTTCCGTCT	Keratinocyte	4434.69	4521.37		coRNA-RNA-plate3-055.ATATGCCATC	Medullary collecting duct聽cells	6555.42	6350.43		TGGAACTTCGAAACAA-1-2	Ifit3-high B cells	-2652.22	1011.54
P4_Tumor_CTGTTTAAGCTAAACA	Pilosebaceous	4743.89	4538.21		coRNA-RNA-plate3-055.GGCTGCCTTA	Collecting duct principal cells	6689.74	6360.98		TACGGGCAGGGAGATA-1-0	Mature B cells	-2482.55	1022.23
P8_Tumor_TTGTAGGTCTTTACAC	Keratinocyte	4396.61	4459.92		coRNA-RNA-plate3-035.GGCATCTACC	Loop of Henle cells	6538.52	6315.42		ATCGTCCAGCACGTCC-1-0	Mature B cells	-2672.17	962.312
P8_Tumor_TTGTAGGTCCAGTAGT	Keratinocyte	4678.98	4459.79		coRNA-RNA-plate5-031.GGCTGCCTTA	Loop of Henle cells	6676.44	6315.96		AAACGAAAGACGGATC-1-0	Mature B cells	-2501.35	963.528
P10_Tumor_TGTCCCAGTCCGAACC	Tumor_KC_Cyc	4465.99	4862.34		coRNA-RNA-plate1-008.CGCCAGGCAT	Proximal tubule S3 cells (type 2)	5265.79	4041.61		TTCATTGTCAAGATAG-1-2	Mature B cells	-1736.96	3655.01
P1_Tumor_GGATTACTCTTCTGGC	Tumor_KC_Cyc	4567.29	4884.67		coRNA-RNA-plate7-027.ATAACCGTTC	Proximal tubule S1/S2 cells	5314.58	4052.27		CCACGAGGTCGCACAC-1-2	Mature B cells	-1674.18	3668.77
P4_Tumor_CAGGTGCGTAAGGGCT	Keratinocyte	4289.99	4807.2		coRNA-RNA-plate2-093.GGCTATTCGA	Proximal tubule S3 cells (type 1)	5185.95	4016.43		TTCGGTCCAAGAGATT-1-2	Mature B cells	-1836.35	3623.72
P10_Tumor_ATCCGAATCACTTATC	Tumor_KC_Basal	4391	5129.05		coRNA-RNA-plate6-064.AGGACTGCGA	Proximal tubule S1/S2 cells	5232.43	4164.29		CTGCCTACAGAGGTTG-1-2	Mature B cells	-1778.1	3809.41
P10_Tumor_CACACTCTCAAACAAG	Tumor_KC_Cyc	4654.77	5029.88		coRNA-RNA-plate8-006.GGCGGTTGAC	Proximal tubule S1/S2 cells	5353.3	4118.57		TGATCAGTCCCAATAG-1-2	Mature B cells	-1626.18	3751.92
P2_Tumor_ACGATGTAGTGAAGTT	TSK	4451.03	5253.95		coRNA-RNA-plate2-045.TTCTCTACTA	Proximal tubule S3 cells (type 2)	4631.05	5830.05		TTTGGTTTCGAAATCC-1-3	Mature B cells	-3391.16	3226.89
P4_Tumor_AGAGTGGTCAAGATCC	Keratinocyte	4447.56	5171.72		coRNA-RNA-plate6-046.ATCCATCAGG	Proximal tubule S3 cells (type 1)	4629.46	5786.43		TTTGTTGAGAAGAGCA-1-3	CD8 T cells	-3394.53	3169.27
P1_Tumor_AGTTGGTTCACTGGGC	Tumor_KC_Basal	4913.55	5014.1		coRNA-RNA-plate1-054.GGACGACGCA	Proximal tubule S3 cells (type 2)	4845.09	5716.72		TTTGTTGAGGAACGCT-1-3	Mature B cells	-3123.89	3083.83
P10_Tumor_CCCAGTTGTTTGACAC	Tumor_KC_Basal	4627.16	5156.46		coRNA-RNA-plate6-046.ACGCGCTCCT	Proximal tubule S3 cells (type 2)	4714.52	5781.53		TTTGTTGTCTGCGGGT-1-3	CD8 T cells	-3285.75	3164.2
P1_Tumor_CTACATTGTAAGTAGT	Tumor_KC_Basal	4539.02	5204.22		coRNA-RNA-plate1-009.AGGTCTATGG	Proximal tubule S3 cells (type 2)	4673.98	5804.75		AAACCCAAGCAGAAAG-1-0	Tregs	-3336.71	3194.12
P4_Tumor_ATCCACCAGACCACGA	Keratinocyte	4360.08	5572.69		coRNA-RNA-plate7-054.AATCCGGTCA	Loop of Henle cells	5683.61	7951.81		AGGGTGACAGGCCTGT-1-1	Cycling B/T cells	-1723.97	2852.08
P8_Tumor_CAGCATAGTACACCGC	Keratinocyte	4801.84	5724.69		coRNA-RNA-plate3-009.TCTCTCATCC	Loop of Henle cells	5886.91	8021.68		CTGGTCTGTGTTGATC-1-3	Migratory DCs	-1469.18	2939.28
P4_Tumor_CGATCGGAGCGATCCC	Keratinocyte	4420.19	5828.45		coRNA-RNA-plate4-071.ATATGCCATC	Loop of Henle cells	5710.5	8069.29		CATTCATGTTTAGTCG-1-3	Migratory DCs	-1690.2	2998.92
P8_Tumor_GTGCATACACCCATTC	Keratinocyte	4541.02	5853.99		coRNA-RNA-plate4-052.ATCTAGGTTC	Collecting duct principal cells	5767	8081.15		ACCAAACAGCCATCCG-1-2	GD T cells	-1619.14	3013.92
P7_Tumor_TACACGATCTACTATC	Tumor_KC_Cyc	4262.32	5790.66		coRNA-RNA-plate5-073.CATCCAGCCA	Loop of Henle cells	5638.86	8052.19		CTCAACCTCCCGAAAT-1-0	Migratory DCs	-1780.49	2977.26
P8_Tumor_AAGGAGCCACCAGTTA	Keratinocyte	4646.07	5897.58		coRNA-RNA-plate8-096.TTCTCTGAGA	Proximal tubule S3 cells (type 1)	5616.34	7076.82		CGAGAAGGTTATGACC-1-1	Mature B cells	-2358.09	869.981
P4_Tumor_AGGTCATTCTGATTCT	Keratinocyte	4594.19	6403.18		coRNA-RNA-plate8-096.GCTCGAATCA	Proximal tubule S3 cells (type 2)	5591.93	7309.04		TTCGATTGTTGTGTTG-1-2	Mature B cells	-2389.15	1162.88
P4_Tumor_AGGTCATTCGCCAAAT	Keratinocyte	4523.99	6270.96		coRNA-RNA-plate8-096.GACCAATGCG	Proximal tubule S1/S2 cells	5559.89	7248.86		GTGAGTTTCTTCGACC-1-2	Mature B cells	-2429.62	1086.5
P4_Tumor_AGGTCATCAGACAAAT	Keratinocyte	4627.61	6040.77		coRNA-RNA-plate8-096.AATACCAGTT	Proximal tubule S1/S2 cells	5607.2	7143.19		CACTTCGTCGTGACTA-1-0	Mature B cells	-2369.92	953.873
P5_Tumor_GGCAATTAGGCTACGA	Tumor_KC_Diff	4529.78	5896.06		coRNA-RNA-plate1-001.CATGACTCAA	Loop of Henle cells	5562.01	7084.21		CTCAGTCGTAGATCGG-1-2	Mature B cells	-2427.65	879.212
P7_Tumor_TGGTTCCAGGAATGGA	CD1C	4447.08	6596.53		coRNA-RNA-plate5-088.TGGCAGAAGT	Proximal tubule S1/S2 cells	5173.16	9010.19		GTTAGACGTTGTAAAG-1-0	Mature B cells	-1970.37	437.228
P4_Tumor_CCTTCGAAGCAGGTCA	CD1C	4638.27	6551.98		coRNA-RNA-plate5-028.TTCTCTGAGA	Loop of Henle cells	5262.35	8988.78		CATACAGTCTGTGTGA-1-2	Mature B cells	-1855.93	409.488
P2_Tumor_CGTTAGATCGTGTAGT	LC	4635.38	6382.03		coRNA-RNA-plate5-027.TAGCCAGCAA	Collecting duct principal cells	5260.44	8910.86		GGGTTATCATACTGAC-1-2	Mature B cells	-1858.62	310.761
P4_Tumor_TAAGTGCAGGAGTTTA	Mac	4520.42	6542.85		coRNA-RNA-plate2-069.ATAACCGTTC	Proximal tubule S1/S2 cells	5209.26	8983.29		TACCCGTGTCATCTAG-1-0	Mature B cells	-1923.45	401.955
P9_Tumor_TTGCGTCCAGGGTACA	Mac	4806.11	6515.87		coRNA-RNA-plate1-040.GCTCGAATCA	Collecting duct principal cells	5338.79	8972.37		ACCTACCTCTGTACAG-1-0	Mature B cells	-1759.94	388.525
P2_Tumor_CCTTCGATCCTTTCGG	PDC	4462.09	6952.71		coRNA-RNA-plate6-050.CATCCAGCCA	Proximal tubule S1/S2 cells	6418.96	8993.61		CATGAGTAGTGAACAT-1-0	Cycling B/T cells	-636.568	2338.76
P2_Tumor_CTAACTTCAAAGGCGT	PDC	4383.11	6984.19		coRNA-RNA-plate7-082.TTCTATAGAG	Proximal tubule S1/S2 cells	6380.37	9008.69		GATTCGAAGCGGCTCT-1-0	Mature B cells	-686.395	2358.51
P5_Tumor_GAGGTGACATTGGGCC	CD1C	4476.79	6678.26		coRNA-RNA-plate4-063.GCCTCAGCAT	Proximal tubule S1/S2 cells	6425.01	8866.62		GGGTTATAGTCACTAC-1-0	Mature B cells	-629.237	2178.79
P8_Tumor_CTTAGGATCTACTCAT	PDC	4531.81	6893.51		coRNA-RNA-plate5-088.GCTCGAATCA	Proximal tubule S1/S2 cells	6451.56	8964.86		TCTACCGCAGCTAACT-1-3	Mature B cells	-594.775	2301.39
P2_Tumor_CCACTACGTATAATGG	PDC	4281.94	6936.77		coRNA-RNA-plate7-020.AATACCAGTT	Proximal tubule S1/S2 cells	6334.61	8985.62		CCGGTAGGTGTGTGTT-1-1	Mature B cells	-743.306	2327.97
P4_Tumor_CGAGCCAAGGTGGGTT	Melanocyte	4754.85	7429.55		coRNA-RNA-plate8-096.TTCTCTGAGA	Proximal tubule S3 cells (type 1)	5664.99	6988.99		CCGTGAGAGTGATCGG-1-1	NK cells	-1832.59	3301.39
P7_Tumor_TGCCCTAAGAGAGCTC	MDSC	4623.12	7149.13		coRNA-RNA-plate8-096.GCTCGAATCA	Proximal tubule S3 cells (type 2)	5604.21	6860.51		CAAGGGATCAGGAGAC-1-1	GD T cells	-1909.13	3139.55
P8_Tumor_AAGTCTGTCAACCATG	Mac	4599.55	7354.95		coRNA-RNA-plate8-096.GACCAATGCG	Proximal tubule S1/S2 cells	5592.69	6952.02		GTTGAACCACTAACGT-1-2	cDC1s	-1923.32	3253.34
P7_Tumor_GAAACTCAGGCATGGT	MDSC	4614.01	7434.17		coRNA-RNA-plate8-096.AATACCAGTT	Proximal tubule S1/S2 cells	5600.47	6993.29		TTGCCTGAGCGGTAGT-1-3	cDC1s	-1913.33	3308.31
P6_Tumor_TGCTACCAGCTCTCGG	Mac	4325.65	7345.1		coRNA-RNA-plate1-001.CATGACTCAA	Loop of Henle cells	5468.2	6950.14		TTTGGAGTCACTGGTA-1-1	cDC1s	-2080.66	3252.32
P7_Tumor_GCATACACATGCCCGA	Mac	4408.28	7739.68		coRNA-RNA-plate7-043.TGAGACTCTA	Proximal tubule S1/S2 cells	6887.52	6476.91		TCGAAGTAGTCAGAGC-1-0	CD8 T cells	-1628.12	1299
P7_Tumor_CTGTGCTAGAATAGGG	CD1C	4387.57	7943.47		coRNA-RNA-plate7-051.ACCAGTATAA	Loop of Henle cells	6878.03	6569.81		GGGATGAGTAGGTACG-1-0	CD8 T cells	-1639.86	1416.03
P9_Tumor_CAAGGCCGTCTAGCGC	CD1C	4378.25	7605.56		coRNA-RNA-plate3-095.GGCATCTACC	Proximal tubule S1/S2 cells	6871.54	6414.61		ATTCACTGTATTGAGA-1-3	CD8 T cells	-1649.71	1219.45
P5_Tumor_GCTTGAACACATCCGG	MDSC	4546.02	7593.84		coRNA-RNA-plate5-054.CGTATTGAGA	Collecting duct principal cells	6952.49	6409.37		GTTGTGAGTTTAAGGA-1-0	CD8 T cells	-1543.96	1213.89
P9_Tumor_TCGGGACCATTCACTT	Mac	4461.66	7623.24		coRNA-RNA-plate3-029.ATGAGTTCTC	Loop of Henle cells	6912.19	6424.05		CAGTGCGCATTCACCC-1-0	CD8 T cells	-1596.82	1231.85
P4_Tumor_CTTAGGACAAGCTGAG	Keratinocyte	4745.27	8269.35		coRNA-RNA-plate2-090.TCCTCTCCGT	Proximal tubule S3 cells (type 1)	6970.18	7134.04		GCAACCGAGAGGTTTA-1-2	CD4 T cells	-1350.49	1222.01
P4_Tumor_TCAGGTAGTGATGTGG	Keratinocyte	4512.63	8083.49		coRNA-RNA-plate8-014.ATTAACTTAA	Proximal tubule S3 cells (type 1)	6861.57	7047.59		TCATTTGGTACTAGCT-1-1	CD8 T cells	-1488.15	1112.5
P4_Tumor_TCTGAGAAGGGTTTCT	Keratinocyte	4667.8	8207.78		coRNA-RNA-plate3-087.ACTCCGCCAA	Proximal tubule S3 cells (type 1)	6932.97	7106.22		GAGACCCAGGCCTGCT-1-3	CD8 T cells	-1397.68	1187.24
P4_Tumor_ATCACGATCAGTGCAT	Keratinocyte	4600.62	8139.25		coRNA-RNA-plate7-069.CATGACTCAA	Proximal tubule S3 cells (type 1)	6902.56	7072.61		GAAGAATAGGATACAT-1-2	CD8 T cells	-1436.07	1143.74
P4_Tumor_TGCGTGGGTTACGCGC	Keratinocyte	4271.48	8128.9		coRNA-RNA-plate1-093.ACTCTACTGG	Proximal tubule S3 cells (type 1)	6751.68	7069.17		GTCCTCAGTGGCAGAT-1-0	CD8 T cells	-1625.47	1140.16
P1_Tumor_TATGCCCAGCGTCAAG	Tumor_KC_Diff	4452.06	8647.82		coRNA-RNA-plate3-007.TAGCCAGCAA	Proximal tubule S3 cells (type 1)	6973.17	6405.64		TCCTTCTAGTGAGGTC-1-2	Ifit3-high B cells	-2821.74	779.866
P2_Tumor_CTAAGACCAATCACAC	Melanocyte	4682.92	8447.61		coRNA-RNA-plate2-095.TCCGCCGGTC	Proximal tubule S3 cells (type 1)	7079.12	6309.6		CAACGATGTTGCATAC-1-2	Mature B cells	-2678.2	669.963
P1_Tumor_CTTCTCTAGGAGTAGA	Melanocyte	4601	8808.89		coRNA-RNA-plate5-073.TAGCCAGCAA	Proximal tubule S3 cells (type 1)	7041.53	6479.14		ACTATTCTCATGCCCT-1-2	Mature B cells	-2736.17	871.827
P4_Tumor_ACTTTCATCTACTATC	Melanocyte	4429.48	8800.58		coRNA-RNA-plate8-076.GGCATCTACC	Loop of Henle cells	6962.76	6475.42		TAGATCGAGTACAGAT-1-0	Mature B cells	-2835.03	866.967
P1_Tumor_GGCAATTTCATACGGT	Melanocyte	4399.58	8546.67		coRNA-RNA-plate8-056.AATCGAACTC	Proximal tubule S3 cells (type 2)	6948.92	6358.13		TCGTGGGAGAGTATAC-1-2	Mature B cells	-2852.94	719.198
P1_Tumor_AAGGCAGAGACTCGGA	Tumor_KC_Diff	4536.7	8952.68		coRNA-RNA-plate5-053.GGCATCTACC	Collecting duct principal cells	6190.32	4919.8		ATTTCACCAGAGTCTT-1-1	CD8 T cells	-1625.22	2650.56
P1_Tumor_AAGGCAGAGGCTCAGA	Tumor_KC_Diff	4408.7	8862.65		coRNA-RNA-plate2-003.ACTCTACTGG	Collecting duct principal cells	6132.16	4879.53		GTAACACGTTGCAAGG-1-2	CD8 T cells	-1698.33	2599.95
P1_Tumor_AAGGTTCAGTCTTGCA	Tumor_KC_Basal	4431.86	9003.22		coRNA-RNA-plate7-070.GTAGATGCGC	Proximal tubule S3 cells (type 1)	6141.02	4943.87		TCACGCTCATCGCTGG-1-3	CD8 T cells	-1688.01	2681.32
P10_Tumor_TTTGTCATCACTATTC	LC	4584.84	9286.24		coRNA-RNA-plate5-006.CGAAGGCATG	Proximal tubule S3 cells (type 1)	6211.83	5073.83		GAGTTGTCATCGAGCC-1-3	CD8 T cells	-1598.25	2844.88
P1_Tumor_AAACCTGAGTCAAGCG	Tumor_KC_Diff	4742.09	8875.38		coRNA-RNA-plate5-083.CCTAAGCGGT	Proximal tubule S3 cells (type 2)	6283.66	4884.82		GATGTTGCACTGGAAG-1-2	CD8 T cells	-1507.13	2606.23
P1_Tumor_AAGGCAGAGACTCGGA	Tumor_KC_Diff	4590.63	9511.92		coRNA-RNA-plate8-096.TTCTCTGAGA	Proximal tubule S3 cells (type 1)	6419.74	7031.48		TTTGGTTTCGAAATCC-1-3	Mature B cells	-3052.05	2619.55
P1_Tumor_AAGGCAGAGGCTCAGA	Tumor_KC_Diff	4524.91	9333.98		coRNA-RNA-plate8-096.GCTCGAATCA	Proximal tubule S3 cells (type 2)	6386.81	6948.17		TTTGTTGAGAAGAGCA-1-3	CD8 T cells	-3094.81	2513.66
P1_Tumor_AAGGTTCAGTCTTGCA	Tumor_KC_Basal	4515.1	9475.53		coRNA-RNA-plate8-096.GACCAATGCG	Proximal tubule S1/S2 cells	6380.47	7012.86		TTTGTTGAGGAACGCT-1-3	Mature B cells	-3103.91	2594.71
P10_Tumor_TTTGTCATCACTATTC	LC	4398.16	9301.2		coRNA-RNA-plate8-096.AATACCAGTT	Proximal tubule S1/S2 cells	6329.02	6933.43		TTTGTTGTCTGCGGGT-1-3	CD8 T cells	-3167.58	2495.52
P1_Tumor_AAACCTGAGTCAAGCG	Tumor_KC_Diff	4606.07	9395.64		coRNA-RNA-plate1-001.CATGACTCAA	Loop of Henle cells	6425.98	6976.9		AAACCCAAGCAGAAAG-1-0	Tregs	-3044.13	2550.4
P6_Tumor_ATGCGATAGTTACGGG	Tumor_KC_Diff	4730.88	3076.34		coRNA-RNA-plate2-042.GCGGCCAATC	Collecting duct principal cells	7212.97	8361.61		TAATCTCTCACTGGTA-1-2	CD4 T cells	-2671.32	1724.86
P8_Tumor_AGCTCTCGTAGGCATG	Keratinocyte	4861.04	3465.99		coRNA-RNA-plate8-064.GCCTGATATA	Distal convoluted tubule cells	7276.42	8543.19		TCGACGGTCTTCCTAA-1-2	CD4 T cells	-2590.48	1953.5
P4_Tumor_GTAGTCAAGAGTGACC	Keratinocyte	4782.11	3137.94		coRNA-RNA-plate3-008.GGATTCTATC	Distal convoluted tubule cells	7240.17	8396.01		TCGAAGTGTAAGATCA-1-0	CD4 T cells	-2635.42	1771.13
P4_Tumor_CTGTGCTTCGAACTGT	Keratinocyte	4842	3054.21		coRNA-RNA-plate6-011.CGTCTATGAA	Distal convoluted tubule cells	7267.57	8352.83		TGCGACGCACATGGTT-1-2	Ifit3-high B cells	-2601.13	1714.91
P1_Tumor_CATCAAGTCCTTCAAT	Pilosebaceous	4601.84	3149.82		coRNA-RNA-plate8-091.CATCCAGCCA	Distal convoluted tubule cells	7156.51	8397.26		TCAATTCAGCAACAAT-1-1	CD4 T cells	-2740.73	1770.74
P4_Tumor_ATGCGATAGATGTGGC	Keratinocyte	4373.44	3368.93		coRNA-RNA-plate8-096.TTCTCTGAGA	Proximal tubule S3 cells (type 1)	6280.75	6277.38		GTACAGTGTACCAGAG-1-3	pDCs	-3071.47	1670.64
P4_Tumor_AGCATACTCTGCTGTC	Keratinocyte	4666.53	3346.02		coRNA-RNA-plate8-096.GCTCGAATCA	Proximal tubule S3 cells (type 2)	6434.92	6263.77		TTGGGTACAACACGAG-1-1	cDC1s	-2876.55	1653.65
P4_Tumor_GCGACCATCAGGCGAA	Keratinocyte	4567.59	3481.51		coRNA-RNA-plate8-096.GACCAATGCG	Proximal tubule S1/S2 cells	6386.38	6329.68		CGCATAATCTTCGGTC-1-3	pDCs	-2937.66	1737.96
P4_Tumor_GTTCATTGTCAGCTAT	Keratinocyte	4465.88	3482.69		coRNA-RNA-plate8-096.AATACCAGTT	Proximal tubule S1/S2 cells	6337.77	6328.03		ACACCAAAGCTAAGTA-1-0	pDCs	-3000.84	1734.35
P7_Tumor_GTACGTAGTGTCAATC	Tumor_KC_Cyc	4641.64	3557.99		coRNA-RNA-plate1-001.CATGACTCAA	Loop of Henle cells	6424.05	6359.99		GCTGGGTGTACGATGG-1-0	pDCs	-2889.14	1775.79
P7_Tumor_ATGAGGGTCACCGTAA	Tumor_KC_Diff	4893.01	3996.26		coRNA-RNA-plate2-006.CGCCAGGCAT	Proximal tubule S1/S2 cells	3515.05	5400.96		CTAGGTAAGCAACAGC-1-2	CD4 T cells	-2569.38	2082.98
P4_Tumor_AAACCTGAGTACATGA	Keratinocyte	4733.08	3955.64		coRNA-RNA-plate3-079.CGAAGGCATG	Proximal tubule S1/S2 cells	3442.89	5385.92		AGACAGGAGAGAATCT-1-3	CD4 T cells	-2659.05	2062.67
P8_Tumor_CATCGAACATTAGGCT	Keratinocyte	4751.94	3809.91		coRNA-RNA-plate3-083.TAGAATAGCC	Proximal tubule S1/S2 cells	3450.2	5320.89		TTGGGCGCAAGAGTGC-1-0	CD8 T cells	-2650.97	1982.49
P4_Tumor_TGGTTAGCAATCCAAC	Keratinocyte	4690.5	4020.62		coRNA-RNA-plate5-055.GATCCAGCGT	Proximal tubule S3 cells (type 1)	3420.61	5420.45		AGCGCCACAAGGTCTT-1-2	CD8 T cells	-2689.06	2108.75
P8_Tumor_TTGGAACGTAGGGTAC	Keratinocyte	4512.19	4087.99		coRNA-RNA-plate4-038.ACGTTGAATG	Proximal tubule S3 cells (type 1)	3339.97	5448.99		AACCTTTTCCACACAA-1-2	Tregs	-2789.39	2143.31
P4_Tumor_CGAATGTAGCCAGGAT	Keratinocyte	4876.94	4260.17		coRNA-RNA-plate5-016.TCTCTCATCC	Proximal tubule S1/S2 cells	7982.2	7150.86		TGGATCAGTAGCCCTG-1-2	CD4 T cells	-1637.32	956.126
P2_Tumor_TAGCCGGCACCCATTC	Keratinocyte	4666.11	4211.38		coRNA-RNA-plate8-056.AATTGAGAGA	Distal convoluted tubule cells	7879.01	7136		CCCTTAGCAGTACTAC-1-2	CD8 T cells	-1770.04	918.966
P4_Tumor_AGAGCGACAACTGCGC	Keratinocyte	4809.42	4183.18		coRNA-RNA-plate8-073.TTCTCTACTA	Distal convoluted tubule cells	7942.76	7124.78		TGGGTTAAGCAAGCCA-1-2	CD8 T cells	-1680.43	908.788
P10_Tumor_CTCTAATTCCATGCTC	Tumor_KC_Cyc	4679.27	4225.55		coRNA-RNA-plate4-046.AATTGAGAGA	Renal pericytes	7889.98	7146.61		TGATCTTTCCAGTGTA-1-0	CD8 T cells	-1750.2	940.107
P4_Tumor_ACCAGTACACGTTGGC	Keratinocyte	4715.59	4077.53		coRNA-RNA-plate3-096.TTCTCTGAGA	Distal convoluted tubule cells	7904.39	7076.8		TGCGATACACGGGTAA-1-0	CD8 T cells	-1734.88	847.257
P4_Tumor_CACATAGGTGTTTGGT	Keratinocyte	4915.45	4595.55		coRNA-RNA-plate8-074.CCTATCATAA	Distal convoluted tubule cells	6972.97	4374.15		ACCAAACCAAGTCGTT-1-1	CD4 T cells	-1773.73	2119.25
P4_Tumor_GAGGTGAAGTGTGGCA	Keratinocyte	4716.91	4720.95		coRNA-RNA-plate2-082.TCGGCGTCGT	Distal convoluted tubule cells	6880.48	4432.28		TTCTAGTCATCCAATG-1-1	CD8 T cells	-1890.43	2193.28
P8_Tumor_GTGCAGCGTAAATGTG	Keratinocyte	4595.57	4613.08		coRNA-RNA-plate6-088.GGCTCGAGAT	Distal convoluted tubule cells	6825.78	4381.6		GGACGTCGTAGGCAAC-1-0	CD8 T cells	-1959.11	2129.01
P8_Tumor_CATCGGGAGGCTAGGT	Keratinocyte	4850.35	4675.03		coRNA-RNA-plate2-091.AATCGAACTC	Collecting duct intercalated cells	6941.29	4413.02		ACCGTTCGTCTCAAGT-1-2	CD4 T cells	-1813.54	2169.14
P7_Tumor_GAAATGAGTCCATCCT	Tumor_KC_Basal	4750.19	4618.69		coRNA-RNA-plate8-055.CTATTAACCA	Collecting duct principal cells	6896.33	4382.41		TCATCCGGTTGTTGTG-1-1	CD8 T cells	-1870.49	2129.26
P4_Tumor_TGTCCCATCCAAACAC	Keratinocyte	4616.75	5230.73		coRNA-RNA-plate1-012.GTAGTTGGAT	Distal convoluted tubule cells	5045.96	3990.8		AAAGGATGTATTGACC-1-3	cDC2s	-3159.42	1966.05
P4_Tumor_TGGCTGGGTACTTAGC	Keratinocyte	4854.78	5133.08		coRNA-RNA-plate7-083.GCCATCAACT	Collecting duct principal cells	5155.64	3945.8		AGGAGGTTCCACAGCG-1-2	pDCs	-3022.26	1910.1
P4_Tumor_GTAACTGTCCTCAACC	Keratinocyte	4500.18	5460.82		coRNA-RNA-plate1-020.CTTCATTAGA	Distal convoluted tubule cells	4992.2	4096.84		TCACGCTTCCAGCCTT-1-3	Ifit3-high B cells	-3225.88	2097.75
P4_Tumor_TGGTTAGTCAAGATCC	Keratinocyte	4585.47	4927.11		coRNA-RNA-plate1-068.TTCGCTGCCT	Distal convoluted tubule cells	5031.39	3850.71		CTTCAATGTCGGAAAC-1-2	pDCs	-3177.58	1791.24
P7_Tumor_GTAACTGGTTCCGTCT	TSK	5105.27	5098.68		coRNA-RNA-plate3-015.ATAACCGTTC	Distal convoluted tubule cells	5271.15	3929.94		CGCGTGATCACTGATG-1-3	cDC2s	-2878.09	1890.03
P10_Tumor_CACACTCGTGTGCGTC	Fibroblast	4497.71	5447.35		coRNA-RNA-plate8-092.TCTCTCATCC	Proximal tubule S3 cells (type 1)	7320.67	6313.42		GGCGTCAAGCCTCTTC-1-0	Mature B cells	-637.208	2424.26
P10_Tumor_TATCAGGCATCACAAC	Fibroblast	4774.42	5579.3		coRNA-RNA-plate8-060.GCCTCAGCAT	Proximal tubule S1/S2 cells	7447.79	6374.14		TGTGATGAGTCACTAC-1-2	Mature B cells	-479.854	2490.8
P10_Tumor_CCTCAGTTCAGAAATG	Fibroblast	4589.87	5825.95		coRNA-RNA-plate2-037.CTATTAACCA	Proximal tubule S1/S2 cells	7362.91	6487.45		CCCTCTCAGCTGACTT-1-0	Mature B cells	-584.084	2642.85
P10_Tumor_ATCATGGAGCGGATCA	Fibroblast	4639.97	5371.44		coRNA-RNA-plate1-041.CCATCGGACC	Proximal tubule S1/S2 cells	7385.91	6278.7		TTGGGTACATTGTGCA-1-0	Mature B cells	-555.18	2380.51
P8_Tumor_TGCACCTTCGACAGCC	Fibroblast	4863.84	5751.22		coRNA-RNA-plate8-064.CGTCTATGAA	Proximal tubule S3 cells (type 1)	7488.77	6452.97		ATAGGCTAGATGCAGC-1-0	Mature B cells	-450.931	2570.96
P10_Tumor_AGTCTTTAGCGTTTAC	Tumor_KC_Diff	4585.39	5736.82		coRNA-RNA-plate7-042.ACGCGCTCCT	Proximal tubule S3 cells (type 1)	4634.82	3882.36		ATAGAGATCGATTTCT-1-2	Mature B cells	-2164.17	288.313
P8_Tumor_CATCAGATCGCAGGCT	Keratinocyte	4864.21	5639.84		coRNA-RNA-plate1-060.GACCAATGCG	Proximal tubule S1/S2 cells	4749.61	3813.98		ACCCTCAGTTAAGAAC-1-3	Mature B cells	-2003.19	232.117
P7_Tumor_TCACAAGCATGAACCT	Tumor_KC_Diff	4523.78	6094.52		coRNA-RNA-plate8-084.GTAGTTGGAT	Proximal tubule S1/S2 cells	4592.8	4023.43		AACCCAACAGGTGGAT-1-2	Mature B cells	-2199.74	494.615
P9_Tumor_CCTCAGTTCCGCGGTA	Tumor_KC_Diff	4687.22	5905.08		coRNA-RNA-plate5-050.TCTGACGAGG	Proximal tubule S1/S2 cells	4668.15	3939.24		TGTGCGGCATGGCTAT-1-2	Mature B cells	-2108.65	384.435
P6_Tumor_CGCCAAGTCGGCGCTA	Tumor_KC_Diff	4775.89	5929.22		coRNA-RNA-plate8-064.GATTCCGGAA	Proximal tubule S1/S2 cells	4710.85	3947.81		TAGACTGGTGAGATTA-1-2	Mature B cells	-2051.12	400.15
P4_Tumor_CTCTACGAGCTTCGCG	Keratinocyte	4510.65	6540.69		coRNA-RNA-plate7-058.CTCGGAGCAA	Renal pericytes	6030.02	4888.08		AACGGGAAGCACTCAT-1-1	CD8 T cells	-1922.51	2164.4
P4_Tumor_GATGAGGAGTACGATA	Keratinocyte	4919.86	6376.71		coRNA-RNA-plate2-020.CGCCAGGCAT	Medullary collecting duct聽cells	6211.81	4813.98		ATTCAGGAGCATTTGC-1-2	CD8 T cells	-1693.38	2070.95
P4_Tumor_TGTGTTTTCAGGCAAG	Keratinocyte	4713.63	6701.78		coRNA-RNA-plate8-072.GCCTGATATA	Proximal tubule S1/S2 cells	6122.82	4969.35		TTTGACTGTGTGTGTT-1-2	CD8 T cells	-1804.92	2266.66
P4_Tumor_ATCATCTGTTGGGACA	Keratinocyte	4665.18	6308.64		coRNA-RNA-plate7-050.TCTATCGGTA	Proximal tubule S3 cells (type 1)	6100.76	4781.67		CACATGAAGGGTGGGA-1-1	CD8 T cells	-1833.1	2030.45
P4_Tumor_ATCATCTGTCTAAAGA	Keratinocyte	4762.36	6569.83		coRNA-RNA-plate8-063.TTCGCTGCCT	Proximal tubule S1/S2 cells	6145.29	4901.59		GTGGAAGTCGGTAAGG-1-1	CD4 T cells	-1777.2	2181.48
P9_Tumor_TTCTACAAGCTGGAAC	CD1C	4947.59	6717.2		coRNA-RNA-plate5-059.GTAGATCGTT	Proximal tubule S1/S2 cells	6232.61	4303.3		TTTGGTTTCGAAATCC-1-3	Mature B cells	-2946.02	3101.77
P2_Tumor_GCTGGGTTCCTGTAGA	Mac	4755.29	6546.54		coRNA-RNA-plate1-014.TTGATATGAA	Podocyte	6144.39	4224.48		TTTGTTGAGAAGAGCA-1-3	CD8 T cells	-3055.41	3003.04
P9_Tumor_TTATGCTTCTCACATT	Mac	4665.44	6625.97		coRNA-RNA-plate1-091.TGCCTAACTT	Proximal tubule S1/S2 cells	6103.62	4261.14		TTTGTTGAGGAACGCT-1-3	Mature B cells	-3106.75	3048.7
P9_Tumor_CTGCTGTAGTGTCCAT	Mac	4555.34	7009.72		coRNA-RNA-plate8-092.CCGCGCAGGT	Collecting duct principal cells	6052.28	4437.51		TTTGTTGTCTGCGGGT-1-3	CD8 T cells	-3171.17	3269.95
P9_Tumor_TGGACGCTCGAATCCA	Mac	4580.31	6680.36		coRNA-RNA-plate1-086.CTTCATTAGA	Proximal tubule S1/S2 cells	6062.62	4287.03		AAACCCAAGCAGAAAG-1-0	Tregs	-3158.79	3081.89
P8_Tumor_TACTCATAGACAGGCT	B Cell	4780.45	7333.62		coRNA-RNA-plate1-070.TGAGACTCTA	Loop of Henle cells	4561.59	7386.57		GTTGTCCCAGACCGCT-1-3	Ifit3-high B cells	-1534.09	498.772
P10_Tumor_TTTGTCAGTGCTGTAT	B Cell	4786.65	7571.67		coRNA-RNA-plate4-018.GGCTCGAGAT	Stem cells (Kit+)	4562.2	7498.57		GTTACCCGTTTCCATT-1-3	Mature B cells	-1534.3	641.636
P6_Tumor_TACCTATTCCTATTCA	CLEC9A	4699.49	7197.52		coRNA-RNA-plate4-022.GGCTCGAGAT	Endothelial cells	4521.47	7326.92		CTCAGTCGTACGACTT-1-1	Mature B cells	-1586.05	425.644
P9_Tumor_GCGGGTTTCCCTTGTG	CLEC9A	4744.67	7390.06		coRNA-RNA-plate2-056.TTCTCTACTA	Loop of Henle cells	4540.78	7418.21		CAAAGAAAGTGGTCAG-1-0	Mature B cells	-1562.44	541.834
P10_Tumor_CTCAGAAGTCAGAAGC	B Cell	4794.18	7136.48		coRNA-RNA-plate8-013.ACGCGTATCG	Renal pericytes	4566.24	7298.45		TCCCATGTCAGAGTTC-1-0	Mature B cells	-1528.76	388.932
P1_Tumor_AAGGCAGAGACTCGGA	Tumor_KC_Diff	4561.9	7585.53		coRNA-RNA-plate4-072.GGCATCTACC	Proximal tubule S1/S2 cells	7145.95	7455.08		TCATGCCTCGAACACT-1-0	CD8 T cells	-1734.45	1174.67
P1_Tumor_AAGGCAGAGGCTCAGA	Tumor_KC_Diff	4919.81	7489.89		coRNA-RNA-plate6-059.ACCAGTATAA	Collecting duct principal cells	7311.29	7411.55		ACGGTTAAGGTTGAGC-1-0	CD8 T cells	-1525.82	1120.21
P1_Tumor_AAGGTTCAGTCTTGCA	Tumor_KC_Basal	4784.73	7585.4		coRNA-RNA-plate6-062.CGTATTGAGA	Proximal tubule S1/S2 cells	7248.58	7455.12		ACTTTGTCACAATCTG-1-2	CD4 T cells	-1605.52	1174.83
P10_Tumor_TTTGTCATCACTATTC	LC	4830.89	7424.94		coRNA-RNA-plate1-020.AAGTACGTTA	Proximal tubule S1/S2 cells	7269.05	7380.54		CACTGTCCACACACTA-1-1	CD8 T cells	-1580.05	1080.48
P1_Tumor_AAACCTGAGTCAAGCG	Tumor_KC_Diff	5043.15	7355.64		coRNA-RNA-plate8-005.AATTGAGAGA	Proximal tubule S1/S2 cells	7374.39	7349.49		CACATGATCCATCTGC-1-0	CD8 T cells	-1446.91	1041.71
P9_Tumor_CATGACAAGATCCCAT	Mac	4644.37	8089.58		coRNA-RNA-plate7-027.ACTCGACGCC	Proximal tubule S1/S2 cells	3879.68	7249.89		GTTTACTTCCTTCTTC-1-2	CD8 T cells	-2094.61	2888.2
P8_Tumor_TGTCCCATCGGAGGTA	CD1C	4741.95	8072.43		coRNA-RNA-plate4-078.CCAGGCTCTT	Proximal tubule S3 cells (type 1)	3925.34	7241.64		AGAAATGAGCCTCTCT-1-0	CD8 T cells	-2035.88	2877.59
P4_Tumor_TGCGTGGCAGTATGCT	CLEC9A	4631.39	7936.26		coRNA-RNA-plate5-068.CTGAAGAGAC	Endothelial cells	3875.85	7180.84		GTCAAACCATCTCGTC-1-2	CD8 T cells	-2098.57	2800.26
P4_Tumor_TAAGTGCGTACAGACG	ASDC	4708.61	8200.91		coRNA-RNA-plate6-058.CTGGTTGGTT	Endothelial cells	3911.33	7297.31		GCAGGCTGTCTACAAC-1-2	CD8 T cells	-2053.22	2948.68
P4_Tumor_GACTAACTCATCGGAT	CLEC9A	4826.45	8066.78		coRNA-RNA-plate3-038.TGGCATAACG	Renal pericytes	3967.31	7240.3		TCTGGCTTCTCCGAGG-1-1	CD8 T cells	-1980.82	2875.97
P4_Tumor_CCACTACAGCGAGAAA	Keratinocyte	4610.35	8496.86		coRNA-RNA-plate5-086.ACGCGTATCG	Proximal tubule S1/S2 cells	5528.17	3667.07		TTTGGTTTCGAAATCC-1-3	Mature B cells	-3579.23	2764.79
P4_Tumor_TAAGTGCTCATCGGAT	Melanocyte	4743.45	8560.38		coRNA-RNA-plate2-026.CGTCTATGAA	Proximal tubule S1/S2 cells	5589.67	3696.42		TTTGTTGAGAAGAGCA-1-3	CD8 T cells	-3502.28	2801.79
P7_Tumor_AACTTTCGTCGCCATG	TSK	5011.98	8305.23		coRNA-RNA-plate3-030.TTGATATGAA	Proximal tubule S1/S2 cells	5713.7	3578.63		TTTGTTGAGGAACGCT-1-3	Mature B cells	-3347.63	2654.32
P4_Tumor_ACATACGGTGTGGTTT	Melanocyte	4644.07	8213.52		coRNA-RNA-plate5-068.CTTCATTAGA	Proximal tubule S1/S2 cells	5543.41	3535.85		TTTGTTGTCTGCGGGT-1-3	CD8 T cells	-3560.52	2600.16
P8_Tumor_CACACCTGTCAATACC	B Cell	4692.04	8301.87		coRNA-RNA-plate4-010.TCCGCCGGTC	Proximal tubule S1/S2 cells	5566.68	3578.53		AAACCCAAGCAGAAAG-1-0	Tregs	-3530.37	2655.26
P4_Tumor_CTCGAAACAGGTGCCT	Melanocyte	4765.38	8732.43		coRNA-RNA-plate5-074.ATCTAGGTTC	Loop of Henle cells	5171.87	7659.75		GAGTTGTTCACACGAT-1-2	CD4 T cells	-1274.53	1133.92
P5_Tumor_TCTGGAAGTCGGGTCT	Pilosebaceous	4658.21	8932.1		coRNA-RNA-plate8-033.TTCTCTGAGA	Loop of Henle cells	5122.63	7754.77		AGTTCGACACCAGCTG-1-1	CD8 T cells	-1336.41	1255.19
P2_Tumor_GTCACAATCCAAACAC	Melanocyte	4561.75	8815.97		coRNA-RNA-plate4-086.GCCATCAACT	Loop of Henle cells	5080.42	7694.44		CTCTGGTGTTCCGCGA-1-3	CD8 T cells	-1390.27	1176.44
P10_Tumor_TAAGTGCTCCCTAATT	Melanocyte	4655.42	8849.42		coRNA-RNA-plate1-021.ACTGGTAGAT	Loop of Henle cells	5123.8	7712.9		GGTAACTGTCGCCACA-1-2	CD8 T cells	-1334.15	1200.08
P2_Tumor_CATGACATCCTATTCA	Pilosebaceous	4924.77	8710.48		coRNA-RNA-plate1-020.ATATGCCATC	Loop of Henle cells	5243.35	7648.74		CCTTCAGGTTTCCAAG-1-2	CD8 T cells	-1184.92	1120.15
P1_Tumor_AAGGCAGAGACTCGGA	Tumor_KC_Diff	4789.14	9166.25		coRNA-RNA-plate8-096.TTCTCTGAGA	Proximal tubule S3 cells (type 1)	5534.92	6117.11		AACCTTTTCCTTCTAA-1-2	Mature B cells	-1985.41	4009.84
P1_Tumor_AAGGCAGAGGCTCAGA	Tumor_KC_Diff	4582.2	9197.34		coRNA-RNA-plate8-096.GCTCGAATCA	Proximal tubule S3 cells (type 2)	5437.63	6134.64		CCGTGAGCATCGGATT-1-2	Ifit3-high B cells	-2110.39	4033.8
P1_Tumor_AAGGTTCAGTCTTGCA	Tumor_KC_Basal	4746.97	9237.42		coRNA-RNA-plate8-096.GACCAATGCG	Proximal tubule S1/S2 cells	5513.44	6154.81		TCCAGAAAGCACAAAT-1-1	Mature B cells	-2013.72	4059.97
P10_Tumor_TTTGTCATCACTATTC	LC	4674.59	9161.56		coRNA-RNA-plate8-096.AATACCAGTT	Proximal tubule S1/S2 cells	5480.75	6115.77		CATCGCTTCTGCGAGC-1-2	Mature B cells	-2055.01	4008.43
P1_Tumor_AAACCTGAGTCAAGCG	Tumor_KC_Diff	4532.64	9096.77		coRNA-RNA-plate1-001.CATGACTCAA	Loop of Henle cells	5415.62	6086.89		CTGCCATCACGGAAGT-1-2	Mature B cells	-2137.75	3972.09
P1_Tumor_AAGGCAGAGACTCGGA	Tumor_KC_Diff	4791.52	9682.88		coRNA-RNA-plate2-077.CGTATTGAGA	Stem cells (Kit+)	3816.65	6053.31		AAAGTCCGTCACAGAG-1-3	Mature B cells	-316.139	764.09
P1_Tumor_AAGGCAGAGGCTCAGA	Tumor_KC_Diff	4628.29	9560.81		coRNA-RNA-plate3-088.AAGCATCCTA	Collecting duct intercalated cells	3736.33	5991.71		TAGGTACGTATGAGAT-1-0	Mature B cells	-418.518	685.452
P1_Tumor_AAGGTTCAGTCTTGCA	Tumor_KC_Basal	4765.54	9571.32		coRNA-RNA-plate3-024.GACCAATGCG	Collecting duct intercalated cells	3805.97	5998.38		TCTATACCATTAAGCC-1-0	Mature B cells	-327.883	693.808
P10_Tumor_TTTGTCATCACTATTC	LC	4792.18	9279.58		coRNA-RNA-plate7-012.TTCTCTGAGA	Collecting duct intercalated cells	3814.53	5862.67		CATCCACTCGGCTCTT-1-3	Mature B cells	-318.984	524.58
P1_Tumor_AAACCTGAGTCAAGCG	Tumor_KC_Diff	4697.49	9597.86		coRNA-RNA-plate8-030.TCTATCGGTA	Collecting duct intercalated cells	3770.37	6012.69		TAATTCCTCTGAGAAA-1-0	Mature B cells	-374.767	714.206
P4_Tumor_CTAACTTAGCACCGTC	Keratinocyte	4742.51	3197.66		coRNA-RNA-plate3-055.GGCATCTACC	Loop of Henle cells	6734.03	6593.75		TCAGTGATCCCTAGGG-1-2	Mature B cells	-2672.47	2061.93
P2_Tumor_TGATTTCCAGGACGTA	Tumor_KC_Diff	4926.11	3178.72		coRNA-RNA-plate3-055.CGAATCTCCT	Proximal tubule S1/S2 cells	6814.02	6585.87		TTGGGATGTTTACTTC-1-1	CD8 T cells	-2572.23	2052.41
P4_Tumor_CATTATCAGTTAACGA	Keratinocyte	4793.18	2831.18		coRNA-RNA-plate3-055.CTCGGAGCAA	Distal convoluted tubule cells	6748.46	6415.28		ACGGGTCCAAGTCATC-1-2	pDCs	-2654.15	1838.55
P4_Tumor_TTCTCCTAGTGCTGCC	Keratinocyte	4926.91	2692.89		coRNA-RNA-plate3-055.ATATGCCATC	Medullary collecting duct聽cells	6818.52	6362.02		TGTTACTAGGAAGAAC-1-3	Tregs	-2566.73	1771.68
P2_Tumor_GATCGATGTACGCTGC	Tumor_KC_Diff	4925.09	2959.7		coRNA-RNA-plate3-061.GGCTGCCTTA	Distal convoluted tubule cells	6817.87	6484.73		ACTTCGCTCTTGTTAC-1-1	Mature B cells	-2567.23	1925.11
P10_Tumor_GGAAAGCCATGCCTTC	Tumor_KC_Cyc	5048.77	3452.55		coRNA-RNA-plate8-096.TTCTCTGAGA	Proximal tubule S3 cells (type 1)	5493.94	7242.36		CACAGGCAGGAGAGTA-1-1	Mature B cells	-2922.21	2434.67
P8_Tumor_CCTAAAGAGTTACGGG	Keratinocyte	4839.03	3181.27		coRNA-RNA-plate8-096.GCTCGAATCA	Proximal tubule S3 cells (type 2)	5398.98	7116.22		CACAGGCTCTATGTGG-1-1	CD8 T cells	-3040.97	2278.01
P8_Tumor_CATCGGGCATTCTTAC	Keratinocyte	5158.92	3224.98		coRNA-RNA-plate8-096.GACCAATGCG	Proximal tubule S1/S2 cells	5545.42	7135.58		CACATGAAGGATGCGT-1-1	CD8 T cells	-2856.69	2302.5
P4_Tumor_CTCTAATTCCGCATCT	Keratinocyte	4732.1	3183.35		coRNA-RNA-plate8-096.AATACCAGTT	Proximal tubule S1/S2 cells	5348.07	7117.23		CACATGAAGGGTGAAA-1-1	CD8 T cells	-3106.39	2279.32
P9_Tumor_TTATGCTCAAGCCGCT	Tumor_KC_Cyc	5059.28	3270.68		coRNA-RNA-plate1-001.CATGACTCAA	Loop of Henle cells	5499.16	7158.62		TAAGCACAGAGTCAGC-1-2	Mature B cells	-2916.34	2331.33
P4_Tumor_GCAGCCACACAACGTT	Keratinocyte	4786.06	3771.74		coRNA-RNA-plate5-016.GCCATCAACT	Loop of Henle cells	4544.43	7437.68		TTTGGTTTCGAAATCC-1-3	Mature B cells	-3670.49	2843.74
P4_Tumor_CATCGGGAGACCACGA	Keratinocyte	4868.66	3648.4		coRNA-RNA-plate5-023.GTAGTTGGAT	Proximal tubule S3 cells (type 2)	4582.55	7380.6		TTTGTTGAGAAGAGCA-1-3	CD8 T cells	-3623.21	2773.25
P4_Tumor_CTCTGGTAGCACAGGT	Keratinocyte	5004.27	3924.15		coRNA-RNA-plate6-078.AGCGATCCGC	Proximal tubule S3 cells (type 2)	4642.26	7510.08		TTTGTTGAGGAACGCT-1-3	Mature B cells	-3548.94	2935.28
P2_Tumor_AGCCTAAGTTCCACGG	Keratinocyte	5058.1	3854.14		coRNA-RNA-plate6-063.CTTCATTAGA	Proximal tubule S3 cells (type 2)	4672.25	7476.78		TTTGTTGTCTGCGGGT-1-3	CD8 T cells	-3510.31	2891.35
P4_Tumor_TCATTTGGTGGCCCTA	Keratinocyte	4960.74	3482.9		coRNA-RNA-plate8-086.CATGACTCAA	Endothelial cells	4624.8	7304.86		AAACCCAAGCAGAAAG-1-0	Tregs	-3570.17	2678.08
P4_Tumor_CGATGGCCAATCAGAA	Keratinocyte	5166.64	4184.22		coRNA-RNA-plate1-025.CTGGTTGGTT	Proximal tubule S3 cells (type 2)	6718.21	7810.75		TTTGGTTTCGAAATCC-1-3	Mature B cells	-3442.19	3150.87
P8_Tumor_CCCTCCTTCGTCCGTT	Keratinocyte	4988.91	4316.09		coRNA-RNA-plate2-080.ACTGGTAGAT	Proximal tubule S3 cells (type 2)	6633.67	7872.59		TTTGTTGAGAAGAGCA-1-3	CD8 T cells	-3548.36	3229.14
P8_Tumor_ACTGAACGTCCTCTTG	Keratinocyte	5096.25	4219.3		coRNA-RNA-plate4-039.TCGGTAAGGC	Proximal tubule S3 cells (type 2)	6680.76	7829.12		TTTGTTGAGGAACGCT-1-3	Mature B cells	-3491.82	3175.2
P8_Tumor_GCGGGTTCACACCGCA	Keratinocyte	4972.98	4063.25		coRNA-RNA-plate5-044.CCTAAGCGGT	Proximal tubule S3 cells (type 2)	6627.74	7757.05		TTTGTTGTCTGCGGGT-1-3	CD8 T cells	-3554.99	3085.2
P8_Tumor_CATCGAAGTCTCACCT	Keratinocyte	4892.11	4011.98		coRNA-RNA-plate3-034.AATCCGGTCA	Proximal tubule S3 cells (type 2)	6587.94	7731.85		AAACCCAAGCAGAAAG-1-0	Tregs	-3606.56	3052.59
P1_Tumor_AAAGATGGTGGTGTAG	Tumor_KC_Basal	4773.21	4406.97		coRNA-RNA-plate1-063.TGGCAGAAGT	Endothelial cells	4895.31	4610.87		GTTCATTCACCGTCGA-1-1	Mature B cells	-1259.95	3011.33
P1_Tumor_ATGTGTGCACGAAATA	Tumor_KC_Diff	4869.85	4697.22		coRNA-RNA-plate4-047.ATGAGTTCTC	Proximal tubule S3 cells (type 1)	4940.59	4744.93		ACGATGTAGACTTCAC-1-2	Cycling B/T cells	-1201.86	3180.58
P8_Tumor_ATCATGGTCTTAGAGC	Keratinocyte	5368.7	4575.95		coRNA-RNA-plate4-027.CTATTAACCA	Proximal tubule S3 cells (type 1)	5169.81	4689.06		CCATAAGAGCCTTCTC-1-1	Mature B cells	-930.729	3107.21
P4_Tumor_ATTATCCCATGTCTCC	Keratinocyte	4688.98	4737.85		coRNA-RNA-plate5-032.AGGACTGCGA	Loop of Henle cells	4858.03	4763.39		TCGTCCAAGGTAGCCA-1-0	Mature B cells	-1306.14	3204.06
P4_Tumor_GACGGCTTCGGAGGTA	Keratinocyte	4856.97	4453.48		coRNA-RNA-plate1-028.CGTCTATGAA	Stem cells (Kit+)	4936.33	4633.79		TGCGGGTCATGATAGA-1-2	Mature B cells	-1206.67	3041.28
P8_Tumor_CATATGGGTGTATGGG	Keratinocyte	4921.71	4763.56		coRNA-RNA-plate8-096.TTCTCTGAGA	Proximal tubule S3 cells (type 1)	6471.47	6750.39		TCGGTCTTCCGCTGTT-1-3	Mature B cells	-1208.85	587.503
P8_Tumor_CTGCGGAGTAAAGGAG	Keratinocyte	4943.27	4915.07		coRNA-RNA-plate8-096.GCTCGAATCA	Proximal tubule S3 cells (type 2)	6484.29	6817.53		CTGAATGCAGTTACCA-1-0	Mature B cells	-1190.99	671.725
P8_Tumor_ACTGAACGTCCATCCT	Keratinocyte	4883.56	5028.62		coRNA-RNA-plate8-096.GACCAATGCG	Proximal tubule S1/S2 cells	6451.29	6873.8		GCACATATCCCATGGG-1-0	Mature B cells	-1235.9	745.023
P10_Tumor_CTCTGGTAGGAGTCTG	Tumor_KC_Diff	4876.22	4940.61		coRNA-RNA-plate8-096.AATACCAGTT	Proximal tubule S1/S2 cells	6447.25	6829.94		TGCCGAGTCCCTCAAC-1-3	Mature B cells	-1241.36	687.778
P8_Tumor_ACAGCTAAGTACGTTC	Keratinocyte	4958.72	5029.71		coRNA-RNA-plate1-001.CATGACTCAA	Loop of Henle cells	6491.57	6872.76		TTCGATTCAGGAGGTT-1-3	Mature B cells	-1181.66	743.403
P1_Tumor_CGTGTAACAAGAGTCG	Tumor_KC_Basal	4736.37	5138.9		coRNA-RNA-plate4-043.ACTCGACGCC	Proximal tubule S1/S2 cells	7624.19	6741.89		ACACAGTTCTGGCTGG-1-3	Cycling B/T cells	-1283.62	2670.17
P4_Tumor_GGACGTCTCTTTACAC	Keratinocyte	4865.62	5142.22		coRNA-RNA-plate7-022.ACTCTACTGG	Proximal tubule S3 cells (type 1)	7690.72	6741.02		CAATGACAGGACTAAT-1-2	Mature B cells	-1201.05	2668.33
P1_Tumor_CAGATCACAATGTAAG	Tumor_KC_Basal	4910.42	5496.71		coRNA-RNA-plate8-048.GTAGATCGTT	Proximal tubule S1/S2 cells	7702.18	6906.38		ATGGATCCAAAGGATT-1-1	Ifit3-high B cells	-1186.34	2875.93
P4_Tumor_CATATGGAGGCATGGT	Keratinocyte	4989.22	5197.02		coRNA-RNA-plate1-020.GCGGAGTCGA	Proximal tubule S3 cells (type 1)	7739.75	6769.18		AGTAGCTGTTGCCTAA-1-1	Mature B cells	-1138.87	2704.09
P4_Tumor_GTTTCTATCTCATTCA	Keratinocyte	4767.41	5404.91		coRNA-RNA-plate3-013.CCGCGCAGGT	Proximal tubule S3 cells (type 1)	7636.33	6864.14		TGTCCACGTACCTGTA-1-2	Mature B cells	-1268.89	2823.06
P4_Tumor_CTGAAACAGTAGATGT	Keratinocyte	4841.89	5714.83		coRNA-RNA-plate1-049.CCTATCATAA	Proximal tubule S3 cells (type 1)	5057.61	5619.38		CCTCAGTGTTCATCTT-1-0	Mature B cells	-902.512	1572.86
P10_Tumor_TGCACCTTCGTCTGCT	Tumor_KC_Basal	4992.42	5601.39		coRNA-RNA-plate5-040.GGCATCTACC	Proximal tubule S3 cells (type 2)	5126.14	5565.96		GTCCTCAGTAGTTAGA-1-3	Mature B cells	-815.439	1504.45
P4_Tumor_CCGTTCATCCAAGCCG	Keratinocyte	4847.25	5618.42		coRNA-RNA-plate5-011.GCTCGAATCA	Proximal tubule S3 cells (type 1)	5060.9	5571.93		AATTCCTGTGGCTTAT-1-1	Mature B cells	-897.878	1511.46
P4_Tumor_TAAGTGCCACAGGCCT	Keratinocyte	4738.19	5620.23		coRNA-RNA-plate1-011.TTGCAGCATT	Proximal tubule S3 cells (type 1)	5008.75	5574.21		AGTGACTAGTAGCCAG-1-2	Mature B cells	-964.395	1515.17
P4_Tumor_CAAGAAATCCTAAGTG	Keratinocyte	5004.49	5758.4		coRNA-RNA-plate7-025.ACGATAGACT	Proximal tubule S3 cells (type 1)	5132.18	5637.81		GATAGCTAGTTCCATG-1-3	Mature B cells	-809.134	1594.71
P1_Tumor_CGTTAGAAGACTAGGC	Tumor_KC_Basal	4756.54	6112.75		coRNA-RNA-plate5-013.CCAGGCTCTT	Renal pericytes	4059.33	6094.19		GCAGTTAGTCGAGTTT-1-2	CD8 T cells	-1368.47	2026.19
P9_Tumor_ATCTACTGTAGTGAAT	Keratinocyte	4641.09	6036.35		coRNA-RNA-plate8-042.GGCTTCTGGA	Endothelial cells	4005.83	6058.82		ATGCGATAGCGCTGAA-1-1	CD4 T cells	-1435.41	1981.76
P4_Tumor_GCAAACTGTCAGAGGT	Keratinocyte	5212.39	6133.61		coRNA-RNA-plate6-006.ACTCCGCCAA	Endothelial cells	4268.97	6103.75		CTACAGAAGCATTTCG-1-2	CD8 T cells	-1104.58	2038.1
P8_Tumor_TGACTTTTCTTACCTA	Keratinocyte	4999.45	6135.96		coRNA-RNA-plate2-022.TCTATCGGTA	Endothelial cells	4171.05	6104.63		GAGCCTGGTATGCGGA-1-1	CD8 T cells	-1227.6	2038.96
P1_Tumor_CAGCAGCGTGCAGTAG	Tumor_KC_Cyc	4940.33	6248.75		coRNA-RNA-plate5-053.TTCGCTGCCT	Renal pericytes	4143.89	6157.09		ACTGATGCATCGTTCC-1-0	CD8 T cells	-1262.47	2105.51
P2_Tumor_CTGAAGTCACGACTCG	Mac	4734.62	6559.57		coRNA-RNA-plate7-019.ACGGAGAATA	Proximal tubule S3 cells (type 1)	7072.72	4682.81		TTTCAGTCACAGAGCA-1-2	pDCs	-3115.38	2073.21
P9_Tumor_CCTCAGTCAGCCACCA	Mac	5126.04	6433.21		coRNA-RNA-plate1-067.CCTAAGCGGT	Proximal tubule S1/S2 cells	7262.15	4628.07		CATTGTTAGGACGCTA-1-1	Ly6-high monocytes	-2877.07	2003.81
P9_Tumor_CGAGCCACATAGTAAG	Mac	4811.56	6496.03		coRNA-RNA-plate7-025.AATCGAACTC	Proximal tubule S3 cells (type 1)	7117.64	4659.9		ACCCTTGGTGGTCTAT-1-0	pDCs	-3057.68	2043.66
P9_Tumor_TGGACGCGTAGCCTAT	Mac	4928.09	6632.88		coRNA-RNA-plate5-005.CTGAAGAGAC	Endothelial cells	7171.51	4719.15		CTCAATTTCGGCCTTT-1-2	Ifit3-high B cells	-2990.89	2118.21
P2_Tumor_TTAGGACTCCGCATCT	Mac	5079.29	6628.91		coRNA-RNA-plate7-004.ACGCGCTCCT	Endothelial cells	7240.62	4717.5		TTTCGATCACCTCGTT-1-2	Ly6-high monocytes	-2904.2	2116.64
P7_Tumor_ATTCTACGTAGCGATG	Mac	4864.78	7138.44		coRNA-RNA-plate2-084.GCCTCAGCAT	Collecting duct principal cells	3771.49	5598.37		GAAGAATCACACGGTC-1-2	CD4 T cells	-2760.49	2329.55
P2_Tumor_GATCGCGCAAGGACTG	PDC	5002.18	6719.81		coRNA-RNA-plate4-094.GCGGAGTCGA	Stem cells (Kit+)	3826.6	5406.7		AAGGTAAGTGTAGTGG-1-3	CD4 T cells	-2693.26	2088.4
P9_Tumor_GTATTCTCATGGTAGG	Mac	5275.49	7223.75		coRNA-RNA-plate4-088.CTCGGAGCAA	Stem cells (Kit+)	3952.45	5632.23		GTTCGCTTCCAGCACG-1-1	CD4 T cells	-2534.6	2372.84
P9_Tumor_TCACAAGTCACGCGGT	CD1C	4870.65	7001.81		coRNA-RNA-plate5-059.ACCAGTATAA	Collecting duct intercalated cells	3766.09	5535.78		GTACAACGTGGAGAAA-1-2	CD4 T cells	-2769.37	2250.95
P9_Tumor_GTGCGGTAGGTGATAT	Mac	5094.6	6905.6		coRNA-RNA-plate8-035.GTAGATGCGC	Stem cells (Kit+)	3869.53	5497.97		GCAACATTCTCAACCC-1-1	CD4 T cells	-2639.1	2203.75
P9_Tumor_TTAGGCAGTAGGCTGA	Mac	5000.15	7525.32		coRNA-RNA-plate8-067.ACTGGTAGAT	Loop of Henle cells	5746.8	7991.29		CTCCCAACACGACAGA-1-0	Cycling B/T cells	-2322.95	3812.85
P2_Tumor_TCGTACCAGCTATGCT	Mac	4738.09	7262.15		coRNA-RNA-plate1-041.ACTCCGCCAA	Podocyte	5626.49	7860.74		CATAGACGTTCGGTCG-1-1	Migratory DCs	-2473.88	3651.5
P8_Tumor_AACTGGTAGGGTGTGT	Mac	5032.48	7425.19		coRNA-RNA-plate7-038.CATCCAGCCA	Loop of Henle cells	5758.91	7943.9		GCCTGTTTCAGGAACG-1-0	Migratory DCs	-2307.49	3753.69
P8_Tumor_CGTCTACTCTCGCTTG	Mac	5031.13	7324.86		coRNA-RNA-plate6-078.CTTCATTAGA	Loop of Henle cells	5761.57	7896.46		AGCTTCCAGCTAAATG-1-1	Migratory DCs	-2303.72	3693.01
P7_Tumor_TGCCCTACATGGTAGG	Mac	4848.05	7051.12		coRNA-RNA-plate2-064.GGCTGCCTTA	Medullary collecting duct聽cells	5676.88	7772.48		TCCTCGACAGTCCGTG-1-2	Migratory DCs	-2410.19	3538.11
P1_Tumor_AAGGCAGAGACTCGGA	Tumor_KC_Diff	4734.27	7754.78		coRNA-RNA-plate4-076.TTCGCTGCCT	Proximal tubule S1/S2 cells	8034.01	5648.25		ACGGTTAGTTGTTGCA-1-3	CD8 T cells	-2323.46	3114.01
P1_Tumor_AAGGCAGAGGCTCAGA	Tumor_KC_Diff	5009.31	7832.6		coRNA-RNA-plate3-039.CGAATCTCCT	Loop of Henle cells	8168.97	5690.06		GTTACGATCCGGACGT-1-1	CD8 T cells	-2151.25	3160.91
P1_Tumor_AAGGTTCAGTCTTGCA	Tumor_KC_Basal	4860.43	7697.68		coRNA-RNA-plate6-068.CTGAAGAGAC	Proximal tubule S1/S2 cells	8099.11	5620.68		TGATTCTCATTCTTCA-1-2	CD8 T cells	-2241.48	3078.96
P10_Tumor_TTTGTCATCACTATTC	LC	4923.67	7765.83		coRNA-RNA-plate7-020.TCTCTCATCC	Proximal tubule S3 cells (type 1)	8124.29	5655.63		GCGAGAAAGTTGCCCG-1-1	CD8 T cells	-2200.5	3121.34
P1_Tumor_AAACCTGAGTCAAGCG	Tumor_KC_Diff	5100.92	7767.37		coRNA-RNA-plate6-088.CTCGGAGCAA	Endothelial cells	8186.21	5643.67		ACCATTTGTTCAGCTA-1-0	CD8 T cells	-2097.27	3120.52
P5_Tumor_CAAGTTGGTTGAGTTC	Pilosebaceous	4666.44	7958.11		coRNA-RNA-plate5-017.ACCAGTATAA	Proximal tubule S3 cells (type 2)	4430.21	6022.96		TTGCTGCTCACTTCTA-1-3	Mature B cells	-1549.71	19.3946
P4_Tumor_CCCTCCTGTGAGTATA	Keratinocyte	5119.05	7970.53		coRNA-RNA-plate3-076.ATATGCCATC	Proximal tubule S3 cells (type 1)	4638.2	6029.9		CACAACATCTGAGGTT-1-0	Mature B cells	-1307.45	9.93851
P6_Tumor_TGCCAAATCATTCACT	Tumor_KC_Basal	4993.8	8113.79		coRNA-RNA-plate7-095.GGCTTCTGGA	Proximal tubule S1/S2 cells	4579.17	6091.23		GCAACCGCAGGATGAC-1-3	Mature B cells	-1352.18	73.1661
P6_Tumor_GGCGACTTCAATCTCT	Pilosebaceous	4863.04	8129.64		coRNA-RNA-plate7-030.GGATTCTATC	Proximal tubule S3 cells (type 1)	4520.45	6102.08		AGCCACGGTAAGCGGT-1-0	Mature B cells	-1425.3	88.734
P4_Tumor_GCATGTAAGAGATGAG	Keratinocyte	5081.66	8095.86		coRNA-RNA-plate2-005.GCTCGAATCA	Proximal tubule S3 cells (type 1)	4624.84	6099.16		GTAATGCCAGAGATGC-1-2	Mature B cells	-1318.61	107.07
P1_Tumor_AAGGCAGAGACTCGGA	Tumor_KC_Diff	4884.88	8300.83		coRNA-RNA-plate4-014.ATCTAGGTTC	Loop of Henle cells	4936.42	7922.16		CACAACAAGGTGCAGT-1-0	Ifit3-high B cells	-1225.64	862.723
P1_Tumor_AAGGCAGAGGCTCAGA	Tumor_KC_Diff	4931.1	8647.47		coRNA-RNA-plate2-053.GAGGCTTATT	Distal convoluted tubule cells	4959.72	8072.99		GTCTTTAAGCCGTCGT-1-2	Mature B cells	-1195.22	1053.67
P1_Tumor_AAGGTTCAGTCTTGCA	Tumor_KC_Basal	4925.61	8764.65		coRNA-RNA-plate3-080.GAGGCTTATT	Loop of Henle cells	4955.46	8126.16		AACAGGGTCTGTTCAT-1-0	Mature B cells	-1201.49	1119.84
P10_Tumor_TTTGTCATCACTATTC	LC	4887.64	8581.66		coRNA-RNA-plate8-045.CTTCATTAGA	Loop of Henle cells	4936.26	8038.98		ATGGGTTCATATCGGT-1-1	Mature B cells	-1226.44	1008.71
P1_Tumor_AAACCTGAGTCAAGCG	Tumor_KC_Diff	5138.04	8319.58		coRNA-RNA-plate2-068.CCAGGCTCTT	Loop of Henle cells	5053.13	7920.87		GTTCTATTCCGTCCTA-1-0	Mature B cells	-1078.72	861.303
P10_Tumor_CATGCCTAGTACACCT	Fibroblast	4822.72	9165.17		coRNA-RNA-plate2-008.AGGACTGCGA	Loop of Henle cells	3945.03	7883.78		ATCATTCCAACCGCTG-1-2	Mature B cells	-1830.23	3376.84
P10_Tumor_TTGTAGGCAATCTACG	Fibroblast	5035.12	9069.51		coRNA-RNA-plate2-015.CATGACTCAA	Proximal tubule S3 cells (type 1)	4042.59	7843.14		AGATGCTTCGTAGGAG-1-0	Ifit3-high B cells	-1707.54	3326.55
P10_Tumor_TAGTGGTAGTAGCGGT	Fibroblast	5018.9	8984.59		coRNA-RNA-plate7-071.ACCAGTATAA	Collecting duct principal cells	4036.19	7799.72		CCACACTGTTCAGTAC-1-2	Mature B cells	-1715.59	3269.53
P5_Tumor_CCTACACTCCCTTGTG	Mac	5141.31	9006.33		coRNA-RNA-plate2-092.TCTCTCATCC	Proximal tubule S1/S2 cells	4092.29	7810.5		TTCCGGTGTGTCTTAG-1-0	Mature B cells	-1644.92	3284.81
P8_Tumor_CCTCAGTTCGCTGATA	MDSC	4919.97	8972.48		coRNA-RNA-plate8-005.GTAGATCGTT	Loop of Henle cells	3988.68	7794.75		CCGATCTAGTGAACAT-1-3	Mature B cells	-1776.48	3265.08
P1_Tumor_AAGGCAGAGACTCGGA	Tumor_KC_Diff	4920.49	9173.88		coRNA-RNA-plate1-045.TGGCAGAAGT	Proximal tubule S3 cells (type 1)	7021.11	6757.52		CACCGTTGTTCGAAGG-1-0	Mature B cells	-2741.62	1819.42
P1_Tumor_AAGGCAGAGGCTCAGA	Tumor_KC_Diff	5008.28	9322.34		coRNA-RNA-plate1-043.TTCTATAGAG	Proximal tubule S3 cells (type 1)	7065.38	6824.43		CCATAAGAGATACTGA-1-1	Mature B cells	-2685.53	1902.4
P1_Tumor_AAGGTTCAGTCTTGCA	Tumor_KC_Basal	5159.2	9338.15		coRNA-RNA-plate4-071.AATCCGGTCA	Proximal tubule S3 cells (type 1)	7134.37	6832.81		CACCAAAAGTCATAGA-1-1	Mature B cells	-2599.69	1913.53
P10_Tumor_TTTGTCATCACTATTC	LC	4941.48	9393.87		coRNA-RNA-plate4-048.ACTGGTAGAT	Proximal tubule S1/S2 cells	7032.81	6859.76		CAAGCTACAATTGCAC-1-0	pDCs	-2727.57	1947.67
P1_Tumor_AAACCTGAGTCAAGCG	Tumor_KC_Diff	4790.84	9499.03		coRNA-RNA-plate2-084.ATGAGTTCTC	Proximal tubule S1/S2 cells	6964.38	6906.9		AAGCCATGTCATCGCG-1-0	Mature B cells	-2812.61	2006.24
P4_Tumor_GCATACATCTGTTGAG	Keratinocyte	5352.38	2740.8		coRNA-RNA-plate3-093.CCTGCATCAA	Proximal tubule S3 cells (type 2)	5965.34	8389.94		GTTTGGACAGGGCTTC-1-0	CD8 T cells	-1292.85	2347.67
P1_Tumor_CAGTCCTCACGGACAA	Tumor_KC_Diff	5020.15	2689.5		coRNA-RNA-plate2-006.GGCTCGAGAT	Proximal tubule S3 cells (type 2)	5812	8366.23		GGTCTGGGTGCAACAG-1-1	CD8 T cells	-1485.49	2317.82
P8_Tumor_TGTCCCACAATGGATA	Keratinocyte	4800.41	2757.26		coRNA-RNA-plate8-068.TCGGTAAGGC	Proximal tubule S3 cells (type 2)	5701.49	8378.65		GTGTTAGCACAACGCC-1-2	CD4 T cells	-1624.11	2333.5
P4_Tumor_CACAGTAAGGTAGCCA	Keratinocyte	5112.86	2906.39		coRNA-RNA-plate7-038.CCATCGGACC	Proximal tubule S3 cells (type 2)	5850.3	8464.45		CTGCGAGGTGCTCTCT-1-2	CD8 T cells	-1437.27	2441.42
P10_Tumor_CACAGTATCTGGTTCC	TSK	5209.97	2680.13		coRNA-RNA-plate4-058.GATTCCGGAA	Proximal tubule S3 cells (type 2)	5896.94	8363.14		CGGGCATCACCGTACG-1-1	CD8 T cells	-1378.76	2313.96
P4_Tumor_GGCCGATGTATATGGA	Keratinocyte	5031.98	3314.23		coRNA-RNA-plate5-014.AGGCCGGTAA	Endothelial cells	5758.92	4516.94		ACACTGAGTATCGGTT-1-0	Mature B cells	-1339.06	645.826
P4_Tumor_GTCACGGGTCTAGGTT	Keratinocyte	5028.51	3075.67		coRNA-RNA-plate2-091.GGTTGGCGAC	Proximal tubule S3 cells (type 2)	5754.44	4408.28		AAGATAGAGAATTGCA-1-1	Mature B cells	-1346.09	510.384
P2_Tumor_ACGCCAGGTCTCTCGT	Keratinocyte	5283.08	3300.61		coRNA-RNA-plate2-065.CTGAAGAGAC	Proximal tubule S3 cells (type 1)	5874.57	4510.8		GTCTCACAGGAGGCAG-1-0	Mature B cells	-1193.37	638.216
P4_Tumor_AGCAGCCGTGCCTGTG	Keratinocyte	5095.64	3046.49		coRNA-RNA-plate4-087.CTCGGAGCAA	Proximal tubule S3 cells (type 2)	5790.99	4392.86		AGAGCCCAGTTAACAG-1-1	Mature B cells	-1297.1	488.768
P10_Tumor_AGTTGGTCACTGAAGG	Tumor_KC_Cyc	4770.55	3233.31		coRNA-RNA-plate8-011.ATTAACTTAA	Proximal tubule S3 cells (type 1)	5638.58	4479.77		CATTGAGTCTCGGCTT-1-0	Mature B cells	-1490.17	599.135
P4_Tumor_ACGCAGCTCATCTGTT	Keratinocyte	4942.13	3250.9		coRNA-RNA-plate5-031.AAGTACGTTA	Distal convoluted tubule cells	7501.12	5265.62		TTAGGCAGTAATTAGG-1-2	CD4 T cells	-1280.56	2022.6
P4_Tumor_ACACCAAGTGGCTCCA	Keratinocyte	5334.01	3648.45		coRNA-RNA-plate4-009.ACTGGTAGAT	Distal convoluted tubule cells	7684.35	5449.65		ATCTCTACAACAAGAT-1-2	CD4 T cells	-1048.71	2254.32
P10_Tumor_GCACTCTTCTCCAGGG	Tumor_KC_Basal	4904.35	3368		coRNA-RNA-plate4-084.CTATTAACCA	Collecting duct principal cells	7483.36	5320.34		CAGGCCAGTCGATTTG-1-2	CD8 T cells	-1303	2091.74
P4_Tumor_CACACAAGTAGCTGCC	Keratinocyte	5207.82	3416.34		coRNA-RNA-plate5-057.CGCCAGGCAT	Distal convoluted tubule cells	7623.24	5342.28		TGATGCAGTGATACTC-1-0	Tregs	-1127.2	2118.87
P4_Tumor_TGCTACCTCCCAAGTA	Keratinocyte	5252.86	3639.4		coRNA-RNA-plate4-050.AAGCATCCTA	Distal convoluted tubule cells	7642.12	5444.04		GTGCTTCGTTTCGTAG-1-1	CD4 T cells	-1104.17	2244.04
P2_Tumor_GACGTGCTCTCCTATA	Tumor_KC_Diff	5149.23	3992.1		coRNA-RNA-plate5-074.ACGTTGAATG	Proximal tubule S3 cells (type 2)	6690.11	7211.02		CCGCAAGCAGAAGTTA-1-0	Cycling B/T cells	-1072.36	2958.88
P8_Tumor_GCAGCCATCCGTTGCT	Keratinocyte	5101.41	4089.51		coRNA-RNA-plate5-005.TTGCAGCATT	Proximal tubule S3 cells (type 2)	6670.67	7262.44		TGACTCCGTCCTGTCT-1-0	Cycling B/T cells	-1094.93	3027.13
P8_Tumor_TGCGCAGTCTGTCTAT	Keratinocyte	5011.35	3961.68		coRNA-RNA-plate2-002.GAGGTCGGTT	Podocyte	6630.38	7201.87		GATGAGGGTACTTGTG-1-2	Cycling B/T cells	-1144.86	2950.23
P2_Tumor_GATCGTAGTACATCCA	Tumor_KC_Cyc	5212.19	4043.29		coRNA-RNA-plate6-038.AAGCATCCTA	Proximal tubule S3 cells (type 1)	6721.7	7237.91		ACGTCCTGTGGCATCC-1-3	Cycling B/T cells	-1029.29	2995.77
P8_Tumor_CAGAGAGTCAATAAGG	Keratinocyte	4898.93	3872.64		coRNA-RNA-plate7-022.ACTCCGCCAA	Proximal tubule S3 cells (type 2)	6578.58	7160.78		TTCCAATCACCAACAT-1-2	Mature B cells	-1209.42	2898.96
P6_Tumor_CACACCTCATTATCTC	Tumor_KC_Diff	5100.81	4266.93		coRNA-RNA-plate8-067.CCATCGGACC	Proximal tubule S1/S2 cells	7986.1	6562.86		TCACACCTCGAAATCC-1-0	CD4 T cells	-1628.78	1400.97
P4_Tumor_AGCCTAACAGCTCCGA	Keratinocyte	5336.25	4287.88		coRNA-RNA-plate4-035.GGATTCTATC	Proximal tubule S3 cells (type 1)	8094.78	6574.77		GGAATCTGTGTATACC-1-1	CD8 T cells	-1491.26	1417.67
P9_Tumor_CACTCCATCTTGAGGT	Tumor_KC_Diff	5045.84	4465.28		coRNA-RNA-plate1-015.CCAGGCTCTT	Proximal tubule S1/S2 cells	7962.19	6656.28		CACAACAAGGGAACAA-1-0	CD8 T cells	-1658.56	1521.03
P1_Tumor_ACACTGAGTTAAGGGC	Tumor_KC_Diff	5123.8	4343.69		coRNA-RNA-plate3-025.TCGGTAAGGC	Proximal tubule S1/S2 cells	7998.02	6602.99		CATCCGTGTTGCCGAC-1-2	CD8 T cells	-1612.68	1454.34
P8_Tumor_CATCGGGTCCTGCAGG	Keratinocyte	4952.36	4390.91		coRNA-RNA-plate7-017.GCGGAGTCGA	Proximal tubule S1/S2 cells	7918.19	6621.68		CCGTGAGGTATCGTGT-1-2	CD8 T cells	-1714.38	1476.75
P6_Tumor_GGCGACTGTATGCTTG	Tumor_KC_Diff	5231.52	4836.88		coRNA-RNA-plate1-069.AATTGAGAGA	Collecting duct principal cells	3372.74	7105.64		ATGCCTCTCGTGGGTC-1-2	CD8 T cells	-1531.3	2104.12
P2_Tumor_CTTCTCTTCTAACTGG	Keratinocyte	4951.92	5004.63		coRNA-RNA-plate8-067.AATCGAACTC	Medullary collecting duct聽cells	3237.29	7185.05		GTTATGGGTTGTCATG-1-3	CD8 T cells	-1703.91	2203.44
P8_Tumor_CCTTTCTGTAGCAAAT	Keratinocyte	4851.4	4504.64		coRNA-RNA-plate2-094.ACGTTGAATG	Collecting duct principal cells	3191.14	6955.6		AAGTTCGCAAATTAGG-1-0	CD8 T cells	-1761.88	1914.33
P7_Tumor_GATGCTAGTAAGGATT	Tumor_KC_Diff	5209.21	4759.34		coRNA-RNA-plate8-020.TCTCTCATCC	Collecting duct principal cells	3350.05	7071.6		TCATTTGCAATTCTTC-1-2	CD8 T cells	-1562.73	2059.46
P2_Tumor_GCATGTAGTCTGCAAT	Tumor_KC_Diff	4986.33	4577.12		coRNA-RNA-plate6-012.ACGGAGAATA	Collecting duct intercalated cells	3253.05	6989.19		GAATCGTTCAGTCTTT-1-2	CD8 T cells	-1683.86	1956.16
P1_Tumor_AGGTCATGTAAGAGAG	Tumor_KC_Diff	5426.6	5165.62		coRNA-RNA-plate3-050.GTAGATCGTT	Proximal tubule S3 cells (type 1)	5370.09	9235.08		TTACCATGTTTCGGCG-1-1	CD4 T cells	-1970.03	871.358
P7_Tumor_GCTGCTTTCTAGCACA	Tumor_KC_Diff	5163.83	5182.44		coRNA-RNA-plate8-094.GCGGAGTCGA	Collecting duct principal cells	5251.07	9241.26		CAACCTCCAATCAAGA-1-0	CD4 T cells	-2120.14	878.509
P8_Tumor_CTCTAATGTGATGATA	Keratinocyte	5133.18	5248.18		coRNA-RNA-plate8-072.ACGCTTCTCT	Collecting duct principal cells	5234.77	9276.02		GTGCACGAGCAACCAG-1-2	CD4 T cells	-2142.26	924.755
P10_Tumor_ACGCCAGAGACAGGCT	Tumor_KC_Diff	5188.08	5085.97		coRNA-RNA-plate3-024.ACTCTACTGG	Distal convoluted tubule cells	5261.73	9197.36		ATCGTCCGTTGCCTAA-1-2	CD4 T cells	-2107.21	822.532
P1_Tumor_AACTTTCCAGTGGGAT	Tumor_KC_Diff	5032.33	4885.49		coRNA-RNA-plate8-077.AGGCCGGTAA	Distal convoluted tubule cells	5189.7	9106.57		AGATCGTGTACGATTC-1-2	CD4 T cells	-2198.07	709.252
P1_Tumor_ACGGGTCAGGCCCGTT	Tumor_KC_Diff	4960.37	5587.38		coRNA-RNA-plate2-090.TCGGTAAGGC	Proximal tubule S1/S2 cells	6689.73	3744.7		GTTACGATCGGTAACT-1-1	CD4 T cells	-2207.33	2985.47
P8_Tumor_TGAGCATCATCCAACA	Keratinocyte	5236.32	5633.85		coRNA-RNA-plate8-052.TTGATATGAA	Proximal tubule S1/S2 cells	6821.79	3761.85		GACTGATGTCTTGAGT-1-1	CD8 T cells	-2047.61	3019.62
P7_Tumor_GGACATTTCCATTCTA	Tumor_KC_Basal	5027.87	5351.57		coRNA-RNA-plate6-010.CTGGTTGGTT	Proximal tubule S3 cells (type 1)	6720.87	3635.78		GATCATGCAAGAGTTA-1-0	CD4 T cells	-2167.85	2847.51
P10_Tumor_GCTGGGTTCCGGCACA	Tumor_KC_Diff	4660.27	5717.08		coRNA-RNA-plate7-045.CTATTAACCA	Proximal tubule S1/S2 cells	6551.99	3803.7		CGCCAGAAGCGGTATG-1-1	Tregs	-2380.08	3059.1
P4_Tumor_GACTAACGTTAAGGGC	Keratinocyte	4990.39	5474.19		coRNA-RNA-plate5-018.GATCCAGCGT	Proximal tubule S1/S2 cells	6703.73	3691.89		GCGAGAAGTCGGAAAC-1-2	CD8 T cells	-2189.68	2918.26
P10_Tumor_TGCACCTTCGCAAGCC	Tumor_KC_Basal	5103.55	5738.62		coRNA-RNA-plate4-086.ACGCGCTCCT	Distal convoluted tubule cells	5581.13	3981.65		GTGTAACTCATTTACC-1-2	Mature B cells	-1261.36	3122.22
P1_Tumor_GCATGATCATGGATGG	Tumor_KC_Basal	5015.62	6251.52		coRNA-RNA-plate5-005.GGCGGTTGAC	Active proliferating cells (Ki-67+)	5548.04	4218.89		TGTGAGTTCTGTACAG-1-3	Mature B cells	-1303.11	3420.43
P4_Tumor_TACGGATAGTGGTAAT	Keratinocyte	5144.3	6000.84		coRNA-RNA-plate5-009.TCGGCGTCGT	Proximal tubule S1/S2 cells	5607.18	4103.58		CGATGCGCATAAGCGG-1-2	Mature B cells	-1228.64	3275.72
P2_Tumor_AGGTCATAGCCCGAAA	Pilosebaceous	4822.39	6299.32		coRNA-RNA-plate5-038.AATACCAGTT	Proximal tubule S1/S2 cells	5458.35	4242.62		AGAGAGCGTTTCTATC-1-2	Mature B cells	-1416.21	3451.48
P7_Tumor_GTCCTCAGTTCGGGCT	Tumor_KC_Basal	4861.09	6221.46		coRNA-RNA-plate5-008.TTCTCTACTA	Proximal tubule S3 cells (type 1)	5477.79	4203.06		TTGGGATCATAGTCGT-1-2	Mature B cells	-1390.51	3399.5
P4_Tumor_ACGGGTCGTCATTAGC	Keratinocyte	4750.44	6561.28		coRNA-RNA-plate3-068.ACCAGTATAA	Proximal tubule S3 cells (type 1)	4044.72	5608.25		TCATTTGCACAGTATC-1-1	CD8 T cells	-2420.78	2333.3
P4_Tumor_GTCAAGTGTATGAAAC	Keratinocyte	5312.47	6225.7		coRNA-RNA-plate3-010.CATCCAGCCA	Proximal tubule S1/S2 cells	4303.42	5453.76		CTGAATGAGCACCTGC-1-1	CD4 T cells	-2095.9	2139.23
P8_Tumor_CTTCTCTCAGTCGTGC	Keratinocyte	5132.45	6432.13		coRNA-RNA-plate4-059.GGCTGCCTTA	Proximal tubule S1/S2 cells	4220.5	5549.13		TGAGTCAGTACCTAGT-1-2	CD4 T cells	-2199.77	2258.75
P4_Tumor_ATTGGTGGTTCCACGG	Keratinocyte	4946.08	6131.39		coRNA-RNA-plate8-049.TCTAGTCAAG	Proximal tubule S1/S2 cells	4134.66	5410.39		CAGAGCCAGCGCCTTG-1-1	Tregs	-2307.59	2084.63
P8_Tumor_CCCTCCTAGGGAGTAA	Keratinocyte	4870.42	6431.07		coRNA-RNA-plate2-014.ACGCGTATCG	Proximal tubule S3 cells (type 1)	4099.53	5548.66		GTTATGGTCCATTGGA-1-2	CD8 T cells	-2351.55	2258.13
P9_Tumor_CTCCTAGCAGACAGGT	Mac	5060.95	6670.16		coRNA-RNA-plate4-017.TGGCAGAAGT	Proximal tubule S1/S2 cells	4445.09	8586.05		AACACACCAATGGCAG-1-1	CD8 T cells	-2506.02	2316.02
P2_Tumor_ACTGAGTTCCTAGGGC	CD1C	5225.99	6831.7		coRNA-RNA-plate5-062.CTGAAGAGAC	Proximal tubule S1/S2 cells	4516.67	8657.58		AGTCAACTCGCTTGAA-1-0	CD4 T cells	-2415.56	2405.93
P9_Tumor_GTATCTTCAGAGTGTG	Tcell	4966.06	6573.53		coRNA-RNA-plate8-002.CCGCGCAGGT	Proximal tubule S1/S2 cells	4402.38	8541.65		TCCTTTCGTTCGGTCG-1-2	CD8 T cells	-2559.64	2259.71
P2_Tumor_TCTTTCCTCATGTCCC	ASDC	5166.04	6674.34		coRNA-RNA-plate4-068.AATTGAGAGA	Proximal tubule S1/S2 cells	4495.5	8587.8		ATGGAGGAGTGGTGGT-1-2	CD4 T cells	-2441.38	2318.13
P9_Tumor_TCGCGAGCAATGAATG	Tcell	5093.7	7006.29		coRNA-RNA-plate1-034.GCGGAGTCGA	Endothelial cells	4461.81	8734.1		GGTGTCGTCGCATTGA-1-0	CD4 T cells	-2484.53	2502.74
P2_Tumor_TACAGTGTCAAACAAG	CD1C	5167.15	7031.1		coRNA-RNA-plate6-063.CATGACTCAA	Proximal tubule S3 cells (type 1)	5475.12	4979.92		ATTCTACGTAGTTACC-1-1	Mature B cells	-546.52	1963.83
P2_Tumor_GAACATCTCCTATTCA	PDC	5083.68	7009.39		coRNA-RNA-plate6-033.GGCTATTCGA	Loop of Henle cells	5432.62	4968.84		ACTATCTAGAGATCGC-1-3	Mature B cells	-602.691	1949.2
P7_Tumor_CAGCAGCAGTACGCGA	Mac	5318.09	7072.34		coRNA-RNA-plate4-049.GGCTCGAGAT	Loop of Henle cells	5542.17	4998.28		ACCTACCGTTGTAGCT-1-1	Ifit3-high B cells	-462.784	1986.7
P5_Tumor_TGTTCCGTCTGAAAGA	CD1C	5106.86	7203.13		coRNA-RNA-plate7-013.CTATTAACCA	Proximal tubule S3 cells (type 1)	5445.18	5058.55		AGTAACCCAGGAGGAG-1-0	Mature B cells	-585.502	2062.74
P9_Tumor_CGTCAGGAGAAGGTGA	Tcell	5099.73	6861.99		coRNA-RNA-plate8-009.CGTATTGAGA	Proximal tubule S1/S2 cells	5441.91	4901.58		GATCGTATCTCCCTAG-1-1	Mature B cells	-589.587	1864.58
P6_Tumor_TACTTACTCAGCTTAG	Tumor_KC_Basal	4848.06	7479.32		coRNA-RNA-plate8-096.TTCTCTGAGA	Proximal tubule S3 cells (type 1)	6015.21	6204.93		GCATCGGGTGAACTAA-1-1	Ly6-high monocytes	-3229.91	1559.54
P4_Tumor_GGACATTTCTGAAAGA	Melanocyte	5102.11	7541.63		coRNA-RNA-plate8-096.GCTCGAATCA	Proximal tubule S3 cells (type 2)	6130.22	6235.53		AGAAATGTCCGAGCTG-1-2	pDCs	-3088.28	1626.01
P6_Tumor_GTTAAGCCAGACGCCT	CLEC9A	4921.84	7345.01		coRNA-RNA-plate8-096.GACCAATGCG	Proximal tubule S1/S2 cells	6049.06	6142.87		GAGGGATGTACAGGTG-1-1	Ly6-high monocytes	-3180.68	1498.38
P4_Tumor_TACCTATAGGATCGCA	Melanocyte	5002.63	7475.62		coRNA-RNA-plate8-096.AATACCAGTT	Proximal tubule S1/S2 cells	6085.84	6202.86		CCTTCAGGTTTGTTCT-1-2	Ly6-high monocytes	-3143.8	1583.7
P6_Tumor_TCTATTGGTTATGTGC	Tumor_KC_Basal	5156.7	7484.61		coRNA-RNA-plate1-001.CATGACTCAA	Loop of Henle cells	6158.56	6205.25		CTGCCATAGCCTGGAA-1-0	Ly6-high monocytes	-3049.88	1586.02
P4_Tumor_CAACTAGGTGTCGCTG	CD1C	5157.92	7855.54		coRNA-RNA-plate8-096.TTCTCTGAGA	Proximal tubule S3 cells (type 1)	5329.3	6910.68		ACATCGAGTGCGTCGT-1-1	Migratory DCs	-2861.52	2769.17
P6_Tumor_AGGCCACAGTGTCCCG	CD1C	5033.54	7896.06		coRNA-RNA-plate8-096.GCTCGAATCA	Proximal tubule S3 cells (type 2)	5273.44	6929.83		GCCAGGTTCGCAGTTA-1-2	Migratory DCs	-2931.8	2793.83
P7_Tumor_CTGAAGTCAGGATTGG	MDSC	4947.65	8040.06		coRNA-RNA-plate8-096.GACCAATGCG	Proximal tubule S1/S2 cells	5232.95	6995.05		GAGCCTGAGTACTCGT-1-2	Migratory DCs	-2983.74	2876.03
P7_Tumor_GCGCAACCACCCAGTG	Mac	4935.17	7865		coRNA-RNA-plate8-096.AATACCAGTT	Proximal tubule S1/S2 cells	5226.79	6914.88		TTTACTGAGTCATCCA-1-2	Migratory DCs	-2992.52	2774.79
P8_Tumor_TACGGGCCAGAGCCAA	MDSC	5037.36	7748.89		coRNA-RNA-plate1-001.CATGACTCAA	Loop of Henle cells	5281.46	6862.3		TAACGACAGAGGACTC-1-2	Migratory DCs	-2924.37	2706.43
P1_Tumor_AAGGCAGAGACTCGGA	Tumor_KC_Diff	5025.22	8239.02		coRNA-RNA-plate2-049.CGAAGGCATG	Proximal tubule S1/S2 cells	3343.13	5933.54		ACTACGAGTTCTCGTC-1-1	Mature B cells	-1471.05	3180.05
P1_Tumor_AAGGCAGAGGCTCAGA	Tumor_KC_Diff	5024.23	8354.16		coRNA-RNA-plate5-044.CATCCAGCCA	Proximal tubule S1/S2 cells	3343.76	5988.4		GTAACACTCATGCGGC-1-0	Mature B cells	-1469.67	3250.59
P1_Tumor_AAGGTTCAGTCTTGCA	Tumor_KC_Basal	4936.46	8318.56		coRNA-RNA-plate3-082.GCCTGATATA	Distal convoluted tubule cells	3300.14	5970.51		TTAATCCGTGTCTCCT-1-0	Mature B cells	-1526.69	3227.21
P10_Tumor_TTTGTCATCACTATTC	LC	5285.16	8345.18		coRNA-RNA-plate4-026.ACGCGTATCG	Proximal tubule S1/S2 cells	3458	5977.3		ATGGAGGTCGTGCTCT-1-0	Mature B cells	-1326.42	3234.8
P1_Tumor_AAACCTGAGTCAAGCG	Tumor_KC_Diff	5242.07	8428.95		coRNA-RNA-plate1-081.CGCCAGGCAT	Proximal tubule S1/S2 cells	3439.88	6018.99		TTCCTCTAGGCTAGCA-1-1	Mature B cells	-1349.6	3289.26
P5_Tumor_CCGTTCATCTCTGCTG	NK	5188	8630.78		coRNA-RNA-plate4-037.GAATGAGGAG	Proximal tubule S3 cells (type 2)	5553.96	5103.14		AGGCATTTCGATGCTA-1-2	Mature B cells	-2150.77	3342.84
P5_Tumor_GACCAATGTCACACGC	Tcell	5087.15	8767.53		coRNA-RNA-plate6-056.ACGCTTCTCT	Proximal tubule S3 cells (type 2)	5507.67	5166.1		TTGTTGTCATCAACCA-1-2	Migratory DCs	-2208.03	3421.13
P8_Tumor_AGACGTTGTCTCACCT	MDSC	4979.47	8623.43		coRNA-RNA-plate1-039.GCTCGAATCA	Proximal tubule S3 cells (type 2)	5457.6	5099.54		AGGGTCCAGGGTGAAA-1-0	Migratory DCs	-2270.97	3337.63
P7_Tumor_CTTACCGGTTTACTCT	CD1C	4838.33	8974.93		coRNA-RNA-plate5-012.ACCAGTATAA	Proximal tubule S3 cells (type 2)	5391.25	5262.41		GAAGAATGTTGTACGT-1-2	Migratory DCs	-2355.2	3542.44
P6_Tumor_TGCGGGTTCAAGGCTT	Mac	4934.36	8947.34		coRNA-RNA-plate2-085.GGCTGCCTTA	Proximal tubule S3 cells (type 2)	5438.02	5248.93		TCGACCTCAGGTCCGT-1-2	Migratory DCs	-2294.77	3525.1
P6_Tumor_TTTACTGCAGGGATTG	TSK	4999.29	9020.34		coRNA-RNA-plate4-057.ACGGAGAATA	Proximal tubule S1/S2 cells	6350.31	8333.53		TTTGGAGAGCTAGATA-1-0	CD8 T cells	-2450.9	2139.11
P8_Tumor_ATAAGAGCATCACGTA	Keratinocyte	5176.33	9051.52		coRNA-RNA-plate1-058.GAGGCTTATT	Proximal tubule S1/S2 cells	6434.78	8347.32		CACTGTCGTCCGGTCA-1-3	CD8 T cells	-2342.29	2156.17
P8_Tumor_GGGCATCAGGTAGCCA	Keratinocyte	5149.52	9120.4		coRNA-RNA-plate3-025.CGTAAGGAGT	Proximal tubule S3 cells (type 1)	6418.2	8381.9		AAAGTCCTCCAAGAGG-1-1	CD4 T cells	-2365.68	2201.75
P8_Tumor_GACCAATAGGGAGTAA	Keratinocyte	5133.6	8984.94		coRNA-RNA-plate2-017.GGCGGTTGAC	Proximal tubule S1/S2 cells	6411.06	8314.8		AGGATAACAAGTGATA-1-1	CD4 T cells	-2374.72	2113.98
P1_Tumor_TGGACGCTCGGTGTCG	Pilosebaceous	5195.28	9225.04		coRNA-RNA-plate7-086.AAGCATCCTA	Proximal tubule S1/S2 cells	6441.06	8428.32		GAGCCTGAGGCCGCTT-1-3	CD8 T cells	-2335.62	2259.75
P1_Tumor_AAGGCAGAGACTCGGA	Tumor_KC_Diff	4946.96	9902.06		coRNA-RNA-plate4-081.CCTATCATAA	Proximal tubule S1/S2 cells	6596.4	8097.64		TTTGGTTTCGAAATCC-1-3	Mature B cells	-3084.68	2901.63
P1_Tumor_AAGGCAGAGGCTCAGA	Tumor_KC_Diff	5141.55	9847.56		coRNA-RNA-plate8-004.CCTATCATAA	Proximal tubule S1/S2 cells	6697.29	8073.22		TTTGTTGAGAAGAGCA-1-3	CD8 T cells	-2958.01	2871.58
P1_Tumor_AAGGTTCAGTCTTGCA	Tumor_KC_Basal	5305.46	9507.79		coRNA-RNA-plate8-037.CCTATCATAA	Proximal tubule S3 cells (type 1)	6770.89	7901.77		TTTGTTGAGGAACGCT-1-3	Mature B cells	-2866.48	2656.38
P10_Tumor_TTTGTCATCACTATTC	LC	5008.46	9486.92		coRNA-RNA-plate1-035.ATCTAGGTTC	Proximal tubule S3 cells (type 1)	6631.59	7886.98		TTTGTTGTCTGCGGGT-1-3	CD8 T cells	-3040.52	2637.81
P1_Tumor_AAACCTGAGTCAAGCG	Tumor_KC_Diff	4795.14	9442.25		coRNA-RNA-plate5-060.GTAGTTGGAT	Proximal tubule S3 cells (type 1)	6533.35	7866.86		AAACCCAAGCAGAAAG-1-0	Tregs	-3163.57	2612.54
P8_Tumor_GTGCAGCGTGCGCTTG	Keratinocyte	5289.58	2797.68		coRNA-RNA-plate8-096.TTCTCTGAGA	Proximal tubule S3 cells (type 1)	5370.53	7420.34		TGGATGTCATTGTAGC-1-0	Ifit3-high B cells	-1551.44	839.862
P4_Tumor_GTCAAGTCAAGAGTCG	Keratinocyte	5134.52	2700.08		coRNA-RNA-plate8-096.GCTCGAATCA	Proximal tubule S3 cells (type 2)	5299.6	7375.59		TGATGGTGTGGCAACA-1-2	Mature B cells	-1640.87	783.741
P8_Tumor_ACCAGTACAGTCTTCC	Keratinocyte	5106.53	2490.44		coRNA-RNA-plate8-096.GACCAATGCG	Proximal tubule S1/S2 cells	5268.53	7270.46		CATTCATCAGCCATTA-1-0	Mature B cells	-1679.57	650.71
P4_Tumor_CAAGGCCCATACTACG	Keratinocyte	5190.3	2612.08		coRNA-RNA-plate8-096.AATACCAGTT	Proximal tubule S1/S2 cells	5325.78	7333.01		GTAGATCTCCTCTCTT-1-0	Ifit3-high B cells	-1607.11	728.931
P9_Tumor_GTGGGTCAGGCCGAAT	Tumor_KC_Diff	5326.61	2699.37		coRNA-RNA-plate1-001.CATGACTCAA	Loop of Henle cells	5387.84	7373.32		CAGGCCAGTCGTACAT-1-3	CD4 T cells	-1529.71	779.409
P10_Tumor_CACAGGCAGCGATGAC	Tumor_KC_Cyc	5368.79	3001.79		coRNA-RNA-plate3-054.TCTATCGGTA	Collecting duct intercalated cells	5063.18	7446.77		CATACCCTCTAGCAAC-1-2	Macrophages	-2312.91	4031.84
P4_Tumor_CAGAGAGAGCGTGTCC	Keratinocyte	5311.2	3204.96		coRNA-RNA-plate5-018.ACGCGTATCG	Loop of Henle cells	5037.33	7539.96		AGAAGTAGTGGAATGC-1-3	Mature B cells	-2356.38	4105.48
P4_Tumor_AGAGTGGTCTGAGTGT	Keratinocyte	5175.02	3084.45		coRNA-RNA-plate8-050.CATGACTCAA	Loop of Henle cells	4974.88	7485.16		AATGACCCAAGCTGCC-1-1	Mature B cells	-2428.63	4081.03
P9_Tumor_CTCCTAGGTGGACGAT	Tumor_KC_Cyc	4979.26	3027.25		coRNA-RNA-plate2-038.ATATGCCATC	Loop of Henle cells	4884.55	7458.26		CACGTTCAGGTGCTAG-1-1	Mature B cells	-2537.66	4047.42
P10_Tumor_AGCGTCGAGCCATCGC	TSK	5179.39	2962.95		coRNA-RNA-plate1-020.ATAACCGTTC	Loop of Henle cells	4976.85	7428.21		CTCTGGTCAATTAGGA-1-0	cDC1s	-2422.73	4010
P10_Tumor_AGTCTTTGTAGAAAGG	Tumor_KC_Basal	5403.77	3387.96		coRNA-RNA-plate3-055.GGCATCTACC	Loop of Henle cells	6598.09	6967.34		TTTGGTTTCGAAATCC-1-3	Mature B cells	-3422.15	3294.14
P4_Tumor_TTAGGACCACTGAAGG	Keratinocyte	5394.3	3590.32		coRNA-RNA-plate3-055.CGAATCTCCT	Proximal tubule S1/S2 cells	6591.13	7060.08		TTTGTTGAGAAGAGCA-1-3	CD8 T cells	-3429.32	3411.17
P1_Tumor_GGCGACTGTACAGTGG	Tumor_KC_Diff	5306.94	3536.75		coRNA-RNA-plate3-055.CTCGGAGCAA	Distal convoluted tubule cells	6549.29	7034.33		TTTGTTGAGGAACGCT-1-3	Mature B cells	-3482.98	3378.37
P8_Tumor_GACCAATAGAAAGTGG	Keratinocyte	5205.13	3363.13		coRNA-RNA-plate3-055.ATATGCCATC	Medullary collecting duct聽cells	6503.36	6955.3		TTTGTTGTCTGCGGGT-1-3	CD8 T cells	-3540.58	3275.57
P2_Tumor_AAACGGGCATGGAATA	Keratinocyte	5174.71	3521.29		coRNA-RNA-plate5-029.ATCTAGGTTC	Loop of Henle cells	6489.22	7028.15		AAACCCAAGCAGAAAG-1-0	Tregs	-3551.33	3358.61
P4_Tumor_GCGACCACAGCTGGCT	Keratinocyte	5308.2	3695.61		coRNA-RNA-plate2-030.GGATTCTATC	Proximal tubule S1/S2 cells	5865.92	5004.91		TCGTGCTTCCTAGCCT-1-2	Mature B cells	-2568.26	1276.02
P7_Tumor_GTCACGGCATTGGGCC	Tumor_KC_Diff	5279.32	3919.26		coRNA-RNA-plate5-060.ATGAGTTCTC	Proximal tubule S3 cells (type 2)	5854.26	5106.91		TCCATGCTCCAACCGG-1-1	Mature B cells	-2582.41	1403.71
P10_Tumor_CCCATACCAGTCGATT	Tumor_KC_Cyc	5245.82	3621.01		coRNA-RNA-plate1-096.TTCTCTACTA	Proximal tubule S3 cells (type 1)	5837.65	4968.79		TCCTCCCTCTGAGAAA-1-2	Mature B cells	-2603.75	1229.24
P4_Tumor_ACTGTCCAGGCTCAGA	Keratinocyte	5277.01	3470.74		coRNA-RNA-plate1-085.TGGCAGAAGT	Proximal tubule S3 cells (type 1)	5853.02	4900.84		GCATTAGAGGCCATAG-1-0	Mature B cells	-2583.74	1144.76
P4_Tumor_ATCATGGGTGCACCAC	Keratinocyte	5390.16	3710.18		coRNA-RNA-plate2-020.ATATGCCATC	Proximal tubule S3 cells (type 1)	5907.38	5011.36		AGCCAATTCCCGAAAT-1-0	Mature B cells	-2513.92	1283.7
P1_Tumor_TCCCGATTCTTGTATC	Tumor_KC_Diff	5174.7	4299.93		coRNA-RNA-plate6-075.GTAGATGCGC	Proximal tubule S1/S2 cells	7872.54	6063.48		TATATCCTCGTGCATA-1-2	Mature B cells	-2301.03	788.907
P4_Tumor_GGGATGATCTCTTATG	Pilosebaceous	5039.9	4461.35		coRNA-RNA-plate4-043.GAATGAGGAG	Proximal tubule S3 cells (type 1)	7810.43	6137.68		TGCTGAAGTTCAGCTA-1-2	Mature B cells	-2378.9	882.158
P8_Tumor_ACATGGTTCCGCATCT	Keratinocyte	5172.99	4089.34		coRNA-RNA-plate3-044.CTTCATTAGA	Proximal tubule S1/S2 cells	7871.59	5966.5		TAACCAGGTAGGTCAG-1-2	Mature B cells	-2302.05	666.846
P7_Tumor_GATCGCGAGGGCTCTC	Tumor_KC_Diff	5399.49	4274.92		coRNA-RNA-plate6-015.CCTAAGCGGT	Renal pericytes	7975.64	6053.43		ATCTTCAAGAGGCGGA-1-3	Mature B cells	-2171.13	774.464
P8_Tumor_GTCTCGTGTGCGGTAA	Keratinocyte	5614.72	4136.33		coRNA-RNA-plate5-090.CGCCAGGCAT	Proximal tubule S3 cells (type 1)	8074.63	5988.24		GCATTAGGTTAATGAG-1-2	Mature B cells	-2046.87	694.31
P10_Tumor_GGATTACCAATTCCTT	Tumor_KC_Basal	5222.12	4355.19		coRNA-RNA-plate8-096.TTCTCTGAGA	Proximal tubule S3 cells (type 1)	5977.59	5897.58		TGCAGGCTCGGAAGGT-1-1	Macrophages	-3193.66	1361.25
P8_Tumor_CGTTGGGCAACACCTA	Keratinocyte	5197.6	4460.98		coRNA-RNA-plate8-096.GCTCGAATCA	Proximal tubule S3 cells (type 2)	5955.52	5947.67		TAGCACAGTTTGATCG-1-0	Macrophages	-3225.77	1416.43
P10_Tumor_GGCTGGTGTGGTGTAG	Tumor_KC_Basal	5172.06	4286.4		coRNA-RNA-plate8-096.GACCAATGCG	Proximal tubule S1/S2 cells	5941.24	5870.46		AAAGGATAGCAACAGC-1-0	Macrophages	-3199.72	1309.8
P8_Tumor_CAGCATACACCTCGGA	Keratinocyte	5498.46	4352.13		coRNA-RNA-plate8-096.AATACCAGTT	Proximal tubule S1/S2 cells	6093.58	5898.28		TGTGTGAGTAGGGTAC-1-3	Macrophages	-3050.83	1354.53
P8_Tumor_CTGAAACGTATTAGCC	Keratinocyte	4825.75	4386.54		coRNA-RNA-plate1-001.CATGACTCAA	Loop of Henle cells	5785.69	5914.02		GCATCGGTCGCTGACG-1-2	Cxcl9-high monocytes	-3396.41	1392.64
P10_Tumor_TTAGGACTCTTTACAC	Tumor_KC_Diff	5160.62	4795.04		coRNA-RNA-plate7-010.ATCTAGGTTC	Collecting duct principal cells	3873.85	5669.72		GCATGATGTGGAAATT-1-0	CD8 T cells	-1874.88	1053.48
P7_Tumor_TGGCTGGAGAGGTAGA	Tumor_KC_Diff	5400.63	4951.7		coRNA-RNA-plate2-093.AATCGAACTC	Stem cells (Kit+)	3991.15	5740.26		GTTCTATGTATCTTCT-1-2	CD8 T cells	-1726.82	1142.85
P7_Tumor_CGTTCTGTCGGCGCTA	Tumor_KC_Diff	5246.97	5052.48		coRNA-RNA-plate5-022.CCGCGCAGGT	Collecting duct principal cells	3912.13	5786.06		TGGGCGTTCCAGTTCC-1-0	CD8 T cells	-1826.83	1200.08
P6_Tumor_CAGCTGGGTGTGGCTC	Tumor_KC_Diff	5301.28	5128.92		coRNA-RNA-plate1-073.AAGCATCCTA	Collecting duct principal cells	3939.18	5823.95		CAGCCAGCAATGAAAC-1-0	CD8 T cells	-1791.63	1249.26
P6_Tumor_CAGTCCTAGGTGCAAC	Tumor_KC_Diff	5081.38	4889.47		coRNA-RNA-plate1-082.TCCGCCGGTC	Collecting duct intercalated cells	3836.45	5713.76		GTTAGACGTAGTCACT-1-1	CD8 T cells	-1923.16	1109.76
P4_Tumor_GGCAATTAGCCATCGC	Keratinocyte	5355.97	4990.38		coRNA-RNA-plate5-064.ACTCTACTGG	Proximal tubule S1/S2 cells	4296.12	8089.44		GACGTTATCGAGTGGA-1-0	Mature B cells	-1081.15	624.954
P2_Tumor_AGGTCATCACCGTTGG	Tumor_KC_Diff	5048.12	5447.46		coRNA-RNA-plate5-056.CCGCGCAGGT	Proximal tubule S1/S2 cells	4154.46	8299.73		GCTACAATCTGTCTCG-1-2	Mature B cells	-1258.93	888.554
P8_Tumor_CGTGAGCAGCGTGAGT	Keratinocyte	5182.94	5512.77		coRNA-RNA-plate1-015.CTATTAACCA	Proximal tubule S1/S2 cells	4216.51	8329.95		ACTCCCACACTATGTG-1-0	Mature B cells	-1180.94	926.267
P1_Tumor_CGGTTAAAGTACGCCC	Tumor_KC_Diff	5377.7	5191.57		coRNA-RNA-plate3-087.ACCAGTATAA	Proximal tubule S1/S2 cells	4306.18	8182		ATTTCTGAGATTACCC-1-3	Mature B cells	-1068.67	741.042
P8_Tumor_AGCAGCCGTATTACCG	Keratinocyte	5317.73	5553.12		coRNA-RNA-plate6-092.TTCGCTGCCT	Proximal tubule S3 cells (type 1)	4278.54	8348.41		GTAACCAAGCGTGAAC-1-2	Ifit3-high B cells	-1103.04	949.679
P2_Tumor_ATGCGATAGATCCCGC	Tumor_KC_Basal	5272.41	5626.9		coRNA-RNA-plate5-031.GCCTGATATA	Distal convoluted tubule cells	5085.91	8200		GAGATGGAGCAACTCT-1-0	Mature B cells	-1688.43	3316.53
P4_Tumor_GATGCTACAGTCTTCC	Keratinocyte	5398.63	5866.67		coRNA-RNA-plate7-020.ACGGAGAATA	Stem cells (Kit+)	5139.03	8300.17		AGGTGTTTCCCTTGGT-1-1	Mature B cells	-1621.12	3440.91
P10_Tumor_TAGTTGGAGCAACGGT	Tumor_KC_Basal	5315.56	5886.74		coRNA-RNA-plate1-053.TGAGACTCTA	Collecting duct principal cells	5105.52	8325.72		GGGTGTCTCGGCCAAC-1-0	Ifit3-high B cells	-1664.98	3475.99
P4_Tumor_GGGTTGCTCTAACTGG	Keratinocyte	4799.63	5907.29		coRNA-RNA-plate3-016.CCTAAGCGGT	Collecting duct principal cells	4868.94	8328.85		GACTCTCAGCGTGTCC-1-1	Ifit3-high B cells	-1961	3478.35
P2_Tumor_TCTTTCCAGGATATAC	TSK	5523.76	5840.31		coRNA-RNA-plate2-031.GATTCCGGAA	Distal convoluted tubule cells	5201.39	8298.28		GCTTTCGAGAAACTCA-1-0	Ifit3-high B cells	-1543.53	3439.82
P6_Tumor_CCTATTACATGCCTTC	CD1C	5252.83	6282.92		coRNA-RNA-plate1-047.TTCTATAGAG	Proximal tubule S3 cells (type 1)	4044.84	8197.22		GTGCACGAGATGTTGA-1-2	Mature B cells	-450.813	900.593
P7_Tumor_CCTATTACATGCGCAC	Tumor_KC_Basal	5314.45	6264.72		coRNA-RNA-plate5-046.ACTCGACGCC	Proximal tubule S3 cells (type 1)	4080.34	8186.62		TCCTCTTTCACTCACC-1-3	Mature B cells	-402.259	885.643
P6_Tumor_TGTGTTTTCCCATTAT	Keratinocyte	5244.01	6057.31		coRNA-RNA-plate3-058.ACCAGTATAA	Proximal tubule S3 cells (type 1)	4044.44	8091.97		GTAGAGGCAAATGAAC-1-0	Mature B cells	-449.149	767.331
P4_Tumor_GGCTCGAAGTCCCACG	Keratinocyte	5108.1	6025.24		coRNA-RNA-plate4-031.TTGATATGAA	Proximal tubule S1/S2 cells	3983.42	8077.44		CGCATAACAGATAAAC-1-1	Mature B cells	-524.947	749.374
P10_Tumor_AGCGTATCATTAGCCA	Tumor_KC_Basal	5021.67	6008.98		coRNA-RNA-plate6-084.CCTAAGCGGT	Proximal tubule S3 cells (type 1)	3939.68	8069.34		TACCGAACAAATGATG-1-3	Mature B cells	-582.228	738.811
P4_Tumor_CTCATTACACGAAACG	CD1C	5516.28	6687.04		coRNA-RNA-plate7-078.CTGAAGAGAC	Proximal tubule S1/S2 cells	7261.98	8327.21		TTTGGTTTCGAAATCC-1-3	Mature B cells	-3364.54	3046.41
P5_Tumor_GGGATGATCTGATTCT	Mac	5153.19	6514.3		coRNA-RNA-plate5-087.CTGAAGAGAC	Proximal tubule S3 cells (type 1)	7094.91	8247.98		TTTGTTGAGAAGAGCA-1-3	CD8 T cells	-3573.76	2946.83
P2_Tumor_AGAATAGCAAGGTTTC	Mac	5269.46	6472.94		coRNA-RNA-plate8-034.TCTATCGGTA	Proximal tubule S3 cells (type 1)	7149.1	8228.73		TTTGTTGAGGAACGCT-1-3	Mature B cells	-3505.67	2923.24
P5_Tumor_TAAGTGCTCAGATAAG	Mac	5263.41	6703.24		coRNA-RNA-plate1-081.GGCTTCTGGA	Proximal tubule S3 cells (type 1)	7146.31	8336.35		TTTGTTGTCTGCGGGT-1-3	CD8 T cells	-3508.57	3058.85
P9_Tumor_CGGAGCTTCCTCAACC	Mac	5242.39	6612.34		coRNA-RNA-plate4-001.AAGTACGTTA	Proximal tubule S3 cells (type 1)	7136.04	8291.43		AAACCCAAGCAGAAAG-1-0	Tregs	-3521.83	3000.66
P8_Tumor_TTCTTAGCATTACCTT	MDSC	5406.71	6924.06		coRNA-RNA-plate5-017.AATACCAGTT	Proximal tubule S1/S2 cells	6053.8	4058.9		GAGATGGTCGCCAATA-1-1	Cycling B/T cells	-2491.88	2187.98
P2_Tumor_AGTAGTCGTCAGAAGC	Mac	5310.46	6915.72		coRNA-RNA-plate6-028.CATCCAGCCA	Proximal tubule S1/S2 cells	6008.51	4053.97		TTCTTGAGTGGCAACA-1-0	CD4 T cells	-2549.42	2181.36
P9_Tumor_GCTGCGATCTCCAACC	CD1C	5237.47	6917.15		coRNA-RNA-plate5-015.GCGGAGTCGA	Proximal tubule S1/S2 cells	5971.92	4055.13		GATGGAGAGTGAACAT-1-0	CD4 T cells	-2599.13	2182.89
P9_Tumor_GTGTGCGAGCCCTAAT	CD1C	5176.23	7001.78		coRNA-RNA-plate7-026.CATGACTCAA	Proximal tubule S1/S2 cells	5945.83	4095.93		AACAACCTCGACGCTG-1-0	CD4 T cells	-2630.78	2235.48
P5_Tumor_CCGTACTCATGCATGT	Mac	5345.68	7010.16		coRNA-RNA-plate6-004.ATATGCCATC	Proximal tubule S1/S2 cells	6023.98	4101.4		GACTCTCGTAGTCACT-1-2	CD4 T cells	-2531.77	2242.3
P7_Tumor_TGCCAAATCTGTCTAT	LC	5332.22	7260.66		coRNA-RNA-plate5-047.TGGCATAACG	Loop of Henle cells	6006.12	7859.85		CACTAAGCAGTACTAC-1-2	Mature B cells	-1914.47	3489.94
P8_Tumor_TCTGGAAGTCCGAAGA	Mac	5076.23	7436.7		coRNA-RNA-plate6-028.GAGGCTTATT	Paranephric body adipocyte	5888.65	7940.79		GAAGTAAAGTATGGAT-1-1	Mature B cells	-2062.17	3592.23
P9_Tumor_GACTACACATCCGCGA	ASDC	5361.5	7383.09		coRNA-RNA-plate6-044.CGAAGGCATG	Distal convoluted tubule cells	6019.78	7916.52		TACGCTCTCCAGTACA-1-1	Mature B cells	-1897.06	3561.87
P7_Tumor_TGTGGTAGTGGGTCAA	LC	5460.79	7510.91		coRNA-RNA-plate5-071.GAGGCTTATT	Proximal tubule S1/S2 cells	6065.22	7974.76		AGCGCCAAGACCAGAC-1-2	Mature B cells	-1840.09	3635.14
P9_Tumor_GATCGTATCAGTTTGG	Mac	5661.43	7343.57		coRNA-RNA-plate7-025.CCGCGCAGGT	Active proliferating cells (Ki-67+)	6156.97	7898.15		AACCTGAGTCGATGCC-1-0	Mature B cells	-1724.63	3538.48
P1_Tumor_AAGGCAGAGACTCGGA	Tumor_KC_Diff	5092.33	7652.67		coRNA-RNA-plate8-096.TTCTCTGAGA	Proximal tubule S3 cells (type 1)	5975.52	6779.93		TAATCTCTCAACACCA-1-2	CD4 T cells	-2416.02	1692.44
P1_Tumor_AAGGCAGAGGCTCAGA	Tumor_KC_Diff	5160.73	7848.57		coRNA-RNA-plate8-096.GCTCGAATCA	Proximal tubule S3 cells (type 2)	6005.51	6870.02		GACTTCCAGGCCCGTT-1-1	CD8 T cells	-2377.55	1807.86
P1_Tumor_AAGGTTCAGTCTTGCA	Tumor_KC_Basal	4918.95	7968.85		coRNA-RNA-plate8-096.GACCAATGCG	Proximal tubule S1/S2 cells	5895	6926.16		CCATCACTCTCGTGAA-1-2	CD4 T cells	-2517.65	1878.13
P10_Tumor_TTTGTCATCACTATTC	LC	5212.88	7731.01		coRNA-RNA-plate8-096.AATACCAGTT	Proximal tubule S1/S2 cells	6028.8	6816.91		GAGACCCGTCCAGCAC-1-0	CD4 T cells	-2347.82	1739.78
P1_Tumor_AAACCTGAGTCAAGCG	Tumor_KC_Diff	5091.28	7757.2		coRNA-RNA-plate1-001.CATGACTCAA	Loop of Henle cells	5967.4	6829.83		TACTTGTCAATCCTTT-1-0	CD8 T cells	-2426.48	1756.69
P1_Tumor_AAGGCAGAGACTCGGA	Tumor_KC_Diff	5234.12	8142.09		coRNA-RNA-plate5-018.CCGCGCAGGT	Proximal tubule S3 cells (type 2)	6593.38	5386.02		CATTGTTCAATACAGA-1-3	CD8 T cells	-1380.64	2478.89
P1_Tumor_AAGGCAGAGGCTCAGA	Tumor_KC_Diff	5299.78	8073.82		coRNA-RNA-plate3-078.TGCCTAACTT	Proximal tubule S1/S2 cells	6626.41	5354.75		ATACCTTGTAATGCGG-1-0	CD8 T cells	-1337.36	2439.45
P1_Tumor_AAGGTTCAGTCTTGCA	Tumor_KC_Basal	5109.53	8252.24		coRNA-RNA-plate2-050.AGGACTGCGA	Proximal tubule S3 cells (type 1)	6540.5	5436.41		TACAGGTGTATGAAGT-1-2	CD8 T cells	-1445.75	2542.78
P10_Tumor_TTTGTCATCACTATTC	LC	5264.37	8217.13		coRNA-RNA-plate3-060.TAGCCAGCAA	Proximal tubule S3 cells (type 1)	6610.3	5424.43		GACCAATAGTGATAAC-1-0	CD8 T cells	-1357.43	2529.24
P1_Tumor_AAACCTGAGTCAAGCG	Tumor_KC_Diff	5405.39	8014.82		coRNA-RNA-plate1-064.TTCGCTGCCT	Proximal tubule S3 cells (type 1)	6674.58	5328.46		TCTGCCAGTAGCGTAG-1-1	CD8 T cells	-1276.75	2406.77
P4_Tumor_CGGAGTCGTTCTCATT	Keratinocyte	5127.85	8764.77		coRNA-RNA-plate7-055.TAGCCAGCAA	Proximal tubule S3 cells (type 2)	6537.59	6205.38		GTGGTTAGTTATAGCC-1-2	Migratory DCs	-2548.68	3674.09
P4_Tumor_TCACAAGGTCGCGTGT	Keratinocyte	5033.39	8378.57		coRNA-RNA-plate2-005.AGCAAGAACC	Proximal tubule S1/S2 cells	6494.18	6027.17		AGACTCACAATAGGGC-1-1	Migratory DCs	-2603.37	3449.53
P7_Tumor_TGGCCAGTCCAATGGT	Tcell	5382.51	8613.08		coRNA-RNA-plate3-076.TGAGACTCTA	Proximal tubule S3 cells (type 2)	6656.31	6135.69		CCTTTGGGTTTATGCG-1-0	Migratory DCs	-2398.55	3586.64
P5_Tumor_CCGTACTCATACGCTA	Tcell	5285.11	8560.16		coRNA-RNA-plate8-069.TGGCAGAAGT	Proximal tubule S3 cells (type 1)	6614.62	6110.47		CACTTCGGTGCGAGTA-1-1	Migratory DCs	-2449.03	3553.66
P3_Tumor_ATTACTCAGTCCTCCT	Tcell	5243.92	8561.76		coRNA-RNA-plate3-006.AATCCGGTCA	Proximal tubule S3 cells (type 2)	6586.84	6111.45		ACTACGACAAATCGTC-1-3	Migratory DCs	-2489.92	3556.28
P10_Tumor_TGACGGCTCGTTGCCT	Fibroblast	5456.23	8905.53		coRNA-RNA-plate2-049.ATTAACTTAA	Proximal tubule S3 cells (type 1)	6142.93	5370.02		CCATAAGTCAGCGGAA-1-2	Mature B cells	-1415.85	3063.59
P10_Tumor_ACTGCTCAGACCACGA	Fibroblast	5224.73	9238.1		coRNA-RNA-plate1-051.CCGCGCAGGT	Proximal tubule S3 cells (type 2)	6030.73	5525.19		ATTCATCTCGCTTGCT-1-1	Mature B cells	-1547.52	3252.54
P10_Tumor_TACGGGCAGAGGTTAT	Fibroblast	5261.48	9315.43		coRNA-RNA-plate6-011.CCTATCATAA	Proximal tubule S3 cells (type 2)	6060.52	5556.36		CCTGCATCACTCCGGA-1-2	Mature B cells	-1544.62	3304.18
P10_Tumor_AGTGTCATCCTTGCCA	Fibroblast	5219.76	9156.23		coRNA-RNA-plate5-011.GGCATCTACC	Proximal tubule S3 cells (type 1)	6042.55	5483.62		CGCGTGACAAGATGGC-1-0	Mature B cells	-1542.13	3202.3
P10_Tumor_AGAGTGGCACATCCGG	Fibroblast	5001.52	8988.58		coRNA-RNA-plate5-041.CTTCATTAGA	Collecting duct intercalated cells	5934.42	5408.33		TTCCAATAGCCTCGTG-1-0	Mature B cells	-1678.05	3111.65
P1_Tumor_AAGGCAGAGACTCGGA	Tumor_KC_Diff	4995.74	9504.25		coRNA-RNA-plate1-026.TCTATCGGTA	Proximal tubule S1/S2 cells	7511.62	7979.16		AGTCATGTCCGACATA-1-2	Mature B cells	-747.932	1813.44
P1_Tumor_AAGGCAGAGGCTCAGA	Tumor_KC_Diff	5057.57	9412.16		coRNA-RNA-plate1-048.TTCTCTGAGA	Proximal tubule S1/S2 cells	7541	7935.75		GTACAACTCGTGCTCT-1-2	Mature B cells	-710.41	1758.07
P1_Tumor_AAGGTTCAGTCTTGCA	Tumor_KC_Basal	5194.69	9198.65		coRNA-RNA-plate5-057.CGTCTATGAA	Proximal tubule S3 cells (type 1)	7603.74	7837.57		AGGGTCCGTAAGGTCG-1-0	Mature B cells	-632.055	1635.06
P10_Tumor_TTTGTCATCACTATTC	LC	4993.62	9295.61		coRNA-RNA-plate3-070.ACGGAGAATA	Proximal tubule S1/S2 cells	7510.67	7882.23		GTAACCACAACCCGCA-1-1	Mature B cells	-749.118	1690.72
P1_Tumor_AAACCTGAGTCAAGCG	Tumor_KC_Diff	5490.04	9307.86		coRNA-RNA-plate2-060.ACGCGTATCG	Proximal tubule S1/S2 cells	7743.89	7897.73		GTCGTTCTCTAGCAAC-1-3	Mature B cells	-456.069	1710.61
P1_Tumor_AAGGCAGAGACTCGGA	Tumor_KC_Diff	5577.97	2354.64		coRNA-RNA-plate6-084.GGCTGCCTTA	Proximal tubule S3 cells (type 1)	7002.78	6713.99		GTCCACTGTGCCCTTT-1-0	Mature B cells	-1068	239.866
P1_Tumor_AAGGCAGAGGCTCAGA	Tumor_KC_Diff	5571.77	2087.89		coRNA-RNA-plate5-009.AAGCATCCTA	Proximal tubule S1/S2 cells	6999.81	6591.06		CTTTCAACAGTTGTTG-1-3	Mature B cells	-1092.02	128.144
P1_Tumor_AAGGTTCAGTCTTGCA	Tumor_KC_Basal	5381.97	2485.51		coRNA-RNA-plate4-095.TCCTCTCCGT	Proximal tubule S1/S2 cells	6912.52	6771.52		CCCAACTTCTTCCAGC-1-3	Mature B cells	-1181.06	310.386
P10_Tumor_TTTGTCATCACTATTC	LC	5415.54	2350.3		coRNA-RNA-plate4-043.TTCTCTACTA	Proximal tubule S1/S2 cells	6927.62	6711.67		CATCCCAGTATGATCC-1-2	Mature B cells	-1162.26	236.885
P1_Tumor_AAACCTGAGTCAAGCG	Tumor_KC_Diff	5371.9	2556.93		coRNA-RNA-plate5-063.TCTAGTCAAG	Proximal tubule S3 cells (type 1)	6907.24	6810.62		TCCACGTTCTCGTTTA-1-0	Mature B cells	-1187.97	362.894
P10_Tumor_ATTTCTGGTGACTCAT	TSK	5481.57	2748.46		coRNA-RNA-plate8-014.CATGACTCAA	Proximal tubule S1/S2 cells	6628.95	4676.81		TTGGTTTTCTGACCCT-1-1	CD8 T cells	-2016.79	3099.16
P4_Tumor_GGGAGATCATCTATGG	Keratinocyte	5529.23	2849.04		coRNA-RNA-plate7-045.TGAGACTCTA	Proximal tubule S3 cells (type 1)	6650.2	4725.89		CATGCTCTCTATTCGT-1-0	CD8 T cells	-1989.98	3162.61
P10_Tumor_GGCCGATCAAGCCTAT	Tumor_KC_Cyc	5461.77	2988.17		coRNA-RNA-plate1-052.GGCTCGAGAT	Proximal tubule S1/S2 cells	6617.72	4789.15		TTGGGCGCACTAACCA-1-2	Tregs	-2031.51	3241.56
P4_Tumor_GTGGGTCGTTCGTTGA	Keratinocyte	5413.4	2806.78		coRNA-RNA-plate6-079.ACGCTTCTCT	Proximal tubule S1/S2 cells	6596.07	4707.34		TTCCTCTGTGCCCAGT-1-1	Tregs	-2058.91	3139.61
P10_Tumor_CACAGGCCACAGGTTT	TSK	5322.07	2775.17		coRNA-RNA-plate2-045.CTGAAGAGAC	Distal convoluted tubule cells	6553.1	4690.69		CTCATCGTCTTCTGTA-1-2	CD4 T cells	-2113.93	3117.33
P8_Tumor_CATCAAGAGACTTGAA	Keratinocyte	5674.31	3066.91		coRNA-RNA-plate4-032.ATATGCCATC	Endothelial cells	5130.21	4991.01		CACATGAAGGGTGGGA-1-1	CD8 T cells	-2711.51	1416.04
P4_Tumor_GTCAAGTCATACTCTT	Keratinocyte	5262.24	3312.86		coRNA-RNA-plate6-055.TGAGACTCTA	Proximal tubule S1/S2 cells	4940.62	5103.92		AATGCCATCCCATACC-1-0	cDC2s	-2949.02	1557.19
P8_Tumor_CATCAGACAGCTGGCT	Keratinocyte	5391.19	3180.83		coRNA-RNA-plate6-011.CCTGCATCAA	Active proliferating cells (Ki-67+)	4996.01	5043.53		CGTAAGTGTACGTAGG-1-3	cDC1s	-2882.3	1481.91
P10_Tumor_CATTATCCACATGACT	Tumor_KC_Cyc	5444.56	3171.75		coRNA-RNA-plate6-029.ACTCCGCCAA	Proximal tubule S3 cells (type 1)	5028.53	5038.6		CTTTCAATCCAGCAAT-1-2	Mature B cells	-2836.49	1475.26
P4_Tumor_ACGGGTCTCCAGTATG	Keratinocyte	5557.95	3036.04		coRNA-RNA-plate7-054.ATCCATCAGG	Endothelial cells	5076.26	4976.52		CTTAGGAAGACGACGT-1-2	Mature B cells	-2779.72	1397.78
P4_Tumor_ATTATCCGTAGCGCAA	Keratinocyte	5289.49	3601.3		coRNA-RNA-plate5-096.AATACCAGTT	Proximal tubule S3 cells (type 2)	5569.79	4692.68		ACCTACCGTGGTAATA-1-1	Mature B cells	-629.251	405.729
P4_Tumor_TTGCGTCGTCCGCTGA	Keratinocyte	5197.29	3365.83		coRNA-RNA-plate1-060.AAGCATCCTA	Proximal tubule S3 cells (type 1)	5527.86	4582.73		TCATTTGTCCGTGCGA-1-1	Mature B cells	-682.395	266.476
P2_Tumor_CGTCAGGGTCTTGATG	TSK	5721.23	3687.4		coRNA-RNA-plate5-013.TCTATCGGTA	Proximal tubule S3 cells (type 2)	5768.43	4730.37		GTTATGGAGCCTCAAT-1-2	Mature B cells	-380.81	451.654
P9_Tumor_CGATGTATCCATGCTC	Tumor_KC_Cyc	5409.01	3761.84		coRNA-RNA-plate5-051.GAATGAGGAG	Proximal tubule S3 cells (type 2)	5632.52	4767.11		GTCGTTCCATCTCAAG-1-0	Mature B cells	-549.308	496.885
P4_Tumor_TCGTACCCAGGACGTA	Keratinocyte	5298.94	3513.81		coRNA-RNA-plate7-031.GGCATCTACC	Proximal tubule S3 cells (type 2)	5565.32	4647.5		CGATGGCAGCCATATC-1-3	Mature B cells	-636.729	346.998
P10_Tumor_CAACCTCTCGAGGTAG	Tumor_KC_Diff	5523.15	4106.95		coRNA-RNA-plate4-017.GTAGTTGGAT	Proximal tubule S3 cells (type 2)	6630.93	8102.4		TTTGGTTTCGAAATCC-1-3	Mature B cells	-2787.34	2456.8
P6_Tumor_ACCTTTAAGTCGCCGT	Tumor_KC_Diff	5514.88	3580.59		coRNA-RNA-plate1-088.ACGCGTATCG	Paranephric body adipocyte	6626.4	7858.44		TTTGTTGAGAAGAGCA-1-3	CD8 T cells	-2792.65	2149.67
P1_Tumor_AGTCTTTTCATCTGCC	Tumor_KC_Diff	5291.27	4035.1		coRNA-RNA-plate5-056.CCTATCATAA	Proximal tubule S3 cells (type 2)	6528.27	8064.52		TTTGTTGAGGAACGCT-1-3	Mature B cells	-2915.61	2408.46
P10_Tumor_CACACTCTCACGAAGG	Tumor_KC_Diff	5383.95	4346.28		coRNA-RNA-plate8-043.GGCTTCTGGA	Paranephric body adipocyte	6566.35	8209.66		TTTGTTGTCTGCGGGT-1-3	CD8 T cells	-2867.96	2590.12
P1_Tumor_AGTGAGGTCCACGTGG	Tumor_KC_Diff	5586.17	4038.03		coRNA-RNA-plate8-068.TTCGCTGCCT	Proximal tubule S3 cells (type 2)	6654.47	8063.22		AAACCCAAGCAGAAAG-1-0	Tregs	-2757	2405.89
P2_Tumor_CTCTACGGTGCCTGGT	Tumor_KC_Cyc	5279.03	4363.4		coRNA-RNA-plate6-082.GGCGGTTGAC	Proximal tubule S1/S2 cells	7351.17	5404.93		TCCTTTCGTCCCTGAG-1-1	CD8 T cells	-2581.55	2667.78
P4_Tumor_GCGCAACAGTGACTCT	Keratinocyte	5459.82	4535.26		coRNA-RNA-plate8-056.GCTCGAATCA	Endothelial cells	7439.21	5481.3		TCGCTTGCAGCGACCT-1-0	NK cells	-2471.72	2763.43
P10_Tumor_GTCATTTGTATGAAAC	Tumor_KC_Basal	5567.48	4519.24		coRNA-RNA-plate8-084.TAGAATAGCC	Proximal tubule S1/S2 cells	7490.47	5473.96		GTGTGGCCAGTAGGAC-1-0	CD4 T cells	-2406.19	2753.85
P1_Tumor_TCTCATAGTGAGGCTA	Tumor_KC_Basal	5289.66	4577.29		coRNA-RNA-plate7-051.GCTCGAATCA	Proximal tubule S3 cells (type 1)	7362.32	5500.47		GTGGAGACAGCAATTC-1-2	CD8 T cells	-2567.93	2787.71
P10_Tumor_AGCAGCCGTTAAGGGC	Tumor_KC_Basal	5217.5	4279.36		coRNA-RNA-plate1-092.GCCTCAGCAT	Endothelial cells	7328.24	5361.42		AGAGAGCTCTCTGGTC-1-0	CD4 T cells	-2611.21	2611.57
P4_Tumor_CCTTCCCTCGGACAAG	Keratinocyte	5499.61	4742.14		coRNA-RNA-plate1-002.CTATTAACCA	Proximal tubule S3 cells (type 1)	4838.86	5622.69		ATCGTCCGTACATACC-1-2	Tregs	-2363.44	2800.19
P7_Tumor_TGCCCATAGGCTAGCA	Tumor_KC_Basal	5282.23	4641.16		coRNA-RNA-plate6-006.ATATGCCATC	Proximal tubule S3 cells (type 2)	4739.93	5576.71		GTGCTTCCAACTGGTT-1-0	Tregs	-2488.12	2742.19
P10_Tumor_CCCATACAGCTAGTTC	Tumor_KC_Diff	5201	4845.09		coRNA-RNA-plate5-070.AATCCGGTCA	Proximal tubule S3 cells (type 2)	4702.88	5669.84		GGAGCAACAAGTCCCG-1-2	Tregs	-2534.92	2859.89
P8_Tumor_ACATGGTGTGGGTCAA	Keratinocyte	5638.9	4751.3		coRNA-RNA-plate4-034.GCGGAGTCGA	Proximal tubule S3 cells (type 2)	4898.52	5626.26		AGGCCACTCAAACTGC-1-2	CD8 T cells	-2288.53	2804.68
P1_Tumor_CGAATGTTCCTTTCTC	Tumor_KC_Diff	5374.84	4541.55		coRNA-RNA-plate3-070.ACCAGTATAA	Loop of Henle cells	4782.66	5530.69		GAGGGATAGTCGGCCT-1-2	CD8 T cells	-2434.13	2684.21
P8_Tumor_GTAGGCCTCCGGGTGT	Keratinocyte	5572.05	5508.09		coRNA-RNA-plate2-069.TCTGACGAGG	Proximal tubule S1/S2 cells	7485.41	6753.04		TACAACGAGGTTTACC-1-0	CD4 T cells	-2254.98	1655.67
P8_Tumor_AGAATAGAGTTGAGTA	Keratinocyte	5162.97	5013.86		coRNA-RNA-plate1-023.GGCTATTCGA	Endothelial cells	7299.71	6524.87		AACGAAACAGGAGACT-1-2	CD4 T cells	-2490.78	1369.77
P2_Tumor_ACGGAGAAGAGCTATA	Keratinocyte	5331.44	5089.33		coRNA-RNA-plate5-085.TCTATCGGTA	Proximal tubule S1/S2 cells	7375.02	6560.89		TTGAACGAGTATGACA-1-3	CD8 T cells	-2394.06	1413.7
P8_Tumor_CAGTAACGTAAACCTC	Keratinocyte	5467	5418.59		coRNA-RNA-plate6-030.CCGCGCAGGT	Collecting duct principal cells	7437.34	6711.37		CCCTCAACATGACGAG-1-1	CD4 T cells	-2315.8	1602.66
P8_Tumor_TACGGGCCAGAGCCAA.1	Keratinocyte	5586.01	5253.3		coRNA-RNA-plate5-015.GGCTGCCTTA	Collecting duct principal cells	7497.24	6633.37		AGGGAGTAGGTTACAA-1-3	CD4 T cells	-2257.07	1503.09
P4_Tumor_GTACTTTTCAACTCTT	Keratinocyte	5328.54	5397.27		coRNA-RNA-plate8-009.CGTCTATGAA	Proximal tubule S3 cells (type 1)	6749.78	7118.81		GCCATTCGTTTCTTAC-1-2	Mature B cells	-1810.86	306.816
P4_Tumor_TTAGGACTCTTCCTTC	Keratinocyte	5326.82	5802.73		coRNA-RNA-plate2-011.TGGCATAACG	Proximal tubule S3 cells (type 1)	6750.27	7306.11		GTGCGTGAGCACCTGC-1-2	Mature B cells	-1809.39	541.972
P4_Tumor_CCTAAAGTCTTGTACT	Keratinocyte	5429.02	5499.22		coRNA-RNA-plate4-093.AGCAAGAACC	Proximal tubule S3 cells (type 1)	6796.15	7166.01		AAGTCGTCAATAGAGT-1-0	Mature B cells	-1752.7	366.03
P4_Tumor_CTCTAATAGTAGCCGA	Keratinocyte	5410.64	5690.43		coRNA-RNA-plate6-095.ATCCATCAGG	Proximal tubule S3 cells (type 1)	6787.76	7253.84		AGGTTGTTCCGATAGT-1-1	Mature B cells	-1763.26	476.144
P10_Tumor_GCTGGGTTCCATGAAC	Tumor_KC_Basal	5230.77	5777.26		coRNA-RNA-plate7-033.CGAATCTCCT	Proximal tubule S3 cells (type 2)	6703.63	7293.45		CAAGGGACATCAGCAT-1-2	Mature B cells	-1869.81	525.933
P7_Tumor_AAGACCTCATGGTAGG	Tumor_KC_Basal	5453.42	5922.07		coRNA-RNA-plate3-069.TCTAGTCAAG	Proximal tubule S1/S2 cells	7085.71	8374.2		CTCAGTCTCACTTCTA-1-2	Mature B cells	-1430.44	2920.87
P8_Tumor_TCATTACTCGGGAGTA	Keratinocyte	5495.94	6006.19		coRNA-RNA-plate5-049.GGACGACGCA	Proximal tubule S3 cells (type 1)	7104.88	8415.98		CATTCATAGACTTCAC-1-1	Mature B cells	-1406.55	2975.47
P4_Tumor_CGAGAAGTCATCGGAT	LC	5361.35	5929.33		coRNA-RNA-plate7-017.TGAGACTCTA	Collecting duct principal cells	7040.46	8379.94		CTCATCGCAGTATACC-1-0	Mature B cells	-1488.93	2928.44
P4_Tumor_CGGAGCTTCGCCAGCA	PDC	5293.45	6062.84		coRNA-RNA-plate5-007.CCTGCATCAA	Active proliferating cells (Ki-67+)	7010.56	8444.79		ACACCAAAGGTATAGT-1-3	Ifit3-high B cells	-1519.48	3001.62
P2_Tumor_CTCGAAACACATCCGG	CD1C	5343.35	5816.42		coRNA-RNA-plate7-048.AAGTACGTTA	Endothelial cells	7033.8	8326.59		CTGCTCAAGACAACAT-1-3	Mature B cells	-1497.04	2861.05
P4_Tumor_CATCAAGCACGAAAGC	Keratinocyte	5464.37	6587.41		coRNA-RNA-plate8-060.ACTCCGCCAA	Proximal tubule S3 cells (type 1)	6401.51	4422.65		TACAACGCAATTGAAG-1-0	CD8 T cells	-1548.85	2028.23
P4_Tumor_CCTTCCCTCTGCGTAA	Keratinocyte	5421.35	6282.9		coRNA-RNA-plate8-059.ACTCGACGCC	Proximal tubule S1/S2 cells	6393.77	4279.17		CACAGATGTATCACGT-1-3	CD8 T cells	-1557.02	1846.81
P4_Tumor_CATTATCTCTACTATC	Keratinocyte	5491.07	6676.65		coRNA-RNA-plate8-073.ATATGCCATC	Proximal tubule S3 cells (type 1)	6427.37	4460.98		GATCCCTAGCGTTCCG-1-2	CD8 T cells	-1514.23	2076.34
P1_Tumor_TGACGGCGTGTGAATA	Tumor_KC_Basal	5209.88	6432.69		coRNA-RNA-plate1-093.ATCTAGGTTC	Endothelial cells	6296.02	4348.15		AAAGTGACAAAGCAAT-1-0	CD8 T cells	-1679.85	1933.61
P4_Tumor_GTGCAGCGTGAGTGAC	Keratinocyte	5468.55	6529.81		coRNA-RNA-plate8-022.AGGCCGGTAA	Proximal tubule S3 cells (type 1)	6417.65	4390.21		TCCTCCCCAAGTCCAT-1-1	CD8 T cells	-1526.01	1984.29
P2_Tumor_CGGGTCAGTCGCATAT	CD1C	5585.15	6731.24		coRNA-RNA-plate8-096.TTCTCTGAGA	Proximal tubule S3 cells (type 1)	6250.92	6103.71		AGACTCAGTCAACGCC-1-3	CD8 T cells	-2582.69	2351.31
P4_Tumor_CCACTACTCAGTGTTG	Keratinocyte	5187.42	6880.5		coRNA-RNA-plate8-096.GCTCGAATCA	Proximal tubule S3 cells (type 2)	6068.79	6172.64		CATGAGTTCTTGCGCT-1-2	CD4 T cells	-2811.69	2438.42
P4_Tumor_TTAACTCGTCAAACTC	CD1C	5313.88	6616.95		coRNA-RNA-plate8-096.GACCAATGCG	Proximal tubule S1/S2 cells	6127.16	6051.61		TGATGGTTCTAGCATG-1-2	CD4 T cells	-2738.08	2285.5
P2_Tumor_TTAACTCAGACAGAGA	Mac	5613.84	6619.02		coRNA-RNA-plate8-096.AATACCAGTT	Proximal tubule S1/S2 cells	6264.77	6052.18		GAGAAATTCTTGGGCG-1-2	CD4 T cells	-2564.27	2285.65
P8_Tumor_GGTGAAGGTAGGCTGA	CD1C	5657.08	6813.21		coRNA-RNA-plate1-001.CATGACTCAA	Loop of Henle cells	6283.84	6142.65		GAAGGACAGGGTGAAA-1-2	CD4 T cells	-2539.98	2401.2
P2_Tumor_AACTCTTAGAGGACGG	PDC	5499.86	7207.36		coRNA-RNA-plate5-047.TGCCTAACTT	Proximal tubule S1/S2 cells	4639.74	4571.36		CTCGAGGTCCAGTGCG-1-1	Ifit3-high B cells	-1574.34	3270.75
P6_Tumor_CGACTTCAGGCCCTTG	CLEC9A	5188.04	6902.19		coRNA-RNA-plate1-048.TCCGCCGGTC	Proximal tubule S1/S2 cells	4493.26	4431.78		GGAGGATAGGCTCACC-1-2	Mature B cells	-1759.48	3096.65
P5_Tumor_CGGACGTAGTACGTTC	PDC	5459.87	7276.06		coRNA-RNA-plate6-004.TTCGCTGCCT	Proximal tubule S3 cells (type 1)	4617.26	4606.65		GACTATGTCAACGAGG-1-3	Ifit3-high B cells	-1604.88	3317.1
P6_Tumor_GCGCGATAGCAGACTG	LC	5448.09	7042.01		coRNA-RNA-plate8-085.CCAGGCTCTT	Proximal tubule S3 cells (type 1)	4613.27	4495.28		GTAACACAGTGAGGCT-1-0	Mature B cells	-1608.96	3175.73
P9_Tumor_TACCTTAGTCTCCACT	CLEC9A	5428.21	7149.97		coRNA-RNA-plate5-012.GACCAATGCG	Proximal tubule S1/S2 cells	4602.33	4545.43		TTACCGCAGGAAAGTG-1-3	Ifit3-high B cells	-1623.93	3238.85
P4_Tumor_CGGACACGTCAAAGAT	Keratinocyte	5280.64	7721.03		coRNA-RNA-plate2-023.ACTCGACGCC	Collecting duct principal cells	5436.28	4508.71		CATTCTACAGCGTGCT-1-3	Migratory DCs	-2812.6	3807
P4_Tumor_GTCCTCACATCTCGCT	Keratinocyte	5161.76	7655.81		coRNA-RNA-plate5-083.TCTGACGAGG	Distal convoluted tubule cells	5381.18	4478.65		ACTATTCCAGCAGATG-1-2	Migratory DCs	-2882.4	3768.88
P1_Tumor_TCACAAGTCTGGTGTA	Tumor_KC_Basal	5482.14	7719.27		coRNA-RNA-plate6-047.AGGCCGGTAA	Loop of Henle cells	5528.76	4507.89		AACGTCATCATATGGC-1-1	Migratory DCs	-2695.93	3805.7
P4_Tumor_ATGTGTGCAACACCCG	Keratinocyte	5273.96	7580.84		coRNA-RNA-plate2-004.GGATTCTATC	Loop of Henle cells	5432.68	4443.98		CCGGACATCCAAGAGG-1-1	Migratory DCs	-2816.81	3724.94
P4_Tumor_CATGCCTCAATAAGCA	Keratinocyte	5750.95	7666.75		coRNA-RNA-plate1-004.GCCTCAGCAT	Loop of Henle cells	5652.64	4483.66		TGTGTGATCTAGCCTC-1-3	Migratory DCs	-2540.52	3775.14
P4_Tumor_GTAGGCCAGCTAACTC	Keratinocyte	5455.32	8054.19		coRNA-RNA-plate6-050.ACGTTGAATG	Endothelial cells	6266.73	4358.55		TATTGGGAGTACGAGC-1-2	Mature B cells	-766.683	2085.19
P1_Tumor_CAGCGACCAGATGAGC	Tumor_KC_Basal	5453.08	8302.97		coRNA-RNA-plate2-038.CATGACTCAA	Medullary collecting duct聽cells	6266.16	4472.86		TGAGTCAGTTACCTTT-1-2	Mature B cells	-764.802	2227.19
P7_Tumor_AGTGAGGGTCATCGGC	CD1C	5589.64	7960.8		coRNA-RNA-plate1-043.TTCGCTGCCT	Proximal tubule S1/S2 cells	6329.17	4315.55		GGGTTTAGTACGTGTT-1-2	Mature B cells	-687.926	2031.25
P1_Tumor_TTCGAAGCACATCCAA	Tumor_KC_Basal	5476.34	7912.62		coRNA-RNA-plate7-014.AAGCATCCTA	Proximal tubule S3 cells (type 1)	6276.14	4293.07		CTGCAGGTCTCCGAAA-1-1	Mature B cells	-755.235	2002.71
P7_Tumor_AATCGGTAGTCCGTAT	Tumor_KC_Basal	5622.3	7761.15		coRNA-RNA-plate8-018.GGATTCTATC	Proximal tubule S3 cells (type 1)	6343.8	4223.25		TGCAGGCCAATGTCTG-1-0	Ifit3-high B cells	-669.92	1915.35
P1_Tumor_AAGGCAGAGACTCGGA	Tumor_KC_Diff	5191.43	8586.99		coRNA-RNA-plate8-096.TTCTCTGAGA	Proximal tubule S3 cells (type 1)	7176.12	5742.7		AAAGAACTCCCTCGAT-1-0	CD4 T cells	-1519.95	2024.77
P1_Tumor_AAGGCAGAGGCTCAGA	Tumor_KC_Diff	5757.72	8437.73		coRNA-RNA-plate8-096.GCTCGAATCA	Proximal tubule S3 cells (type 2)	7435.54	5674.31		TACATTCGTGGGCTTC-1-0	CD8 T cells	-1192.35	1938.34
P1_Tumor_AAGGTTCAGTCTTGCA	Tumor_KC_Basal	5465.85	8472.57		coRNA-RNA-plate8-096.GACCAATGCG	Proximal tubule S1/S2 cells	7306.4	5691.72		TGTAGACTCGCCGAAC-1-3	CD4 T cells	-1352.41	1961.8
P10_Tumor_TTTGTCATCACTATTC	LC	5334.2	8391.94		coRNA-RNA-plate8-096.AATACCAGTT	Proximal tubule S1/S2 cells	7240.76	5652.72		GTTACGATCTTTACAC-1-2	CD8 T cells	-1439.2	1910.29
P1_Tumor_AAACCTGAGTCAAGCG	Tumor_KC_Diff	5425.76	8456.47		coRNA-RNA-plate1-001.CATGACTCAA	Loop of Henle cells	7279.83	5681.87		TCACTATTCGTGGTAT-1-1	CD8 T cells	-1391.51	1947.01
P2_Tumor_CACTCCAAGCTGAACG	PDC	5201.82	8704.39		coRNA-RNA-plate3-078.ACGCTTCTCT	Proximal tubule S3 cells (type 1)	4150.36	6074.99		TATACCTGTACCCACG-1-0	Mature B cells	-1455.47	203.63
P6_Tumor_AGCTCCTCAGGTCTCG	CLEC9A	5564.88	8678.78		coRNA-RNA-plate2-050.GCGGCCAATC	Proximal tubule S3 cells (type 1)	4317.98	6059.92		ATAGACCTCGATACAC-1-2	Mature B cells	-1248.89	195.448
P10_Tumor_GAGTCCGCATGGTCTA	Fibroblast	5286.68	9087.32		coRNA-RNA-plate1-019.CTCGGAGCAA	Endothelial cells	4189.46	6251		AGATCGTGTACCCACG-1-1	Mature B cells	-1405.94	425.854
P2_Tumor_GGGCACTGTCCGACGT	Endothelial Cell	5440.16	8693.66		coRNA-RNA-plate2-077.GCCTCAGCAT	Endothelial cells	4259.8	6070.21		GTGGTTACATAGACTC-1-3	Ifit3-high B cells	-1320.65	196.943
P7_Tumor_CAGCGACAGAGTACAT	CD1C	5181.49	8890.44		coRNA-RNA-plate4-018.GTAGATGCGC	Proximal tubule S3 cells (type 1)	4141.02	6160.43		CGTTCTGCATTGAAAG-1-1	Mature B cells	-1466.99	311.263
P10_Tumor_TGACAACTCTTGCATT	Fibroblast	5533.95	9124.83		coRNA-RNA-plate3-054.ACCAGTATAA	Proximal tubule S3 cells (type 1)	6636.46	8731.31		GAACTGTTCCAACTAG-1-2	Mature B cells	-1891.74	3829.05
P10_Tumor_GCAAACTGTTCAGTAC	Fibroblast	5276.19	9167.24		coRNA-RNA-plate2-025.TCTAGTCAAG	Proximal tubule S3 cells (type 1)	6511.47	8750.57		ACTTAGGAGGTAATCA-1-0	Mature B cells	-2049	3853.32
P10_Tumor_GGAGCAATCCGATATG	Fibroblast	5298.27	9026.99		coRNA-RNA-plate8-060.AATACCAGTT	Proximal tubule S1/S2 cells	6528.32	8686.7		CGCCATTCACGACTAT-1-1	Mature B cells	-2028.45	3772.99
P8_Tumor_GACTGCGGTCAACATC.1	Fibroblast	5415.86	9018.91		coRNA-RNA-plate8-039.AGGACTGCGA	Proximal tubule S3 cells (type 1)	6583.2	8682.47		GATGGAGCATTCACAG-1-0	Mature B cells	-1958.67	3767.71
P10_Tumor_CATTATCCAGCTCGCA	Fibroblast	5465.15	9262.35		coRNA-RNA-plate1-087.TTGATATGAA	Proximal tubule S1/S2 cells	6605.27	8794.37		GACAGCCCATCATTTC-1-2	Mature B cells	-1931.42	3908.39
P4_Tumor_GAGTCCGGTACGCACC	Keratinocyte	5516.87	1993.88		coRNA-RNA-plate3-005.TCTCTCATCC	Distal convoluted tubule cells	3111.29	6756.44		ATGGGTTAGCTGACAG-1-3	CD8 T cells	-783.586	568.907
P4_Tumor_GAGTCCGCATCACGTA	CD1C	5874.34	2044		coRNA-RNA-plate7-020.GGCTCGAGAT	Distal convoluted tubule cells	3262.51	6759.83		CAAGCTAGTAATGATG-1-1	CD4 T cells	-573.877	606.38
P4_Tumor_GAGTCCGCAGCTGTGC	CD1C	5519.25	2192.34		coRNA-RNA-plate6-027.CATGACTCAA	Distal convoluted tubule cells	3107.78	6840.25		CTAGACAAGTGTCATC-1-3	CD4 T cells	-767.861	707.184
P4_Tumor_GAGTCCGCAGATCCAT	CD1C	5723.35	2136.68		coRNA-RNA-plate3-011.TAGAATAGCC	Distal convoluted tubule cells	3204.48	6816.68		CCCTAACGTGACTAAA-1-3	CD4 T cells	-645.521	679.125
P1_Tumor_TGAGGGAAGTGGAGAA	Keratinocyte	5673.69	2085.19		coRNA-RNA-plate5-078.AATACCAGTT	Distal convoluted tubule cells	3177.6	6788.24		GGCAGTCGTGCCTGCA-1-3	CD4 T cells	-682.226	640.578
P4_Tumor_CTGATAGAGACTCGGA	Keratinocyte	5469.44	2771.18		coRNA-RNA-plate8-088.GGTTGGCGAC	Proximal tubule S3 cells (type 2)	7910.7	5024.64		TTGTTTGTCTTCGGTC-1-2	Mature B cells	-2266.07	385.762
P4_Tumor_GGAATAAAGTGACTCT	Keratinocyte	5999.59	2809.51		coRNA-RNA-plate8-078.CCTGAGAGCA	Proximal tubule S1/S2 cells	8118.75	5043.92		CTTAGGAGTTCCTTGC-1-0	Mature B cells	-1964.64	409.119
P4_Tumor_TACGGATAGTCACGCC	Keratinocyte	5637.41	2832.64		coRNA-RNA-plate7-080.ATCCATCAGG	Proximal tubule S3 cells (type 2)	7987.81	5052.9		GTGGAGAAGTCGAGGT-1-0	Mature B cells	-2168.96	421.153
P9_Tumor_ATAAGAGCACCCATTC	TSK	5665.37	2470.09		coRNA-RNA-plate7-002.TCCTCTCCGT	Proximal tubule S3 cells (type 2)	8000.23	4884.19		ACTTTGTTCTCGGGAC-1-0	Mature B cells	-2153.76	208.023
P4_Tumor_TGGCCAGCACCATGTA	Keratinocyte	5690.37	2556.42		coRNA-RNA-plate8-018.AGGACTGCGA	Proximal tubule S3 cells (type 2)	8012.73	4927.67		CTGGTCTGTTCGATTG-1-0	Mature B cells	-2137.2	264.708
P4_Tumor_ACTTACTGTCTTTCAT	Keratinocyte	5463.15	2830.99		coRNA-RNA-plate8-096.TTCTCTGAGA	Proximal tubule S3 cells (type 1)	5631.98	6891.08		GAGGCCTTCAAGCGTT-1-2	Mature B cells	-2434.85	486.798
P10_Tumor_ACTTACTGTATTACCG	Tumor_KC_Basal	5744.47	2674.2		coRNA-RNA-plate8-096.GCTCGAATCA	Proximal tubule S3 cells (type 2)	5762.79	6817.39		CCTGTTGCAGTTACCA-1-0	Mature B cells	-2268.77	392.604
P8_Tumor_GACGTTATCTCAAGTG	Keratinocyte	5689.34	2734.59		coRNA-RNA-plate8-096.GACCAATGCG	Proximal tubule S1/S2 cells	5734.42	6848.73		TACACCCTCTCGTCGT-1-2	Mature B cells	-2306.75	434.192
P10_Tumor_GATCTAGCAGCAGTTT	Tumor_KC_Diff	5291.52	2689.25		coRNA-RNA-plate8-096.AATACCAGTT	Proximal tubule S1/S2 cells	5553.66	6826.16		TCGTGGGAGGTCATCT-1-0	Mature B cells	-2524.1	405.898
P10_Tumor_GACGGCTCAGATCTGT	TSK	5907.35	2936.82		coRNA-RNA-plate1-001.CATGACTCAA	Loop of Henle cells	5835.68	6939.46		CCGTGAGGTGGCTTGC-1-0	Mature B cells	-2177.94	547.826
P10_Tumor_GTCACGGAGACTTTCG	Fibroblast	5645.16	3581.82		coRNA-RNA-plate2-045.GGCTTCTGGA	Proximal tubule S1/S2 cells	5095.85	4295.47		TTGCCTGGTAGAGGAA-1-0	Mature B cells	-181.897	1103.78
P10_Tumor_GTGTTAGCATGTTCCC	Fibroblast	5751.94	3152.37		coRNA-RNA-plate2-018.GAGGCTTATT	Paranephric body adipocyte	5152.27	4097.16		GTCACTCTCATTTGGG-1-2	Mature B cells	-111.246	853.878
P10_Tumor_CACAGTAAGTATCTCG	Fibroblast	5745.96	3396.15		coRNA-RNA-plate8-032.TAGAATAGCC	Proximal tubule S3 cells (type 1)	5150.05	4209.78		AACCAACTCTGAGAGG-1-1	Mature B cells	-113.635	996.156
P10_Tumor_AGTCTTTGTCCGCTGA	Fibroblast	5562.76	3371.93		coRNA-RNA-plate3-062.AGGCCGGTAA	Proximal tubule S1/S2 cells	5066.06	4198.7		AAAGGTAGTATCACCA-1-3	Mature B cells	-219.342	982.331
P6_Tumor_GCATACAGTATCACCA	Fibroblast	5811.85	3239.93		coRNA-RNA-plate7-087.ACTGGTAGAT	Collecting duct principal cells	5180.86	4139.07		CTTCCTTTCTGCGATA-1-0	Mature B cells	-74.5609	907.723
P8_Tumor_TTAGGACCAATGGAAT	Keratinocyte	5678.43	3774.3		coRNA-RNA-plate3-059.GGATTCTATC	Proximal tubule S3 cells (type 1)	7929.76	6960.02		CACTAAGTCCGAGGCT-1-1	Cxcl9-high monocytes	-3240.03	1926.13
P10_Tumor_GGATTACCAACACGCC	Tumor_KC_Diff	5347.71	3655.81		coRNA-RNA-plate6-016.TTCTCTACTA	Proximal tubule S3 cells (type 1)	7777.7	6905.4		CTCCTTTTCGTGTGGC-1-3	Macrophages	-3388.67	1876.81
P4_Tumor_GGAGCAAAGCGAGAAA	Keratinocyte	5647.83	3972.59		coRNA-RNA-plate1-080.GTAGATGCGC	Proximal tubule S3 cells (type 1)	7915.02	7050.73		ATTCCCGGTAACAAGT-1-0	Cxcl9-high monocytes	-3258.38	2040.83
P4_Tumor_CTTAGGAGTTATGCGT	Keratinocyte	5770.8	3867.57		coRNA-RNA-plate7-001.ATATGCCATC	Proximal tubule S1/S2 cells	7971.6	7011.24		GGGACAATCCATACTT-1-2	Macrophages	-3186.9	1988.55
P1_Tumor_AAGTCTGCACTGAAGG	Tumor_KC_Diff	5495.57	4048.64		coRNA-RNA-plate3-023.ACGCTTCTCT	Proximal tubule S3 cells (type 1)	7845.62	7085.52		CTCAAGAGTGTCCTAA-1-1	Cxcl9-high monocytes	-3346.25	2084.67
P4_Tumor_TGGCGCACAATCAGAA	Keratinocyte	5654.75	4012.6		coRNA-RNA-plate8-001.GCGGAGTCGA	Proximal tubule S3 cells (type 1)	3510.54	7356.88		TAACCAGAGAAGCGAA-1-1	Mature B cells	-165.708	1193.33
P10_Tumor_GCTGGGTAGCTAACAA	Tumor_KC_Diff	5573.76	4301.17		coRNA-RNA-plate5-085.GCGGCCAATC	Proximal tubule S3 cells (type 1)	3470.63	7487.64		TGATTTCCAAATAGCA-1-3	Mature B cells	-217.974	1358.24
P7_Tumor_CCGTGGAAGCCACCTG	Tumor_KC_Basal	5644.5	4297.15		coRNA-RNA-plate7-023.TGAGACTCTA	Proximal tubule S3 cells (type 1)	3509.37	7485.6		GCCAGGTAGGTACAGC-1-3	Ifit3-high B cells	-165.543	1355.9
P8_Tumor_TAAGTGCGTGGGTATG	Keratinocyte	5788.89	4225.58		coRNA-RNA-plate2-094.AGCGTCGTAT	Proximal tubule S3 cells (type 1)	3572.23	7452.69		GATAGCTGTGTCCGGT-1-0	Mature B cells	-101.216	1308.24
P8_Tumor_ACGGGTCGTGAGTGAC	Keratinocyte	5492.54	4184.68		coRNA-RNA-plate7-093.AATCGAACTC	Proximal tubule S1/S2 cells	3436.64	7434.22		AACTTCTAGTGTAGAT-1-3	Mature B cells	-259.283	1290.34
P8_Tumor_TACCTATCAATCCAAC	Keratinocyte	5615.23	4841.97		coRNA-RNA-plate4-054.TGGCATAACG	Loop of Henle cells	4404.56	4563.01		TTTGGTTTCGAAATCC-1-3	Mature B cells	-3251.95	3287
P4_Tumor_CAGCAGCTCTGGGCCA	Keratinocyte	5363.36	4541.66		coRNA-RNA-plate1-050.AGGTCTATGG	Loop of Henle cells	4288.44	4424.57		TTTGTTGAGAAGAGCA-1-3	CD8 T cells	-3396.4	3114.4
P8_Tumor_ATAGACCCAGGCTCAC	Keratinocyte	5520.57	4612.42		coRNA-RNA-plate2-080.ATCTAGGTTC	Loop of Henle cells	4360.84	4457.05		TTTGTTGAGGAACGCT-1-3	Mature B cells	-3306.78	3154.52
P8_Tumor_CGTCTACAGTGACATA	Keratinocyte	5241.3	4716.14		coRNA-RNA-plate7-002.CCTAAGCGGT	Podocyte	4232.28	4511.17		TTTGTTGTCTGCGGGT-1-3	CD8 T cells	-3466.98	3222.85
P8_Tumor_CTTACCGCAGCTCGAC	Keratinocyte	5610.69	4283.67		coRNA-RNA-plate6-069.ATCTAGGTTC	Loop of Henle cells	4402.36	4305.95		AAACCCAAGCAGAAAG-1-0	Tregs	-3254.36	2966.12
P2_Tumor_TAGCCGGCAGGACGTA	Keratinocyte	5563.06	5075.04		coRNA-RNA-plate5-065.GAGGTCGGTT	Proximal tubule S3 cells (type 1)	4294.01	8678.38		TCGTAGAGTTGTGTTG-1-1	Ifit3-high B cells	-1553.59	3767.47
P10_Tumor_TACGGATGTCAACTGT	Tumor_KC_Basal	5374.11	4965.65		coRNA-RNA-plate7-070.CATGACTCAA	Proximal tubule S1/S2 cells	4205.59	8629.29		AAGCGTTAGCAAATGT-1-2	Mature B cells	-1666.14	3706.24
P2_Tumor_CATATTCTCAACGGCC	Tumor_KC_Cyc	5458.12	4877.35		coRNA-RNA-plate8-052.GGCTATTCGA	Proximal tubule S1/S2 cells	4239.87	8586.64		TGTCCACGTCGGTGTC-1-2	Mature B cells	-1623.88	3650.64
P1_Tumor_AGCAGCCTCCACGTTC	Tumor_KC_Basal	5634	4985.24		coRNA-RNA-plate3-009.CCATCGGACC	Proximal tubule S1/S2 cells	4327.72	8634.48		TCAAGCATCGCAGTTA-1-3	Mature B cells	-1510.35	3710.49
P1_Tumor_TATCAGGTCAGGATCT	Tumor_KC_Basal	5530.71	4991.15		coRNA-RNA-plate5-048.TCGGTAAGGC	Proximal tubule S1/S2 cells	4277.15	8635.95		GTGCACGCACCCTATC-1-2	Cycling B/T cells	-1576.01	3711.89
P7_Tumor_ATTACTCGTCCGTCAG	Tumor_KC_Basal	5739.11	5327.62		coRNA-RNA-plate8-075.ATCTAGGTTC	Collecting duct principal cells	7348.59	4185.55		TCATGGATCCGTTGAA-1-1	Mature B cells	-875.527	2016.38
P7_Tumor_CGTAGCGGTAAAGTCA	Tumor_KC_Cyc	5831.22	5590.24		coRNA-RNA-plate5-046.CGTAAGGAGT	Collecting duct intercalated cells	7391.15	4306.25		ACATGCATCAAACTGC-1-2	Mature B cells	-822.353	2168.12
P1_Tumor_GACCAATCAGTACACT	Tumor_KC_Diff	5550.94	5273.72		coRNA-RNA-plate2-046.AATCCGGTCA	Stem cells (Kit+)	7262.45	4160.7		AAGTACCGTGACAGGT-1-0	Mature B cells	-984.197	1985.26
P2_Tumor_TTGGAACTCACATACG	Tumor_KC_Basal	5364.48	5350.76		coRNA-RNA-plate4-006.TTCGCTGCCT	Collecting duct principal cells	7176.72	4196.23		AGGACTTCAAATGGCG-1-0	Mature B cells	-1092.02	2029.82
P4_Tumor_ACTTGTTTCATGCTCC	Keratinocyte	5560.71	5487.48		coRNA-RNA-plate5-065.GCGGAGTCGA	Collecting duct intercalated cells	7266.83	4258.92		GGCTTTCGTCGGCACT-1-1	Mature B cells	-978.765	2108.91
P4_Tumor_TTGCCGTCACTAAGTC	Keratinocyte	5380.97	5740.55		coRNA-RNA-plate2-080.CGCCAGGCAT	Loop of Henle cells	4155.55	4898.89		AATAGAGGTTATCCAG-1-1	Ifit3-high B cells	-2975.53	2054.15
P4_Tumor_CGCCAAGCAATGGAAT	Keratinocyte	5758.02	5664.26		coRNA-RNA-plate1-011.CGTAAGGAGT	Loop of Henle cells	4329.02	4862.36		TGGAACTAGACTACCT-1-2	pDCs	-2758.23	2007.13
P4_Tumor_CGAACATTCGCATGAT	Keratinocyte	5497.98	5554.61		coRNA-RNA-plate8-050.GATCCAGCGT	Loop of Henle cells	4210.13	4811.98		GGAGGATTCTCGAACA-1-2	Ifit3-high B cells	-2906.64	1944.29
P7_Tumor_GTATTCTCAGTGGAGT	Tumor_KC_Cyc	6006.19	5661.62		coRNA-RNA-plate2-036.CGCCAGGCAT	Loop of Henle cells	4443.45	4861.44		AATTCCTGTGTCCACG-1-0	Mature B cells	-2614.74	2006.44
P8_Tumor_ATGAGGGCAGGTGCCT	Keratinocyte	5417.89	5646.6		coRNA-RNA-plate5-079.GGCTCGAGAT	Loop of Henle cells	4173.03	4853.69		ATTCTACAGGATACAT-1-0	Cycling B/T cells	-2953.39	1996.13
P2_Tumor_TACTTACAGATATGCA	LC	5486.57	6135.69		coRNA-RNA-plate2-090.GACGAGGTTG	Proximal tubule S1/S2 cells	3791.48	5850.07		GCCAACGGTGCGCTCA-1-0	CD8 T cells	-1542.91	1426.47
P1_Tumor_ACTGATGCAAGTCTAC	Tumor_KC_Basal	5727.32	6130.72		coRNA-RNA-plate5-010.TCCTCTCCGT	Proximal tubule S1/S2 cells	3902.81	5847.55		CTGAGGCTCCAGTACA-1-0	CD8 T cells	-1402.65	1422.97
P1_Tumor_ATTATCCGTGCGGTAA	Tumor_KC_Basal	5464.43	5958.33		coRNA-RNA-plate7-048.AAGCATCCTA	Active proliferating cells (Ki-67+)	3782.13	5768.68		TGGGTTACAATCGCCG-1-0	CD8 T cells	-1554.59	1323.62
P4_Tumor_GAGCAGAGTAGCTCCG	Keratinocyte	5606.97	6184.15		coRNA-RNA-plate1-096.TCTCTCATCC	Proximal tubule S1/S2 cells	3847.42	5872.67		GTCGCGACACGTCGGT-1-0	CD8 T cells	-1472.11	1454.91
P1_Tumor_TAGTGGTGTGACGGTA	Tumor_KC_Diff	5835.94	6191.79		coRNA-RNA-plate3-087.GCCATCAACT	Proximal tubule S1/S2 cells	3953.14	5876.05		AAACGCTTCCGATCTC-1-3	CD8 T cells	-1338.9	1459.26
P6_Tumor_GATCGCGGTCCCTACT	Tumor_KC_Diff	5623.84	6417.41		coRNA-RNA-plate5-003.CGTCTATGAA	Proximal tubule S3 cells (type 1)	6877.25	6528.23		GGGATCCTCAAGAAAC-1-1	CD4 T cells	-1189.62	2406.56
P9_Tumor_TGAGAGGGTATTCGTG	Tumor_KC_Diff	5566.88	6518.05		coRNA-RNA-plate6-016.CGCCAGGCAT	Proximal tubule S3 cells (type 1)	6848.22	6576.36		AAGGTAATCTGACAGT-1-0	CD4 T cells	-1227.81	2468.11
P4_Tumor_CTGCTGTAGTTAGGTA	Pilosebaceous	5539.81	6417.35		coRNA-RNA-plate8-043.ACGCTTCTCT	Proximal tubule S3 cells (type 1)	6833.07	6527.42		CCTCCAAAGCGACAGT-1-0	CD4 T cells	-1248.22	2405.07
P4_Tumor_GGACGTCTCCCTAACC	Keratinocyte	5698.41	6548.7		coRNA-RNA-plate5-035.TAGCCAGCAA	Proximal tubule S3 cells (type 1)	6909.23	6589		TGTGCGGAGACAGTCG-1-0	CD4 T cells	-1150.83	2482.86
P4_Tumor_GTAACGTTCGGGAGTA	Keratinocyte	5585.99	6305.93		coRNA-RNA-plate1-021.GGCTCGAGAT	Proximal tubule S3 cells (type 1)	6857.23	6476.04		TTGTGGACAGACATCT-1-1	Tregs	-1216.16	2340.59
P9_Tumor_CACCTTGGTTTGGGCC	ASDC	5679.02	7051.15		coRNA-RNA-plate7-090.TTCTATAGAG	Proximal tubule S1/S2 cells	6209.27	8784.77		CCCTTAGGTTAAGTCC-1-2	CD4 T cells	-2039.47	1052.12
P2_Tumor_GCAATCAGTCACTTCC	ASDC	5477.69	7126.88		coRNA-RNA-plate2-055.TCTAGTCAAG	Proximal tubule S3 cells (type 1)	6116.96	8819.44		GTAGGAGAGGATATAC-1-1	CD8 T cells	-2156.12	1096.12
P2_Tumor_TGTTCCGGTTGCTCCT	Mac	5398.17	6974.38		coRNA-RNA-plate3-039.CTGAAGAGAC	Proximal tubule S3 cells (type 1)	6080.62	8749.4		TGCGACGAGCTACTAC-1-2	CD8 T cells	-2201.8	1007.86
P9_Tumor_TATTACCAGTCAAGGC	ASDC	5563.38	6778.58		coRNA-RNA-plate4-029.CATCCAGCCA	Proximal tubule S3 cells (type 1)	6156.29	8659.68		TCATCCGAGGTTCAGG-1-2	CD8 T cells	-2106.3	894.669
P9_Tumor_CATCAGACAGACAAAT	Mac	5632.77	7234.31		coRNA-RNA-plate3-027.GAGGTCGGTT	Proximal tubule S3 cells (type 1)	6188.26	8868.69		ATCCCTGGTCTGTGCG-1-2	CD8 T cells	-2066.11	1158.25
P8_Tumor_TACTTACGTGCTCTTC	Mac	5636.9	7286.32		coRNA-RNA-plate2-057.GGCATCTACC	Proximal tubule S1/S2 cells	6409.3	4518.69		TCAATTCCACTACAGT-1-2	CD8 T cells	-1357.86	2141.79
P2_Tumor_AGCTCCTAGCCATCGC	Mac	5689.37	7393.42		coRNA-RNA-plate8-013.ATAACCGTTC	Proximal tubule S3 cells (type 1)	6430.92	4572.53		CACCGTTGTACAGTTC-1-2	CD8 T cells	-1333.21	2213.03
P6_Tumor_GACCTGGTCATGCTCC	LC	5614.56	7308.41		coRNA-RNA-plate8-037.ACTCCGCCAA	Proximal tubule S1/S2 cells	6393.4	4534.46		CCTCATGTCACTCTTA-1-1	CD8 T cells	-1382.9	2166.28
P8_Tumor_CAGTAACAGACTAAGT	Mac	5831.88	7439.52		coRNA-RNA-plate8-049.GGCGGTTGAC	Proximal tubule S3 cells (type 1)	6495.54	4592.7		CATTCTATCTACCAGA-1-2	CD4 T cells	-1251.71	2238.12
P9_Tumor_CAAGATCCAAACCCAT	Mac	5528.81	7359.11		coRNA-RNA-plate2-095.ACTCGACGCC	Proximal tubule S3 cells (type 2)	6354.88	4556.66		ATAGAGAAGGTCCCGT-1-0	CD8 T cells	-1430.28	2193.24
P4_Tumor_ACTTTCAAGCTTCGCG	Keratinocyte	5487.36	7689.45		coRNA-RNA-plate1-046.CCTGAGAGCA	Proximal tubule S3 cells (type 2)	4892.48	5357.88		AACACACAGATGTTGA-1-0	Mature B cells	-757.327	2142.62
P4_Tumor_CATTCGCCATCTCCCA	Keratinocyte	5507.55	7589.21		coRNA-RNA-plate5-091.ATCTAGGTTC	Proximal tubule S3 cells (type 2)	4902.81	5308.87		GTTCCGTTCAAGCCAT-1-1	Mature B cells	-744.091	2079.23
P4_Tumor_ACACCCTTCCTTCAAT	Keratinocyte	5729.66	7739.92		coRNA-RNA-plate1-095.ACTCCGCCAA	Proximal tubule S3 cells (type 2)	5006.12	5381.53		TGTTGAGGTAACCCGC-1-1	Mature B cells	-613.59	2172.61
P1_Tumor_CTACGTCAGTAATCCC	Tumor_KC_Basal	5690.85	7658.32		coRNA-RNA-plate2-059.ACTCGACGCC	Proximal tubule S3 cells (type 2)	4988.12	5340.35		AATGCCAAGATTCGAA-1-3	Mature B cells	-635.881	2118.58
P1_Tumor_TGTCCCATCGGTGTTA	Tumor_KC_Basal	5594.99	7665.5		coRNA-RNA-plate8-030.CGCCAGGCAT	Renal pericytes	4942.85	5345.79		ACGTCCTTCTTCGGTC-1-1	Ifit3-high B cells	-693.663	2126.92
P2_Tumor_GTCTTCGAGAAACCAT	Pilosebaceous	5717.79	8135.24		coRNA-RNA-plate1-044.TCTATCGGTA	Proximal tubule S3 cells (type 1)	6230.13	8255.46		CTATCTAAGGCACCAA-1-1	CD8 T cells	-2351.6	1593.28
P6_Tumor_CTACACCGTCGAATCT	Tumor_KC_Diff	5494.57	7922.25		coRNA-RNA-plate8-075.GTAGATCGTT	Proximal tubule S3 cells (type 1)	6126.27	8158.4		ATGCCTCTCTTCCCAG-1-2	CD4 T cells	-2482.6	1471.65
P6_Tumor_TCAGGATAGCCGATTT	Tumor_KC_Basal	5655.28	8048.5		coRNA-RNA-plate7-015.CATGACTCAA	Proximal tubule S3 cells (type 1)	6200.97	8214.3		TCATGGAGTCTGCCTT-1-0	CD4 T cells	-2388.29	1540.29
P4_Tumor_GGACGTCAGCCACGCT	Pilosebaceous	5588.02	8105.04		coRNA-RNA-plate1-059.CTGAAGAGAC	Proximal tubule S3 cells (type 1)	6167.61	8243.7		CGAGAAGTCGGATAAA-1-0	CD4 T cells	-2431.93	1579.6
P7_Tumor_CATCAAGCAAAGTGCG	Keratinocyte	5748.91	8253.27		coRNA-RNA-plate8-011.ATCTAGGTTC	Proximal tubule S1/S2 cells	6236.77	8308.87		CGGGCATTCGTCGACG-1-0	NK cells	-2344.24	1660.79
P1_Tumor_AAGGCAGAGACTCGGA	Tumor_KC_Diff	5674.74	8466.35		coRNA-RNA-plate3-064.AATCCGGTCA	Proximal tubule S1/S2 cells	7661.06	5959.03		TTTGGTTTCGAAATCC-1-3	Mature B cells	-3389.06	3075.6
P1_Tumor_AAGGCAGAGGCTCAGA	Tumor_KC_Diff	5677.55	8818.07		coRNA-RNA-plate1-069.CGTAAGGAGT	Medullary collecting duct聽cells	7662.24	6120.59		TTTGTTGAGAAGAGCA-1-3	CD8 T cells	-3387.16	3277.38
P1_Tumor_AAGGTTCAGTCTTGCA	Tumor_KC_Basal	5480.23	8583.26		coRNA-RNA-plate2-039.ATGAGTTCTC	Endothelial cells	7571.38	6012.41		TTTGTTGAGGAACGCT-1-3	Mature B cells	-3501.79	3141.96
P10_Tumor_TTTGTCATCACTATTC	LC	5359.73	8769.66		coRNA-RNA-plate7-050.CTCGGAGCAA	Collecting duct principal cells	7516.3	6098.43		TTTGTTGTCTGCGGGT-1-3	CD8 T cells	-3571.05	3249.82
P1_Tumor_AAACCTGAGTCAAGCG	Tumor_KC_Diff	5548.65	8679.87		coRNA-RNA-plate7-014.GTAGATGCGC	Endothelial cells	7603.42	6057.69		AAACCCAAGCAGAAAG-1-0	Tregs	-3460.77	3198.49
P10_Tumor_AGAGCGATCACCTCGT	Fibroblast	5534.44	2638.87		coRNA-RNA-plate8-087.GCGGAGTCGA	Proximal tubule S1/S2 cells	5589.51	4443.52		TTTGGTTTCGAAATCC-1-3	Mature B cells	-3498.15	2833.6
P10_Tumor_AGAGCTTCAGCCACCA	Fibroblast	5737.97	2448.78		coRNA-RNA-plate3-042.TTGCAGCATT	Proximal tubule S1/S2 cells	5682.62	4355.91		TTTGTTGAGAAGAGCA-1-3	CD8 T cells	-3382.71	2724.22
P10_Tumor_GGCTCGAGTATGGTTC	Fibroblast	5817.54	2328.57		coRNA-RNA-plate1-056.GGCTTCTGGA	Proximal tubule S3 cells (type 1)	5719.52	4301.07		TTTGTTGAGGAACGCT-1-3	Mature B cells	-3335.57	2655.65
P10_Tumor_AGAGTGGAGCTAGTTC	Fibroblast	6048.9	2119		coRNA-RNA-plate8-094.ACGATAGACT	Proximal tubule S3 cells (type 1)	5825.76	4204.8		TTTGTTGTCTGCGGGT-1-3	CD8 T cells	-3202.94	2535.06
P10_Tumor_GCTCTGTAGAAGGACA	Fibroblast	5842.45	2506.48		coRNA-RNA-plate2-029.GCGGCCAATC	Proximal tubule S1/S2 cells	5731.4	4382.86		AAACCCAAGCAGAAAG-1-0	Tregs	-3320.86	2758.14
P4_Tumor_GAGTCCGCAGCTGTGC	CD1C	5780.54	2764.68		coRNA-RNA-plate5-025.GGCTATTCGA	Proximal tubule S3 cells (type 1)	6795.44	7436.11		CTCCCTCAGTCTTCCC-1-2	Mature B cells	-3032.86	1175.46
P4_Tumor_GAGTCCGCAGATCCAT	CD1C	5764.52	2583.16		coRNA-RNA-plate8-035.AAGCATCCTA	Proximal tubule S3 cells (type 1)	6789.04	7350.62		TCATGTTAGTAAACGT-1-3	Mature B cells	-3024.73	1059.44
P10_Tumor_CATCGAAGTTGCTCCT	Fibroblast	5793.43	2855.05		coRNA-RNA-plate3-011.TTCTATAGAG	Podocyte	6802.4	7477.96		CACTGGGTCACCCTCA-1-1	Mature B cells	-3023.54	1228.46
P10_Tumor_TAGACCAGTGTTCGAT	Fibroblast	5814.51	2707.92		coRNA-RNA-plate4-025.CCTAAGCGGT	Proximal tubule S3 cells (type 2)	6814.41	7405.61		TTAATCCCATGGGTTT-1-2	Mature B cells	-3007.57	1133.64
P10_Tumor_ACCTTTAGTGTGGTTT	Fibroblast	5696.09	2721.74		coRNA-RNA-plate4-067.AGGTCTATGG	Proximal tubule S3 cells (type 1)	6755.38	7414.18		GCATCTCAGGAGGGTG-1-2	Ifit3-high B cells	-3083.98	1146.22
P10_Tumor_TACAGTGTCACATGCA	Fibroblast	5962.58	2857.49		coRNA-RNA-plate3-020.CGAATCTCCT	Proximal tubule S1/S2 cells	5974.76	8607.71		CTCCATGCATAACCCA-1-3	Cycling B/T cells	-795.075	212.968
P4_Tumor_CAAGATCGTTCCCGAG	Keratinocyte	5798.06	3115.86		coRNA-RNA-plate3-082.ACCAGTATAA	Proximal tubule S1/S2 cells	5901.49	8725.96		TGGGCTGGTCTCGGGT-1-2	cDC2s	-885.198	360.493
P4_Tumor_CCTAGCTTCCTTGACC	Melanocyte	6012.77	3176.47		coRNA-RNA-plate3-069.CGTCTATGAA	Collecting duct intercalated cells	6000.46	8753.93		ACATCGACAATTGCAC-1-1	Ifit3-high B cells	-761.285	395.79
P4_Tumor_TCGGGACCATGTTCCC	Melanocyte	6036.96	2844.43		coRNA-RNA-plate7-042.GCCTGATATA	Loop of Henle cells	6014.59	8601.49		CTGGACGTCCGCGAGT-1-3	CD4 T cells	-741.786	204.839
P4_Tumor_CTAAGACAGGACATTA	Melanocyte	5863.88	3212.86		coRNA-RNA-plate3-016.GACCAATGCG	Loop of Henle cells	5932.81	8770.98		CCTCTAGTCTGCTCTG-1-2	Tregs	-845.755	417.811
P7_Tumor_CTTAACTCAATACGCT	Tumor_KC_Cyc	6005.75	3326.7		coRNA-RNA-plate3-055.GGCATCTACC	Loop of Henle cells	5311.1	7676.23		GGGCTCAGTCGAATGG-1-2	CD8 T cells	-1869.15	1314.85
P4_Tumor_TTTCCTCTCGCATGAT	Keratinocyte	5772.74	3583.66		coRNA-RNA-plate3-055.CGAATCTCCT	Proximal tubule S1/S2 cells	5204.29	7794.69		TCTTTGATCGGCCAAC-1-3	CD4 T cells	-2003.74	1463.24
P4_Tumor_TGGTTAGGTCTAGTCA	Keratinocyte	5721	3755.87		coRNA-RNA-plate3-055.CTCGGAGCAA	Distal convoluted tubule cells	5180.52	7873.01		AATAGAGCAATTGCCA-1-3	CD8 T cells	-2033.76	1562.15
P4_Tumor_TTAACTCGTAAGCACG	Keratinocyte	5745.52	3881.96		coRNA-RNA-plate3-055.ATATGCCATC	Medullary collecting duct聽cells	5191.54	7931.58		TAGGAGGCACGATAGG-1-1	CD8 T cells	-2019.46	1636.39
P4_Tumor_ACACCCTTCCCTTGCA	Keratinocyte	5955.43	3717.15		coRNA-RNA-plate1-046.CATCCAGCCA	Loop of Henle cells	5287.93	7855.71		CTACCCATCATTCGTT-1-0	CD8 T cells	-1898.17	1540.33
P8_Tumor_ATAAGAGGTTCAACCA	Keratinocyte	5869.49	3804.53		coRNA-RNA-plate1-002.TCTAGTCAAG	Collecting duct principal cells	7795.01	7120.33		TAGACTGCAAGGAGTC-1-2	Mature B cells	-1552.11	17.8639
P8_Tumor_ACTGAGTCAATTCCTT	Keratinocyte	5731.56	4061.37		coRNA-RNA-plate7-051.ACTCCGCCAA	Collecting duct principal cells	7733.01	7239.9		CGCGTGATCTCTGGTC-1-2	Mature B cells	-1618.89	152.103
P8_Tumor_ATCATCTAGTGACATA	Keratinocyte	5898.87	4172.22		coRNA-RNA-plate8-070.GCCTCAGCAT	Collecting duct principal cells	7809.93	7290.9		ATAGACCGTTACACTG-1-0	Mature B cells	-1521.93	216.157
P4_Tumor_CCGTACTCATCTCCCA	Keratinocyte	5726.4	3845.39		coRNA-RNA-plate1-034.CTGGTTGGTT	Collecting duct principal cells	7730.5	7140.3		AATGCCATCGACGCGT-1-2	Mature B cells	-1623.76	26.6825
P8_Tumor_ATCATGGTCGGATGGA	Keratinocyte	5937.93	3862.38		coRNA-RNA-plate1-014.ACTCGACGCC	Stem cells (Kit+)	7829.16	7149.68		TCCTTCTCAAACACGG-1-2	Mature B cells	-1506.99	52.9259
P10_Tumor_TCAGGTATCGTTGCCT	Tumor_KC_Basal	5923.17	4557.14		coRNA-RNA-plate2-023.ACGCGTATCG	Renal pericytes	5272.45	8830.81		GGAACCCCACCCTCTA-1-0	Mature B cells	-1201.72	3049.2
P4_Tumor_TGGGAAGTCTGCTTGC	Keratinocyte	5860.25	4321.82		coRNA-RNA-plate2-009.CCGCGCAGGT	Renal pericytes	5243.67	8723.12		GTCTTTACAATCGCAT-1-2	Mature B cells	-1238.27	2913.51
P10_Tumor_TAAGTGCCAATGGAGC	Tumor_KC_Cyc	5797.28	4465.52		coRNA-RNA-plate5-006.TCTCTCATCC	Loop of Henle cells	5214.87	8789.09		CTAAGTGGTTCGATTG-1-2	Mature B cells	-1274.53	2996.21
P4_Tumor_CATGACAAGGGTCTCC	Keratinocyte	5792.75	4707.38		coRNA-RNA-plate5-019.TGCCTAACTT	Renal pericytes	5217.13	8898.15		ACCCAAACAGTCGTTA-1-1	Mature B cells	-1281.72	3134.08
P4_Tumor_TAGTGGTTCAGTGCAT	Keratinocyte	5641.61	4224.63		coRNA-RNA-plate7-027.CGCCAGGCAT	Renal pericytes	5143.22	8678.26		GGGTTTATCTTCACAT-1-2	Mature B cells	-1364.39	2857.34
P4_Tumor_TCTATTGCATGTAGTC	Keratinocyte	5640.51	4679.43		coRNA-RNA-plate4-028.TTCGCTGCCT	Proximal tubule S3 cells (type 1)	7288.08	8594.71		TACTGCCTCTTGCAAG-1-3	Tregs	-1372.55	2284.96
P1_Tumor_CCTAAAGAGGCCCGTT	Tumor_KC_Cyc	5460.57	4676.05		coRNA-RNA-plate2-018.GCGGAGTCGA	Endothelial cells	7195.74	8591.57		TTTCACAAGGTTCCAT-1-1	CD8 T cells	-1476.51	2291.33
P8_Tumor_TAGAGCTAGCGCCTTG	Keratinocyte	5691.73	4785.44		coRNA-RNA-plate6-048.TCGGTAAGGC	Proximal tubule S1/S2 cells	7300.85	8645.95		CAAAGAATCGTAGAGG-1-0	Tregs	-1343.16	2353.93
P2_Tumor_CAGCTAACACAACGCC	Pilosebaceous	5852.17	4583.8		coRNA-RNA-plate8-093.GATTCCGGAA	Endothelial cells	7368.37	8568.49		TTACCGCTCCCTCGTA-1-3	CD8 T cells	-1250.05	2237.96
P8_Tumor_TGCGCAGTCCGTCATC	Keratinocyte	5924.56	5042.42		coRNA-RNA-plate8-038.ACGATAGACT	Proximal tubule S1/S2 cells	7377.26	8758.6		CAATTTCAGGACAGTC-1-1	CD8 T cells	-1208.39	2502.99
P4_Tumor_CCGTGGACAAACTGCT	Keratinocyte	5752.23	5409.96		coRNA-RNA-plate5-027.CGAAGGCATG	Proximal tubule S1/S2 cells	6792.11	3953.38		AGCTACATCGTTCCTG-1-2	Tregs	-2509.07	3101.62
P10_Tumor_CTCTAATCAGTTTACG	Tumor_KC_Cyc	5828.13	5477.49		coRNA-RNA-plate4-008.TTCTATAGAG	Proximal tubule S3 cells (type 1)	6829.31	3984.79		AAATGGAAGTAAGCAT-1-0	CD8 T cells	-2460.67	3141.07
P7_Tumor_GTCACGGAGAATCTCC	Tumor_KC_Diff	5960.79	4936.03		coRNA-RNA-plate2-058.GACGAGGTTG	Proximal tubule S1/S2 cells	6889.25	3735.69		TCATACTTCATTTCCA-1-1	Tregs	-2385.99	2827.85
P2_Tumor_ACAGCTATCAGTTAGC	Tumor_KC_Diff	5797.63	5319.15		coRNA-RNA-plate5-066.AGGACTGCGA	Proximal tubule S1/S2 cells	6815.05	3910.9		CATCGGGCAGTCACGC-1-1	NK cells	-2478.82	3047.32
P1_Tumor_GCATGCGGTTCGGGCT	Tumor_KC_Diff	5796.79	5165.76		coRNA-RNA-plate4-091.ACTCTACTGG	Proximal tubule S3 cells (type 1)	6814.08	3841.23		ATACCTTCATAACCCA-1-2	CD4 T cells	-2480.52	2960.57
P7_Tumor_TGGCCAGAGGTGCACA	Tumor_KC_Diff	5986.15	5462.94		coRNA-RNA-plate5-060.GATTCCGGAA	Endothelial cells	5778.92	9535		CGAAGGATCCAACCGG-1-0	Mature B cells	-3001.29	1264.09
P8_Tumor_CGTCAGGAGTGCGATG	Keratinocyte	5802.07	5626.97		coRNA-RNA-plate5-089.ACGTTGAATG	Medullary collecting duct聽cells	5695.31	9614.79		CTACGGGTCTAACACG-1-1	Mature B cells	-3105.8	1361.65
P8_Tumor_GTCCTCAAGAAACCAT	Keratinocyte	5735.94	5559.08		coRNA-RNA-plate4-080.GGCTCGAGAT	Endothelial cells	5662.33	9586.51		TCACACCGTAGTCGGA-1-0	Mature B cells	-3149.51	1326.81
P7_Tumor_AACTTTCTCTCTTATG	Tumor_KC_Diff	5914.66	5635.96		coRNA-RNA-plate5-056.CTTCATTAGA	Endothelial cells	5747.23	9617.66		TGAGGGATCTCGAACA-1-0	Mature B cells	-3041.03	1364.29
P8_Tumor_CGAGCACCAAGTTCTG	Keratinocyte	5672.25	5403.28		coRNA-RNA-plate2-033.CGTATTGAGA	Endothelial cells	5650.91	9527.83		AAAGGTAGTAGTGGCA-1-2	Ifit3-high B cells	-3160.85	1251.27
P1_Tumor_AAGGAGCGTCCGTCAG	Tumor_KC_Basal	5672.78	5973.81		coRNA-RNA-plate7-029.CCTGAGAGCA	Distal convoluted tubule cells	4887.53	9225.98		TTGGTTTCATTCTGTT-1-3	Mature B cells	-759.547	1287.98
P4_Tumor_TCAGGATAGACTTGAA	Keratinocyte	5763.69	5849.19		coRNA-RNA-plate4-047.GGATTCTATC	Distal convoluted tubule cells	4924.75	9169.07		AGTAGTCCAGCTTCGG-1-3	Mature B cells	-713.712	1216.97
P8_Tumor_CATGCCTAGACTAAGT	Keratinocyte	5695.61	5743.01		coRNA-RNA-plate8-008.GGCATCTACC	Distal convoluted tubule cells	4893.06	9119.51		AGCCAGCGTCTAACTG-1-0	Mature B cells	-753.614	1154.32
P8_Tumor_CTCTACGGTGGTAACG	Keratinocyte	5849.91	5967.93		coRNA-RNA-plate6-079.ATAACCGTTC	Distal convoluted tubule cells	4964.42	9223.69		CGTGAATTCGACCACG-1-3	Mature B cells	-664.164	1285.05
P4_Tumor_CAGCTAAGTTACCGAT	Keratinocyte	5571.96	5976.37		coRNA-RNA-plate4-011.ACTCCGCCAA	Distal convoluted tubule cells	4840.42	9228.79		GGTGAAGCAATTGAGA-1-1	Mature B cells	-820.375	1291.59
P4_Tumor_ATGTGTGAGCAATATG	Keratinocyte	5995.28	6246.35		coRNA-RNA-plate1-022.AGCAAGAACC	Proximal tubule S1/S2 cells	4688.02	8324.85		AGTCATGAGGTGCATG-1-2	GD T cells	-2710.01	2891.6
P4_Tumor_CGGACTGCATTGGTAC	Keratinocyte	5982.63	6328.9		coRNA-RNA-plate5-042.CCTGAGAGCA	Proximal tubule S1/S2 cells	4682.28	8365.28		TTGAGTGTCCCAGGCA-1-2	CD4 T cells	-2717.83	2944.15
P8_Tumor_CTGCCTACATCTCGCT	Keratinocyte	5820.78	6390.53		coRNA-RNA-plate3-024.ACGCGCTCCT	Proximal tubule S1/S2 cells	4607.44	8393.03		CTTCGGTGTGCCCAGT-1-2	CD4 T cells	-2811.05	2979.05
P1_Tumor_CTCCTAGTCTGGAGCC	Tumor_KC_Diff	6011.33	6409.7		coRNA-RNA-plate6-053.AATCCGGTCA	Proximal tubule S1/S2 cells	4692.73	8405.58		GATAGCTTCAAAGAAC-1-1	NK cells	-2704.18	2996.09
P4_Tumor_TCTGGAAGTCAAACTC	Keratinocyte	5618.49	6178.05		coRNA-RNA-plate8-049.GCCTCAGCAT	Proximal tubule S1/S2 cells	4514.51	8295.19		CGCCAGAAGGTAGACC-1-1	CD4 T cells	-2927.78	2856.12
P8_Tumor_CACACTCGTCGAATCT	Keratinocyte	5568.79	6509.61		coRNA-RNA-plate7-070.GAGGTCGGTT	Proximal tubule S1/S2 cells	3665.69	7067.4		TGAGGGAAGGTACAAT-1-1	Mature B cells	-1913.39	3704.22
P8_Tumor_ACCCACTGTAATTGGA	Keratinocyte	5817.36	6612.87		coRNA-RNA-plate4-061.ACTCCGCCAA	Proximal tubule S1/S2 cells	3782.6	7114.31		TATCGCCTCGTGACTA-1-0	Mature B cells	-1764.46	3762.89
P4_Tumor_GGGTCTGGTAGCGATG	Keratinocyte	5781.51	6679.29		coRNA-RNA-plate2-090.AATTGAGAGA	Proximal tubule S1/S2 cells	3762.03	7149.15		CAGAGCCTCCATTGTT-1-2	Mature B cells	-1794.04	3809.1
P7_Tumor_AGTCTTTCAAATCCGT	Tumor_KC_Basal	5679.05	6696.44		coRNA-RNA-plate3-007.GATTCCGGAA	Proximal tubule S1/S2 cells	3715.17	7153.73		GGGACTCTCGTACCTC-1-1	Mature B cells	-1852.2	3812.72
P4_Tumor_TACTTACGTCCAGTGC	Keratinocyte	5906.06	6907.83		coRNA-RNA-plate1-005.GATTCCGGAA	Proximal tubule S3 cells (type 2)	3820.93	7250.71		CCGCAAGTCACTTGTT-1-1	Mature B cells	-1727.1	3923.02
P5_Tumor_CGGCTAGTCACATGCA	PDC	5860.99	7012.25		coRNA-RNA-plate1-032.AATCCGGTCA	Collecting duct principal cells	5049.87	3999.87		CACATGAAGGATGCGT-1-1	CD8 T cells	-3147.01	2278.2
P7_Tumor_AACTCCCGTTGATTGC	LC	5893.95	7298.11		coRNA-RNA-plate5-056.ACGATAGACT	Endothelial cells	5063.88	4135.95		CACATGAAGGGTGAAA-1-1	CD8 T cells	-3129.98	2451.4
P6_Tumor_GTTCTCGCAGCCTTGG	B Cell	5839.19	7099.5		coRNA-RNA-plate4-064.ACTCTACTGG	Proximal tubule S1/S2 cells	5038.69	4043.62		CACATGAAGGGTGGGA-1-1	CD8 T cells	-3161.38	2335.36
P4_Tumor_TTGGCAACACTAAGTC	CLEC9A	5912.87	7220.49		coRNA-RNA-plate6-054.CTGAAGAGAC	Renal pericytes	5073.71	4095.2		CACATGACAAGTATCC-1-1	Mature B cells	-3116.77	2397.36
P9_Tumor_CAAGAAAAGGTCATCT	CLEC9A	5332.58	7272.59		coRNA-RNA-plate6-070.GGATTCTATC	Endothelial cells	4807.22	4126.73		AGGCCACTCATCGGGC-1-2	pDCs	-3449.96	2443.26
P4_Tumor_GAGTCCGCATCACGTA	CD1C	5501.48	7677.28		coRNA-RNA-plate1-021.GGATTCTATC	Collecting duct principal cells	4875.43	7954.82		CATACCCGTATCGGTT-1-1	CD8 T cells	-2245.88	1366.7
P4_Tumor_GAGTCCGCAGCTGTGC	CD1C	5750.54	7775.95		coRNA-RNA-plate5-071.ATAACCGTTC	Collecting duct principal cells	4996.38	8004.87		ATGATCGGTGTCCGTG-1-1	CD8 T cells	-2085.8	1396.48
P4_Tumor_CTCCTAGTCCCAACGG	Pilosebaceous	5774.41	7442.54		coRNA-RNA-plate2-002.ACGCGTATCG	Loop of Henle cells	5001.01	7845.84		TCGGTCTGTCGTACAT-1-1	CD4 T cells	-2087.57	1228.94
P7_Tumor_GCTTGAATCACGCGGT	PDC	5777.1	7712.57		coRNA-RNA-plate2-058.AAGCATCCTA	Loop of Henle cells	4999.39	7967.07		AGCATCACATTCTTCA-1-1	CD4 T cells	-2094.62	1395.34
P9_Tumor_ATCTGCCAGGGCTTCC	B Cell	5793.96	7562.48		coRNA-RNA-plate3-021.CATGACTCAA	Collecting duct principal cells	5010.36	7902.1		AATGCCAGTTAACAGA-1-2	CD8 T cells	-2075.7	1299.96
P10_Tumor_GCTGCGAAGGCCCGTT	Tumor_KC_Basal	5897.29	8001.86		coRNA-RNA-plate7-030.CTGAAGAGAC	Collecting duct principal cells	5537.56	8520.81		CCCAACTTCTGCCCTA-1-2	CD8 T cells	-1653.61	2516.15
P4_Tumor_AGGCCACTCGCCCTTA	Keratinocyte	5757.04	8159.49		coRNA-RNA-plate5-096.GGCTTCTGGA	Proximal tubule S3 cells (type 2)	5498.99	8600.82		TCACTATGTTGGTAGG-1-2	CD4 T cells	-1714.65	2616.62
P1_Tumor_TCAGATGGTCGCGTGT	Tumor_KC_Cyc	6037.98	8062.52		coRNA-RNA-plate1-053.AATCGAACTC	Endothelial cells	5603.75	8548.04		TCTCAGCGTAGGACTG-1-1	CD8 T cells	-1567.11	2551.8
P1_Tumor_ACGTCAATCACCGGGT	Tumor_KC_Basal	5748.61	8219.86		coRNA-RNA-plate5-077.GAGGCTTATT	Stem cells (Kit+)	5458.57	8615.46		TATCGCCCAACCGTAT-1-0	CD8 T cells	-1759.52	2645.16
P2_Tumor_TCACGAACACATCTTT	Pilosebaceous	5955.18	8091.91		coRNA-RNA-plate2-070.TCGGTAAGGC	Loop of Henle cells	5562.79	8565.27		TAGATCGAGCCAGAGT-1-0	CD8 T cells	-1621.42	2572.91
P4_Tumor_TGCTACCAGCGTTTAC	CD1C	5609.61	8409.24		coRNA-RNA-plate7-082.TCTCTCATCC	Proximal tubule S3 cells (type 1)	5674.8	8999.79		CTACTATCACTGTGTA-1-0	CD8 T cells	-1067.19	1454.21
P4_Tumor_GGTGTTATCACGGTTA	Keratinocyte	5683.97	8344.84		coRNA-RNA-plate3-019.TCTATCGGTA	Proximal tubule S1/S2 cells	5715.42	8974.89		GTTAGACCATGAGTAA-1-1	CD4 T cells	-1014.79	1422.32
P4_Tumor_CCATTCGAGAAACGCC	Melanocyte	5827.49	8387.59		coRNA-RNA-plate5-041.AGGCCGGTAA	Proximal tubule S1/S2 cells	5778.66	8995.95		TCACACCGTAGTGTGG-1-2	CD4 T cells	-934.886	1449.35
P4_Tumor_CAGAGAGAGCTCTCGG	LC	5720.47	8563.96		coRNA-RNA-plate8-024.TAGAATAGCC	Proximal tubule S3 cells (type 1)	5729.27	9076.9		AGTAGTCCAATCGTCA-1-1	CD8 T cells	-997.591	1552.13
P4_Tumor_CAGAGAGAGTAGTGCG	LC	5531.11	8486.01		coRNA-RNA-plate7-032.GGTTGGCGAC	Proximal tubule S1/S2 cells	5643.42	9041.31		TATTGGGTCTGGCCTT-1-1	CD8 T cells	-1106.72	1507.11
P1_Tumor_AAGGCAGAGACTCGGA	Tumor_KC_Diff	5514.5	8837.86		coRNA-RNA-plate8-096.TTCTCTGAGA	Proximal tubule S3 cells (type 1)	5986.79	6502.43		CGGGCATGTACGTGAG-1-2	Mature B cells	-792.503	270.646
P1_Tumor_AAGGCAGAGGCTCAGA	Tumor_KC_Diff	5684.8	8886.97		coRNA-RNA-plate8-096.GCTCGAATCA	Proximal tubule S3 cells (type 2)	6053.93	6536.43		TCTTCCTTCTAAGCGT-1-2	Mature B cells	-707.636	313.351
P1_Tumor_AAGGTTCAGTCTTGCA	Tumor_KC_Basal	5803.91	8801.22		coRNA-RNA-plate8-096.GACCAATGCG	Proximal tubule S1/S2 cells	6117.81	6483.98		CTTCTCTGTTTCCAAG-1-0	Mature B cells	-627.397	245.694
P10_Tumor_TTTGTCATCACTATTC	LC	5641.48	8682.59		coRNA-RNA-plate8-096.AATACCAGTT	Proximal tubule S1/S2 cells	6044.82	6425.74		CTATAGGCACTTCAAG-1-0	Mature B cells	-732.195	188.364
P1_Tumor_AAACCTGAGTCAAGCG	Tumor_KC_Diff	5833.03	8883.64		coRNA-RNA-plate1-001.CATGACTCAA	Loop of Henle cells	6132.42	6525.43		GCCAGCAAGGAGTCTG-1-3	Mature B cells	-607.802	300.339
P4_Tumor_CTTACCGAGACGCTTT	Keratinocyte	6410.19	2195.65		coRNA-RNA-plate7-014.GCCTGATATA	Proximal tubule S3 cells (type 1)	7341.8	8769.46		CACATGAAGGGTGAAA-1-1	CD8 T cells	-2406.39	2686.19
P10_Tumor_AGAGCTTAGATCCTGT	Fibroblast	6092.93	1966.34		coRNA-RNA-plate8-061.GACCAATGCG	Proximal tubule S3 cells (type 1)	7206.59	8645.97		TTCACGCGTTAACAGA-1-1	Ifit3-high B cells	-2575.54	2532.3
P10_Tumor_GCGGGTTAGCCCGAAA	Fibroblast	5761.96	2111.21		coRNA-RNA-plate7-095.AGGTCTATGG	Proximal tubule S3 cells (type 1)	7046.7	8729.23		TCTCACGCATTGACCA-1-1	CD4 T cells	-2775.33	2635.88
P10_Tumor_TTCTCAATCCGTCATC	Fibroblast	5787.86	2386.59		coRNA-RNA-plate8-045.ATAACCGTTC	Proximal tubule S1/S2 cells	7054.73	8857.16		TGGGAGACATGACTGT-1-2	Ifit3-high B cells	-2765.41	2795.89
P4_Tumor_TTGGCAAAGCAGCGTA	Keratinocyte	5909.9	2369.82		coRNA-RNA-plate7-096.CATCCAGCCA	Proximal tubule S3 cells (type 1)	7111.93	8849.52		CTGTGGGAGACGCTCC-1-1	CD4 T cells	-2693.73	2786.61
P1_Tumor_AAGGCAGAGACTCGGA	Tumor_KC_Diff	6196.83	2578.28		coRNA-RNA-plate2-009.CGAATCTCCT	Proximal tubule S1/S2 cells	7245.74	7318.67		CATCGTCTCCTAACAG-1-2	Mature B cells	-755.051	691.287
P1_Tumor_AAGGCAGAGGCTCAGA	Tumor_KC_Diff	6048.7	2557.3		coRNA-RNA-plate5-083.GCCTGATATA	Proximal tubule S1/S2 cells	7178.39	7308.15		GAGCTGCTCTCGGTCT-1-0	Mature B cells	-840.396	677.746
P1_Tumor_AAGGTTCAGTCTTGCA	Tumor_KC_Basal	6060.92	2657.44		coRNA-RNA-plate1-058.AATCCGGTCA	Proximal tubule S3 cells (type 1)	7184.79	7356.88		GATTCTTCAACTAGAA-1-1	Mature B cells	-831.473	740.47
P10_Tumor_TTTGTCATCACTATTC	LC	5950.25	2652.07		coRNA-RNA-plate7-052.AGGTCTATGG	Proximal tubule S3 cells (type 1)	7131.99	7353.19		CTCTCGAAGAAATTGC-1-1	Mature B cells	-899.262	735.166
P1_Tumor_AAACCTGAGTCAAGCG	Tumor_KC_Diff	6234.82	2686.79		coRNA-RNA-plate1-082.CCTAAGCGGT	Proximal tubule S1/S2 cells	7263.8	7369.56		AGCCAATGTATGAGAT-1-0	Mature B cells	-732.254	756.169
P10_Tumor_GTCTTCGCAGATAATG	Endothelial Cell	6027.1	2994.59		coRNA-RNA-plate2-067.GGCTTCTGGA	Proximal tubule S3 cells (type 1)	6484.63	5647.78		AGAAGTATCGGATACT-1-3	Mature B cells	-244.666	1142.33
P10_Tumor_AAAGCAACAGCTGGCT	Fibroblast	5825.18	2820.6		coRNA-RNA-plate6-071.ACCAGTATAA	Proximal tubule S3 cells (type 2)	6391.78	5567.85		GTACAACGTCCAGTTA-1-0	Mature B cells	-361.352	1041.77
P2_Tumor_CTCGGGACACGACGAA	Endothelial Cell	6026.61	2769.14		coRNA-RNA-plate3-088.ACTGGTAGAT	Proximal tubule S3 cells (type 2)	6484.43	5544.19		TGGCGTGTCCCATACC-1-0	Mature B cells	-245.004	1012.17
P10_Tumor_GTCTCGTCAGCGAACA	Fibroblast	5862.47	3168.83		coRNA-RNA-plate2-066.CCTGCATCAA	Proximal tubule S3 cells (type 2)	6408.92	5728.01		GCTCAAAAGTGAGGCT-1-2	Mature B cells	-339.727	1242.86
P10_Tumor_CGACTTCGTCAGAGGT	Fibroblast	6266.39	2724.59		coRNA-RNA-plate2-075.GGCGGTTGAC	Proximal tubule S3 cells (type 2)	6594.35	5523.91		TTGGGATTCACTGGGC-1-2	Mature B cells	-106.483	986.364
P10_Tumor_CTGAAACTCAAAGACA	Endothelial Cell	6223.62	3345.6		coRNA-RNA-plate4-066.TGGCAGAAGT	Proximal tubule S1/S2 cells	4439.89	5976.44		TTTGGTTTCGAAATCC-1-3	Mature B cells	-2938.42	3405.02
P4_Tumor_TCCACACGTGTTCTTT	Melanocyte	5975.97	3360.34		coRNA-RNA-plate6-032.GTAGTTGGAT	Endothelial cells	4325.3	5983.48		TTTGTTGAGAAGAGCA-1-3	CD8 T cells	-3080.68	3413.35
P4_Tumor_GCTTCCAGTGTGACCC	Endothelial Cell	6141.69	3134.61		coRNA-RNA-plate3-059.AATTGAGAGA	Proximal tubule S1/S2 cells	4402.01	5879.17		TTTGTTGAGGAACGCT-1-3	Mature B cells	-2985.42	3283.39
P4_Tumor_GATGAAATCGGTTCGG	Melanocyte	6047.23	3234.62		coRNA-RNA-plate6-022.GGACGACGCA	Endothelial cells	4358.07	5925.37		TTTGTTGTCTGCGGGT-1-3	CD8 T cells	-3039.6	3341
P4_Tumor_GCTTCCAGTCGTGGCT	Melanocyte	6064.77	3610		coRNA-RNA-plate7-014.ACCAGTATAA	Endothelial cells	4366.29	6098.48		AAACCCAAGCAGAAAG-1-0	Tregs	-3029.55	3556.94
P4_Tumor_CATTCGCAGTCTCGGC	Keratinocyte	5977.39	3835.76		coRNA-RNA-plate4-078.GCGGAGTCGA	Endothelial cells	7018.05	3512.75		GTAACCAAGGTCCCTG-1-2	Mature B cells	-2011.62	292.397
P4_Tumor_ATTGGTGTCGTAGGTT	Keratinocyte	6042.52	3656.57		coRNA-RNA-plate3-069.GTAGATGCGC	Endothelial cells	7048.73	3429.58		CCCTGATAGCTCCATA-1-0	Mature B cells	-1973.08	188.547
P4_Tumor_TGCTACCCAGCTGTTA	Keratinocyte	6208.33	4035.95		coRNA-RNA-plate3-013.GAGGCTTATT	Renal pericytes	7125.05	3604.82		CTTCGGTTCAGACTGT-1-0	Mature B cells	-1877.58	407.638
P4_Tumor_GGCAATTAGATCCCGC	Keratinocyte	6088.66	3788.69		coRNA-RNA-plate3-037.GGCTCGAGAT	Endothelial cells	7070.36	3490.73		TCCTTTCTCAAGCCTA-1-1	Mature B cells	-1945.74	264.806
P4_Tumor_CTAGAGTAGCTAAGAT	Keratinocyte	5909.45	3683.79		coRNA-RNA-plate3-029.AATCGAACTC	Endothelial cells	6986.86	3442.31		ACGTTCCTCGGTGTTA-1-0	Ifit3-high B cells	-2050.31	204.493
P1_Tumor_CGGACACCAGCGTTCG	Endothelial Cell	6238.96	4390.57		coRNA-RNA-plate3-056.GCGGAGTCGA	Endothelial cells	5813.47	8487.88		ACTTTCAGTTCCCAAA-1-3	NK cells	-2586.54	3540.54
P1_Tumor_CTTAGGATCCCAAGTA	Endothelial Cell	5972.45	3929.19		coRNA-RNA-plate5-093.TAGAATAGCC	Endothelial cells	5690.72	8280.56		ATCCATTAGTCTTGGT-1-2	Migratory DCs	-2740.43	3280.43
P4_Tumor_GTCATTTAGCTAGTTC	Keratinocyte	5556.14	4014.87		coRNA-RNA-plate6-034.ACGCGTATCG	Proximal tubule S3 cells (type 2)	5499.12	8315.05		CACAACAAGCTCTTCC-1-2	CD8 T cells	-2980.08	3324.18
P4_Tumor_TGGTTCCAGTTGTAGA	Keratinocyte	5942.42	4387.25		coRNA-RNA-plate7-060.AGGACTGCGA	Proximal tubule S3 cells (type 2)	5686.04	8486.87		GATCCCTTCACTGCTC-1-0	Migratory DCs	-2746.29	3539.86
P1_Tumor_TATCTCACACTATCTT	Endothelial Cell	5883.03	4253.39		coRNA-RNA-plate4-095.GAGGTCGGTT	Proximal tubule S3 cells (type 2)	5649.94	8424.93		GGCTTGGCAAACTCTG-1-3	Migratory DCs	-2791.61	3461.71
P10_Tumor_CACACTCTCCATGAAC	Tumor_KC_Basal	6184.72	4594.83		coRNA-RNA-plate8-077.TGCCTAACTT	Proximal tubule S3 cells (type 1)	7169.59	6248.9		AGGTCTACAAGATGGC-1-0	CD8 T cells	-1280.98	1010.22
P7_Tumor_GTAGTCAGTAAACGCG	Tumor_KC_Basal	5942.58	4379.01		coRNA-RNA-plate2-048.TTCGCTGCCT	Proximal tubule S3 cells (type 1)	7069.08	6149.36		TTCACCGCAAGTATCC-1-2	CD8 T cells	-1407.35	884.442
P4_Tumor_CGAGCCAAGCTACCTA	Keratinocyte	5796.24	4640.12		coRNA-RNA-plate6-070.AGCAAGAACC	Proximal tubule S1/S2 cells	6995.51	6268.81		ATTCCTAGTGCTTATG-1-0	CD8 T cells	-1500.04	1035.46
P10_Tumor_CGCGGTAGTGGGTATG	Tumor_KC_Basal	5945.16	4587.57		coRNA-RNA-plate2-058.CGTCTATGAA	Proximal tubule S1/S2 cells	7063.7	6243.44		TGTGCGGGTATCTCGA-1-3	CD8 T cells	-1414.45	1002.83
P10_Tumor_GGATTACAGGCTACGA	Tumor_KC_Diff	5972.98	4685.78		coRNA-RNA-plate3-016.CGAATCTCCT	Proximal tubule S3 cells (type 1)	7077.11	6291.04		ATCGCCTGTTGGGAAC-1-3	Tregs	-1397.22	1063.98
P1_Tumor_GATCGCGAGCGACGTA	Tumor_KC_Diff	5834.31	4935.28		coRNA-RNA-plate7-047.AATACCAGTT	Proximal tubule S3 cells (type 2)	4257.2	6211.15		TTTGGTTTCGAAATCC-1-3	Mature B cells	-3009.17	2499.34
P2_Tumor_GCATGATGTTCAGTAC	Tumor_KC_Diff	6262.86	4857.64		coRNA-RNA-plate6-009.ACTCCGCCAA	Proximal tubule S3 cells (type 2)	4457.47	6174.6		TTTGTTGAGAAGAGCA-1-3	CD8 T cells	-2756.55	2452.52
P8_Tumor_TGTATTCAGTGGCACA	Keratinocyte	5954.59	4873.94		coRNA-RNA-plate6-019.GGCTTCTGGA	Proximal tubule S3 cells (type 1)	4318.62	6179.47		TTTGTTGAGGAACGCT-1-3	Mature B cells	-2928.03	2457.59
P7_Tumor_AGGTCATTCCTTTACA	Tumor_KC_Cyc	6043.82	5132.93		coRNA-RNA-plate7-069.TCCGCCGGTC	Proximal tubule S3 cells (type 1)	4356.92	6301.22		TTTGTTGTCTGCGGGT-1-3	CD8 T cells	-2882.67	2610.88
P10_Tumor_CAACCAATCGTCCAGG	Tumor_KC_Diff	5904.48	4921.02		coRNA-RNA-plate1-091.CCTGCATCAA	Proximal tubule S3 cells (type 1)	4293.66	6205.42		AAACCCAAGCAGAAAG-1-0	Tregs	-2961.42	2491.92
P4_Tumor_CAGCATATCGTCTGCT	Keratinocyte	5929.29	5447.15		coRNA-RNA-plate8-096.TTCTCTGAGA	Proximal tubule S3 cells (type 1)	5675.41	7460.91		AGGTCATGTAGTCACT-1-0	Mature B cells	-1897.98	3739.39
P4_Tumor_GTTTCTACACGAAATA	Keratinocyte	5865.58	5323.04		coRNA-RNA-plate8-096.GCTCGAATCA	Proximal tubule S3 cells (type 2)	5647.01	7405.88		GCACATATCTTCTGTA-1-3	Mature B cells	-1933.13	3671.02
P10_Tumor_AAGCCGCGTAGAGCTG	Tumor_KC_Basal	5640.8	5171.57		coRNA-RNA-plate8-096.GACCAATGCG	Proximal tubule S1/S2 cells	5534.18	7336.52		TTGGGATAGATTGAGT-1-0	Mature B cells	-2074.85	3584.13
P4_Tumor_GTTTCTATCCACGACG	Keratinocyte	5966.5	5529.35		coRNA-RNA-plate8-096.AATACCAGTT	Proximal tubule S1/S2 cells	5693.83	7501.84		CACCGTTGTATCGCGC-1-2	Mature B cells	-1873.26	3792.91
P10_Tumor_TGCACCTTCCAATGGT	Tumor_KC_Cyc	6022.14	5213.95		coRNA-RNA-plate1-001.CATGACTCAA	Loop of Henle cells	5718.27	7356.27		AGCCAATAGAGGGTCT-1-1	Mature B cells	-1842.9	3608.49
P10_Tumor_CAGGTGCCAGGGCATA	Tumor_KC_Diff	5759.72	5805.06		coRNA-RNA-plate8-043.CCGCGCAGGT	Proximal tubule S3 cells (type 1)	7737.35	6613.99		CACATGACATAACAGA-1-1	CD4 T cells	-2589.93	3877.85
P1_Tumor_CAGAGAGTCTGATACG	Tumor_KC_Diff	5735.17	5943.2		coRNA-RNA-plate2-085.ATAACCGTTC	Proximal tubule S1/S2 cells	7719.74	6676.18		GCGGAAACATTGCTTT-1-0	Migratory DCs	-2612.39	3956.47
P2_Tumor_ACGTCAAAGAGTGAGA	Tumor_KC_Cyc	5994.42	5529.96		coRNA-RNA-plate5-020.AGGACTGCGA	Proximal tubule S3 cells (type 1)	7839.38	6490.83		ATTCCCGAGGAGAATG-1-3	Migratory DCs	-2461.63	3723.41
P6_Tumor_GCACATATCTGATACG	Tumor_KC_Diff	5838.36	5674.6		coRNA-RNA-plate1-004.GGACGACGCA	Proximal tubule S3 cells (type 1)	7767	6552.2		CTCATTAGTTAAGACA-1-0	Macrophages	-2552.96	3802.21
P4_Tumor_GAGCAGATCGACAGCC	Keratinocyte	5867.32	5554.97		coRNA-RNA-plate7-011.CGCCAGGCAT	Proximal tubule S1/S2 cells	7780.32	6497.43		ATTATCCTCCCTTGTG-1-1	Migratory DCs	-2536.6	3731.94
P4_Tumor_CTGAAACCACAGAGGT	Keratinocyte	5830.76	6076.18		coRNA-RNA-plate4-029.ACGCTTCTCT	Collecting duct principal cells	7087.55	4155.02		GGAAGTGAGAGTAACT-1-0	Mature B cells	-623.526	624.988
P4_Tumor_GCTGCTTAGCCAGGAT	Pilosebaceous	5854.88	6352.75		coRNA-RNA-plate5-048.CCGCGCAGGT	Collecting duct principal cells	7099.96	4286.83		TCAGCCTGTGTTTACG-1-2	Cycling B/T cells	-607.91	788.351
P8_Tumor_AGCTCTCGTGCCTTGG	Keratinocyte	6001.47	6026.62		coRNA-RNA-plate7-041.AGGACTGCGA	Loop of Henle cells	7170.87	4136.16		AACCAACAGGGCCAAT-1-0	Mature B cells	-516.361	598.918
P7_Tumor_AGAGCTTCACGGATAG	Tumor_KC_Cyc	5916.6	6043.15		coRNA-RNA-plate6-096.GGCTATTCGA	Collecting duct intercalated cells	7129.66	4144.88		GTTCTATAGTGGTTGG-1-3	Mature B cells	-570.297	608.267
P4_Tumor_TAGCCGGTCGGCGGTT	Keratinocyte	5936.71	6302.53		coRNA-RNA-plate1-038.ATCCATCAGG	Collecting duct principal cells	7140.32	4262.25		ACTTCCGGTTGCCATA-1-0	Mature B cells	-555.592	756.589
P6_Tumor_TCATTACAGGCCGAAT	Pilosebaceous	6011.95	6922.48		coRNA-RNA-plate8-046.CCTGCATCAA	Proximal tubule S3 cells (type 1)	4612.36	8305.21		ACTTCGCGTGGGATTG-1-1	Tregs	-2978.38	3171.52
P1_Tumor_GTAGTCATCTGCCCTA	Tumor_KC_Diff	6027.49	6440.59		coRNA-RNA-plate6-018.TCTCTCATCC	Proximal tubule S3 cells (type 1)	4619.01	8083.78		ATGAGGGCAGCGTAGA-1-0	CD8 T cells	-2970.41	2893.92
P7_Tumor_CTACGTCGTTGCGTTA	Tumor_KC_Diff	6096.31	6740.53		coRNA-RNA-plate4-004.AGCGATCCGC	Proximal tubule S3 cells (type 1)	4651.07	8221.67		ATGGTTGGTATGAGAT-1-1	NK cells	-2929.65	3066.5
P6_Tumor_CGTGTAAAGATCGATA	Pilosebaceous	6142.04	6411.71		coRNA-RNA-plate6-004.GGTTGGCGAC	Proximal tubule S3 cells (type 2)	4672.55	8070.7		GATAGCTCATGGGAAC-1-3	CD8 T cells	-2902.29	2876.92
P6_Tumor_GATCGCGTCAGTTAGC	Pilosebaceous	5949.4	6748.62		coRNA-RNA-plate3-060.AATACCAGTT	Proximal tubule S3 cells (type 2)	4583.12	8226.34		CAACAGTGTCCGGATC-1-0	Tregs	-3014.24	3071.95
P2_Tumor_GATCGCGTCCCACTTG	CD1C	5716.29	6909.49		coRNA-RNA-plate3-024.AGCAAGAACC	Proximal tubule S1/S2 cells	7919.83	6932.63		ATCGTGAAGTTAACAG-1-2	CD4 T cells	-2728.28	2479.78
P7_Tumor_TATGCCCGTGTCTGAT	CD1C	5766.82	6826.02		coRNA-RNA-plate2-081.ACTGGTAGAT	Proximal tubule S1/S2 cells	7944.79	6892.12		AGCGCTGCATCAGCTA-1-2	CD8 T cells	-2696.03	2427.05
P2_Tumor_TTAGGCACATCCGGGT	Mac	5823.98	7165.08		coRNA-RNA-plate6-052.GTAGATCGTT	Proximal tubule S1/S2 cells	7970.19	7048.48		CACGGGTAGGACGCTA-1-2	CD8 T cells	-2664.41	2625.25
P9_Tumor_CGAGAAGAGAGTGACC	CD1C	5941.71	6845.59		coRNA-RNA-plate5-025.GCCATCAACT	Proximal tubule S1/S2 cells	8024.12	6902.34		CACCGTTTCTGGGCAC-1-0	CD8 T cells	-2596.45	2440.82
P9_Tumor_TCCACACAGATGCCAG	Mac	5826.37	6997.02		coRNA-RNA-plate8-076.GCGGAGTCGA	Proximal tubule S1/S2 cells	7968.94	6972.13		ACATCGATCCGTGGGT-1-3	CD8 T cells	-2665.87	2529.08
P4_Tumor_GGAATAATCCTGCTTG	Keratinocyte	6006.09	7580.63		coRNA-RNA-plate2-050.TTCGCTGCCT	Collecting duct principal cells	7275.44	8611.63		GGTTGTACAGACTCTA-1-2	Mature B cells	-611.38	1556.84
P4_Tumor_CACAGGCTCCTATGTT	Keratinocyte	6060.92	7162.29		coRNA-RNA-plate3-062.TGGCATAACG	Collecting duct intercalated cells	7311.91	8415.42		CTTACCGGTCGCCTAG-1-2	Mature B cells	-568.172	1310.9
P2_Tumor_TTGCCGTCACAGGAGT	Tumor_KC_Basal	5893.11	7536.77		coRNA-RNA-plate8-095.ATTAACTTAA	Collecting duct intercalated cells	7231.47	8585.23		TCGGGCAAGGATTTCC-1-3	Mature B cells	-669.001	1524.13
P1_Tumor_CAGAATCGTCGCCATG	Tumor_KC_Basal	5891.47	7645		coRNA-RNA-plate5-071.GGCTCGAGAT	Stem cells (Kit+)	7229.11	8641.15		CCTCAGTAGTCTTCGA-1-2	Mature B cells	-671.675	1594.4
P1_Tumor_CCCAGTTGTTAAAGTG	Tumor_KC_Basal	5816.84	7460.6		coRNA-RNA-plate2-079.CGTATTGAGA	Collecting duct intercalated cells	7196.82	8551.12		CTAACTTCACGCTGTG-1-3	Mature B cells	-712.646	1480.93
P6_Tumor_CACACTCGTCTAGCCG	Tumor_KC_Diff	5839.64	7698.95		coRNA-RNA-plate5-061.TCTGACGAGG	Proximal tubule S3 cells (type 1)	4057.18	7031.8		GACCTTCAGCTAATGA-1-0	Mature B cells	-1260.1	3349.93
P4_Tumor_ATCACGACAAGAGTCG	Keratinocyte	6120.14	7753.15		coRNA-RNA-plate1-022.ACGTTGAATG	Proximal tubule S3 cells (type 1)	4195.09	7056.26		GTGTAACGTATCGCAT-1-2	Mature B cells	-1097.76	3380.06
P4_Tumor_TGGCGCAAGTATCTCG	Keratinocyte	6091.24	7854.61		coRNA-RNA-plate7-051.CCATCGGACC	Proximal tubule S1/S2 cells	4171.93	7102.74		CTTGAGACACCAAATC-1-0	Mature B cells	-1115	3441.93
P7_Tumor_AGCTCTCCAGCCTTGG	Tumor_KC_Diff	6082.65	7639.61		coRNA-RNA-plate3-016.TAGCCAGCAA	Proximal tubule S3 cells (type 1)	4168.86	7004.4		GTCGAATCAAGACGAC-1-1	Mature B cells	-1119.92	3314.25
P4_Tumor_ATTCTACAGAGGTAGA	Keratinocyte	5935.92	7839.52		coRNA-RNA-plate8-010.CATGACTCAA	Proximal tubule S3 cells (type 1)	4101.31	7096.62		CTCCAACAGGACGGAG-1-3	Mature B cells	-1204.56	3431
P1_Tumor_ATAGACCAGAGTCTGG	Tumor_KC_Basal	5847.84	8420.87		coRNA-RNA-plate8-048.ACTGGTAGAT	Loop of Henle cells	4813.12	7782.46		CACAGGCTCTATGTGG-1-1	CD8 T cells	-2777.05	4117.3
P4_Tumor_GAAGCAGAGCGATAGC	Keratinocyte	5842.3	8125.36		coRNA-RNA-plate7-084.CGTATTGAGA	Loop of Henle cells	4808.5	7645.38		CACATGAAGGATGCGT-1-1	CD8 T cells	-2805.62	3987.1
P4_Tumor_GGAAAGCTCTCCCTGA	Keratinocyte	5824.19	7853.13		coRNA-RNA-plate4-067.TCGGTAAGGC	Loop of Henle cells	4802.19	7520.1		CACATGAAGGGTGAAA-1-1	CD8 T cells	-2812.34	3830.85
P4_Tumor_CAACCTCTCTCCAACC	B Cell	6245.97	8144.81		coRNA-RNA-plate7-037.GCGGAGTCGA	Loop of Henle cells	4997.02	7654.92		CACATGAAGGGTGGGA-1-1	CD8 T cells	-2568.8	3999.4
P4_Tumor_TTCTACACAGCTGGCT	Keratinocyte	5924.47	8150.66		coRNA-RNA-plate5-078.ATAACCGTTC	Loop of Henle cells	4850.6	7658.19		TTGCATTAGCTCTGTA-1-0	Migratory DCs	-2750.61	4003.84
P4_Tumor_GGAACTTGTATTACCG	Keratinocyte	6197.19	8431.33		coRNA-RNA-plate2-091.ATATGCCATC	Collecting duct principal cells	5805.08	5209.59		TTTGGTTTCGAAATCC-1-3	Mature B cells	-3142.01	2442.44
P10_Tumor_CTGAAGTAGTACGCGA	Tumor_KC_Diff	6062.01	8524.05		coRNA-RNA-plate3-061.CTTCATTAGA	Collecting duct principal cells	5742.36	5242.68		TTTGTTGAGAAGAGCA-1-3	CD8 T cells	-3222.75	2482.16
P1_Tumor_CCTATTAGTGAGGGAG	Tumor_KC_Basal	5887.66	8668.77		coRNA-RNA-plate2-052.GCCTGATATA	Distal convoluted tubule cells	5664.56	5316.47		TTTGTTGAGGAACGCT-1-3	Mature B cells	-3317.84	2576.2
P10_Tumor_TTGAACGGTGTTGAGG	Tumor_KC_Basal	6139.52	8507.14		coRNA-RNA-plate2-071.ACCAGTATAA	Loop of Henle cells	5773.7	5252.18		TTTGTTGTCTGCGGGT-1-3	CD8 T cells	-3179.7	2498.47
P4_Tumor_AGTCTTTCACCTTGTC	Keratinocyte	5861.64	8406.7		coRNA-RNA-plate5-075.ACTCCGCCAA	Collecting duct principal cells	5652.72	5196.17		AAACCCAAGCAGAAAG-1-0	Tregs	-3332.98	2425.71
P1_Tumor_AAGGCAGAGACTCGGA	Tumor_KC_Diff	6139.26	9689.14		coRNA-RNA-plate3-070.GAGGCTTATT	Proximal tubule S1/S2 cells	7986.81	5486.63		GCATCTCAGAACGCGT-1-0	Mature B cells	-755.911	2439.7
P1_Tumor_AAGGCAGAGGCTCAGA	Tumor_KC_Diff	5728.51	9962.99		coRNA-RNA-plate2-047.GAATGAGGAG	Loop of Henle cells	7778.56	5622.37		GTTGCGGCACCTGATA-1-3	Mature B cells	-1015.91	2613.13
P1_Tumor_AAGGTTCAGTCTTGCA	Tumor_KC_Basal	5795.72	9874.63		coRNA-RNA-plate3-087.GCGGTTATTG	Proximal tubule S3 cells (type 1)	7812.66	5577.02		CACTGGGTCTCGGCTT-1-3	Ifit3-high B cells	-972.753	2555.43
P10_Tumor_TTTGTCATCACTATTC	LC	6003.37	9818.9		coRNA-RNA-plate4-095.AATCCGGTCA	Proximal tubule S3 cells (type 1)	7921.44	5543.62		CCAATTTGTGGAGAAA-1-2	Mature B cells	-835.236	2513.49
P1_Tumor_AAACCTGAGTCAAGCG	Tumor_KC_Diff	5894.57	9824.84		coRNA-RNA-plate3-059.TTCGCTGCCT	Proximal tubule S1/S2 cells	7865.5	5549.15		AGGGTGAAGAAATTGC-1-2	Mature B cells	-905.913	2520.21
P4_Tumor_CTGCGGATCCAAGCCG	Melanocyte	5905.8	2453.13		coRNA-RNA-plate2-031.CCGCGCAGGT	Endothelial cells	7448.31	5204.84		GCACTAAAGCTTCATG-1-1	CD4 T cells	-2977.39	2721.12
P1_Tumor_GCGGGTTTCAACACTG	Melanocyte	6392.28	2497.7		coRNA-RNA-plate6-015.ATGAGTTCTC	Distal convoluted tubule cells	7672.28	5225.33		CACAGATTCTGCCTCA-1-3	Tregs	-2697.46	2746.9
P4_Tumor_CACACAAAGCCGGTAA	Keratinocyte	5854.2	2216.83		coRNA-RNA-plate3-062.GCCATCAACT	Distal convoluted tubule cells	7424.3	5095.8		GTCTTTAGTTATGTCG-1-1	Tregs	-3008.33	2585.7
P4_Tumor_AAACCTGCAGACTCGC	Melanocyte	6129.22	2438.12		coRNA-RNA-plate6-095.TTCTCTGAGA	Distal convoluted tubule cells	7551.06	5197.87		AATCGTGGTATCATGC-1-2	Migratory DCs	-2849.27	2712.3
P4_Tumor_TTCTCCTCATGAACCT	Melanocyte	6141.52	2289.51		coRNA-RNA-plate5-050.AGGCCGGTAA	Distal convoluted tubule cells	7556.78	5129.38		GCATCTCGTCGTACTA-1-1	Tregs	-2842	2626.9
P4_Tumor_CAGAATCTCCAAATGC	Keratinocyte	6252.77	2958.24		coRNA-RNA-plate4-015.AGCGATCCGC	Proximal tubule S3 cells (type 1)	7342.36	4770.41		GAGGGATTCCAACCGG-1-2	CD8 T cells	-1933.11	967.749
P4_Tumor_AACTTTCCAGACACTT	Keratinocyte	6105.55	2878.21		coRNA-RNA-plate2-018.ACGCTTCTCT	Proximal tubule S1/S2 cells	7269.96	4731.97		AGATAGATCCATTTGT-1-2	CD4 T cells	-2027.6	917.692
P4_Tumor_TATTACCCACCAGCAC	Keratinocyte	5757.91	2629.94		coRNA-RNA-plate2-019.ATATGCCATC	Proximal tubule S1/S2 cells	7112.59	4619.03		CAGCACGAGGTATTGA-1-0	CD4 T cells	-2224.25	776.245
P8_Tumor_TCTTCGGGTGTAACGG	Keratinocyte	6097.31	2697.45		coRNA-RNA-plate4-013.GCTCGAATCA	Proximal tubule S1/S2 cells	7268.83	4650.07		TGCATCCGTTTCACAG-1-1	CD4 T cells	-2027.69	814.924
P8_Tumor_CACCAGGAGACACTAA	Keratinocyte	6192.93	2915.36		coRNA-RNA-plate8-059.CATGACTCAA	Proximal tubule S1/S2 cells	7309.22	4750.34		TTGGGATGTCACAATC-1-2	CD8 T cells	-1977.35	941.186
P1_Tumor_TAAACCGTCAAACCGT	Endothelial Cell	6237.6	3076.55		coRNA-RNA-plate3-075.CGCCAGGCAT	Endothelial cells	5606	4991.02		TTTGGTTTCGAAATCC-1-3	Mature B cells	-3386.74	2771.14
P4_Tumor_GTTTCTATCCGCGCAA	Endothelial Cell	5945.95	3254.12		coRNA-RNA-plate3-055.CCTAAGCGGT	Proximal tubule S3 cells (type 2)	5473.33	5072.74		TTTGTTGAGAAGAGCA-1-3	CD8 T cells	-3551.42	2873.41
P4_Tumor_CGTGTCTAGCTAGTCT	Tcell	5865.49	3278.22		coRNA-RNA-plate8-048.GATCCAGCGT	Proximal tubule S3 cells (type 2)	5431.66	5085.42		TTTGTTGAGGAACGCT-1-3	Mature B cells	-3605.9	2889.76
P2_Tumor_TACAGTGTCAAAGACA	Endothelial Cell	6127.32	2996.7		coRNA-RNA-plate7-066.TAGCCAGCAA	Proximal tubule S3 cells (type 2)	5555.7	4955.06		TTTGTTGTCTGCGGGT-1-3	CD8 T cells	-3449.68	2726.5
P2_Tumor_GCGCGATCAAACTGTC	Endothelial Cell	6200.39	3179.82		coRNA-RNA-plate5-017.CATCCAGCCA	Proximal tubule S3 cells (type 2)	5588.21	5040		AAACCCAAGCAGAAAG-1-0	Tregs	-3409.32	2833.14
P6_Tumor_GACTGCGTCTGCTGTC	ASDC	6152.11	3566.26		coRNA-RNA-plate5-092.GTAGATGCGC	Proximal tubule S1/S2 cells	5070.12	8742.24		CACATGAAGGATGCGT-1-1	CD8 T cells	-2661.39	2960.5
P4_Tumor_CATTCGCCAACACGCC	Melanocyte	6209.81	3700.81		coRNA-RNA-plate7-053.AGGTAGAGCT	Proximal tubule S3 cells (type 1)	5094.58	8800.45		CACATGAAGGGTGAAA-1-1	CD8 T cells	-2631.87	3032.43
P10_Tumor_CTTTGCGGTACAAGTA	Fibroblast	6247.81	3743.01		coRNA-RNA-plate2-044.GAGGCTTATT	Paranephric body adipocyte	5117.73	8825.83		CACATGAAGGGTGGGA-1-1	CD8 T cells	-2599.12	3067.74
P4_Tumor_CCCAATCCAAGCTGGA	Melanocyte	6151.9	3828.02		coRNA-RNA-plate4-002.GCTCGAATCA	Proximal tubule S3 cells (type 1)	5069.81	8860.08		CACATGACAAGTATCC-1-1	Mature B cells	-2661.38	3108.66
P4_Tumor_TAGAGCTTCAGCTCTC	Melanocyte	6247.39	3493.03		coRNA-RNA-plate5-044.AGCAAGAACC	Proximal tubule S3 cells (type 1)	5114.79	8708.33		AGAGCAGCAACAAAGT-1-2	Cxcl9-high monocytes	-2604.72	2918.57
P4_Tumor_TGGCGCAAGAGCTATA	Keratinocyte	6018.58	4025.8		coRNA-RNA-plate1-061.GAGGCTTATT	Proximal tubule S1/S2 cells	6249.1	3746.73		ATCCGTCCAACCCTAA-1-1	CD4 T cells	-3015.49	3151.87
P1_Tumor_CGACCTTGTGCCTTGG	Tumor_KC_Basal	5966.79	3830.93		coRNA-RNA-plate1-091.GTAGTTGGAT	Proximal tubule S1/S2 cells	6240.32	3655.33		CGTGCTTAGAATAACC-1-2	NK cells	-3025.29	3036.46
P10_Tumor_CTGCTGTAGCTGAAAT	Tumor_KC_Basal	6205.31	3873.79		coRNA-RNA-plate8-055.AGGTCTATGG	Proximal tubule S1/S2 cells	6350.91	3673.61		CTCAAGATCACGAGGA-1-0	CD8 T cells	-2886.82	3058.1
P10_Tumor_CCGGTAGAGCTATGCT	Tumor_KC_Basal	6018.67	3953.23		coRNA-RNA-plate8-063.CTCGGAGCAA	Proximal tubule S1/S2 cells	6272.5	3711.61		GCTACAAGTAGGACTG-1-1	Tregs	-2984.49	3105.46
P10_Tumor_TTAGGACCACACTGCG	Tumor_KC_Basal	6170.27	3959.37		coRNA-RNA-plate8-037.GCTCGAATCA	Proximal tubule S1/S2 cells	6333.7	3716.25		TCAAGCATCCGATTAG-1-2	CD8 T cells	-2909	3113.5
P8_Tumor_GGGTCTGGTTACGCGC	Keratinocyte	6097.33	4507.23		coRNA-RNA-plate8-096.TTCTCTGAGA	Proximal tubule S3 cells (type 1)	5814.8	6054.93		ATAGGCTTCAGCTTCC-1-2	Mature B cells	-552.204	1958.7
P8_Tumor_AGGCCGTGTTCAGCGC	Keratinocyte	6205.04	4344.71		coRNA-RNA-plate8-096.GCTCGAATCA	Proximal tubule S3 cells (type 2)	5864.1	5980.84		TACCTCGCATACTGAC-1-1	Mature B cells	-489.717	1864.79
P2_Tumor_GGAATAATCGGGAGTA	Pilosebaceous	6525.96	4407.38		coRNA-RNA-plate8-096.GACCAATGCG	Proximal tubule S1/S2 cells	6011.2	6009.33		TACCCACAGTAGGTTA-1-2	Mature B cells	-337.019	1935.09
P7_Tumor_AACTCCCCACAAGCCC	Tumor_KC_Diff	6325.99	4292.91		coRNA-RNA-plate8-096.AATACCAGTT	Proximal tubule S1/S2 cells	5920.86	5957.96		ACCACAAGTGCCCAGT-1-3	Ifit3-high B cells	-422.452	1819.63
P10_Tumor_CATCGGGAGATATACG	Tumor_KC_Diff	5948.66	4258.56		coRNA-RNA-plate1-001.CATGACTCAA	Loop of Henle cells	5746.92	5941.46		TAAGCCAAGAGTCACG-1-0	Mature B cells	-637.936	1815.05
P6_Tumor_ATTACTCGTAGCGTCC	Tumor_KC_Diff	6118.57	4691.42		coRNA-RNA-plate1-053.TCGGCGTCGT	Loop of Henle cells	6655.28	4043.47		CTGTAGAGTATGATCC-1-3	Mature B cells	-1421.7	648.471
P2_Tumor_TCAGCAATCGCATGGC	Pilosebaceous	6365.02	4760.81		coRNA-RNA-plate6-008.TGGCATAACG	Proximal tubule S3 cells (type 2)	6764.96	4076.21		ACGTCCTCAGAGGCAT-1-3	Mature B cells	-1283.1	691.071
P7_Tumor_GGAGCAACACGAAGCA	Tumor_KC_Diff	6228.18	4768.74		coRNA-RNA-plate8-010.GGACGACGCA	Collecting duct principal cells	6704.96	4080.11		ATCGCCTCAACCGTGC-1-0	Mature B cells	-1358.9	695.823
P1_Tumor_GAAACTCGTCATCGGC	Tumor_KC_Diff	6088.71	4789.12		coRNA-RNA-plate5-003.TCTGACGAGG	Loop of Henle cells	6641.03	4090.74		CTCAGTCGTATCCCTC-1-2	Mature B cells	-1440.07	709.488
P2_Tumor_TCAGATGGTTGAGTTC	Tumor_KC_Diff	6417.85	4655.77		coRNA-RNA-plate4-049.AGGCCGGTAA	Loop of Henle cells	6792.63	4028.37		TATTGGGGTATCAGGG-1-3	Mature B cells	-1248.42	629.79
P5_Tumor_GACCTGGGTCTAGCGC	Tumor_KC_Diff	6265.58	5016.96		coRNA-RNA-plate1-004.AAGTACGTTA	Collecting duct principal cells	7334.45	7722.76		TTTGACTTCTGGCCTT-1-2	Mature B cells	-460.369	1191.45
P4_Tumor_CACCAGGGTGTTCGAT	Keratinocyte	6078.11	5177.73		coRNA-RNA-plate2-033.GGCTCGAGAT	Proximal tubule S1/S2 cells	7247.88	7797.55		TCATTACCAAATGGAT-1-0	Mature B cells	-569.473	1285.89
P2_Tumor_CTCGAAAGTCCATCCT	Tumor_KC_Basal	6197.07	5400.4		coRNA-RNA-plate5-064.GCGGAGTCGA	Proximal tubule S1/S2 cells	7302.56	7900.1		CCATAAGCAACTCATG-1-3	Mature B cells	-500.714	1414.05
P4_Tumor_GTGCAGCCATCGATTG	Keratinocyte	6138.36	5048.68		coRNA-RNA-plate4-031.ATTAACTTAA	Proximal tubule S1/S2 cells	7275.15	7737.99		TAACACGTCCCTTTGG-1-1	Mature B cells	-535.43	1210.93
P4_Tumor_GAATGAACATCCTTGC	Keratinocyte	6246.07	5127.09		coRNA-RNA-plate3-024.CCGCGCAGGT	Proximal tubule S1/S2 cells	7325.07	7775.06		GATTGGTAGGACAGTC-1-0	Mature B cells	-472.426	1258.15
P7_Tumor_CAGCTAATCGTCCGTT	Tumor_KC_Cyc	6192.17	5553.07		coRNA-RNA-plate4-096.CCTGCATCAA	Proximal tubule S1/S2 cells	4537.75	8732.12		TATACCTTCGTTCCCA-1-2	Mature B cells	-1475.43	233.8
P2_Tumor_AAACGGGTCCTATTCA	Keratinocyte	5867.51	5654.77		coRNA-RNA-plate6-016.AATTGAGAGA	Proximal tubule S1/S2 cells	4389.1	8780.23		CGCGTGACAACCAACT-1-0	Mature B cells	-1661.25	295.083
P4_Tumor_CTCGGGAGTTCAGACT	Keratinocyte	6249.61	5729.13		coRNA-RNA-plate6-013.CGTAAGGAGT	Proximal tubule S1/S2 cells	4565.13	8816.04		CTGCAGGGTCACCCTT-1-2	Mature B cells	-1440.28	341.521
P4_Tumor_CCGTGGAAGCGATCCC	Keratinocyte	6431.81	5397.97		coRNA-RNA-plate5-060.ATAACCGTTC	Proximal tubule S1/S2 cells	4648.84	8662.04		TGCGATACATCCTCAC-1-0	Mature B cells	-1335.69	146.736
P7_Tumor_GGACGTCCAGTCACTA	Tumor_KC_Cyc	6241.36	5636.55		coRNA-RNA-plate4-087.ACGCTTCTCT	Proximal tubule S1/S2 cells	4561.65	8771.33		TATCAGGCACCGCTAG-1-3	Mature B cells	-1444.25	283.778
P2_Tumor_AACTCAGGTGTCCTCT	Tumor_KC_Diff	6090.19	6044.32		coRNA-RNA-plate5-079.GATTCCGGAA	Collecting duct principal cells	4773.28	8060.49		TTCCGGTCATCTTTCA-1-3	Cycling B/T cells	-568.834	1026.03
P4_Tumor_TACTTACTCACGCATA	Keratinocyte	6238.38	5781.29		coRNA-RNA-plate4-014.GGCTGCCTTA	Proximal tubule S3 cells (type 2)	4842.78	7936.72		GTAGAGGTCTGGCTGG-1-1	Mature B cells	-481.429	869.794
P5_Tumor_GCTCCTAGTTAAGATG	Tumor_KC_Cyc	6180.66	5849.67		coRNA-RNA-plate2-071.GCCTGATATA	Proximal tubule S3 cells (type 2)	4813.85	7971.12		TAGGAGGTCACCGGTG-1-3	Mature B cells	-518.889	914.669
P1_Tumor_CAAGAAACATCCAACA	Tumor_KC_Diff	6054.43	5708.9		coRNA-RNA-plate1-010.GATTCCGGAA	Proximal tubule S3 cells (type 2)	4756.61	7904.78		TTTCACAAGGGTTTCT-1-3	Mature B cells	-589.61	831.064
P4_Tumor_GAAGCAGCAGACGTAG	Keratinocyte	6080.49	5939.71		coRNA-RNA-plate8-086.GTAGTTGGAT	Proximal tubule S3 cells (type 2)	4768.39	8010.41		ACCTGAAAGCGGTATG-1-2	Mature B cells	-575.219	962.231
P7_Tumor_CATCCACTCCGCAAGC	Tumor_KC_Diff	6241.97	6375.09		coRNA-RNA-plate3-016.AGCGATCCGC	Endothelial cells	4503.73	5990.43		TGCAGGCGTACCGGAA-1-2	Mature B cells	-2807.22	1170.73
P6_Tumor_TCTTTCCGTCCGTCAG	Tumor_KC_Diff	5924.88	6506.2		coRNA-RNA-plate4-062.CCAGGCTCTT	Podocyte	4358.27	6050.53		GTCGTAACACCGGCTA-1-2	Mature B cells	-2990.63	1246.71
P9_Tumor_CATCGAAAGATAGGAG	Tumor_KC_Diff	6138.52	6450.61		coRNA-RNA-plate2-037.GTAGATGCGC	Podocyte	4456.07	6025.23		ATCCTATTCCTCTCGA-1-0	Mature B cells	-2867.8	1214.97
P10_Tumor_CAAGATCAGCCGTCGT	Tumor_KC_Diff	6303.59	6591.06		coRNA-RNA-plate8-028.CGTATTGAGA	Renal pericytes	4531.7	6089.31		ACTTATCTCGCCAACG-1-0	Mature B cells	-2772.12	1295.82
P4_Tumor_TCGGTAAGTGCAGACA	Keratinocyte	6453.67	6365.12		coRNA-RNA-plate8-076.ACGCTTCTCT	Endothelial cells	4600.51	5985.89		ACTACGAGTCTTCGAA-1-0	Mature B cells	-2685.33	1165.18
P4_Tumor_TCAGGATAGAGGGATA	CLEC9A	6198.28	6618.04		coRNA-RNA-plate7-014.GAGGCTTATT	Proximal tubule S1/S2 cells	7440.43	6770.41		GGGAGTATCCTGTAAG-1-0	CD8 T cells	-2045.07	1822.5
P5_Tumor_TTAACTCGTTTACTCT	ASDC	6319.4	6594.17		coRNA-RNA-plate1-032.GCCTCAGCAT	Proximal tubule S3 cells (type 1)	7497.06	6758.5		ACATCGACAGCCCACA-1-0	CD8 T cells	-1972.84	1806.6
P5_Tumor_TGCACCTGTGCATCTA	Mac	5883.15	6897.22		coRNA-RNA-plate2-096.ATTAACTTAA	Proximal tubule S1/S2 cells	7296.1	6897.58		CTGTGGGGTCCGAAGA-1-1	CD8 T cells	-2226.23	1981.63
P2_Tumor_TGAGAGGCACCATCCT	CLEC9A	6076.52	6889.61		coRNA-RNA-plate6-023.ACCAGTATAA	Proximal tubule S3 cells (type 1)	7384.83	6894.1		AGACAGGGTACCCACG-1-2	CD8 T cells	-2114.41	1977.27
P5_Tumor_TTCTCCTTCTTGTTTG	CD1C	6216.67	6516.9		coRNA-RNA-plate8-058.TGGCATAACG	Proximal tubule S3 cells (type 1)	7449.27	6721.4		GCATTAGGTGTCATTG-1-0	CD4 T cells	-2033.48	1759.39
P2_Tumor_GTACTTTAGAGTTGGC	Pilosebaceous	5745.99	7024.43		coRNA-RNA-plate4-095.CCTAAGCGGT	Proximal tubule S3 cells (type 2)	7922.58	6048.24		CGCCAGACAGGAATAT-1-2	Mature B cells	-2761.11	518.618
P1_Tumor_AAAGATGAGAAGGTTT	Tumor_KC_Basal	6184.83	7001.17		coRNA-RNA-plate4-016.GGCTGCCTTA	Proximal tubule S3 cells (type 2)	8119.88	6036.5		AGTGTTGTCGGCTATA-1-2	Mature B cells	-2511.7	455.222
P4_Tumor_ATGCGATCATGCGCAC	Keratinocyte	6057.03	6969.49		coRNA-RNA-plate5-076.GATTCCGGAA	Proximal tubule S3 cells (type 2)	8064.96	6022.73		TGTAGACGTCGTTGCG-1-0	Mature B cells	-2560.9	484.924
P2_Tumor_CTCGAAATCAACGGGA	Pilosebaceous	6181.66	7203.51		coRNA-RNA-plate8-010.GTAGATGCGC	Proximal tubule S3 cells (type 2)	8122.95	6130.52		CTTGAGATCTGCATGA-1-1	Mature B cells	-2505.22	575.819
P4_Tumor_CATCAAGGTAGCGTAG	Keratinocyte	6083.26	7400.37		coRNA-RNA-plate7-024.GGCTTCTGGA	Proximal tubule S3 cells (type 1)	8077.85	6220.83		CTGGCAGCACTCAAGT-1-1	Mature B cells	-2562.54	688.938
P10_Tumor_CCGTACTAGGGATACC	Tumor_KC_Basal	6382.48	7665.32		coRNA-RNA-plate8-020.GATCCAGCGT	Distal convoluted tubule cells	7528.59	5681.02		GGCTTGGGTAAGACCG-1-0	Mature B cells	-70.3548	747.351
P7_Tumor_AACTCTTCAGCTCCGA	Tumor_KC_Diff	5885.45	7413.64		coRNA-RNA-plate7-028.CCTGCATCAA	Distal convoluted tubule cells	7301.99	5564.71		AGTCTCCAGTAAACGT-1-2	Mature B cells	-350.579	583.652
P4_Tumor_TTGCCGTTCGCCTGTT	Keratinocyte	6217.83	7485.17		coRNA-RNA-plate8-079.GCTCGAATCA	Proximal tubule S3 cells (type 1)	7453.1	5598.53		CATGAGTAGGGTACAC-1-2	Mature B cells	-158.538	624.672
P2_Tumor_CCGGTAGCAGACAGGT	Pilosebaceous	6083.12	7715.64		coRNA-RNA-plate6-037.GGCTATTCGA	Distal convoluted tubule cells	7391.19	5704.17		GCTTCACCAGAATTCC-1-2	Mature B cells	-236.592	758.238
P10_Tumor_CATGCCTTCATCTGCC	Tumor_KC_Diff	6233.47	7778.11		coRNA-RNA-plate4-091.GGCGGTTGAC	Distal convoluted tubule cells	7460.28	5732.69		AGTAACCTCAGACATC-1-3	Mature B cells	-150.401	794.623
P4_Tumor_GAGTCCGGTACGCACC	Keratinocyte	6107.49	8174.9		coRNA-RNA-plate1-022.CCATCGGACC	Distal convoluted tubule cells	6773.23	8966.31		TTGTTCAAGATCACTC-1-0	GD T cells	-730.42	1104.49
P4_Tumor_GAGTCCGCATCACGTA	CD1C	6059.8	8214.24		coRNA-RNA-plate7-025.CTGGTTGGTT	Distal convoluted tubule cells	6744.82	8986.89		TTTCACATCCTTGACC-1-0	Tregs	-769.338	1132.08
P4_Tumor_GAGTCCGCAGCTGTGC	CD1C	6175.77	7842.44		coRNA-RNA-plate1-045.CGAAGGCATG	Distal convoluted tubule cells	6801.65	8813		TTACTGTGTCAACCAT-1-0	Mature B cells	-696.864	913.671
P4_Tumor_GAGTCCGCAGATCCAT	CD1C	5913.74	7926.7		coRNA-RNA-plate2-032.GGCGGTTGAC	Distal convoluted tubule cells	6680.82	8851.73		GAAGCCCCAAACGGCA-1-3	CD4 T cells	-847.618	961.137
P6_Tumor_AGGTCATCAGCTCGCA	Keratinocyte	6124.64	8088.57		coRNA-RNA-plate5-056.GCGGAGTCGA	Distal convoluted tubule cells	6778.73	8924.39		CTTGATTAGGAAGAAC-1-0	CD4 T cells	-724.642	1050.69
P4_Tumor_GAGTCCGCAGCTGTGC	CD1C	6145.14	8311.37		coRNA-RNA-plate5-092.ACTCCGCCAA	Collecting duct intercalated cells	7484.01	7884.65		TTTGGTTTCGAAATCC-1-3	Mature B cells	-3262.73	2786.57
P4_Tumor_GAGTCCGCAGATCCAT	CD1C	6301.37	8349.2		coRNA-RNA-plate8-083.GTAGATCGTT	Collecting duct intercalated cells	7560.6	7901.41		TTTGTTGAGAAGAGCA-1-3	CD8 T cells	-3167.42	2807.34
P4_Tumor_GAGTCCGCACTATCTT	Keratinocyte	6052.37	8455.33		coRNA-RNA-plate5-079.TTGATATGAA	Collecting duct intercalated cells	7436.3	7950.21		TTTGTTGAGGAACGCT-1-3	Mature B cells	-3324.96	2867.43
P4_Tumor_GTAACTGCACGGTAGA	Keratinocyte	6094.31	8492.84		coRNA-RNA-plate2-036.AGGCCGGTAA	Collecting duct intercalated cells	7461.95	7971.98		TTTGTTGTCTGCGGGT-1-3	CD8 T cells	-3289.5	2897.38
P10_Tumor_AGGGAGTAGTGACTCT	Pilosebaceous	6054.35	8346.67		coRNA-RNA-plate6-021.GGCTATTCGA	Collecting duct intercalated cells	7439.08	7901.12		AAACCCAAGCAGAAAG-1-0	Tregs	-3320.57	2806.8
P4_Tumor_CCACGGAGTCACTTCC	Keratinocyte	6175.65	8730.33		coRNA-RNA-plate4-003.GCGGTTATTG	Proximal tubule S3 cells (type 2)	3232.3	7157.4		ACAAAGAGTACCTAAC-1-0	Mature B cells	-1004.43	3056.33
P4_Tumor_ACTGTCCAGAATGTTG	Keratinocyte	6150.36	8918.19		coRNA-RNA-plate5-028.ACTCTACTGG	Loop of Henle cells	3220.77	7244.85		AGTGATCCACAAACGG-1-3	Mature B cells	-1024.64	3170.77
P4_Tumor_GTCAAGTGTAGCAAAT	Keratinocyte	6219.73	8848.83		coRNA-RNA-plate6-054.TAGAATAGCC	Loop of Henle cells	3253.09	7210		CCTTTGGGTATTTCTC-1-3	Mature B cells	-972.767	3113.56
P1_Tumor_AAGACCTAGCGATTCT	Tumor_KC_Diff	6054.84	8905.09		coRNA-RNA-plate6-012.AGCGTCGTAT	Proximal tubule S3 cells (type 2)	3175.36	7237.03		TTGTTGTCAGTTCACA-1-0	Mature B cells	-1080.77	3164.82
P4_Tumor_TCTGAGAGTGGCAAAC	Keratinocyte	6260.86	8947.3		coRNA-RNA-plate2-023.GGTTGGCGAC	Collecting duct principal cells	3272.35	7257.9		GATGAGGTCACCTACC-1-3	Mature B cells	-966.85	3167.64
P4_Tumor_GAGTCCGGTACGCACC	Keratinocyte	6039.93	9153.99		coRNA-RNA-plate7-060.GGCTTCTGGA	Distal convoluted tubule cells	5728.09	3947.9		ATTTCACTCCGTGTCT-1-0	Ly6-high monocytes	-3417.89	2363.79
P4_Tumor_GAGTCCGCATCACGTA	CD1C	6237.54	9096.06		coRNA-RNA-plate7-044.CGTCTATGAA	Collecting duct principal cells	5819.11	3922.45		ATTCCATGTGCTATTG-1-1	Ly6-high monocytes	-3304.17	2332.67
P4_Tumor_GAGTCCGCAGCTGTGC	CD1C	6114.34	9469.58		coRNA-RNA-plate1-068.GATTCCGGAA	Distal convoluted tubule cells	5762.95	4093.78		AATCGACTCCAACTGA-1-1	Ly6-high monocytes	-3374.01	2546.77
P4_Tumor_GAGTCCGCAGATCCAT	CD1C	6442.62	9366.26		coRNA-RNA-plate1-017.CCGCGCAGGT	Distal convoluted tubule cells	5910.2	4048.36		AACCATGTCTGCACCT-1-1	Macrophages	-3187.51	2488.3
P10_Tumor_CACTCCAAGGCAGGTT	Tumor_KC_Diff	6296.07	9018.55		coRNA-RNA-plate5-057.ACGCGTATCG	Distal convoluted tubule cells	5847.78	3883.9		TTGCCTGCAGAGTGTG-1-0	Cxcl9-high monocytes	-3267.26	2282.93
P1_Tumor_AAGGCAGAGACTCGGA	Tumor_KC_Diff	6240.3	9527.99		coRNA-RNA-plate7-092.TAGAATAGCC	Proximal tubule S3 cells (type 1)	6561.88	9087.49		TTGCTGCGTACGAGTG-1-2	CD4 T cells	-2091.25	2330.24
P1_Tumor_AAGGCAGAGGCTCAGA	Tumor_KC_Diff	6011.65	9514.75		coRNA-RNA-plate3-086.GGCATCTACC	Endothelial cells	6441.25	9077.78		CCGATCTGTCGTTGCG-1-2	CD4 T cells	-2245.32	2318.34
P1_Tumor_AAGGTTCAGTCTTGCA	Tumor_KC_Basal	6154.83	9490.23		coRNA-RNA-plate3-086.TCTATCGGTA	Endothelial cells	6519.13	9069.01		ACTGCAAGTGTCTCCT-1-2	CD8 T cells	-2147.43	2306.33
P10_Tumor_TTTGTCATCACTATTC	LC	6065.36	9698.99		coRNA-RNA-plate1-031.CCTATCATAA	Medullary collecting duct聽cells	6479.54	9166.01		ATGGAGGCACCCTCTA-1-1	CD4 T cells	-2196.78	2430.09
P1_Tumor_AAACCTGAGTCAAGCG	Tumor_KC_Diff	6169.03	9619.67		coRNA-RNA-plate4-060.GGCTCGAGAT	Proximal tubule S3 cells (type 1)	6527.04	9129.66		AGCCAGCAGAGTTCGG-1-1	CD8 T cells	-2136.32	2384.03
P1_Tumor_AAGGCAGAGACTCGGA	Tumor_KC_Diff	6169.97	9887.1		coRNA-RNA-plate8-096.TTCTCTGAGA	Proximal tubule S3 cells (type 1)	4817.36	6306.71		CGTCAAATCGCTGACG-1-0	CD4 T cells	-1352.12	2741.64
P1_Tumor_AAGGCAGAGGCTCAGA	Tumor_KC_Diff	5986.61	10022.3		coRNA-RNA-plate8-096.GCTCGAATCA	Proximal tubule S3 cells (type 2)	4712.46	6372.41		CCCTTAGTCTACACAG-1-0	CD4 T cells	-1484.97	2824.37
P1_Tumor_AAGGTTCAGTCTTGCA	Tumor_KC_Basal	6072.53	9682.7		coRNA-RNA-plate8-096.GACCAATGCG	Proximal tubule S1/S2 cells	4771.91	6211.77		TTGGTTTTCGATGGAG-1-0	Migratory DCs	-1410.03	2622.39
P10_Tumor_TTTGTCATCACTATTC	LC	6085.75	9818.66		coRNA-RNA-plate8-096.AATACCAGTT	Proximal tubule S1/S2 cells	4777.41	6273.93		CATACAGCATGATAGA-1-2	CD4 T cells	-1403.49	2699.69
P1_Tumor_AAACCTGAGTCAAGCG	Tumor_KC_Diff	6254.34	10064.3		coRNA-RNA-plate1-001.CATGACTCAA	Loop of Henle cells	4855.16	6386.91		GAATCACCAAATAAGC-1-1	Migratory DCs	-1305.51	2842.34
P8_Tumor_TACTCGCAGTCCAGGA	Keratinocyte	6399.92	2051.03		coRNA-RNA-plate2-017.CCTATCATAA	Proximal tubule S3 cells (type 1)	7246.94	5230.55		TGTGAGTCAGGTCCGT-1-3	CD8 T cells	-1678.35	2736.24
P8_Tumor_CATCCACGTTCAGCGC	Keratinocyte	6447.89	2210.15		coRNA-RNA-plate5-061.ACTCGACGCC	Proximal tubule S3 cells (type 1)	7270.73	5305.58		GCCATGGGTACGAGCA-1-1	Tregs	-1647.54	2832.06
P8_Tumor_TCAGGATTCCAGTAGT	Keratinocyte	6274.27	2091.54		coRNA-RNA-plate6-032.TGCCTAACTT	Proximal tubule S3 cells (type 1)	7190.97	5250.69		GAAGGACGTAACTTCG-1-1	Migratory DCs	-1747.25	2763.04
P10_Tumor_AGGTCCGTCTACCTGC	TSK	6477.65	2097.14		coRNA-RNA-plate1-005.AAGTACGTTA	Proximal tubule S3 cells (type 1)	7285.53	5254.11		CAACGATGTGCTGCAC-1-3	CD8 T cells	-1628.31	2767.44
P4_Tumor_AGATCTGGTCAGAAGC	Keratinocyte	6382.12	2317.03		coRNA-RNA-plate1-063.GTAGTTGGAT	Proximal tubule S3 cells (type 1)	7240.36	5354.7		AGGATCTTCGCTAGCG-1-2	CD8 T cells	-1685.77	2893.52
P1_Tumor_AAGGCAGAGACTCGGA	Tumor_KC_Diff	6619.88	2825.21		coRNA-RNA-plate5-072.TTGATATGAA	Proximal tubule S3 cells (type 1)	7479.2	8271.63		TGGAACTGTTAAGACA-1-1	Macrophages	-3193.27	2224.21
P1_Tumor_AAGGCAGAGGCTCAGA	Tumor_KC_Diff	6468.11	2347.6		coRNA-RNA-plate1-023.AATTGAGAGA	Proximal tubule S1/S2 cells	7409.29	8051.41		GAACACTGTAGGCTCC-1-3	Macrophages	-3281.17	1947.85
P1_Tumor_AAGGTTCAGTCTTGCA	Tumor_KC_Basal	6228.8	2492.16		coRNA-RNA-plate4-082.CCTATCATAA	Proximal tubule S1/S2 cells	7298.62	8118.08		CAGCGTGCATACCATG-1-2	Ly6-high monocytes	-3419.52	2031.43
P10_Tumor_TTTGTCATCACTATTC	LC	6580.6	2469.42		coRNA-RNA-plate7-027.TTCTATAGAG	Proximal tubule S1/S2 cells	7461.59	8107.43		AACGTCATCCTCTCTT-1-3	Macrophages	-3215.4	2018.02
P1_Tumor_AAACCTGAGTCAAGCG	Tumor_KC_Diff	6390.14	2589.71		coRNA-RNA-plate1-093.AATTGAGAGA	Proximal tubule S1/S2 cells	7373.31	8163.25		ATCACGACAGTTTCGA-1-0	Macrophages	-3326.19	2088.07
P6_Tumor_ATTGGTGAGGGTTTCT	TSK	6215.85	3027.61		coRNA-RNA-plate4-085.AGCGATCCGC	Proximal tubule S3 cells (type 1)	4546.76	6495.27		CCTTGTGGTCGTGCCA-1-0	CD4 T cells	-2308.69	1940.91
P9_Tumor_CCGGTAGTCCAAACAC	TSK	6399.43	2783.95		coRNA-RNA-plate4-009.ATTAACTTAA	Proximal tubule S3 cells (type 1)	4628.71	6383.99		AGTGACTAGTCGGCCT-1-0	CD4 T cells	-2207.06	1801.69
P4_Tumor_AAGGTTCTCCTCCTAG	Keratinocyte	6523.37	2659.17		coRNA-RNA-plate4-024.ATTAACTTAA	Loop of Henle cells	4685.7	6326.65		CACAGGCAGCCTGTGC-1-0	CD4 T cells	-2135.33	1729.5
P4_Tumor_GTCGTAAAGGCAAAGA	Keratinocyte	6253.31	3125.08		coRNA-RNA-plate6-069.GGCTATTCGA	Proximal tubule S3 cells (type 2)	4561.83	6541.96		CTGGTCTGTGAATAAC-1-3	CD4 T cells	-2290.85	2001.19
P4_Tumor_TTTGGTTGTCTTCAAG	Keratinocyte	6139.27	3024.36		coRNA-RNA-plate6-067.TAGCCAGCAA	Proximal tubule S3 cells (type 2)	4506.3	6494.09		TGTGTGAAGTTAACGA-1-3	CD8 T cells	-2362.89	1940.15
P10_Tumor_TTGTAGGTCGTAGGTT	Fibroblast	6131.38	3375.36		coRNA-RNA-plate2-040.CATGACTCAA	Medullary collecting duct聽cells	7136.93	5043.89		TTTGGTTTCGAAATCC-1-3	Mature B cells	-3030.11	2223.77
P10_Tumor_TTTACTGCAATAGAGT	Fibroblast	5989.6	3243.26		coRNA-RNA-plate7-091.GATTCCGGAA	Collecting duct principal cells	7059.91	4984.3		TTTGTTGAGAAGAGCA-1-3	CD8 T cells	-3128	2148.52
P4_Tumor_CTACGTCCACGGTAGA	Melanocyte	6106.14	3293.92		coRNA-RNA-plate7-033.ATTAACTTAA	Loop of Henle cells	7109.8	5008.71		TTTGTTGAGGAACGCT-1-3	Mature B cells	-3065.61	2178.02
P10_Tumor_TTTACTGCATTACCTT	Fibroblast	6277.21	3269.31		coRNA-RNA-plate1-061.ATCTAGGTTC	Collecting duct principal cells	7192.68	4996.49		TTTGTTGTCTGCGGGT-1-3	CD8 T cells	-2961.88	2163.97
P10_Tumor_AAGACCTTCACTATTC	Fibroblast	6460.33	3237.1		coRNA-RNA-plate7-036.GGCTATTCGA	Endothelial cells	7276.59	4981.71		AAACCCAAGCAGAAAG-1-0	Tregs	-2856.55	2145.35
P4_Tumor_CAGTAACCACCAGGTC	Keratinocyte	6436.68	4023.12		coRNA-RNA-plate1-065.ATATGCCATC	Proximal tubule S1/S2 cells	7875.72	7433.17		GACTGATTCCGCGAGT-1-1	NK cells	-2512.41	3258.75
P4_Tumor_AGTAGTCTCGGACAAG	Keratinocyte	6362.38	3647.4		coRNA-RNA-plate7-053.ATATGCCATC	Proximal tubule S3 cells (type 1)	7841.6	7260.84		ATGGGTTTCAGTCCGG-1-0	NK cells	-2555.35	3040.74
P4_Tumor_GTGCAGCTCAGCTCGG	Keratinocyte	6152.69	3669.66		coRNA-RNA-plate3-083.GCTCGAATCA	Proximal tubule S1/S2 cells	7744.29	7271.85		GGGCTACCACAAATAG-1-1	CD4 T cells	-2674.96	3052.23
P4_Tumor_CTTACCGTCAAGCCTA	Keratinocyte	6445.76	3795.33		coRNA-RNA-plate7-068.ACTCCGCCAA	Proximal tubule S1/S2 cells	7879.55	7327.45		GGTGTTATCAACACGT-1-2	CD8 T cells	-2507.51	3124.77
P4_Tumor_CCAGCGAAGTCTCGGC	Keratinocyte	6484.96	3897.27		coRNA-RNA-plate4-016.GTAGTTGGAT	Proximal tubule S1/S2 cells	7898.1	7375.93		GCCATGGGTCTTCATT-1-1	NK cells	-2483.59	3186.68
P10_Tumor_GATCAGTCACCGAATT	Tumor_KC_Basal	6367.75	4254.57		coRNA-RNA-plate6-066.GGCTTCTGGA	Proximal tubule S3 cells (type 1)	4129.75	6618.73		GAAACCTGTAGGGAGG-1-2	Mature B cells	-759.381	2959.27
P8_Tumor_CTGTTTAGTGTCGCTG	Keratinocyte	6624.6	4401.56		coRNA-RNA-plate8-061.CATGACTCAA	Loop of Henle cells	4246.94	6686.65		TGTAACGAGACATGCG-1-2	Mature B cells	-634.879	3031.81
P8_Tumor_CCCTCCTGTACTCTCC	Keratinocyte	6295.14	4340.58		coRNA-RNA-plate2-015.CCGCGCAGGT	Proximal tubule S1/S2 cells	4095.67	6659.64		CACCGTTTCACTCTTA-1-1	Mature B cells	-793.535	3020.56
P8_Tumor_TCATTACGTCATGCCG	Keratinocyte	6434.54	4361.05		coRNA-RNA-plate6-029.ACGATAGACT	Proximal tubule S3 cells (type 1)	4160.51	6668.57		AGTGATCGTTACCCAA-1-0	Mature B cells	-712.51	3011.84
P2_Tumor_GTGGGTCGTCCCTACT	Pilosebaceous	6445.9	4041.24		coRNA-RNA-plate6-058.ATCTAGGTTC	Proximal tubule S3 cells (type 1)	4165.44	6521.46		GTCCACTCAGATTTCG-1-0	Mature B cells	-702.707	2851.59
P2_Tumor_GAGTCCGTCGGCGCAT	Tumor_KC_Cyc	6094.05	4656.06		coRNA-RNA-plate8-040.GGATTCTATC	Renal pericytes	7245.72	6041.79		CTACTATGTCGTCATA-1-2	Migratory DCs	-2694.8	3766.74
P10_Tumor_CTGGTCTTCCTCATTA	Pilosebaceous	6620.17	4451.64		coRNA-RNA-plate3-051.TTCTCTACTA	Proximal tubule S3 cells (type 1)	7486.68	5947.48		GTCCCATGTGCGAGTA-1-3	Migratory DCs	-2391.97	3648.16
P1_Tumor_ACTGAACAGAGCCTAG	Tumor_KC_Diff	6301.93	4411.43		coRNA-RNA-plate2-093.TCGGTAAGGC	Proximal tubule S1/S2 cells	7342.58	5932.41		TCACGGGAGTCAGCGA-1-0	Migratory DCs	-2573.63	3628.9
P10_Tumor_TCATTTGAGGTTACCT	Tumor_KC_Diff	6510.88	4220.96		coRNA-RNA-plate4-060.CATGACTCAA	Proximal tubule S1/S2 cells	7436.51	5841.58		GCAACCGCAATTTCGG-1-2	Migratory DCs	-2455.34	3514.36
P6_Tumor_CTTTGCGAGCTAGTCT	Pilosebaceous	5987.69	4623.31		coRNA-RNA-plate5-050.CCTGAGAGCA	Proximal tubule S3 cells (type 1)	7195.68	6026.06		GTCGCGATCAACGCTA-1-3	Migratory DCs	-2759.2	3746.78
P4_Tumor_TTGGAACTCTCTGAGA	Keratinocyte	6327.47	4905.58		coRNA-RNA-plate3-062.CATGACTCAA	Proximal tubule S1/S2 cells	7136.59	8485.59		CAGTTAGGTGCGGATA-1-2	CD4 T cells	-2747.56	2782.77
P6_Tumor_CGGCTAGCAATAGAGT	TSK	6294.62	5052.25		coRNA-RNA-plate1-007.CATCCAGCCA	Proximal tubule S1/S2 cells	7121.26	8551.74		AAGGTAAGTTGCGTAT-1-1	CD4 T cells	-2767	2864.87
P4_Tumor_TCTTCGGTCACCGGGT	Keratinocyte	6278.16	4819.64		coRNA-RNA-plate2-024.GAGGCTTATT	Proximal tubule S1/S2 cells	7113.41	8446.06		CATACCCGTATGAGGC-1-1	CD4 T cells	-2777.15	2733
P4_Tumor_CTACCCATCAGTTGAC	Keratinocyte	6193.67	5108.7		coRNA-RNA-plate3-032.TCGGTAAGGC	Renal pericytes	7073.96	8577.54		TGCAGTACAATCTGCA-1-2	CD4 T cells	-2827.48	2898.51
P4_Tumor_GTACTTTGTCGAGATG	Keratinocyte	6250.94	4745.69		coRNA-RNA-plate4-080.CCTGCATCAA	Proximal tubule S1/S2 cells	7099.61	8408.07		TATTGGGCACATATCG-1-2	CD4 T cells	-2795.13	2683.11
P7_Tumor_AGTTGGTGTATCGCAT	Tumor_KC_Basal	6363.73	5467.84		coRNA-RNA-plate2-074.AAGCATCCTA	Endothelial cells	4272	5916.27		CATTGTTCACATGGTT-1-2	CD4 T cells	-1801.36	1513.31
P1_Tumor_AACTGGTGTTACTGAC	Tumor_KC_Basal	6539.82	5425.46		coRNA-RNA-plate5-014.AATCGAACTC	Renal pericytes	4354.23	5887.37		AATGGCTCAAGTGATA-1-1	CD8 T cells	-1697.52	1475.82
P1_Tumor_TCGTAGATCGCCAGCA	Tumor_KC_Diff	6231.44	5447.75		coRNA-RNA-plate6-077.ACTCCGCCAA	Medullary collecting duct聽cells	4208.89	5905.15		CAGCCAGCACTACTTT-1-0	CD8 T cells	-1882.04	1498.26
P4_Tumor_ATTTCTGTCCTAGTGA	Keratinocyte	6447.65	5364.56		coRNA-RNA-plate1-057.CCTGAGAGCA	Proximal tubule S1/S2 cells	4307.68	5866.03		AGACAGGTCTAAACGC-1-1	CD8 T cells	-1756.6	1447.8
P7_Tumor_GTTACAGAGCTAACAA	Tumor_KC_Diff	6325.99	5394.98		coRNA-RNA-plate7-083.TGCCTAACTT	Proximal tubule S3 cells (type 1)	4252.51	5878.01		AGCGATTCACACCTAA-1-2	CD8 T cells	-1826.87	1462.33
P7_Tumor_CAGGTGCTCCAAACTG	Tumor_KC_Diff	6331.26	5812.24		coRNA-RNA-plate5-004.CATGACTCAA	Stem cells (Kit+)	4672.73	4691.05		GGGACAACATTGCAAC-1-2	Macrophages	-3441.12	2550.92
P4_Tumor_AACTCCCTCGAACTGT	Keratinocyte	6184.61	5602.43		coRNA-RNA-plate7-006.CGTATTGAGA	Proximal tubule S3 cells (type 1)	4604.18	4595.07		GATTCGACAGAGTTGG-1-1	Macrophages	-3503.31	2466.96
P7_Tumor_GTATTCTAGTTCCACA	Tumor_KC_Basal	6214	5873.57		coRNA-RNA-plate4-001.ACTCTACTGG	Proximal tubule S3 cells (type 1)	4620.23	4717.67		GTAACCATCCATTTGT-1-2	Macrophages	-3508.25	2583.41
P4_Tumor_CCTAAAGGTGATAAGT	Keratinocyte	6380.68	5934.08		coRNA-RNA-plate5-046.TGCCTAACTT	Proximal tubule S3 cells (type 1)	4694.38	4747.9		CCTCCTCTCCGTATGA-1-2	Macrophages	-3414.27	2622.34
P4_Tumor_CCGGGATCAAGTAGTA	Keratinocyte	6310.53	5602.61		coRNA-RNA-plate2-096.ACGTTGAATG	Proximal tubule S3 cells (type 1)	4663.89	4595.31		GACGTTACATGAAGCG-1-2	Macrophages	-3443.71	2440.78
P4_Tumor_CTAATGGCAGCCAGAA	Keratinocyte	6485.15	6167.15		coRNA-RNA-plate8-096.TTCTCTGAGA	Proximal tubule S3 cells (type 1)	5779.67	6229.82		TCAATTCTCTCCTGAC-1-1	cDC2s	-529.668	529.495
P4_Tumor_ATCTACTTCATCTGTT	Keratinocyte	6538.98	6260.39		coRNA-RNA-plate8-096.GCTCGAATCA	Proximal tubule S3 cells (type 2)	5797.58	6276		GAACGTTCACACGTGC-1-2	CD4 T cells	-506.377	588.441
P4_Tumor_TCTCTAATCGTCGTTC	Keratinocyte	6664.41	6140.19		coRNA-RNA-plate8-096.GACCAATGCG	Proximal tubule S1/S2 cells	5853.02	6219.88		TCTTCCTGTAGACGGT-1-2	Migratory DCs	-437.198	517.829
P4_Tumor_TTTACTGCAGATGGGT	Keratinocyte	6460.43	6315.57		coRNA-RNA-plate8-096.AATACCAGTT	Proximal tubule S1/S2 cells	5758.34	6300.57		CCGGACATCACTTGGA-1-2	Migratory DCs	-557.254	620.51
P6_Tumor_GCAAACTCATTTGCTT	Tumor_KC_Diff	6250	6147.46		coRNA-RNA-plate1-001.CATGACTCAA	Loop of Henle cells	5663.72	6223.11		CTCCCTCCATGCAGGA-1-2	Migratory DCs	-675.787	521.885
P4_Tumor_TTGCCGTTCCACGTGG	Keratinocyte	6117.55	6335.22		coRNA-RNA-plate5-007.GATTCCGGAA	Proximal tubule S1/S2 cells	5454.98	8761.94		TTACGTTCAGGTCTCG-1-3	Mature B cells	-1060.22	2805.18
P4_Tumor_CTGCGGAGTCCGTTAA	Keratinocyte	6368.01	6694.84		coRNA-RNA-plate8-015.CGAAGGCATG	Proximal tubule S1/S2 cells	5571.16	8927.96		TCGCTCATCCAATCCC-1-3	Mature B cells	-913.249	3015.28
P4_Tumor_CTAGTGAGTCGAGATG	Keratinocyte	6438.15	6616.32		coRNA-RNA-plate8-040.GACCAATGCG	Proximal tubule S1/S2 cells	5602.61	8890.36		GGTGAAGTCTAAGGAA-1-3	Mature B cells	-873.769	2966.51
P4_Tumor_GGACGTCTCTGCCCTA	Keratinocyte	6468.24	6479.26		coRNA-RNA-plate7-053.TTCTCTGAGA	Proximal tubule S3 cells (type 2)	5613.46	8829.34		CTGGTCTTCATACGGT-1-2	Mature B cells	-860.897	2889.94
P4_Tumor_CGATGTACAGTGACAG	Keratinocyte	6281.55	6677.63		coRNA-RNA-plate2-067.GAATGAGGAG	Proximal tubule S3 cells (type 1)	5528.28	8918.4		GGGTAGAAGGAGTATT-1-0	Mature B cells	-969.293	3002.14
P4_Tumor_CGTCTACTCGGCGCAT	Pilosebaceous	6388.56	6938.08		coRNA-RNA-plate8-074.TAGAATAGCC	Proximal tubule S3 cells (type 2)	6338.55	8014.76		TTTCAGTCAGCAAGAC-1-2	Tregs	-1189.08	1272.5
P2_Tumor_TTTGCGCTCAGTTCGA	Tumor_KC_Cyc	6533.34	6781.4		coRNA-RNA-plate4-008.CCATCGGACC	Proximal tubule S3 cells (type 2)	6406.68	7943.32		CTTCCTTAGCATCCCG-1-2	CD4 T cells	-1103.08	1183.61
P2_Tumor_AAGACCTAGGCGCTCT	Pilosebaceous	6255.18	6933.47		coRNA-RNA-plate6-095.AGGACTGCGA	Proximal tubule S3 cells (type 2)	6278.33	8013.39		AGGCATTAGTCTTCGA-1-2	CD4 T cells	-1264.31	1271.45
P2_Tumor_AGCTCCTGTTCGCTAA	Pilosebaceous	6469.25	6983.22		coRNA-RNA-plate5-072.CGTAAGGAGT	Proximal tubule S3 cells (type 2)	6378.65	8037.17		GGAGAACGTACAGCGA-1-1	CD8 T cells	-1137.24	1301.85
P2_Tumor_ATCATCTAGTACGCGA	Pilosebaceous	6143.8	7053.81		coRNA-RNA-plate4-034.CCTAAGCGGT	Proximal tubule S3 cells (type 2)	6227.3	8068.81		GTCATTTGTAAGGAGA-1-2	CD4 T cells	-1328.03	1340.94
P9_Tumor_GTTCGGGTCAGTGTTG	CD1C	6503.58	7492		coRNA-RNA-plate4-016.GACGAGGTTG	Collecting duct principal cells	3436.46	6757.27		TTTGGTTTCGAAATCC-1-3	Mature B cells	-3240.83	3640.89
P9_Tumor_GCTCTGTGTTCCCTTG	ASDC	6432.62	7097.69		coRNA-RNA-plate6-033.ATCTAGGTTC	Distal convoluted tubule cells	3403.9	6576.14		TTTGTTGAGAAGAGCA-1-3	CD8 T cells	-3281.18	3414.37
P2_Tumor_GTTAAGCGTACGAAAT	CD1C	6204.23	7455.95		coRNA-RNA-plate7-002.CTTCATTAGA	Distal convoluted tubule cells	3300.64	6741.34		TTTGTTGAGGAACGCT-1-3	Mature B cells	-3410.29	3624.47
P4_Tumor_CTCGGGATCACGGTTA	CD1C	6332.48	7459.34		coRNA-RNA-plate1-089.CCTATCATAA	Distal convoluted tubule cells	3358.61	6742.41		TTTGTTGTCTGCGGGT-1-3	CD8 T cells	-3336.76	3623.35
P7_Tumor_GACTGCGCAAGAAGAG	CD1C	6134.92	7368.69		coRNA-RNA-plate1-018.CGCCAGGCAT	Distal convoluted tubule cells	3271.12	6698.93		AAACCCAAGCAGAAAG-1-0	Tregs	-3422.53	3563.62
P1_Tumor_GACACGCGTTCAGACT	Tumor_KC_Basal	6120.2	7469		coRNA-RNA-plate8-096.TTCTCTGAGA	Proximal tubule S3 cells (type 1)	5329.99	6578.07		ACTTATCAGACGCTCC-1-0	Mature B cells	-2329.65	3838.89
P7_Tumor_AGCCTAACATCACCCT	Tumor_KC_Basal	6374.27	7891.01		coRNA-RNA-plate8-096.GCTCGAATCA	Proximal tubule S3 cells (type 2)	5446.4	6771.78		GATGCTAAGGACAACC-1-2	Mature B cells	-2174.61	4075.48
P5_Tumor_ATTTCTGAGACTAGAT	Keratinocyte	6366.39	7757.37		coRNA-RNA-plate8-096.GACCAATGCG	Proximal tubule S1/S2 cells	5443.08	6710.33		CCGATCTTCGGATTAC-1-2	Mature B cells	-2187.29	4004.64
P1_Tumor_TCTGAGAGTCGACTGC	Tumor_KC_Basal	6093.79	7914.83		coRNA-RNA-plate8-096.AATACCAGTT	Proximal tubule S1/S2 cells	5318.22	6782.43		GAAACCTTCCACTAGA-1-2	Mature B cells	-2346.61	4092.42
P6_Tumor_ATTATCCCATTCACTT	Tumor_KC_Basal	6322.91	8058.23		coRNA-RNA-plate1-001.CATGACTCAA	Loop of Henle cells	5422.99	6848.06		CATCCCAAGGAAAGTG-1-2	Mature B cells	-2218.8	4140.4
P1_Tumor_TGACAACAGGCGACAT	Endothelial Cell	6472.18	7870.91		coRNA-RNA-plate4-014.AATCGAACTC	Collecting duct principal cells	4740.31	5011.96		GACCTTCGTTGAAGTA-1-1	CD4 T cells	-2423.47	1287.54
P2_Tumor_CATCAGATCACATAGC	Endothelial Cell	6440.58	7974.03		coRNA-RNA-plate2-012.AGGACTGCGA	Stem cells (Kit+)	4725.15	5060.98		CTGCTCATCGACGCGT-1-3	Mature B cells	-2443.27	1350.13
P1_Tumor_TCAACGAGTGCGAAAC	Melanocyte	6214.3	8140.7		coRNA-RNA-plate1-026.GGCTATTCGA	Distal convoluted tubule cells	4621.45	5136.76		GTGTAACGTCCCAAAT-1-0	CD4 T cells	-2573.01	1445
P9_Tumor_TAAGTGCAGCAGATCG	CD1C	6314.78	8238.08		coRNA-RNA-plate7-019.TCCTCTCCGT	Collecting duct principal cells	4667.64	5182.03		GCTCAAAAGCCAGTAG-1-2	cDC1s	-2514.83	1500.63
P2_Tumor_TACCTTAGTATGGTTC	Tcell	6174.79	8004.95		coRNA-RNA-plate1-068.TTGATATGAA	Distal convoluted tubule cells	4603.09	5074.35		ACCACAAAGAGGTATT-1-2	CD4 T cells	-2595.88	1366.08
P2_Tumor_ATCATGGAGAGTCTGG	CLEC9A	6425.49	8579.49		coRNA-RNA-plate4-002.CATCCAGCCA	Proximal tubule S1/S2 cells	6848.76	5280.31		TCCCATGTCTGGGATT-1-0	CD8 T cells	-1337.1	1297.54
P7_Tumor_GTAGGCCTCGAACGGA	LC	6360.95	8250.89		coRNA-RNA-plate6-096.CGAATCTCCT	Proximal tubule S3 cells (type 1)	6819.18	5129.1		CACTAAGGTCCTACGG-1-1	CD8 T cells	-1374.5	1107.07
P9_Tumor_AAGACCTAGGATGGTC	Mac	6308.41	8447.28		coRNA-RNA-plate2-054.TGGCAGAAGT	Proximal tubule S1/S2 cells	6795.02	5219.51		CAAGCTATCGGTATGT-1-0	CD8 T cells	-1404.84	1220.95
P2_Tumor_TTCTTAGCATGGTTGT	ASDC	6195.76	8720.67		coRNA-RNA-plate5-088.CGTATTGAGA	Active proliferating cells (Ki-67+)	6743.24	5345.19		CATGAGTTCGTCGACG-1-1	CD8 T cells	-1470.12	1378.97
P6_Tumor_TTCCCAGAGAGGTAGA	CLEC9A	6168.96	8416.5		coRNA-RNA-plate8-064.GCGGAGTCGA	Podocyte	6730.94	5205.4		GGTGATTCAATGACCT-1-0	CD8 T cells	-1485.99	1203.07
P10_Tumor_GGCAATTAGCACCGTC	Tumor_KC_Basal	6283.56	9041.6		coRNA-RNA-plate7-059.TGGCATAACG	Collecting duct principal cells	6375.17	4112.89		CGGTCAGCAGGGAGAG-1-2	Mature B cells	-305.269	869.944
P1_Tumor_CACCTTGTCCTTGACC	Tumor_KC_Basal	6200.15	9160.62		coRNA-RNA-plate8-006.AATACCAGTT	Medullary collecting duct聽cells	6336.75	4167.29		GTTGTGACATTCACCC-1-3	Mature B cells	-353.859	938.717
P10_Tumor_AGCGGTCAGAACAACT	Tumor_KC_Cyc	6551.31	8841.6		coRNA-RNA-plate8-040.AGGACTGCGA	Proximal tubule S3 cells (type 1)	6498.14	4021.08		GTGATGTGTCTTCCGT-1-2	Mature B cells	-150.535	754.25
P4_Tumor_GCTGCTTCACATCCGG	Melanocyte	6296.04	8857.63		coRNA-RNA-plate1-012.CCTAAGCGGT	Proximal tubule S3 cells (type 1)	6381.1	4028.33		TCGATTTAGTTCTACG-1-3	Ifit3-high B cells	-298.104	763.056
P10_Tumor_CTCAGAATCGTTACGA	Tumor_KC_Basal	6088.17	9041.01		coRNA-RNA-plate5-002.ACGCGTATCG	Loop of Henle cells	6281.87	4102.99		GGTTGTAGTGGTTTAC-1-3	Mature B cells	-423.731	857.312
P1_Tumor_AAGGCAGAGACTCGGA	Tumor_KC_Diff	6434.92	9672.09		coRNA-RNA-plate8-096.TTCTCTGAGA	Proximal tubule S3 cells (type 1)	6231.53	7213.86		CTGAGGCGTGAGAACC-1-1	Mature B cells	-450.424	2358.71
P1_Tumor_AAGGCAGAGGCTCAGA	Tumor_KC_Diff	6189.07	9570.12		coRNA-RNA-plate8-096.GCTCGAATCA	Proximal tubule S3 cells (type 2)	6119.12	7167.18		TCAGCAACAATCAGCT-1-0	Mature B cells	-592.841	2299.65
P1_Tumor_AAGGTTCAGTCTTGCA	Tumor_KC_Basal	6546.34	9385.33		coRNA-RNA-plate8-096.GACCAATGCG	Proximal tubule S1/S2 cells	6271.26	7087.34		ATGGGAGGTGTGCTTA-1-3	Mature B cells	-426.353	2194.38
P10_Tumor_TTTGTCATCACTATTC	LC	6415.35	9500.68		coRNA-RNA-plate8-096.AATACCAGTT	Proximal tubule S1/S2 cells	6222.55	7135.39		TGACCCTCAAGCGAAC-1-1	Mature B cells	-462.819	2261.11
P1_Tumor_AAACCTGAGTCAAGCG	Tumor_KC_Diff	6629.65	9449.42		coRNA-RNA-plate1-001.CATGACTCAA	Loop of Henle cells	6319.59	7109.06		CTACAGATCTGGTGCG-1-1	Mature B cells	-370.034	2261.15
P1_Tumor_AAGGCAGAGACTCGGA	Tumor_KC_Diff	6295.66	9646.05		coRNA-RNA-plate8-096.TTCTCTGAGA	Proximal tubule S3 cells (type 1)	4792.16	6528.08		AACCAACTCGGACTTA-1-0	Mature B cells	-2532.09	1086.39
P1_Tumor_AAGGCAGAGGCTCAGA	Tumor_KC_Diff	6369.29	9936.49		coRNA-RNA-plate8-096.GCTCGAATCA	Proximal tubule S3 cells (type 2)	4828.04	6661.53		GTATTTCGTGACTGTT-1-3	Mature B cells	-2485.47	1255.63
P1_Tumor_AAGGTTCAGTCTTGCA	Tumor_KC_Basal	6378.32	9665.23		coRNA-RNA-plate8-096.GACCAATGCG	Proximal tubule S1/S2 cells	4834.98	6537.5		TAATCTCGTCAGTTTG-1-2	Mature B cells	-2475.53	1098.64
P10_Tumor_TTTGTCATCACTATTC	LC	6335.48	9768.85		coRNA-RNA-plate8-096.AATACCAGTT	Proximal tubule S1/S2 cells	4812.53	6586.02		GCCGTGATCTGCCCTA-1-1	Mature B cells	-2505.28	1160.6
P1_Tumor_AAACCTGAGTCAAGCG	Tumor_KC_Diff	6363.27	9529.8		coRNA-RNA-plate1-001.CATGACTCAA	Loop of Henle cells	4825.49	6475.42		GTTAGACGTTGCATCA-1-2	Mature B cells	-2488.71	1020.29
P1_Tumor_AAGGCAGAGACTCGGA	Tumor_KC_Diff	6419.71	10280.9		coRNA-RNA-plate8-096.TTCTCTGAGA	Proximal tubule S3 cells (type 1)	5601.93	6758.18		AGAAGTATCTCCACTG-1-1	CD8 T cells	-1749.89	2712.16
P1_Tumor_AAGGCAGAGGCTCAGA	Tumor_KC_Diff	6401.39	10176.9		coRNA-RNA-plate8-096.GCTCGAATCA	Proximal tubule S3 cells (type 2)	5592.99	6708.62		TTCCACGTCTCCATAT-1-2	CD8 T cells	-1761.16	2648.13
P1_Tumor_AAGGTTCAGTCTTGCA	Tumor_KC_Basal	6081.77	10139.5		coRNA-RNA-plate8-096.GACCAATGCG	Proximal tubule S1/S2 cells	5438.18	6711.6		CATACAGTCGAGTGGA-1-0	Tregs	-1956.07	2652.61
P10_Tumor_TTTGTCATCACTATTC	LC	6494.36	10055.2		coRNA-RNA-plate8-096.AATACCAGTT	Proximal tubule S1/S2 cells	5636.17	6653.72		TGTTCTATCAAACGTC-1-2	CD8 T cells	-1706.29	2578.99
P1_Tumor_AAACCTGAGTCAAGCG	Tumor_KC_Diff	6035.84	9952.41		coRNA-RNA-plate1-001.CATGACTCAA	Loop of Henle cells	5425.16	6606.62		TTTCATGAGCACTCAT-1-1	CD8 T cells	-1971.83	2520.14
P1_Tumor_AAGGCAGAGACTCGGA	Tumor_KC_Diff	6541.58	2420.64		coRNA-RNA-plate6-064.TCTAGTCAAG	Proximal tubule S3 cells (type 1)	6529.48	8417.52		TACAGGTAGAGTTGCG-1-3	CD8 T cells	-784.93	869.665
P1_Tumor_AAGGCAGAGGCTCAGA	Tumor_KC_Diff	6660.11	2330.57		coRNA-RNA-plate8-073.TTGCAGCATT	Proximal tubule S3 cells (type 1)	6587.28	8372.37		TCCTCGACACGGCCAT-1-0	CD8 T cells	-710.49	810.101
P1_Tumor_AAGGTTCAGTCTTGCA	Tumor_KC_Basal	6292.05	2242.86		coRNA-RNA-plate4-045.GCCTGATATA	Proximal tubule S3 cells (type 1)	6417	8336.3		GGACGTCTCTTCGGTC-1-3	CD8 T cells	-925.217	767.521
P10_Tumor_TTTGTCATCACTATTC	LC	6649.4	2388.91		coRNA-RNA-plate5-061.GGCGGTTGAC	Proximal tubule S1/S2 cells	6582.84	8404.61		CAACAGTCAGTGTGCC-1-0	CD8 T cells	-715.027	854.487
P1_Tumor_AAACCTGAGTCAAGCG	Tumor_KC_Diff	6621.29	2458.19		coRNA-RNA-plate7-024.ACCAGTATAA	Proximal tubule S3 cells (type 1)	6569.02	8439.33		AGACCATTCATCTGTT-1-1	CD4 T cells	-733.549	899.712
P1_Tumor_AAGGCAGAGACTCGGA	Tumor_KC_Diff	6482.06	2733.32		coRNA-RNA-plate5-069.GGTTGGCGAC	Proximal tubule S1/S2 cells	5610.26	8733.38		ACGGAAGCAAAGGAGA-1-0	Mature B cells	-1683.93	233.488
P1_Tumor_AAGGCAGAGGCTCAGA	Tumor_KC_Diff	6793.92	2828.02		coRNA-RNA-plate7-068.GGCTTCTGGA	Proximal tubule S1/S2 cells	5753.54	8777.73		TTGGTTTAGTTCCATG-1-1	Mature B cells	-1503.27	289.884
P1_Tumor_AAGGTTCAGTCTTGCA	Tumor_KC_Basal	6495.38	2840.27		coRNA-RNA-plate5-004.CGTCTATGAA	Endothelial cells	5616.41	8784.07		AGGGAGTTCTACGGGC-1-1	Mature B cells	-1676.15	298.745
P10_Tumor_TTTGTCATCACTATTC	LC	6547.66	2442.16		coRNA-RNA-plate8-085.CTATTAACCA	Proximal tubule S1/S2 cells	5640.27	8599.5		TGGTAGTCAGTAACGG-1-0	Mature B cells	-1645.86	66.1785
P1_Tumor_AAACCTGAGTCAAGCG	Tumor_KC_Diff	6611.73	3040.23		coRNA-RNA-plate4-022.CGAATCTCCT	Proximal tubule S1/S2 cells	5669.86	8875.13		CATAGACCAATTGTGC-1-0	Mature B cells	-1608.73	412.779
P4_Tumor_GAGTCCGCATCACGTA	CD1C	6400.82	3390.69		coRNA-RNA-plate5-046.CCAGGCTCTT	Proximal tubule S3 cells (type 1)	5573	8131.61		TTACTGTAGACTACGG-1-3	Mature B cells	-2155.62	836.186
P4_Tumor_GAGTCCGCAGCTGTGC	CD1C	6479.51	3215.69		coRNA-RNA-plate3-064.ATAACCGTTC	Loop of Henle cells	5609.19	8051.41		CTTAGGAGTTTGCCGG-1-2	Mature B cells	-2110.27	735.52
P4_Tumor_GAGTCCGCAGATCCAT	CD1C	6676.49	3072.41		coRNA-RNA-plate2-065.GGCGGTTGAC	Endothelial cells	5696.86	7982.5		TACGTCCCACATCATG-1-1	Mature B cells	-2001.9	648.93
P10_Tumor_AACCGCGTCATTATCC	Fibroblast	6708.65	2979.83		coRNA-RNA-plate2-063.GGCGGTTGAC	Proximal tubule S3 cells (type 1)	5716.92	7938.75		AGCATCAAGTATTCCG-1-0	CD8 T cells	-1974.22	592.939
P10_Tumor_CCGGGATAGTAACCCT	Fibroblast	6386.65	3082.76		coRNA-RNA-plate6-067.ACTCCGCCAA	Proximal tubule S1/S2 cells	5569.31	7991.87		TTACGTTTCCCATTTA-1-0	Mature B cells	-2160.41	660.85
P9_Tumor_GTGCGGTAGAATGTGT	CLEC9A	6621.91	3524.7		coRNA-RNA-plate7-060.GGCGGTTGAC	Proximal tubule S3 cells (type 2)	6644.1	5855.35		CCCAACTAGCTCCGAC-1-1	Tregs	-2099.57	1730.01
P10_Tumor_TATCTCATCAACACCA	Endothelial Cell	6293.61	3543.5		coRNA-RNA-plate6-083.GGCATCTACC	Proximal tubule S3 cells (type 1)	6492.88	5864.08		CATGCAAGTTCCACGG-1-0	CD4 T cells	-2290.35	1740.91
P6_Tumor_GGATGTTTCGCTGATA	LC	6392.83	3694.12		coRNA-RNA-plate2-012.TTCTATAGAG	Endothelial cells	6536.74	5934.44		TCATGGAAGACGTCGA-1-0	Tregs	-2235.85	1831.07
P10_Tumor_CATTATCGTCCAGTGC	Endothelial Cell	6473.39	3568.88		coRNA-RNA-plate2-078.CTCGGAGCAA	Proximal tubule S1/S2 cells	6575.5	5873.17		AACAAAGGTGGTCTAT-1-1	Tregs	-2186.01	1751.08
P6_Tumor_CGTCCATGTTATCGGT	Fibroblast	6470.35	3651.16		coRNA-RNA-plate4-003.CCGCGCAGGT	Proximal tubule S1/S2 cells	6575.82	5914.91		ACTTATCTCGTCCTCA-1-1	Tregs	-2184.9	1806.15
P1_Tumor_TTTCCTCTCAACCAAC	TSK	6496.96	4026.01		coRNA-RNA-plate7-049.TTCTATAGAG	Proximal tubule S1/S2 cells	6867.21	3748.41		CTGAGCGAGGTATAGT-1-2	Mature B cells	-541.963	1614.57
P10_Tumor_GTGCAGCGTGTAACGG	Tumor_KC_Basal	6135.88	3990.52		coRNA-RNA-plate5-032.TCTGACGAGG	Proximal tubule S1/S2 cells	6701.77	3731.7		TCGTCCAAGGTGGGTT-1-2	Ifit3-high B cells	-749.583	1593.32
P10_Tumor_GACGGCTCAAACTGCT	Tumor_KC_Basal	6590.53	3944.01		coRNA-RNA-plate8-042.TCGGCGTCGT	Proximal tubule S1/S2 cells	6903.36	3704.1		AGTAGTCCACAGTGAG-1-2	Mature B cells	-496.559	1555.61
P2_Tumor_GTGCTTCCAATCTGCA	TSK	6626.26	4088.95		coRNA-RNA-plate8-081.TCGGTAAGGC	Proximal tubule S3 cells (type 1)	6926.63	3779.34		CCATCACAGGTCCAGA-1-0	Mature B cells	-465.656	1654.39
P4_Tumor_GGGATGACAGTTCCCT	Keratinocyte	6724.42	4002.86		coRNA-RNA-plate6-072.GATCCAGCGT	Proximal tubule S3 cells (type 1)	6951.98	3732.48		GTTGTCCTCATCGGGC-1-0	Mature B cells	-435.346	1595.76
P8_Tumor_ACGTCAAGTCGCATCG	Keratinocyte	6227.78	4027.1		coRNA-RNA-plate8-092.AGGCCGGTAA	Proximal tubule S3 cells (type 2)	6395.06	7519.12		TGCTTGCGTGGCGCTT-1-3	Mature B cells	-1025.98	1694.04
P8_Tumor_GGATGTTTCCTGTACC	Keratinocyte	6274.74	4366.38		coRNA-RNA-plate7-062.AGGTCTATGG	Proximal tubule S3 cells (type 2)	6411.97	7672.59		GTCATCCAGCAACCAG-1-3	Mature B cells	-1003.11	1886.93
P8_Tumor_CGCTGGATCCATGAGT	Keratinocyte	6491.3	4412.96		coRNA-RNA-plate8-013.AGGCCGGTAA	Proximal tubule S3 cells (type 2)	6511.4	7693.86		CATCCGTGTATCACCA-1-0	Mature B cells	-878.785	1913.36
P8_Tumor_TCTGGAAAGGGTTCCC	Keratinocyte	6422.23	4260.71		coRNA-RNA-plate8-035.TAGCCAGCAA	Proximal tubule S3 cells (type 2)	6479.92	7624.03		CACAGGCAGAGTTGCG-1-2	Mature B cells	-917.913	1826.19
P8_Tumor_GGGTTGCTCTGGGCCA	Keratinocyte	6602.06	4471.95		coRNA-RNA-plate8-013.GATTCCGGAA	Proximal tubule S3 cells (type 2)	6563.02	7721.34		GAAGGACTCGTAACTG-1-2	Mature B cells	-813.671	1948.12
P7_Tumor_GATTCAGGTAGAGGAA	Tumor_KC_Diff	6476.39	4762.12		coRNA-RNA-plate1-070.ACTCCGCCAA	Distal convoluted tubule cells	7609.33	6717.41		GTGCGTGTCGTGAGAG-1-1	CD4 T cells	-2521.67	2060.2
P9_Tumor_GTACTTTAGCCGGTAA	Tumor_KC_Diff	6564.26	4845.03		coRNA-RNA-plate4-015.ATCCATCAGG	Distal convoluted tubule cells	7645.91	6757.44		TACCGAAAGTAAATGC-1-2	CD8 T cells	-2477.61	2111.36
P1_Tumor_CCTAGCTGTCGATTGT	Tumor_KC_Diff	6351.2	4641.2		coRNA-RNA-plate8-063.GACGAGGTTG	Distal convoluted tubule cells	7553.08	6659.09		TCTTTGACATAATCGC-1-2	CD4 T cells	-2591.3	1986.26
P2_Tumor_TAAACCGGTCGGCATC	Tumor_KC_Diff	6322.56	4711.43		coRNA-RNA-plate5-084.ACCAGTATAA	Distal convoluted tubule cells	7538.02	6697.16		AACAGGGCATCGATGT-1-0	Tregs	-2611.42	2036.76
P1_Tumor_GTTAAGCGTCGTGGCT	Tumor_KC_Diff	6653.75	4853.03		coRNA-RNA-plate2-034.CATGACTCAA	Distal convoluted tubule cells	7690.85	6755.57		TGGATCAGTACTAGCT-1-3	CD4 T cells	-2418.2	2107.24
P7_Tumor_GCTGCGAAGCTAGCCC	Tumor_KC_Cyc	6352.86	5254.37		coRNA-RNA-plate7-042.AAGTACGTTA	Proximal tubule S3 cells (type 1)	5479.13	8665.4		CACAGGCTCTATGTGG-1-1	CD8 T cells	-3091.33	3318.58
P2_Tumor_ACACCGGTCACGCATA	Tumor_KC_Diff	6530.62	5100.64		coRNA-RNA-plate7-085.CATGACTCAA	Proximal tubule S3 cells (type 2)	5562.07	8594.88		CACATGAAGGATGCGT-1-1	CD8 T cells	-2986.92	3229.06
P4_Tumor_CACAGTACACAAGCCC	Keratinocyte	6296.01	5148.23		coRNA-RNA-plate8-076.ATTAACTTAA	Proximal tubule S3 cells (type 2)	5457.74	8614.74		CACATGAAGGGTGAAA-1-1	CD8 T cells	-3118.52	3253.88
P2_Tumor_CAGCAGCAGCTGCAAG	Tumor_KC_Diff	6619.94	4848.99		coRNA-RNA-plate3-011.GCGGTTATTG	Proximal tubule S3 cells (type 2)	5603.22	8479.08		CACATGAAGGGTGGGA-1-1	CD8 T cells	-2935.59	3083.81
P8_Tumor_CGCTTCACAGACACTT	Keratinocyte	6457.75	5514.86		coRNA-RNA-plate4-011.GACGAGGTTG	Proximal tubule S3 cells (type 2)	5528.68	8785.29		TTGTTTGGTGCCCAGT-1-3	NK cells	-3029.19	3467.87
P10_Tumor_CGATTGATCTACCAGA	Tumor_KC_Diff	6622.53	5614.66		coRNA-RNA-plate3-069.AATACCAGTT	Proximal tubule S1/S2 cells	5481.4	3619.45		ATCACAGAGGTTGACG-1-0	CD8 T cells	-1491.2	2224.72
P8_Tumor_TGCGTGGAGCTAACAA	Keratinocyte	6410.23	5472.74		coRNA-RNA-plate4-057.ACGTTGAATG	Proximal tubule S1/S2 cells	5384.82	3553.06		TCTTCCTCAAAGGAGA-1-0	CD8 T cells	-1612.45	2141.08
P7_Tumor_GTAACTGTCCAAACTG	Tumor_KC_Diff	6508.82	5821.37		coRNA-RNA-plate5-075.TTGCAGCATT	Proximal tubule S3 cells (type 1)	5430.15	3711.03		CACGAATGTCACTTAG-1-2	CD8 T cells	-1555.63	2340.08
P2_Tumor_CAGCATATCGTTTATC	Keratinocyte	6589.51	5442.55		coRNA-RNA-plate7-012.ACTCCGCCAA	Proximal tubule S1/S2 cells	5467.88	3539.32		TGCGGGTAGAAATGGG-1-0	CD8 T cells	-1508.08	2123.51
P9_Tumor_TACTTGTGTGCTCTTC	Tumor_KC_Diff	6701.57	5509.69		coRNA-RNA-plate4-031.TTCTCTGAGA	Proximal tubule S1/S2 cells	5519.01	3578.64		TTCTAACTCAAGGACG-1-2	CD8 T cells	-1443.02	2172.76
P2_Tumor_GCACTCTAGAGTAAGG	Tumor_KC_Diff	6769.01	5886.93		coRNA-RNA-plate7-030.GGCATCTACC	Active proliferating cells (Ki-67+)	7121.62	7996.8		GTACAGTAGCGACATG-1-0	Mature B cells	-213.189	932.865
P6_Tumor_CGAACATTCCAAACTG	Tumor_KC_Diff	6364.01	5998.37		coRNA-RNA-plate8-077.GCCTGATATA	Proximal tubule S1/S2 cells	6933.93	8048.22		CTAACTTAGAGCAGCT-1-0	Mature B cells	-448.789	997.629
P4_Tumor_CTGCGGAGTCATCCCT	Pilosebaceous	6661.01	6128.99		coRNA-RNA-plate5-025.GCCTCAGCAT	Proximal tubule S3 cells (type 1)	7072.09	8108.21		ATCCCTGTCAAAGCCT-1-1	Mature B cells	-275.574	1072.87
P7_Tumor_CGGTTAACAGCTGCTG	Tumor_KC_Diff	6536.7	5823.31		coRNA-RNA-plate4-023.AGGCCGGTAA	Proximal tubule S1/S2 cells	7014.9	7967.54		GACTCTCGTTGAGAGC-1-3	Mature B cells	-347.341	896.257
P4_Tumor_GAACGGACAGGCTGAA	Keratinocyte	6436.68	5668.17		coRNA-RNA-plate7-014.TCCTCTCCGT	Proximal tubule S1/S2 cells	6968.96	7896.38		CACCGTTTCACTACTT-1-2	Mature B cells	-405.191	806.48
P8_Tumor_CAGCCGAGTCCAGTAT	Keratinocyte	6378.15	6347.67		coRNA-RNA-plate3-092.TCCGCCGGTC	Distal convoluted tubule cells	7502.21	4432.94		AGGGTCCTCCATAGAC-1-0	Migratory DCs	-2383.39	3545.89
P4_Tumor_GCGCAGTCATCCGGGT	Keratinocyte	6586.16	6329.64		coRNA-RNA-plate7-091.ACTCCGCCAA	Distal convoluted tubule cells	7600.2	4425.71		AGATGCTCAATCAGCT-1-1	Tregs	-2259.84	3537.78
P4_Tumor_GACAGAGTCCTTTCGG	Keratinocyte	6496.51	6311.96		coRNA-RNA-plate4-040.TCCGCCGGTC	Distal convoluted tubule cells	7555.98	4415.93		GTACAACAGAGAATCT-1-0	Migratory DCs	-2316.62	3524.13
P4_Tumor_TCGAGGCCATGAGCGA	Keratinocyte	6633.48	6233.55		coRNA-RNA-plate4-064.AATCCGGTCA	Distal convoluted tubule cells	7621	4379.32		CACTGGGAGCACCAGA-1-0	Migratory DCs	-2234	3478.15
P4_Tumor_CCACTACCACATTAGC	Keratinocyte	6643.44	6669.85		coRNA-RNA-plate5-008.GTAGATGCGC	Distal convoluted tubule cells	7625.11	4581.29		ACGATCAGTTTGTTGG-1-3	Migratory DCs	-2229.11	3731.81
P10_Tumor_AGCTCCTCAAATCCGT	Tumor_KC_Basal	6588.18	6690.39		coRNA-RNA-plate4-013.ATAACCGTTC	Proximal tubule S3 cells (type 1)	4363.41	4996.37		TTTGGTTTCGAAATCC-1-3	Mature B cells	-3116.87	3828.65
P1_Tumor_TGAGCCGTCGTATCAG	Tumor_KC_Basal	6439.81	6955.68		coRNA-RNA-plate2-043.ACTCTACTGG	Proximal tubule S3 cells (type 1)	4295.58	5119.3		TTTGTTGAGAAGAGCA-1-3	CD8 T cells	-3182.35	3959.15
P10_Tumor_TTGACTTAGTTGCAGG	Pilosebaceous	6348.73	6643.45		coRNA-RNA-plate5-005.CGCCAGGCAT	Podocyte	4253.1	4977.01		TTTGTTGAGGAACGCT-1-3	Mature B cells	-3254.07	3805.68
P2_Tumor_CGGACGTGTCTCCCTA	Pilosebaceous	6338.97	6559.57		coRNA-RNA-plate5-046.CCATCGGACC	Proximal tubule S1/S2 cells	4248.25	4933.88		TTTGTTGTCTGCGGGT-1-3	CD8 T cells	-3260.46	3748.82
P2_Tumor_ACGAGGAAGCCGCCTA	Pilosebaceous	6355.02	6885.88		coRNA-RNA-plate2-085.ATCTAGGTTC	Proximal tubule S3 cells (type 1)	4255.15	5086.04		AAACCCAAGCAGAAAG-1-0	Tregs	-3235.22	3917.49
P1_Tumor_AAAGTAGTCTTTACGT	Pilosebaceous	6685.83	7069.9		coRNA-RNA-plate2-061.ACGCTTCTCT	Proximal tubule S1/S2 cells	4616.1	4145.25		TGCTTCGTCCTTACCG-1-2	Mature B cells	-1005.44	3177.56
P5_Tumor_CGTCACTCAGTGAGTG	Tumor_KC_Cyc	6536.35	7298.71		coRNA-RNA-plate7-016.CCTAAGCGGT	Renal pericytes	4545.86	4252.83		TAACGACCACCTCTGT-1-0	Mature B cells	-1094.7	3315.54
P1_Tumor_TCTTCGGTCGAGCCCA	Tumor_KC_Basal	6534.44	7030.77		coRNA-RNA-plate7-043.GCTCGAATCA	Proximal tubule S1/S2 cells	4546.95	4128.71		GAGACTTGTGTTCATG-1-0	Mature B cells	-1092.52	3158.57
P1_Tumor_ATAAGAGGTATAGTAG	Tumor_KC_Diff	6297.64	7327.4		coRNA-RNA-plate4-020.GATTCCGGAA	Proximal tubule S1/S2 cells	4437.97	4265		GAACTGTGTGATGTAA-1-2	Mature B cells	-1229.18	3329.83
P2_Tumor_TTGCGTCAGCCCGAAA	Keratinocyte	6608.68	7252.98		coRNA-RNA-plate5-090.ACGTTGAATG	Proximal tubule S1/S2 cells	4583.04	4229.6		TCACTATAGTAGTCTC-1-2	Mature B cells	-1045.95	3284.94
P6_Tumor_CTGTTTAAGTTGAGAT	Tumor_KC_Basal	6351.33	7612.22		coRNA-RNA-plate7-096.TCTCTCATCC	Proximal tubule S3 cells (type 1)	7559.7	4340.62		TTTACTGGTCGGAAAC-1-1	cDC2s	-2858.88	1637.7
P6_Tumor_GCGCAGTTCTTTACAC	Tumor_KC_Diff	6614.54	7613.51		coRNA-RNA-plate7-063.AGCAAGAACC	Proximal tubule S1/S2 cells	7679.53	4347.54		AGACTCATCGCCTTTG-1-2	cDC1s	-2707.58	1646.43
P4_Tumor_CATCAGATCGCCAGCA	Keratinocyte	6411.41	7722.24		coRNA-RNA-plate7-059.AAGTACGTTA	Proximal tubule S3 cells (type 1)	7586.18	4396.56		GTCGTTCCATGGACAG-1-2	cDC1s	-2825.56	1708.79
P6_Tumor_ACTGTCCTCGTCGTTC	Tumor_KC_Basal	6283.91	7710.86		coRNA-RNA-plate3-063.TGGCATAACG	Proximal tubule S1/S2 cells	7528.36	4390.82		TTGTTGTTCTATTTCG-1-2	cDC1s	-2898.97	1701.44
P7_Tumor_CTGATCCCAGTAACGG	Tumor_KC_Diff	6682.38	7803.31		coRNA-RNA-plate6-083.GAATGAGGAG	Proximal tubule S1/S2 cells	7711	4434.71		GAGGGATGTAGCTCGC-1-1	cDC1s	-2668.31	1756.62
P2_Tumor_GTACTTTAGATCGGGT	Tumor_KC_Basal	6466.74	7815.08		coRNA-RNA-plate4-054.GATTCCGGAA	Proximal tubule S3 cells (type 1)	3475.72	6156.71		TCGTGGGGTTCTCAGA-1-0	Mature B cells	-2159.12	3469.54
P2_Tumor_ACACTGATCGATGAGG	Tumor_KC_Diff	6640.52	7861.81		coRNA-RNA-plate4-005.CGTAAGGAGT	Proximal tubule S3 cells (type 2)	3555.78	6176.01		GTGGCGTTCCGTCACT-1-1	cDC1s	-2062.26	3500.23
P4_Tumor_GTAGGCCAGCTACCTA	Keratinocyte	6526.2	7922.49		coRNA-RNA-plate4-066.CCTATCATAA	Proximal tubule S3 cells (type 1)	3503.41	6206.61		GTCATGACAATAGGGC-1-0	cDC1s	-2127.41	3533.83
P4_Tumor_CAGTAACGTGTTAAGA	Keratinocyte	6391.01	8012.07		coRNA-RNA-plate7-022.CCATCGGACC	Proximal tubule S1/S2 cells	3442.35	6246.6		TGACGCGGTGAGACCA-1-1	Mature B cells	-2200.49	3582.27
P4_Tumor_AACTCCCGTCCCTACT	Keratinocyte	6302.53	8060.99		coRNA-RNA-plate1-014.GTAGTTGGAT	Proximal tubule S1/S2 cells	3399.18	6270.56		TTCCAATAGCACTCCG-1-0	Mature B cells	-2255.81	3612.94
P5_Tumor_GTCGTAATCTCTTGAT	Tumor_KC_Basal	6365.8	8118.04		coRNA-RNA-plate2-034.GCCTGATATA	Distal convoluted tubule cells	6058.2	3481.89		AAACGAAGTTCTTGCC-1-2	Mature B cells	-518.701	1582.08
P4_Tumor_ACCAGTACAACTGCGC	Keratinocyte	6501.04	8442.28		coRNA-RNA-plate7-079.GGCTCGAGAT	Distal convoluted tubule cells	6119.97	3630.87		AGCGCCAGTGGCGCTT-1-2	Mature B cells	-442.004	1768.71
P6_Tumor_CCTTCGACAAGTCTGT	Tumor_KC_Basal	6601.12	8503.63		coRNA-RNA-plate2-077.ACCAGTATAA	Distal convoluted tubule cells	6167.53	3659.2		AAGCGTTAGTGCGTCC-1-2	Mature B cells	-382.3	1804.06
P6_Tumor_GACGTTAAGTCTTGCA	Tumor_KC_Basal	6156.87	8228.93		coRNA-RNA-plate1-048.ACTCGACGCC	Distal convoluted tubule cells	5961.84	3532.28		TCTCCGACAGTCGCAC-1-2	Mature B cells	-639.446	1645.69
P9_Tumor_CTTAACTCAGTGGGAT	Tumor_KC_Basal	6525.89	8624.73		coRNA-RNA-plate8-069.AGGTAGAGCT	Distal convoluted tubule cells	6132.08	3707.97		GAGTTGTTCGAGAAGC-1-2	Mature B cells	-433.235	1867.2
P4_Tumor_TAGTTGGCACACCGAC	Keratinocyte	6631.85	9062.21		coRNA-RNA-plate2-029.CCTGAGAGCA	Proximal tubule S3 cells (type 1)	5694.52	4570.8		CTCAAGAGTACGCTAT-1-2	CD4 T cells	-2158.52	2975.34
P1_Tumor_GAACGGATCGGCGCAT	Tumor_KC_Basal	6426.08	8833.75		coRNA-RNA-plate2-031.GGCTATTCGA	Proximal tubule S3 cells (type 1)	5598.78	4468.19		CTAGGTATCCTTACCG-1-1	CD8 T cells	-2279.48	2847.85
P4_Tumor_CTAGTGATCACCTTAT	Keratinocyte	6334.99	8720.87		coRNA-RNA-plate2-019.GGCTGCCTTA	Proximal tubule S3 cells (type 1)	5556.39	4414.67		TAGAGTCAGTGGAAGA-1-2	CD8 T cells	-2332.81	2779.97
P4_Tumor_GCATGCGTCTACCTGC	Keratinocyte	6411.97	8668.53		coRNA-RNA-plate7-034.ACGCTTCTCT	Proximal tubule S3 cells (type 1)	5594.37	4387.98		TACCTGCCATGTTACG-1-1	CD8 T cells	-2283.57	2744.96
P4_Tumor_CCTTCGAAGGTGCACA	Keratinocyte	6465.9	8763.29		coRNA-RNA-plate6-071.TTCTATAGAG	Proximal tubule S3 cells (type 1)	5620.04	4432		GGTCTGGGTCGATGCC-1-2	CD4 T cells	-2250.81	2800.38
P1_Tumor_AAGGCAGAGACTCGGA	Tumor_KC_Diff	6526.28	9262.18		coRNA-RNA-plate8-096.TTCTCTGAGA	Proximal tubule S3 cells (type 1)	5161.62	6032.77		CGGAATTAGTGAACAT-1-0	Mature B cells	-959.286	590.745
P1_Tumor_AAGGCAGAGGCTCAGA	Tumor_KC_Diff	6537.41	9125.16		coRNA-RNA-plate8-096.GCTCGAATCA	Proximal tubule S3 cells (type 2)	5165.75	5969.82		ATCGTGAAGTACTGTC-1-3	Ifit3-high B cells	-954.244	510.892
P1_Tumor_AAGGTTCAGTCTTGCA	Tumor_KC_Basal	6427.51	9130.42		coRNA-RNA-plate8-096.GACCAATGCG	Proximal tubule S1/S2 cells	5113.71	5971.57		GTAACACGTCGAATTC-1-1	Mature B cells	-1021.15	513.159
P10_Tumor_TTTGTCATCACTATTC	LC	6432.41	9252.65		coRNA-RNA-plate8-096.AATACCAGTT	Proximal tubule S1/S2 cells	5115.18	6028.36		CGTAGTACACTCAGAT-1-0	Mature B cells	-1019.94	585.575
P1_Tumor_AAACCTGAGTCAAGCG	Tumor_KC_Diff	6641.82	9370.37		coRNA-RNA-plate1-001.CATGACTCAA	Loop of Henle cells	5212.62	6081.81		CTTTCAAAGCAGGTCA-1-3	Mature B cells	-895.528	652.813
P1_Tumor_AAGGCAGAGACTCGGA	Tumor_KC_Diff	6391.63	9658.41		coRNA-RNA-plate5-014.CTCGGAGCAA	Proximal tubule S3 cells (type 2)	5852.12	8069.07		TCCTTTCAGTTGCCTA-1-2	CD4 T cells	-2388.12	2110.21
P1_Tumor_AAGGCAGAGGCTCAGA	Tumor_KC_Diff	6285.38	9637.52		coRNA-RNA-plate3-054.TCTAGTCAAG	Proximal tubule S3 cells (type 2)	5801.02	8058.61		CCCTTAGAGGCGCTCT-1-2	CD4 T cells	-2453.74	2096.51
P1_Tumor_AAGGTTCAGTCTTGCA	Tumor_KC_Basal	6653.84	9559.49		coRNA-RNA-plate8-060.TTCTCTGAGA	Proximal tubule S3 cells (type 2)	5978.4	8021.85		AGCTACATCTCACGAA-1-1	CD4 T cells	-2230.22	2050.34
P10_Tumor_TTTGTCATCACTATTC	LC	6664.91	9409.44		coRNA-RNA-plate5-022.GGCTGCCTTA	Proximal tubule S3 cells (type 2)	5977.64	7952.74		TTCAGGACACGATAGG-1-1	CD4 T cells	-2231.28	1963.48
P1_Tumor_AAACCTGAGTCAAGCG	Tumor_KC_Diff	6371.62	9551.18		coRNA-RNA-plate3-016.TTGCAGCATT	Proximal tubule S3 cells (type 2)	5841.96	8017.62		ACAGGGAGTTCTTGCC-1-2	CD4 T cells	-2401.62	2044.22
P1_Tumor_AAGGCAGAGACTCGGA	Tumor_KC_Diff	6668.03	9915.49		coRNA-RNA-plate2-091.TTCGCTGCCT	Proximal tubule S3 cells (type 2)	6391.5	7526.42		CACATGAAGGGTGAAA-1-1	CD8 T cells	-2727.1	3534.24
P1_Tumor_AAGGCAGAGGCTCAGA	Tumor_KC_Diff	6439.34	9821.06		coRNA-RNA-plate7-035.TGCCTAACTT	Proximal tubule S3 cells (type 2)	6281.9	7479.29		AAAGTCCCAGCGGTCT-1-3	Migratory DCs	-2862.35	3474.28
P1_Tumor_AAGGTTCAGTCTTGCA	Tumor_KC_Basal	6544.96	10170.3		coRNA-RNA-plate3-063.AGGTCTATGG	Proximal tubule S3 cells (type 2)	6329.56	7642.23		AACAAAGTCAGAGTTC-1-1	Migratory DCs	-2802.27	3679.89
P10_Tumor_TTTGTCATCACTATTC	LC	6620.93	10081.7		coRNA-RNA-plate1-067.ATATGCCATC	Proximal tubule S3 cells (type 2)	6366.93	7601.07		GGCAGTCCACAGCCAC-1-1	Migratory DCs	-2754.78	3627.58
P1_Tumor_AAACCTGAGTCAAGCG	Tumor_KC_Diff	6487.72	9905.05		coRNA-RNA-plate4-027.ACCAGTATAA	Proximal tubule S3 cells (type 1)	6305.77	7520.49		TTGAGTGTCCCGAACG-1-3	Migratory DCs	-2831.42	3527.63
P1_Tumor_AAGGCAGAGACTCGGA	Tumor_KC_Diff	6783.74	2133.92		coRNA-RNA-plate1-054.ATCTAGGTTC	Endothelial cells	7590.26	8029.89		GGTTCTCCATAGTCGT-1-3	Cycling B/T cells	-1661.88	3092.42
P1_Tumor_AAGGCAGAGGCTCAGA	Tumor_KC_Diff	6673.45	2283.34		coRNA-RNA-plate5-069.TCGGTAAGGC	Proximal tubule S3 cells (type 1)	7542.03	8099.1		AGCCAATTCTGGCCTT-1-0	CD8 T cells	-1721.11	3180.18
P1_Tumor_AAGGTTCAGTCTTGCA	Tumor_KC_Basal	6679.29	2020.93		coRNA-RNA-plate4-082.TGAGACTCTA	Proximal tubule S3 cells (type 1)	7540.84	7979.24		ACGCACGAGGCACCAA-1-2	CD8 T cells	-1722.43	3029.36
P10_Tumor_TTTGTCATCACTATTC	LC	6852.65	2168.69		coRNA-RNA-plate5-077.GATCCAGCGT	Proximal tubule S1/S2 cells	7627.61	8047.75		GTCCACTAGTAGAGTT-1-2	CD8 T cells	-1612.08	3116.25
P1_Tumor_AAACCTGAGTCAAGCG	Tumor_KC_Diff	6565.21	2013.6		coRNA-RNA-plate7-095.GTAGATCGTT	Proximal tubule S3 cells (type 1)	7481.55	7959.78		TTGTTGTTCACCGCTT-1-1	NK cells	-1797.13	3005.07
P6_Tumor_CACATAGCAGGTTTCA	TSK	6712.49	2900.17		coRNA-RNA-plate1-073.CCTAAGCGGT	Proximal tubule S3 cells (type 2)	5441.39	5435.41		GACTTCCGTCTTCGAA-1-2	CD4 T cells	-1899.96	904.515
P4_Tumor_AGATTGCAGCGTGTCC	Keratinocyte	6638.84	2497.88		coRNA-RNA-plate3-032.TCTCTCATCC	Proximal tubule S3 cells (type 2)	5403.52	5252.53		TGACTCCTCTAGGCCG-1-1	CD4 T cells	-1950.46	677.488
P2_Tumor_GCTGCTTCACATGGGA	TSK	6928.44	2537.99		coRNA-RNA-plate7-055.TGCCTAACTT	Proximal tubule S3 cells (type 2)	5537.29	5270.54		AGGAAATAGAGGGTCT-1-1	CD4 T cells	-1782.68	698.798
P10_Tumor_CCGGGATCAAGCTGAG	TSK	6480.07	2311.83		coRNA-RNA-plate5-082.ACCAGTATAA	Proximal tubule S3 cells (type 2)	5330.53	5166.99		ATACCGAGTCCTCCAT-1-2	Migratory DCs	-2041.54	570.804
P4_Tumor_ATTTCTGCACATCCGG	Keratinocyte	6881.95	2650.86		coRNA-RNA-plate2-068.AGGCCGGTAA	Proximal tubule S3 cells (type 1)	5515.68	5323.26		CAGATTGAGATCGCCC-1-2	Migratory DCs	-1807.79	765.129
P10_Tumor_CTAGCCTCAGGTGGAT	Melanocyte	6824.95	2946.86		coRNA-RNA-plate8-011.AGCGATCCGC	Proximal tubule S3 cells (type 1)	7965.12	5281.04		AAAGTCCTCGGCGATC-1-2	Mature B cells	-2363.5	413.052
P9_Tumor_GTAGGCCGTGCATCTA	CLEC9A	6577.09	2922.2		coRNA-RNA-plate6-086.CCATCGGACC	Proximal tubule S3 cells (type 1)	7848.56	5269.72		GTGCTGGAGGCGTCCT-1-1	Mature B cells	-2513.39	396.521
P8_Tumor_TGCCAAACAGCTCGCA	Keratinocyte	6718.05	2832.36		coRNA-RNA-plate7-067.AATACCAGTT	Proximal tubule S1/S2 cells	7915.33	5228.35		CTACATTAGTAATACG-1-3	Mature B cells	-2438.84	331.222
P10_Tumor_GGCAATTTCAAACCGT	Fibroblast	6790.75	2761.29		coRNA-RNA-plate8-071.GAATGAGGAG	Proximal tubule S3 cells (type 1)	7950.22	5194.7		AGTACCATCAGCGCGT-1-0	Ifit3-high B cells	-2387.49	341.802
P1_Tumor_CCTTCCCAGGCCCGTT	TSK	6664.83	2928.47		coRNA-RNA-plate4-013.CGTCTATGAA	Proximal tubule S1/S2 cells	7892.79	5273.42		AGCGCCATCAGCTGTA-1-0	Mature B cells	-2456.1	402.654
P9_Tumor_GTACGTACACCTCGTT	Tumor_KC_Cyc	6602.62	3026.06		coRNA-RNA-plate2-078.TCTCTCATCC	Distal convoluted tubule cells	3934.09	6196.56		TTGGATGGTACCGTGC-1-0	Mature B cells	-845.54	1247.25
P4_Tumor_CAAGTTGTCGCTTGTC	Keratinocyte	6766.4	3242.38		coRNA-RNA-plate5-038.CGTCTATGAA	Proximal tubule S3 cells (type 1)	4012.13	6296.6		ACTTAGGCATCGCTGG-1-0	Mature B cells	-747.582	1373.24
P7_Tumor_TGACTAGGTAAGAGAG	TSK	6922.22	3314.64		coRNA-RNA-plate1-036.GCGGAGTCGA	Proximal tubule S1/S2 cells	4079.44	6336.44		CTCCTTTAGTAGCCAG-1-1	Ifit3-high B cells	-661.963	1427.96
P9_Tumor_AGCAGCCTCAGTTTGG	Tumor_KC_Cyc	6624.71	3372.83		coRNA-RNA-plate5-053.ATTAACTTAA	Proximal tubule S3 cells (type 1)	3944.47	6355.44		CTAACCCAGAGATGCC-1-1	Mature B cells	-832.672	1447.64
P4_Tumor_CGCCAAGGTTCGGGCT	Keratinocyte	6858.74	3265.13		coRNA-RNA-plate3-086.CTTCATTAGA	Distal convoluted tubule cells	4060.33	6306.29		ACCCAAATCATAGCAC-1-3	Mature B cells	-685.422	1381.58
P4_Tumor_TCACGAATCACGCGGT	Keratinocyte	6845.25	3950.72		coRNA-RNA-plate6-053.ACGTTGAATG	Proximal tubule S3 cells (type 2)	6587.14	7280.73		ACTGTCCTCGACACTA-1-0	CD8 T cells	-1829.71	1411.73
P1_Tumor_GATCGTAAGATCGGGT	Tumor_KC_Basal	6840.12	4029.17		coRNA-RNA-plate1-042.AAGTACGTTA	Proximal tubule S3 cells (type 1)	6584.94	7323.23		CTACATTTCGCTAATG-1-2	CD8 T cells	-1832.85	1468.63
P4_Tumor_CGAGCCAGTACAAGTA	Keratinocyte	6930.27	3986.78		coRNA-RNA-plate1-053.ATAACCGTTC	Proximal tubule S3 cells (type 2)	6630.38	7300.6		CGTCAAACAAGTGTCT-1-1	CD8 T cells	-1773.35	1438.68
P4_Tumor_TGTGGTACATGGTCTA	Keratinocyte	6947.97	3789.93		coRNA-RNA-plate1-034.TTCTATAGAG	Proximal tubule S3 cells (type 1)	6635.93	7210.24		GCACATAAGGTTGTTC-1-1	CD8 T cells	-1767.82	1324.34
P2_Tumor_GTGTGCGAGACTAGGC	Tumor_KC_Basal	6641.82	3418.31		coRNA-RNA-plate2-028.GGCATCTACC	Proximal tubule S3 cells (type 1)	6495.17	7039.56		GGGATCCGTAGTGATA-1-2	CD8 T cells	-1944.83	1109.99
P8_Tumor_TCACAAGCAATCGGTT	Keratinocyte	6504.29	4090.41		coRNA-RNA-plate1-008.CCTGCATCAA	Proximal tubule S1/S2 cells	4923.23	4767.32		TCGTCCAGTGGCTCTG-1-3	Mature B cells	-2464.49	828.463
P8_Tumor_TATTACCAGCTCCTTC	Keratinocyte	6636.05	4138.56		coRNA-RNA-plate3-056.GGCTGCCTTA	Proximal tubule S3 cells (type 1)	4982.49	4790.25		AGTTCCCCAGATACCT-1-2	Mature B cells	-2391.12	857.835
P8_Tumor_CGAGAAGTCGCACTCT	Keratinocyte	6559.44	3911.83		coRNA-RNA-plate8-059.AGGCCGGTAA	Proximal tubule S3 cells (type 1)	4949.59	4684.63		GTACAGTAGTATGAAC-1-2	Mature B cells	-2430.98	724.407
P8_Tumor_ACGCCGAAGATCACGG	Keratinocyte	6711.64	4122.8		coRNA-RNA-plate8-048.TTCGCTGCCT	Proximal tubule S3 cells (type 1)	5022.51	4781.26		GAAATGACATGACGGA-1-0	Mature B cells	-2338.15	845.031
P8_Tumor_GACAGAGAGCCACGTC	Keratinocyte	6593.22	4035.77		coRNA-RNA-plate5-082.AATCCGGTCA	Proximal tubule S3 cells (type 1)	4965.84	4740.63		GTGCGTGTCGATACAC-1-2	Mature B cells	-2410.01	793.955
P1_Tumor_TCGTACCTCCATTCTA	Tumor_KC_Diff	6553.18	4496.21		coRNA-RNA-plate5-055.ACTCGACGCC	Collecting duct principal cells	3433.78	6918.95		ACCTGTCCAATTCACG-1-2	Mature B cells	-1834.36	72.0903
P1_Tumor_GTCACAACAAATCCGT	Tumor_KC_Cyc	6566.02	4746.18		coRNA-RNA-plate6-012.CTGGTTGGTT	Collecting duct principal cells	3438.51	7033.66		TGACAGTAGTTAACAG-1-3	Mature B cells	-1827.57	214.815
P2_Tumor_AGAGCGACACGCGAAA	Tumor_KC_Diff	6739.53	4412.47		coRNA-RNA-plate6-070.GTAGTTGGAT	Collecting duct principal cells	3519.63	6880.37		TGGTTAGAGGGAGGGT-1-0	Mature B cells	-1722.51	21.7769
P4_Tumor_CCTACACTCACTTACT	Keratinocyte	6645.11	4375.01		coRNA-RNA-plate1-051.AGCAAGAACC	Collecting duct principal cells	3473.94	6862		GCATCTCGTAGTCTGT-1-2	Mature B cells	-1782.01	21.0794
P1_Tumor_GACCAATCAGCCTTGG	Tumor_KC_Diff	6847.99	4764.92		coRNA-RNA-plate3-084.CCTATCATAA	Loop of Henle cells	3568.44	7042.1		ATCCACCCACGCCACA-1-0	Mature B cells	-1664.67	225.579
P7_Tumor_ATTCTACCAAGCTGTT	Tumor_KC_Diff	6891.23	4783.43		coRNA-RNA-plate5-070.CTTCATTAGA	Proximal tubule S3 cells (type 2)	5796.54	4958.16		TTTGGAGTCTTGGCTC-1-0	Ifit3-high B cells	-913.244	2391.74
P1_Tumor_CCTACCAGTACAGACG	Tumor_KC_Diff	6690.92	4897.57		coRNA-RNA-plate2-043.ACTCCGCCAA	Proximal tubule S3 cells (type 2)	5704.6	5011.17		TGCAGGCGTTCCTAAG-1-0	Mature B cells	-1028.44	2458.4
P9_Tumor_CAGTCCTCATGCATGT	Tumor_KC_Diff	6779.69	4804.72		coRNA-RNA-plate4-025.GCCTGATATA	Proximal tubule S3 cells (type 2)	5743.96	4968.01		GTAGAAACAAGCTGCC-1-3	Mature B cells	-979.899	2404.13
P7_Tumor_GCTCTGTCATGGTTGT	Tumor_KC_Diff	6587.73	4894.57		coRNA-RNA-plate7-066.CCGCGCAGGT	Proximal tubule S3 cells (type 1)	5655.23	5009.45		TTTACCACATGGCCCA-1-3	Mature B cells	-1091.85	2456.18
P7_Tumor_GTTAAGCTCGCGTTTC	Tumor_KC_Diff	6721.08	5062.47		coRNA-RNA-plate3-015.GCGGAGTCGA	Proximal tubule S3 cells (type 2)	5717.47	5086.39		ACATGCACACAATGAA-1-0	Mature B cells	-1012.87	2553.14
P6_Tumor_CCATTCGAGCGTTGCC	Pilosebaceous	6651.64	5458.65		coRNA-RNA-plate1-066.CGTCTATGAA	Endothelial cells	6859.19	3531.14		ACTTTGTCATCGGAGA-1-1	Mature B cells	-971.348	2399.11
P4_Tumor_ACTGTCCGTCGGCATC	Keratinocyte	6836.6	5338.76		coRNA-RNA-plate3-040.CCTGAGAGCA	Renal pericytes	6945.77	3477.55		TGTCCACGTGAATTGA-1-3	Mature B cells	-862.092	2332.82
P7_Tumor_GCTTCCAGTTACTGAC	Tumor_KC_Diff	6513.19	5181.36		coRNA-RNA-plate1-062.GTAGATCGTT	Proximal tubule S3 cells (type 2)	6818.53	3425.25		CGAGAAGGTCGTCTCT-1-0	Mature B cells	-1051.33	2238.84
P4_Tumor_CTGCTGTGTCACCCAG	Keratinocyte	6779.64	5273.7		coRNA-RNA-plate4-009.GCGGTTATTG	Active proliferating cells (Ki-67+)	6916.7	3444.26		ACAGCCGCAGCATCTA-1-0	Mature B cells	-900.027	2289.2
P4_Tumor_ACATACGTCAACACTG	Keratinocyte	6442.74	5450.9		coRNA-RNA-plate6-088.GCGGTTATTG	Endothelial cells	6774.83	3545.97		GTGTAACTCGTGCACG-1-3	Mature B cells	-1092.04	2394.59
P7_Tumor_CGGTTAACAGGCTGAA	Tumor_KC_Diff	6737.18	5529.68		coRNA-RNA-plate4-025.GACGAGGTTG	Endothelial cells	3713.18	6476.72		GGAGATGTCGGAAACG-1-3	CD8 T cells	-868.671	849.045
P6_Tumor_ATGTGTGCAGGCGATA	Tumor_KC_Diff	6880.84	5885.61		coRNA-RNA-plate1-066.GGCTCGAGAT	Proximal tubule S1/S2 cells	3787.49	6644.86		ATAGACCCAGTCAACT-1-3	CD8 T cells	-774.97	1064.24
P7_Tumor_CACACCTCATATGGTC	Tumor_KC_Cyc	6734.69	5585.77		coRNA-RNA-plate1-050.CGTCTATGAA	Endothelial cells	3718.59	6511.3		TCTTGCGTCATTTCGT-1-1	CD8 T cells	-861.352	898.135
P4_Tumor_GTTTCTACATGCGCAC	Pilosebaceous	6492.57	5710.92		coRNA-RNA-plate8-061.ACGGAGAATA	Endothelial cells	3609.68	6564.39		GTATTGGAGTCTTCCC-1-0	CD8 T cells	-999.333	962.592
P10_Tumor_TCATTTGAGGAACTGC	Tumor_KC_Diff	6443.48	5822.59		coRNA-RNA-plate7-027.CCAGGCTCTT	Endothelial cells	3586.92	6616.61		AAGACTCCACAAACGG-1-1	CD8 T cells	-1028.06	1028.74
P7_Tumor_GGGTCTGTCGAGAACG	Keratinocyte	6468.04	6172.57		coRNA-RNA-plate7-039.TTCTATAGAG	Loop of Henle cells	5744.52	3607.47		ATATCCTAGCCTCAGC-1-3	CD8 T cells	-1857.31	1910.2
P4_Tumor_GAGGTGATCCCATTAT	Keratinocyte	6639.55	6280.25		coRNA-RNA-plate5-019.CCTATCATAA	Endothelial cells	5823.42	3660.19		TAGACTGAGGTAAAGG-1-1	CD8 T cells	-1756.9	1979.14
P7_Tumor_TTAGGCAGTCATATCG	Tumor_KC_Diff	6560.98	6194.98		coRNA-RNA-plate8-022.CATCCAGCCA	Loop of Henle cells	5790.06	3618.42		TCGGGACAGGGACAGG-1-1	CD8 T cells	-1798.25	1924.3
P4_Tumor_TGCTACCCAAGTTCTG	Keratinocyte	6479.83	6283.98		coRNA-RNA-plate1-015.GGTTGGCGAC	Collecting duct principal cells	5751.6	3660.73		GTCAAGTTCCTGTTAT-1-3	CD8 T cells	-1847.62	1978.62
P8_Tumor_GTGGGTCGTCCCGACA	Keratinocyte	6688.13	6215.77		coRNA-RNA-plate7-063.TGCCTAACTT	Loop of Henle cells	5849.34	3626.65		CGGAACCCACTCACTC-1-0	CD8 T cells	-1723.18	1933.71
P6_Tumor_CTAGAGTGTAGCGCAA	ASDC	6495.83	6634.51		coRNA-RNA-plate1-070.AATCCGGTCA	Loop of Henle cells	4026.67	6384.39		GCACATATCAAGTGTC-1-3	Mature B cells	-2413.23	3905.61
P9_Tumor_GGTATTGCAATACGCT	CD1C	6743.07	6621.47		coRNA-RNA-plate8-066.TCGGTAAGGC	Loop of Henle cells	4140.14	6379.47		GAGGGATCAACAAGAT-1-2	Mature B cells	-2270.44	3899.85
P9_Tumor_CACAGGCAGAGTGACC	CD1C	6743.77	6519.88		coRNA-RNA-plate7-062.AATTGAGAGA	Loop of Henle cells	4140.45	6330.25		CAGTGCGAGCGGCTCT-1-2	Mature B cells	-2270.17	3836.73
P7_Tumor_AGGTCATCATAAGACA	CD1C	6884.19	6513.95		coRNA-RNA-plate3-053.TCCGCCGGTC	Proximal tubule S1/S2 cells	4205.49	6338.18		GCTTGGGGTCAGACGA-1-2	Mature B cells	-2188.33	3847.43
P2_Tumor_TCATTTGAGTGGAGTC	CD1C	6586.54	6547.59		coRNA-RNA-plate3-028.CTCGGAGCAA	Distal convoluted tubule cells	4068.49	6344.08		TTGTTGTTCTGTGCTC-1-2	Mature B cells	-2360.06	3854.67
P10_Tumor_GCTCTGTTCCACGACG	Tumor_KC_Basal	6543.32	6894.28		coRNA-RNA-plate5-082.GTAGATCGTT	Collecting duct principal cells	7142.47	7895.4		AGTGATCTCATGACAC-1-1	CD8 T cells	-1386.21	1421.22
P1_Tumor_CACTCCACAAGAGGCT	Tumor_KC_Basal	6688.58	6912.32		coRNA-RNA-plate3-061.CGTCTATGAA	Collecting duct principal cells	7207.47	7895.65		TGGTACACACCAATTG-1-2	CD8 T cells	-1302.99	1420.91
P2_Tumor_CTCGGGAGTAGTAGTA	Pilosebaceous	6730.66	7253.34		coRNA-RNA-plate2-050.CCTATCATAA	Collecting duct principal cells	7223.78	8052.35		CACTGAATCGGACGTC-1-0	CD8 T cells	-1283.65	1616.85
P10_Tumor_GCATGCGCACAGGCCT	Tumor_KC_Basal	6787.32	7121.67		coRNA-RNA-plate8-020.TTGATATGAA	Collecting duct principal cells	7250.04	7991.29		ACCCTTGAGCTAGCCC-1-2	Tregs	-1250.89	1539.99
P4_Tumor_GAATGAACAGGTCGTC	Keratinocyte	6624.35	6857.2		coRNA-RNA-plate1-026.GCGGTTATTG	Collecting duct principal cells	7175.2	7863.29		CTTCAATCAGCCCAGT-1-2	CD8 T cells	-1344.64	1377.59
P5_Tumor_AGCTCCTGTTCAGGCC	Tcell	6643.03	7488.41		coRNA-RNA-plate5-021.TTGCAGCATT	Proximal tubule S3 cells (type 2)	7199.02	3904.87		GAGGGATGTATGACAA-1-2	NK cells	-2781.81	2593.2
P2_Tumor_CACAAACGTCTTCGTC	Mac	6376.7	7204.87		coRNA-RNA-plate8-096.GAGGCTTATT	Proximal tubule S3 cells (type 1)	7076.8	3776.09		TGAGTCAAGATTAGCA-1-1	NK cells	-2934.49	2435.48
P7_Tumor_CGCCAAGAGTGTTAGA	CLEC9A	6715.51	7326.8		coRNA-RNA-plate3-018.CCTATCATAA	Active proliferating cells (Ki-67+)	7232.22	3830.69		AAAGGTAGTTGCCAAT-1-1	CD4 T cells	-2740.06	2499.95
P9_Tumor_GTGTTAGGTTCGTTGA	ASDC	6996.48	7427.66		coRNA-RNA-plate5-059.GGCTTCTGGA	Medullary collecting duct聽cells	7360.75	3876.88		ACGATGTCATCATCCC-1-1	NK cells	-2577.82	2557.91
P2_Tumor_ACACCGGAGTGTACCT	CD1C	6600.4	7122.45		coRNA-RNA-plate7-055.GATCCAGCGT	Proximal tubule S1/S2 cells	7179.28	3737.13		TGCATGACATACCAGT-1-1	CD4 T cells	-2806.52	2382.02
P4_Tumor_TCTGAGAGTACGAAAT	Pilosebaceous	6643.54	7562.98		coRNA-RNA-plate8-096.TTCTCTGAGA	Proximal tubule S3 cells (type 1)	5267.41	5665.03		TGTTCTAGTCTCACAA-1-2	CD8 T cells	-2433.34	2399.06
P7_Tumor_GACGGCTAGCCGTCGT	Tumor_KC_Basal	6765.31	7782.99		coRNA-RNA-plate8-096.GCTCGAATCA	Proximal tubule S3 cells (type 2)	5323.12	5766.09		CAGCCAGCAGTAACAA-1-2	CD8 T cells	-2362.71	2527.1
P4_Tumor_TTGGAACAGCCAGTTT	Keratinocyte	6742.97	8071.62		coRNA-RNA-plate8-096.GACCAATGCG	Proximal tubule S1/S2 cells	5313.13	5898.66		TGTTGAGAGAGGATCC-1-1	CD4 T cells	-2375.89	2694
P1_Tumor_GATCTAGAGTGAAGAG	Tumor_KC_Basal	6573.55	7738.11		coRNA-RNA-plate8-096.AATACCAGTT	Proximal tubule S1/S2 cells	5238.23	5738.03		TCCCAGTCAGACAAGC-1-2	CD8 T cells	-2469.38	2491.24
P10_Tumor_AAGTCTGAGGGATACC	Keratinocyte	6498.18	7715.62		coRNA-RNA-plate1-001.CATGACTCAA	Loop of Henle cells	5197.64	5753		GTTCGCTGTCGGTGAA-1-2	CD8 T cells	-2523.29	2510.96
P6_Tumor_CACACTCTCACCACCT	CD1C	6935.31	8242.19		coRNA-RNA-plate3-073.AGGTCTATGG	Endothelial cells	3198.97	6265.5		TTAGTCTTCCCAAGTA-1-2	Mature B cells	-2125.9	462.449
P9_Tumor_TCTGGAAAGATGGGTC	CD1C	6661.84	8206.51		coRNA-RNA-plate6-057.ACGATAGACT	Proximal tubule S1/S2 cells	3074.04	6252.32		TAGGTTGTCTCTTAAC-1-2	Mature B cells	-2287.95	444.871
P5_Tumor_CATTATCTCGCTGATA	CD1C	6512.96	8094.83		coRNA-RNA-plate3-074.CTGGTTGGTT	Endothelial cells	3023.11	6197.35		GAAGCCCGTGTTTCTT-1-2	Mature B cells	-2369.56	376.712
P4_Tumor_CATATGGAGGAGTTTA	LC	6723.37	8159.24		coRNA-RNA-plate3-089.GCCATCAACT	Collecting duct principal cells	3103.68	6225.37		CCTCCTCAGCCTTTGA-1-2	Mature B cells	-2243.99	411.426
P6_Tumor_CTCGGGAGTACAGTGG	CD1C	6462.77	8207.88		coRNA-RNA-plate7-068.TCTAGTCAAG	Endothelial cells	3007.15	6247.64		TTGCTGCGTCTACAGT-1-2	Mature B cells	-2399.31	443.295
P2_Tumor_TAGACCAGTTATCACG	CD1C	6734.66	8502.77		coRNA-RNA-plate6-060.ACGCGTATCG	Proximal tubule S3 cells (type 1)	6191.44	8484.47		CATCGTCAGTCCCAAT-1-1	Tregs	-2115.16	3224.17
P1_Tumor_CGTTAGAGTTTGTTGG	Tumor_KC_Basal	6699.35	8308.43		coRNA-RNA-plate6-054.CCTGCATCAA	Proximal tubule S3 cells (type 1)	6175.5	8408.76		GTCTTTAGTGTATTCG-1-1	CD4 T cells	-2133.49	3129.83
P2_Tumor_CCGTACTGTACAGTGG	Keratinocyte	6475.63	8582.6		coRNA-RNA-plate1-002.GAATGAGGAG	Proximal tubule S3 cells (type 1)	6072.51	8521.67		GAAGAATCATCTTCGC-1-2	Tregs	-2264.3	3271.28
P4_Tumor_GCGCAACAGCCACGCT	Keratinocyte	6600.71	8559.93		coRNA-RNA-plate2-068.AGCAAGAACC	Proximal tubule S3 cells (type 1)	6130.56	8511.34		TGATCAGGTCTTCGAA-1-1	Tregs	-2190.77	3258.16
P2_Tumor_CTGCCTACATTAGGCT	Keratinocyte	6832.4	8538.25		coRNA-RNA-plate1-080.GGCTTCTGGA	Proximal tubule S3 cells (type 1)	6238.44	8501.68		TGCATGACAGCGCTTG-1-0	CD4 T cells	-2054.75	3246.41
P2_Tumor_TACTTACGTATGCTTG	Pilosebaceous	6276.36	8940.71		coRNA-RNA-plate3-055.GGCATCTACC	Loop of Henle cells	4610.62	7059.48		TCGATTTGTATCACGT-1-0	Mature B cells	-1010.36	2624.8
P4_Tumor_GCATGCGAGCTAACTC	Keratinocyte	6627.62	8924.62		coRNA-RNA-plate3-055.CGAATCTCCT	Proximal tubule S1/S2 cells	4772.25	7051.67		ATGAGTCTCGAGAGAC-1-2	Mature B cells	-806.897	2614.31
P10_Tumor_CTCACACCACATTCGA	Pilosebaceous	6834.71	8726.08		coRNA-RNA-plate3-055.CTCGGAGCAA	Distal convoluted tubule cells	4867.24	6960.91		TGCCGAGGTCTAGGCC-1-0	Ifit3-high B cells	-687.355	2500.6
P2_Tumor_GAAACTCGTGGGTCAA	Tumor_KC_Basal	6736.23	9199.8		coRNA-RNA-plate3-055.ATATGCCATC	Medullary collecting duct聽cells	4822.04	7178.56		ATGGGTTGTCAAAGTA-1-1	Mature B cells	-744.253	2774.81
P4_Tumor_CCTTCCCGTGGGTCAA	Pilosebaceous	6604.67	9038.11		coRNA-RNA-plate7-026.ACTCTACTGG	Loop of Henle cells	4761.49	7104.83		AGATCGTTCAGGGATG-1-0	Mature B cells	-820.8	2682.28
P1_Tumor_AAGGCAGAGACTCGGA	Tumor_KC_Diff	6848.83	9383.91		coRNA-RNA-plate8-076.ACCAGTATAA	Proximal tubule S1/S2 cells	4466.95	5878.98		TTGAACGCATGGAGAC-1-2	CD4 T cells	-1452.98	2508.95
P1_Tumor_AAGGCAGAGGCTCAGA	Tumor_KC_Diff	6597.01	9268.45		coRNA-RNA-plate3-029.TTCTCTGAGA	Endothelial cells	4350.06	5828.83		GTATTTCTCCCTCTTT-1-1	CD8 T cells	-1600.7	2447.41
P1_Tumor_AAGGTTCAGTCTTGCA	Tumor_KC_Basal	6803.15	9464.75		coRNA-RNA-plate7-039.TTGATATGAA	Proximal tubule S3 cells (type 2)	4443.52	5918.47		GCGAGAACAGAAGTTA-1-2	CD8 T cells	-1483.19	2561.05
P10_Tumor_TTTGTCATCACTATTC	LC	6577.26	9176.04		coRNA-RNA-plate2-057.CCAGGCTCTT	Renal pericytes	4340.11	5782.84		GAGGCCTGTGGCTACC-1-2	CD4 T cells	-1613.6	2387.66
P1_Tumor_AAACCTGAGTCAAGCG	Tumor_KC_Diff	6504.9	9614.41		coRNA-RNA-plate2-066.TTCTCTGAGA	Proximal tubule S3 cells (type 1)	4307.47	5985.74		CGCCATTCAGCTCCTT-1-1	CD4 T cells	-1654.59	2644.86
P1_Tumor_AAGGCAGAGACTCGGA	Tumor_KC_Diff	6680.62	10121.6		coRNA-RNA-plate4-064.CCAGGCTCTT	Proximal tubule S3 cells (type 2)	4527.82	6520.38		AGGACTTGTAACCCTA-1-0	Mature B cells	-1615.26	4012.7
P1_Tumor_AAGGCAGAGGCTCAGA	Tumor_KC_Diff	6777.03	9825.74		coRNA-RNA-plate2-054.GGCTTCTGGA	Proximal tubule S3 cells (type 1)	4572.07	6377.22		AGTCTCCTCCCTTGGT-1-3	Mature B cells	-1555.26	3880.52
P1_Tumor_AAGGTTCAGTCTTGCA	Tumor_KC_Basal	6734.32	9922.4		coRNA-RNA-plate4-017.CTTCATTAGA	Proximal tubule S3 cells (type 1)	4551.78	6423.67		CACGGGTCATGCTGCG-1-3	Mature B cells	-1584.11	3933.42
P10_Tumor_TTTGTCATCACTATTC	LC	6545.19	10090.2		coRNA-RNA-plate3-004.TAGCCAGCAA	Proximal tubule S3 cells (type 1)	4464.82	6500.17		AGCCAGCTCCGCAACG-1-0	Mature B cells	-1712.43	3995.12
[truncated: 5,631 more rows]
