# Supplementary material for: Reconstructing single-cell resolution from spatial transcriptomics with CellRefiner
Source: Nat Commun. 2026 Feb 27;17:3304. doi: 10.1038/s41467-026-70090-2 (PMC13066420; doi:10.1038/s41467-026-70090-2)
Supplement: Supplementary file 4 — Source Data [file 41467_2026_70090_MOESM4_ESM.zip › 656521_2_data_set_12202857_t9jsk2.xlsx]

## Sheet: supp fig 3
Method	Dataset	Leiden_Group	KL_Divergence	Wasserstein_istance	Ripleys' L Difference			Method	Dataset	Mean Euclidean Distance	Standard Error	Cell Number
CeLEry trained on pseudo-Visium spots	Xenium	0	16.4097	2418.19	6847.54			CellRefiner	Xenium	0.275676	0.00253984	6634
CeLEry trained on pseudo-Visium spots	Xenium	1	14.4077	1764.99	59153.6			CeLEry trained on pseudo-Visium spots	Xenium	0.31067	0.00150831	6635
CeLEry trained on pseudo-Visium spots	Xenium	10	18.7345	1617.16	32548.3			CeLEry trained on sub-dataset	Xenium	0.158091	0.00155891	6635
CeLEry trained on pseudo-Visium spots	Xenium	2	17.6689	2500.86	6352.73
CeLEry trained on pseudo-Visium spots	Xenium	3	17.6704	2503.27	8223.84
CeLEry trained on pseudo-Visium spots	Xenium	4	15.7031	1838.29	33562.7
CeLEry trained on pseudo-Visium spots	Xenium	5	15.5315	1823.36	71731.9
CeLEry trained on pseudo-Visium spots	Xenium	6	16.3595	1894.26	93227.5
CeLEry trained on pseudo-Visium spots	Xenium	7	17.3594	2538.1	5022.23
CeLEry trained on pseudo-Visium spots	Xenium	8	17.2437	1971.02	5343.15
CeLEry trained on pseudo-Visium spots	Xenium	9	17.6171	2025.89	17475.3
CeLEry trained on sub-dataset	Xenium	0	6.93146	471.101	20622.9
CeLEry trained on sub-dataset	Xenium	1	10.6012	327.671	2417.86
CeLEry trained on sub-dataset	Xenium	10	16.0766	526.21	26472.8
CeLEry trained on sub-dataset	Xenium	2	9.16196	604.823	248924
CeLEry trained on sub-dataset	Xenium	3	8.63962	330.864	5863.8
CeLEry trained on sub-dataset	Xenium	4	14.285	396.47	2487.86
CeLEry trained on sub-dataset	Xenium	5	14.1682	401.844	1131.49
CeLEry trained on sub-dataset	Xenium	6	14.7068	428.53	5532.98
CeLEry trained on sub-dataset	Xenium	7	12.3168	496.895	3233.02
CeLEry trained on sub-dataset	Xenium	8	15.3427	537.249	7966.39
CeLEry trained on sub-dataset	Xenium	9	16.368	618.978	1453.62
CellRefiner	Xenium	0	1.76689	547.872	36215
CellRefiner	Xenium	1	10.0397	831.039	60730.6
CellRefiner	Xenium	10	16.2341	812.913	5302.06
CellRefiner	Xenium	2	2.56449	1060.21	207700
CellRefiner	Xenium	3	4.70652	981.137	113823
CellRefiner	Xenium	4	13.1057	826.947	24313.7
CellRefiner	Xenium	5	12.8204	865.192	34718.2
CellRefiner	Xenium	6	13.6815	1332.4	31747.7
CellRefiner	Xenium	7	16.4241	2050.88	276.033
CellRefiner	Xenium	8	14.6923	750.51	5191.24
CellRefiner	Xenium	9	15.7793	717.905	9003.98

## Sheet: Xeinum_Ground_Truth
Cell Index	Cell_type	x	y
166083	2	7281	5101
85571	0	2670	614
85577	0	2607	633
85579	0	2632	636
85581	0	2647	637
85582	0	2662	638
166096	2	7314	5104
85586	0	2680	646
140	3	839	229
85597	4	2617	664
148	3	828	261
166124	8	7331	5207
85609	7	2733	634
85627	0	2512	501
198	3	568	870
85650	4	2587	497
85651	7	2597	508
224	3	677	861
85652	5	2498	415
231	3	684	849
166184	5	7058	5102
85662	0	2529	421
85663	7	2541	433
85664	0	2542	415
166201	5	6881	5308
166203	4	6912	5304
85672	0	2566	415
85676	4	2576	447
166319	1	6842	5363
166326	6	6803	5347
166351	6	6844	5448
85768	0	2647	333
417	3	838	606
166408	2	6992	5244
166416	4	7005	5153
474	4	819	851
166456	6	6785	5161
166461	1	6755	5184
166496	1	6772	5369
166537	4	7451	749
166538	4	7488	767
734	3	11	1540
166542	4	7451	779
86065	0	2630	797
773	3	17	1229
775	3	29	1241
166597	4	7475	164
817	0	365	1708
821	5	388	1708
166607	4	7458	285
166611	6	7443	304
86210	0	3197	1533
884	6	833	1273
166642	1	7481	1640
86220	0	3190	1545
86225	0	3226	1554
166647	2	7462	1350
934	3	820	1225
166650	2	7467	1362
86237	0	3234	1572
86239	0	3149	1572
86242	1	3180	1581
941	3	834	1241
166681	2	7438	1288
993	3	183	1686
86275	0	3255	1588
86284	0	3270	1601
1006	3	179	1697
166708	2	7471	1198
1014	3	238	1694
1016	8	250	1696
86298	0	3287	1390
1095	3	837	1045
1102	3	839	1069
166729	4	7457	1268
1106	3	836	1079
86334	0	3255	1318
86337	0	3279	1333
86340	0	3271	1340
86343	0	3256	1346
1154	3	853	924
1155	3	821	1144
86368	0	3246	1196
1169	3	833	1175
166836	5	7458	891
166838	8	7442	2340
1180	0	823	2252
1190	0	851	2292
166858	5	7474	2478
86403	0	3180	1224
166865	2	7462	2271
166869	2	7487	2279
86419	0	3245	1061
86432	0	3267	1090
86436	0	3271	1108
166888	2	7462	2329
1248	0	846	2035
1252	7	848	2058
86449	0	3259	1152
166907	2	7448	2220
166911	2	7464	2233
1279	0	823	2156
1284	0	847	2181
1287	0	859	2192
1291	0	852	2216
1295	0	824	2231
166938	2	7487	2163
1296	0	854	2238
1298	0	816	2239
86553	0	3026	1559
166948	2	7441	2189
1320	8	302	2561
86575	0	3014	1588
166970	2	7449	2107
166973	2	7445	2119
1360	0	587	2559
166999	2	7440	2051
86619	0	3263	1266
1365	0	599	2538
1404	0	722	2539
167045	5	7479	1934
86661	0	2988	1528
1420	7	467	2540
167091	2	7452	3337
167093	2	7471	3335
86674	0	2996	1550
1454	3	10	2110
167117	2	7484	3294
86692	0	2952	1406
167122	2	7454	3303
1491	3	8	2308
86723	0	2972	1445
1503	2	5	2384
167156	2	7465	3266
86742	0	2977	1470
1514	3	10	2453
167183	2	7450	3210
86779	0	3164	1335
1558	3	173	2541
86791	0	3190	1351
86794	0	3170	1356
1586	0	832	1841
86797	0	3213	1359
1596	0	824	1827
86809	0	3236	1374
1606	0	837	1878
86815	0	3209	1392
167233	2	7488	3098
167239	2	7472	3111
167244	2	7448	3022
1635	0	843	1816
1640	0	819	1729
167250	8	7495	3027
86842	0	3232	1404
86843	0	3157	1434
1673	0	846	1732
86845	0	3177	1434
86861	0	3244	984
1685	4	629	3378
1687	0	644	3385
1688	4	650	3399
1700	0	709	3386
86881	0	3270	1046
86884	0	3253	1053
86903	0	3007	1321
1742	0	854	3261
1743	0	836	3267
86942	7	3015	1381
167399	2	7482	3727
167419	1	7485	3837
1770	7	321	3400
167424	6	7472	3873
167427	6	7434	3885
167431	1	7486	3906
1781	1	389	3388
167434	6	7435	3926
1785	7	408	3370
167439	1	7458	3933
1794	1	444	3391
1807	0	544	3385
1827	0	824	2860
1831	0	829	2879
87025	0	3040	1269
87033	0	3003	1276
1856	1	846	2976
87039	0	3006	1290
1858	1	840	3000
167480	2	7436	3623
1861	7	845	3019
1864	0	846	3042
167494	2	7473	3587
167498	2	7436	3591
87069	0	3074	1149
167514	2	7446	3669
167515	2	7447	3757
1968	1	26	3176
1978	9	15	3290
2022	0	829	2563
2030	0	833	2769
87117	0	3006	1168
87123	0	3045	1180
167568	2	7483	3422
167570	2	7468	3427
2046	0	840	2593
2054	0	851	2592
87147	0	3060	1209
2108	3	210	2562
87152	0	3041	1214
2113	0	477	2555
2115	1	847	3795
87171	0	3083	1064
87192	0	3083	1093
2133	0	840	3900
167629	1	7445	4313
2136	0	845	3916
2138	0	834	3918
2143	5	825	3949
2158	0	847	4106
87249	0	3201	1022
2162	4	822	4130
167662	1	7470	5406
2170	0	843	4191
87267	0	3041	1029
87273	3	3033	1040
2173	0	829	4217
167690	2	7466	5287
167719	2	7471	5345
167722	2	7485	5350
87334	7	2975	1683
2208	0	705	4218
87347	4	3058	1637
2211	0	717	4245
87358	5	3139	1661
87364	4	3091	1679
167743	2	7486	5197
2218	0	749	4236
87412	0	2890	1556
87418	0	2910	1566
87420	0	2863	1567
87427	0	2880	1582
2240	0	839	3444
87428	0	2893	1583
2245	0	843	3465
2252	0	850	3500
2264	0	842	3564
87457	6	2846	1641
2302	6	339	4237
87492	0	3224	1470
87510	7	3245	1491
2370	7	7	3930
87532	0	3064	1327
2400	0	30	3922
2447	4	140	4241
2461	6	166	4238
2466	5	190	4237
87565	0	3067	1387
2523	6	60	4236
2585	0	24	3449
87578	0	3090	1411
2617	0	828	4700
87595	0	3127	1449
2621	7	832	4725
2627	0	836	4765
2787	9	488	5076
87677	0	3075	1524
87678	0	3086	1518
2820	4	665	5078
2847	4	427	5077
87697	0	3094	1495
87704	0	3143	1496
2917	5	828	4276
87714	4	2925	1325
87725	6	2907	1351
87742	1	2867	1395
87748	7	2871	1418
87750	0	2862	1421
2947	0	821	4421
87764	0	2864	1448
87772	0	2883	1466
2960	0	848	4530
87800	0	2693	1625
87822	0	2743	1606
87841	6	2800	1629
3316	9	842	5189
87882	0	3138	1250
3339	3	818	5272
87894	0	3066	1281
87899	0	3133	1289
87900	0	3110	1294
87932	0	2877	1249
87945	4	2886	1268
87946	0	2871	1270
3671	0	1663	834
87979	0	3171	1046
87988	0	3210	1062
3768	3	1222	844
3775	3	1256	846
88023	0	3144	1115
88036	7	2775	1344
88050	0	2791	1361
3846	3	1115	867
88070	7	2818	1358
88096	0	3111	970
88101	0	3071	974
3887	3	937	866
3899	3	980	870
3977	3	854	301
3997	0	1653	1374
88172	0	2939	1202
4000	0	1666	1385
4023	5	1668	1528
4030	0	1670	1566
88225	0	3117	936
4034	0	1657	1600
88233	0	3057	943
88246	0	2861	1001
88247	0	2917	1002
88260	0	2833	1019
4065	0	1256	1708
88284	0	2922	1052
88294	0	2877	1063
88298	0	2831	1066
88299	0	2875	1074
88303	0	2867	1067
88309	0	2869	1085
88321	0	2910	1078
4112	0	1463	1682
88355	4	3165	918
88356	0	3139	920
4122	0	1517	1694
4124	0	1533	1700
88376	0	3134	956
88384	0	2825	892
88379	0	3164	958
4125	0	1535	1689
4159	7	1667	911
88395	6	2868	887
4169	0	1646	1003
4170	4	1664	997
88396	6	2873	897
4185	0	1661	1108
88433	0	2859	966
88444	0	2923	974
88446	7	2872	988
4206	0	1651	1229
4209	0	1066	1691
4226	0	1089	1686
88506	0	3152	1282
88521	0	3147	1308
4261	0	937	1684
4262	0	1163	1722
88529	0	3150	1320
88533	0	3185	1321
88534	7	2710	1529
4278	0	1170	1709
4281	0	895	1700
4285	0	1210	1704
4297	3	1107	874
4303	1	1654	2017
4313	6	1641	2095
4322	0	1663	2150
4331	0	1668	2187
88622	0	2777	1479
4345	1	1659	2282
4346	1	1657	2306
88639	1	2559	1635
4353	1	1667	2463
88660	0	2585	1559
4398	7	1427	2557
88674	0	2600	1484
4414	6	1276	2558
4426	0	1438	2533
88696	7	2625	1498
88721	0	2699	1245
88728	0	2705	1230
4468	7	1090	2537
88730	0	2715	1213
4471	0	1020	2538
4481	0	1108	2539
88742	7	2751	1204
4497	0	1089	2555
4502	0	1074	2558
88768	0	2780	1274
4527	0	938	2558
88798	0	2817	1202
4548	6	1253	2550
88804	0	2822	1223
4575	0	1669	1922
88811	0	2834	1244
4584	0	1640	1970
88820	0	2695	1328
88834	1	2720	1381
4601	0	1656	1867
88853	0	2748	1297
88865	0	2766	1398
4661	1	1649	3179
4666	1	1660	3221
88921	0	2684	1076
88956	0	2875	1133
4715	0	1450	3370
4723	7	1640	3383
88989	0	2588	993
88994	0	2603	1001
89000	0	2606	1012
89003	0	2587	1018
4753	0	1033	3367
4758	0	1008	3374
4759	0	1021	3396
89029	0	2583	1053
89034	0	2684	1061
4779	0	1024	3375
89044	0	2643	1140
4784	0	1021	3384
4783	0	942	3388
89055	0	2607	1157
4798	0	1119	3396
89071	0	2582	1198
89073	0	2591	1208
89081	0	2623	1229
89082	6	2670	1196
89109	4	2683	1205
4914	0	1195	4225
4921	5	1320	4229
4936	7	1635	3518
4940	1	1646	3680
4945	1	1665	3649
89181	0	2820	1449
4963	0	1645	3454
4967	7	1652	3471
4968	5	1677	3457
89203	0	2841	1473
4971	1	1665	3586
89220	0	2802	1675
89222	0	2588	885
89229	0	2630	899
5005	1	933	4213
89251	0	2705	931
5049	7	853	3717
5055	0	1369	5075
89306	0	2807	943
5071	7	1486	5055
89329	0	2617	1643
89331	0	2633	1677
5093	0	1644	4514
89356	0	2527	1558
5109	1	1650	4379
89360	0	2553	1556
89380	0	2518	1588
5140	1	1671	4748
89417	5	2719	1457
89432	7	2759	1447
89451	4	2800	1440
5171	0	1214	5079
5184	4	1341	5070
89472	0	2632	1408
89478	0	2644	1434
5212	4	889	5451
89495	0	2544	1342
5243	0	2482	437
89501	7	2522	1364
5255	0	2492	512
5266	6	2489	553
5284	7	2489	636
89525	7	2517	1421
89543	1	2522	1449
89551	7	2562	1488
89555	0	2505	1491
5330	0	2470	440
89568	0	2547	1515
89599	0	2598	1290
5368	0	2042	867
89610	4	2657	1310
5372	0	2073	865
89619	0	2634	1320
5388	0	1679	650
5393	7	1692	846
5394	7	1702	850
89641	4	2617	1358
5400	9	1767	872
5407	0	1813	839
5487	0	2181	850
89700	1	2529	1196
5526	0	2375	853
89712	0	2531	1230
5733	7	2478	1435
5738	6	2493	1455
89726	0	2560	1261
89738	0	2570	1220
89739	0	2575	1229
89754	0	2757	1113
5763	0	2472	1605
89760	0	2721	1117
5765	0	2473	1619
5768	0	2463	1627
5793	0	2177	1695
5794	0	2178	1714
5795	0	2186	1701
89788	0	2728	1161
5800	0	2200	1701
89793	0	2763	1172
89794	0	2779	1172
5814	0	2294	1704
5815	0	2290	1693
5817	3	2302	1688
5824	0	2329	1707
5834	0	2374	1717
5835	0	2379	1694
89825	0	2499	1274
89833	0	2508	1295
89836	0	2517	1298
5876	1	1748	1698
5892	6	1973	1707
89862	5	2716	1010
5922	7	2470	1241
5933	0	2489	1309
89906	0	2800	1038
89907	0	2802	1020
5960	0	2486	962
89920	0	2866	1487
89926	0	2864	1498
5971	0	2493	1146
89945	7	2921	1523
89950	7	2935	1529
5989	0	2456	1020
5990	7	2496	1015
89963	4	2865	1549
6003	0	2482	2143
89969	0	2503	1005
89971	0	2520	1012
6015	0	2484	2185
89977	7	2530	1035
6021	7	2481	2277
6026	1	2469	2334
89985	0	2526	1070
89986	7	2567	1071
90002	0	2538	1094
90003	7	2506	1096
6077	0	2469	2051
90017	0	2539	1127
6080	0	2492	2058
6099	7	2480	1738
90031	0	2571	1105
90042	0	2592	915
6172	1	2072	2539
6191	8	1827	2559
90074	0	2607	971
90075	0	2586	974
6197	10	1845	2541
6224	4	2099	2541
90109	0	2562	978
90134	0	2559	887
90152	1	3180	2463
6358	9	2488	3355
90189	1	3190	2278
6370	10	2113	3386
6456	8	2066	3376
6459	1	2082	3400
6462	8	2080	3378
6466	10	2090	3377
90223	1	3113	2429
90245	0	3261	1751
90250	0	3196	1767
6587	1	2487	3874
6604	4	1823	4224
90269	0	3159	1735
90326	6	3045	2485
6656	1	2472	4635
90340	1	3078	2304
90343	0	3245	1904
90351	0	3224	1930
90352	0	3275	1930
6673	1	2495	4739
90356	0	3285	1939
90367	3	3219	1953
6700	1	2067	5070
6701	1	2078	5077
6708	1	2422	5074
6716	7	1671	4677
90405	0	3103	1841
90408	0	3109	1890
6743	0	2487	5268
90435	0	3069	1923
6827	7	2892	861
90504	0	3037	1885
6844	5	2991	866
90509	0	3044	1821
6865	7	3200	853
6871	0	3233	853
90590	0	3130	1756
6895	0	2501	766
90638	0	3014	1804
6910	0	2590	867
90684	0	3166	1815
90693	0	3180	1797
90696	0	3182	1823
90706	0	3194	1883
90707	0	3197	1865
7068	0	2761	1702
90709	0	3200	1847
90708	0	3197	1825
7073	7	2802	1711
90716	0	3203	1918
90718	0	3171	1927
90720	0	3158	1935
90726	0	3160	1953
7091	0	2929	1697
90738	0	3206	1796
7093	0	2941	1702
90747	0	3243	1785
7112	4	3042	1693
90765	0	3236	1814
90768	0	3262	1820
7130	0	3302	1178
7151	0	3316	1278
90800	0	3267	1876
90811	0	3217	1898
90820	1	2773	2499
7183	0	3314	1429
7202	6	3313	1492
90834	4	2816	2447
90845	4	2837	2426
90847	1	2838	2504
90878	1	2853	2518
7233	6	2531	1699
90900	1	2795	2400
90909	1	2811	2388
7251	0	2608	1681
90925	1	2837	2395
90929	6	2844	2345
7267	0	2741	1688
7277	4	3292	902
7288	5	3295	881
90986	4	2878	2273
90998	1	2912	2186
91028	1	3125	2209
91085	9	2774	2344
7359	1	2868	2530
7362	5	3169	2528
7364	1	2815	2532
7371	1	3126	2538
91181	1	2900	2420
91187	6	2862	1933
91194	5	2854	1949
7388	1	2724	2553
7389	1	2816	2551
7421	0	3293	1773
7427	0	3294	1831
91260	0	2871	1828
91264	0	2883	1833
7433	0	3291	1924
91275	6	2905	1802
7470	0	3308	1948
7479	0	3310	1852
7482	0	3321	1780
7493	0	3318	1913
7494	0	3320	1901
7611	5	2918	3404
91436	1	2607	2436
91483	1	2670	2440
91529	1	2725	2525
7672	1	3308	3139
7682	1	3308	3358
91552	9	2524	2490
7691	1	3298	4057
91562	4	2560	2450
91563	9	2555	2416
91585	5	2609	2512
7722	1	3299	3658
91604	6	2648	2377
91652	0	3032	1988
7772	1	3232	5086
7773	1	2883	5058
91666	0	3072	2018
7778	4	3296	5033
91693	6	3022	2083
91710	0	3097	2008
91727	1	3081	2070
7827	4	3311	5068
91740	5	2556	2129
91747	7	2577	2178
91821	4	2598	2031
91834	1	2712	2042
7960	5	4115	464
8032	7	3679	1707
8038	1	3735	1704
91888	5	3210	2089
91889	1	3214	2104
8048	5	3827	1711
8058	1	4039	1713
91899	1	3170	2175
8078	1	4135	1233
91914	6	3187	2212
8104	0	3481	1698
8116	7	3695	1695
8130	0	3648	1685
8133	0	3488	1686
8136	7	3595	1683
8142	0	3376	1684
91950	0	3157	2025
8180	3	3628	2544
91971	4	3236	2089
8183	1	4048	2549
92012	6	2612	1988
92055	7	2874	1867
92080	7	2791	1900
8250	1	4135	2174
92145	1	2698	1885
92168	6	2606	1916
92212	4	2977	2297
92229	7	2554	1751
8339	5	4109	3076
8369	1	3524	3370
8373	9	3387	3389
8382	4	3891	3378
8384	1	3500	3393
92305	0	2532	2204
8396	1	4118	4100
92311	0	2520	2217
8400	1	4112	4013
8413	3	4127	4062
92329	1	2523	2311
8424	1	4133	3993
92337	1	2613	2226
8449	9	3582	4218
92357	1	2705	2270
92385	5	2765	2240
8476	9	4042	4214
92410	7	2543	2149
8541	3	4112	3852
92421	7	2517	2025
92434	7	2544	2110
92439	1	2564	2096
8615	3	4134	4849
92477	9	2543	1982
92481	1	2544	2013
92482	5	2596	1963
8643	6	3461	5084
8659	1	3820	5065
92507	1	2871	1719
92513	7	2923	1730
92518	7	2908	1755
92551	6	2517	1885
92575	4	2678	1770
8721	1	4118	4652
8726	4	3777	5455
8731	1	4110	5229
92631	1	2705	1810
92636	0	3263	1978
8807	3	4945	450
8808	3	4944	438
8862	3	4937	379
92649	0	3276	2034
8949	4	4387	864
8952	1	4939	861
92668	6	2835	2035
8953	4	4949	790
92676	1	2935	2049
92679	6	2831	2052
92688	4	2924	2067
8978	3	4941	402
8982	4	4951	1269
92700	1	2929	2118
8995	9	4889	1695
9000	1	4954	1388
9016	1	4964	1243
9017	4	4963	1298
9018	1	4939	1085
92751	7	2515	1802
92756	0	2515	1828
92768	7	2547	1787
92777	0	2554	1776
9066	1	4936	2317
92821	1	3198	3096
92830	1	3219	3147
92909	1	2894	3274
9133	4	4946	2626
92959	1	3104	3255
9158	1	4963	2921
93014	1	2893	3240
93023	5	3027	3209
9213	5	4884	3392
9215	1	4917	3394
9225	3	4336	3397
93224	8	2901	3141
9247	4	4691	4216
9251	1	4860	4213
9254	6	4363	4221
9265	4	4766	4224
93293	1	2964	3004
93312	3	2870	3006
93318	10	2873	3025
93349	10	2887	3071
9319	1	4954	3618
9346	1	4956	4064
9348	1	4125	4173
9356	6	4966	4475
9357	6	4949	4463
93419	1	3186	3073
93421	1	3168	3081
93434	1	3167	3136
9381	1	4762	5059
9384	1	4954	4626
93471	1	3148	2682
9394	4	4368	5070
93487	1	3212	2757
9412	5	4236	5073
9415	1	4265	5085
9418	1	4543	5084
93520	1	3279	2769
93527	8	2915	2917
93533	8	2901	2937
9495	5	5781	693
93559	1	2913	2975
93560	3	2875	2977
93568	8	2881	2985
93585	1	2967	2931
93604	8	2856	3089
93615	1	2849	3102
93624	1	2860	3133
9757	3	5355	859
93627	1	2873	3142
9763	3	5377	854
93653	4	2845	3260
93682	1	2871	3133
9781	3	5426	843
9792	3	5463	858
93844	1	3059	3348
93865	5	3133	3334
9917	1	5781	1435
9919	1	5773	1539
93901	1	3271	3363
93930	1	2823	2701
9940	5	5781	1017
94027	1	2840	2604
94037	1	3117	2606
94051	5	2665	3087
9997	1	5785	2163
10003	6	5343	2551
94098	1	2702	3193
10015	1	5538	2560
94154	1	2742	3307
94157	1	2762	3310
10034	1	5388	2546
94182	5	2821	3295
10041	4	5104	2535
94303	3	2860	2842
10067	4	5789	3012
94332	8	2911	2871
10080	4	5781	3123
10092	2	5780	3164
94380	10	2759	2890
94385	3	2712	2898
94388	3	2745	2901
10102	2	5775	3222
10107	6	5782	3086
10111	2	5767	3289
94416	10	2780	2878
94417	10	2778	2888
10119	2	5780	3245
10121	2	5757	3283
94422	3	2716	2967
10135	2	5771	3395
10142	2	5784	3392
94451	10	2782	2914
94453	3	2806	2939
10157	8	5413	3386
10168	2	5469	3369
10172	10	5495	3393
10174	10	5509	3397
94514	3	2742	2864
10190	2	5553	3372
10192	2	5564	3367
10194	2	5580	3377
10196	2	5569	3378
94577	4	2613	2872
94638	5	2771	2707
94640	1	2765	2729
10220	2	5659	3394
10223	2	5652	3404
10224	2	5683	3401
94670	1	2607	2920
94691	1	2618	2954
94707	8	2691	2971
94717	8	2614	2998
10318	2	5316	3379
94721	8	2663	2952
10325	8	5114	3401
10358	2	5761	2786
10367	2	5789	2816
10370	2	5785	2824
94780	1	2820	2729
10373	2	5779	2840
10377	2	5782	2855
94797	1	2855	2724
94798	1	2861	2755
94805	8	2846	2802
94809	8	2859	2815
10415	2	5766	3989
94840	1	2665	2620
10421	4	5769	4066
10424	4	5765	4141
94858	1	2755	2641
94870	1	2797	2566
10485	4	5418	4226
94906	1	2918	2652
94995	4	2772	3343
10498	5	5563	4228
10499	5	5572	4235
95110	9	2497	3244
95165	1	2801	3142
10571	2	5763	3568
95178	6	2827	3119
95181	1	2823	3131
10597	2	5788	3544
10600	2	5781	3531
95205	3	2789	3067
95207	4	2818	3160
95213	3	2748	3076
95217	3	2756	3065
95219	5	2740	3156
10632	2	5766	3635
10635	2	5769	3458
10645	2	5783	3630
10650	2	5774	3410
10653	2	5788	3431
95283	4	2566	3158
10668	9	5765	4613
10681	1	5624	5073
10752	4	5232	5075
10779	8	5785	4258
10802	8	5763	4261
95460	1	2693	3242
95464	9	2674	2655
10888	3	6011	860
10889	1	6420	854
95588	1	2590	2958
10939	3	6018	843
95614	9	2512	3017
10946	3	5942	844
10950	3	5964	846
10952	3	5987	839
11000	5	6589	257
95666	1	2709	2683
95706	4	2771	2646
95712	4	2571	3300
95778	5	2689	3306
95835	4	2557	2825
11059	1	6574	1699
11092	1	6604	1058
11105	2	6604	1114
95941	4	2569	2646
95958	1	2601	2624
11165	6	6506	1717
95986	9	3170	4075
11207	1	5860	2556
95991	1	3239	4093
11237	4	6162	2552
96001	1	3249	4142
96012	4	3137	4184
11292	2	6598	2528
96049	5	3288	3831
11305	4	6598	2210
96066	5	3225	3852
11308	1	6582	2272
11314	6	6589	1964
11329	4	6600	1922
11374	9	6587	2450
96161	5	2961	3799
96184	5	3191	3664
96216	4	3284	3733
11408	2	6186	3384
11410	2	6183	3399
11419	10	6205	3394
96241	4	3170	3960
96244	5	3258	3973
96249	9	3154	3979
96264	4	2860	3811
96274	1	2895	3847
96275	5	2821	3852
11497	2	6485	3382
96287	5	2804	3913
96300	1	2791	3992
11518	2	6604	2613
96314	1	3134	3437
11546	5	6582	2763
11548	4	6571	2808
96325	1	3150	3463
11580	2	5792	2959
96350	6	3278	3549
96363	1	3107	3579
11603	4	5991	3383
96400	1	3062	3653
96415	5	2931	3447
11642	2	5822	3393
96457	4	3006	3427
96468	1	3265	3406
11679	2	6591	4026
96513	5	2824	3669
96518	5	2788	3687
11694	2	6213	4228
96531	1	2914	3613
11709	2	6166	4243
96564	1	2977	3889
11722	2	6227	4228
96568	9	3048	3901
11726	2	6250	4207
96580	4	2963	3970
96581	1	2985	4014
96591	1	3083	3963
11752	4	6589	3466
96604	1	2709	3796
11772	2	6597	3562
96617	1	2506	3824
96619	1	2595	3830
96624	5	2558	3843
11799	2	6608	3668
11807	2	6587	3697
11828	2	6605	3788
11842	4	5885	4234
11845	10	5932	4222
96672	9	2533	3959
96673	1	2577	3962
11864	1	5975	4241
11911	2	6601	3843
96802	5	2783	3535
11917	2	6604	3862
11920	2	6580	3874
11921	2	6597	3878
11958	2	6599	4814
96873	4	2888	4193
96885	1	3016	4068
96889	1	3018	4104
11990	1	6595	4898
96901	1	3099	4093
96904	1	3108	4141
96908	1	3118	4067
12012	2	6595	4798
12015	4	5834	5059
96961	5	2674	3506
12020	4	6599	4688
97111	5	2837	3519
12051	2	6584	4614
97189	6	2742	3462
97220	5	2654	3627
97222	9	2706	3630
97244	1	2649	3734
12088	4	6306	4224
12100	1	5839	5462
12112	1	6797	846
97283	1	2802	3537
97293	5	2895	3564
97346	9	2573	3537
97350	9	2577	3591
12154	2	7260	870
97383	5	2577	3734
97393	1	2549	3591
97416	6	2525	3660
97433	1	2499	4045
97434	1	2515	4067
97437	4	2522	4133
97446	1	2622	4123
97448	1	2659	4163
12264	1	7397	668
97470	5	2781	4038
97476	1	2801	4061
97479	4	2826	4037
97640	6	2958	5000
97646	5	2961	4908
97663	1	3003	5052
97675	6	3110	4918
97676	1	3110	4953
97680	4	3155	4945
12471	2	7421	1355
12511	4	7421	1490
12517	2	7005	2532
97703	4	3244	5045
12534	2	7077	2543
97725	4	3173	4655
12539	1	7117	2558
97727	1	3176	4702
12550	1	7201	2533
12558	2	7412	2000
12562	2	7435	2009
12568	2	7413	2031
97756	9	3232	4691
12572	2	7430	2047
97758	1	3276	4714
12585	2	7422	2100
97772	1	3192	4424
97781	5	3167	4457
12641	2	7411	1973
12645	2	7432	1985
97812	1	3278	4582
97824	4	2894	4613
12660	2	7420	2227
12694	8	7421	2352
12710	1	7417	2529
97928	5	2787	4758
97939	1	2905	4795
97944	1	2837	4802
97950	1	2868	4805
12747	2	6899	2535
12748	2	6902	2525
97970	5	2873	4862
12761	2	6937	2541
97976	9	2894	4863
12769	2	6966	2540
97996	6	3257	4765
12785	2	6771	2533
98000	6	3163	4851
12797	2	6817	2531
12808	2	7410	2981
12816	2	7419	3015
98039	4	3213	4345
98044	5	3042	4365
12837	2	7410	3093
98055	4	2758	4346
12859	2	7432	3239
12873	8	7407	3268
12887	8	7399	3305
98091	1	2620	4916
98094	1	2564	4914
12899	2	6639	2562
98096	1	2546	4934
98103	1	2543	4989
12916	5	7415	2799
98105	9	2554	5006
98106	5	2537	5024
12938	2	7405	2911
12942	2	7426	2932
98124	1	2702	5023
12946	2	7423	2952
98159	1	2648	4843
98175	4	2748	4758
12974	5	6699	3397
12984	10	6978	3386
98196	1	2714	4667
98204	1	2758	4650
13015	2	6806	3393
13019	2	6798	3370
98208	5	2732	4627
13040	6	7354	3401
98219	1	2595	4397
98225	1	2617	4493
98232	5	2640	4555
13066	2	7124	3394
98248	9	2676	4301
13085	10	7206	3391
13106	6	7353	3374
13112	10	7221	3404
98268	9	2625	4640
13137	9	7012	4212
13153	6	6919	4216
13156	2	6871	4245
13162	2	6893	4228
98325	1	2585	4771
13174	9	6836	4227
98331	1	2557	4783
13182	2	6809	4228
98340	5	2604	4833
98351	1	2534	4892
98359	1	2512	4532
98378	4	2560	4523
98381	5	2572	4365
13239	2	7407	3526
98388	4	2518	4559
13248	2	7403	3489
13272	2	7183	3401
13274	2	7404	3637
98447	9	2819	4666
13307	1	7406	3762
98483	1	3072	5407
98486	1	3094	5332
13327	2	7301	5066
98498	1	3194	5276
98511	4	3122	5346
98526	1	2837	5187
98533	1	2884	5173
13396	8	7433	5004
13398	2	7412	5026
98556	1	3172	5202
98562	1	3137	5120
13412	4	6753	5091
98566	1	3083	5187
98567	1	3081	5207
13435	5	7025	5081
98607	1	2934	5395
98617	1	2962	5304
13455	2	7154	5071
13460	2	7187	5088
13461	2	7187	5071
13469	2	7212	5090
98652	1	2569	5399
13551	8	7403	5265
98737	1	2645	5218
98741	1	2693	5103
13668	1	7515	538
13671	4	7503	623
13692	5	7510	264
98753	1	3690	830
98760	6	3721	782
13764	2	7436	1097
13769	2	7497	1124
13790	2	7500	2063
13800	2	7506	2120
13810	8	7512	2176
13811	8	7493	2183
99021	1	3789	627
13817	2	7494	2202
13840	2	7498	2277
99068	4	3529	816
99069	6	3530	799
13852	1	7514	2364
13864	1	7510	2528
13910	2	7497	3192
13925	2	7502	3288
99112	9	3506	592
13931	2	7500	3316
99122	4	3665	634
99144	1	3350	478
99150	1	3369	508
13968	1	7498	2590
13983	2	7437	2876
99165	6	3444	503
14012	2	7509	3110
14020	2	7518	3150
99217	1	3405	727
14033	2	7436	3652
99226	7	3430	732
14052	3	7507	3729
99241	4	3403	829
14064	2	7516	3788
14071	4	7496	3854
99252	6	3809	1322
99253	1	3810	1290
14083	2	7508	3413
14125	2	7501	3535
99273	6	3886	1376
99276	1	3906	1315
14144	1	7511	4535
99281	5	4000	1334
99285	1	4058	1321
99303	0	3769	1577
99304	0	3764	1623
99317	0	3774	1629
14241	2	7506	5251
99328	7	3783	1614
14256	3	764	823
14302	3	780	644
99367	0	3720	1420
99368	0	3706	1420
99370	0	3679	1423
99386	0	3681	1443
14331	3	800	732
14332	3	778	743
14335	3	813	745
99398	0	3667	1472
14352	3	691	555
99427	6	3675	1520
14358	3	673	560
14365	3	741	568
99439	0	3717	1544
14367	3	751	573
14449	3	695	428
14474	3	726	382
99496	0	3700	1621
99499	0	3653	1623
14486	3	741	395
14490	3	747	411
99507	0	3670	1638
14545	3	755	190
14553	3	766	205
14572	3	767	239
99542	7	3695	1638
99551	0	3738	1636
99558	0	3555	1580
14596	3	783	287
99563	0	3539	1588
99566	0	3556	1596
99576	0	3541	1624
14704	3	758	799
14719	3	579	694
14720	9	580	750
14735	3	601	674
99623	4	3727	1179
14762	3	712	619
99647	0	3649	1210
14769	3	719	671
99648	0	3663	1212
99651	0	3687	1217
14773	3	726	644
14778	3	730	651
99655	7	3702	1225
14802	3	752	620
14806	3	751	675
14859	3	635	821
99690	1	4032	1177
99692	5	3997	1200
14898	3	600	611
14913	3	576	627
14919	3	603	634
99728	7	3901	935
99732	6	3653	1031
99756	0	3676	1117
14964	3	629	578
99767	0	3658	1129
14987	3	657	638
15009	3	679	614
99781	1	3884	1646
99786	1	3955	1640
15034	3	693	688
15132	3	768	587
15176	3	622	418
99830	0	3512	1668
99832	1	3458	1665
99833	0	3418	1670
99837	0	3425	1679
99843	0	3771	960
99848	7	3768	969
15230	3	621	455
15248	3	652	457
15255	3	660	466
99874	0	3844	1012
99879	5	3879	1012
99885	0	3876	1042
99892	1	3745	1084
15295	3	731	465
15303	3	747	485
15305	3	752	465
15308	3	756	477
99909	5	4048	1079
15350	3	553	468
99958	0	3487	1623
15380	3	549	517
99968	0	3731	1314
99985	7	3668	1347
15433	3	443	554
15450	0	432	575
15477	3	502	549
15492	3	718	512
15495	3	732	514
15501	3	689	523
100046	0	3756	1334
100070	6	3777	1274
15533	3	802	186
100075	0	3676	1245
100079	0	3686	1251
100091	0	3673	1268
100095	0	3702	1277
100128	0	3575	1383
100139	0	3547	1413
100140	4	3532	1414
15621	3	646	282
15626	3	687	290
15627	3	620	289
100145	0	3567	1432
100146	0	3557	1432
15631	3	650	292
15628	3	669	290
15636	3	706	300
15657	5	482	87
15680	5	537	118
15691	1	514	132
100187	0	3573	1521
15701	9	503	152
15704	3	609	158
15722	8	613	185
15737	1	488	305
100214	0	3539	1570
15758	0	531	320
15795	3	571	297
15803	3	611	261
15814	3	589	285
100281	0	3493	1406
100285	0	3437	1413
15882	3	811	140
15906	3	615	248
15959	3	698	232
100321	0	3465	1469
16008	3	613	786
16068	3	506	686
16096	0	540	671
100391	0	3450	1285
16140	8	370	708
16145	3	382	718
100407	0	3501	1308
16149	3	394	718
16161	3	427	707
16181	3	464	720
16217	7	303	674
16247	5	366	632
100466	0	3494	1229
16266	3	401	644
16288	3	735	320
100495	0	3441	1266
16365	3	537	791
100507	0	3437	1123
100527	0	3451	1147
16407	3	418	783
16417	1	475	825
16437	3	402	772
100556	6	3473	1183
100566	0	3549	1170
16453	3	380	757
100572	0	3565	1165
100575	0	3559	1138
16462	3	456	474
16460	3	411	476
16473	3	463	489
100586	0	3370	1263
16481	3	417	500
100606	0	3393	1223
100607	0	3398	1244
16487	3	461	512
100615	0	3411	1205
16514	3	537	340
16522	3	555	354
100647	0	3627	1179
100649	7	3636	1186
100659	0	3619	1198
16539	3	572	384
16548	3	587	400
16564	3	620	364
100690	0	3596	1295
100695	0	3597	1279
100697	6	3617	1278
100714	0	3420	994
16592	3	416	429
100738	0	3451	1025
16597	3	366	436
100756	1	3574	1039
100760	7	3453	1045
16619	3	414	458
100782	0	3625	1367
16639	3	486	428
16643	3	501	432
100796	0	3610	1429
16651	3	501	444
100799	0	3594	1426
100804	0	3638	1436
100813	0	3614	1448
16675	3	514	488
16677	3	486	490
16683	3	491	506
16690	3	492	525
16732	3	466	373
16735	3	469	400
16749	3	489	357
16755	0	495	368
100888	0	3401	1501
100887	0	3356	1500
16764	3	505	383
100897	0	3381	1516
16776	3	516	369
100901	0	3399	1529
16778	3	524	337
16794	2	710	154
16816	3	715	178
16827	2	693	189
100924	0	3408	1583
100930	0	3400	1597
100931	0	3356	1605
16866	7	392	187
100936	0	3376	1610
16874	0	398	231
100961	0	3405	1384
16906	9	449	240
16921	1	469	238
100974	0	3412	1414
16983	3	697	72
100998	0	3410	1460
101006	0	3362	1475
101012	0	3391	1491
101016	0	3420	1384
17047	0	271	209
101025	0	3426	1463
101031	0	3541	1267
17086	6	292	714
17113	7	210	632
17120	1	222	656
17123	4	232	671
17173	0	537	533
101068	0	3575	1341
17176	8	542	543
101105	0	3324	1447
17225	0	266	791
101134	7	3317	1618
17228	0	252	813
17227	0	252	793
17246	0	282	775
17268	7	235	767
17298	0	273	541
101177	0	3328	1376
17308	0	265	556
101190	0	3580	1211
17317	0	275	567
101204	0	3581	1237
17319	0	247	578
101217	0	3539	1254
101218	0	3590	1240
101222	0	3554	1092
17324	7	261	587
101237	6	3583	1052
17336	0	201	613
101269	6	3638	1050
101276	4	3365	1278
17380	0	268	457
101282	0	3402	1291
17398	0	198	475
17399	0	240	482
101294	0	3375	1319
17428	0	220	513
101319	0	3414	1296
101323	0	3418	1353
101336	0	3324	1199
101338	0	3332	1222
101344	0	3344	1202
101358	0	3357	1267
17502	0	193	394
17505	0	237	395
101383	0	3397	1140
101389	7	3377	1153
17526	6	189	409
101394	0	3338	1161
101399	0	3397	1169
17540	4	264	427
17555	7	117	545
17561	0	62	562
17563	0	40	566
17570	4	111	584
17576	7	34	593
17577	7	64	598
101467	7	3428	1061
17617	7	348	369
101480	6	3497	1073
101498	0	3494	1092
17637	3	404	395
17635	3	437	392
101509	7	3446	1111
101517	4	3628	902
17668	7	208	364
101567	5	3348	1037
101569	4	3333	1064
17722	0	351	170
101581	0	3359	1021
17724	7	352	216
101598	4	3406	1068
17747	0	376	269
101614	0	3396	1107
17758	0	361	282
17772	0	367	313
101652	0	3349	955
101654	4	3350	934
101666	7	3362	950
17800	0	313	345
101679	1	3396	879
101681	1	3965	2158
17805	0	324	288
101684	1	4004	2159
101700	5	3992	2273
101704	1	3978	2299
101709	5	3939	2331
101710	1	4094	2343
17869	5	406	109
101738	6	3831	2333
101756	6	3824	2366
17948	5	291	36
17959	0	306	118
101907	1	4048	2078
101945	1	4074	2142
18002	0	172	221
102024	5	3726	2155
18177	7	104	754
18180	6	115	759
18205	0	168	768
18226	7	194	832
18248	7	57	722
18254	0	65	733
102169	9	3927	2517
102175	1	3968	2520
18315	3	447	642
102253	8	3738	2445
102254	3	3721	2444
102281	1	3753	2458
102303	10	3687	2466
102334	1	3826	2382
18375	0	170	637
18385	0	174	646
102370	1	4031	1948
102372	1	4074	1918
102388	5	3988	1998
102398	1	3857	1728
102508	5	3677	2034
102521	7	3697	2105
18451	5	151	726
102531	5	3712	1843
102533	5	3706	1882
102538	6	3737	1889
18476	7	311	464
18500	3	346	487
18539	3	397	567
102718	1	3593	2281
18576	0	41	659
18591	0	40	690
102736	4	3537	2353
18594	0	44	700
102819	4	3539	1964
102858	1	3587	2188
18674	0	268	295
102887	0	3756	2093
102896	5	3785	2154
102948	1	3369	2445
18716	5	49	450
18748	4	225	259
18749	0	230	274
102990	1	3429	2290
102999	5	3484	2321
18786	0	304	249
18795	0	318	243
18837	0	103	383
103074	4	3580	1851
18854	0	121	396
18856	0	125	366
18857	7	125	353
103082	6	3612	1801
103083	4	3612	1835
103086	5	3616	1939
103108	1	3475	1763
18898	0	110	524
18901	0	89	531
103164	0	3406	1828
18949	7	158	310
18987	0	83	202
103210	0	3391	1958
103235	1	3459	2005
19151	0	332	135
19166	7	361	158
103247	5	3441	2119
19173	5	428	156
103261	1	3481	2208
19223	0	42	273
19229	0	100	288
103272	1	3504	2249
19302	6	816	1426
19368	5	746	1308
103313	0	3374	1939
103325	0	3412	1932
19424	3	789	1233
103336	0	3335	1974
103340	7	3343	2022
103349	0	3360	1964
103354	1	3348	2077
103360	1	3352	2188
19472	3	782	1052
103377	1	3576	1733
19483	3	801	1069
19492	3	782	1084
103397	4	3733	1733
103418	0	3426	1893
103420	0	3479	1902
103428	0	3460	1924
19560	3	671	1177
19561	3	673	1231
19564	3	680	1150
19578	3	619	1125
19601	0	585	1469
19612	5	608	1482
103524	0	3333	1755
19667	1	573	1588
19691	7	584	1667
103572	5	3939	2975
103574	1	3961	2986
19762	5	590	1369
103596	5	4008	3039
19871	1	745	1433
19879	3	809	1140
19906	3	780	1198
19914	3	818	1211
103699	1	3797	3186
19951	4	543	1096
19974	3	620	1092
19984	6	534	1154
20004	6	573	1202
103742	8	3907	3183
20053	3	742	1168
20056	3	724	1171
20064	3	721	1187
20065	3	755	1190
103777	4	4061	3074
103834	4	3695	3103
20094	3	704	1244
20109	3	707	1284
103878	8	3871	3126
103888	3	3871	3141
20273	3	514	1022
20274	8	511	1050
103894	1	3813	3148
20285	3	689	1075
103900	1	3915	3145
103916	8	3817	3169
103919	10	3872	3168
103920	6	3918	3174
20324	3	654	1116
20399	2	795	977
20408	3	816	948
20500	3	756	898
103965	1	3948	2683
20534	3	715	884
103974	4	3975	2659
103975	1	3978	2712
103979	1	3713	3223
103989	1	3676	3253
20924	0	430	1558
20955	7	499	1529
20960	7	472	1538
20970	0	507	1550
20979	5	494	1567
104046	8	3616	3166
20983	0	502	1574
104051	10	3636	3169
20991	0	499	1585
20993	6	466	1587
104054	3	3696	3174
21002	1	475	1605
104063	8	3655	3187
104064	3	3702	3185
21010	7	512	1637
21032	7	564	1583
104098	8	3623	3210
104097	1	3651	3213
104111	3	3619	3099
104136	3	3647	3094
21099	4	518	1383
104175	3	3732	2917
21157	0	358	1584
104192	3	3706	2949
21160	7	354	1613
21176	0	380	1551
104229	3	3727	3021
104237	8	3688	3027
104238	3	3707	3025
104256	6	3746	2881
21291	6	698	1436
104287	8	3777	2909
21375	0	386	1322
104325	3	3803	2837
104348	1	3786	2972
104354	1	3831	2973
104356	5	3882	2983
21412	0	374	1405
21419	0	394	1419
104442	1	3892	2832
21484	5	514	1279
104448	1	3927	2808
104449	4	3900	2859
21490	1	517	1324
21500	0	498	1275
21506	0	492	1301
104487	1	3846	2963
21593	5	506	1231
104508	3	3737	2745
104541	3	3750	2788
21767	3	562	904
104546	5	3753	2629
21848	1	695	1549
104569	3	3704	2800
104570	3	3732	2812
104571	3	3718	2813
21908	6	712	1637
21915	0	733	1576
21977	3	513	933
104629	1	4092	3250
22001	3	539	942
104632	5	3951	3331
104669	1	3610	2720
22044	6	344	1236
104683	1	3678	2673
104708	1	3793	3084
104715	1	3899	3099
104722	1	3847	3115
104737	4	4003	2784
22087	0	413	1297
104799	1	3559	3031
22111	8	230	1598
22117	8	247	1604
104805	1	3575	3095
104810	1	3589	3150
104812	1	3592	3159
22164	3	191	1676
22166	3	245	1643
104868	4	4069	2975
104886	10	3638	2929
22181	0	421	1374
104892	1	3489	2938
104924	8	3633	2990
22206	0	459	1356
22211	0	467	1427
104942	8	3644	2998
104948	10	3662	2933
104979	1	3364	3065
104981	1	3382	3029
22309	4	291	1477
104984	1	3402	3043
104987	1	3406	3129
104993	5	3424	3057
22337	6	251	1348
22369	8	214	1424
105034	8	3841	2729
105038	3	3852	2739
22398	3	207	1458
22413	0	262	1273
105103	3	3567	3209
22432	0	293	1351
105113	10	3586	3203
105114	10	3592	3192
105121	3	3603	3203
22458	5	284	1405
105132	5	3554	3263
105136	1	3475	3273
22475	7	287	1170
22484	0	306	1149
105160	1	3584	3363
105189	1	3552	2604
105238	1	3648	2569
22843	3	108	1637
105304	5	3395	2902
105308	9	3435	2917
22858	3	87	1667
22882	3	56	1610
22915	8	195	1495
105325	5	3381	2967
22919	3	220	1499
22933	3	175	1520
22935	3	157	1524
105405	3	3698	2904
23025	1	94	1541
23028	5	75	1541
105418	1	3333	3230
105419	1	3341	3339
105421	1	3337	3269
105427	5	3358	3361
23104	3	116	1406
23112	3	83	1429
23122	3	110	1456
23128	1	89	1473
105465	1	3384	2587
105466	1	3385	2646
23272	6	242	1235
105480	4	3335	2758
23277	6	255	1241
105497	1	4044	4156
105504	5	4066	4171
105562	1	4049	4114
105567	5	4100	4134
105605	3	4034	3804
23433	9	298	1004
23460	3	65	1129
105632	10	4036	4057
105634	10	4053	4055
105635	3	4099	4059
105650	3	4052	3601
23474	3	37	1203
23488	3	164	1560
23492	3	174	1564
105797	3	4102	3835
23512	3	150	1583
105800	3	4074	3818
23556	2	105	1134
105820	3	3886	3899
23568	3	78	1159
105851	3	3854	3924
23585	3	128	1205
105859	3	3856	3932
23644	0	273	934
105906	3	3890	3945
23673	5	141	916
23674	0	177	914
105936	9	3900	4061
105942	5	3900	4076
23855	8	296	1599
23947	0	686	2480
23948	0	692	2486
23969	0	752	2496
23988	0	669	2290
106025	4	3978	3847
106028	4	3985	3808
106032	1	3991	3840
23993	0	685	2282
106038	8	4007	3820
106039	8	4001	3811
24003	0	704	2234
106049	1	3957	3514
106054	1	3962	3532
24020	0	748	2234
106083	8	4013	3541
106100	5	3831	3849
24032	0	772	2278
24035	0	780	2231
24037	0	750	2286
106114	8	3875	3870
24040	0	705	2286
24046	0	719	2309
106125	8	3870	3885
106128	3	3879	3889
106137	8	3893	3861
24065	0	752	2206
24067	0	755	2218
106188	9	3869	3637
24095	0	676	2406
24118	0	673	2437
24120	7	634	2440
106245	4	3974	3601
24158	7	813	2249
106263	6	3975	3649
24178	7	649	2302
24182	0	586	2304
24193	1	640	2320
24196	0	625	2320
106356	3	3888	3755
24199	0	702	2333
24212	0	608	2340
24219	0	792	2067
24222	0	747	2074
106433	1	3619	4073
106434	1	3631	4188
106440	5	3653	4088
106449	4	3693	4090
24271	0	597	2072
24279	0	618	2074
106467	1	3777	4120
106473	4	3742	4147
24291	0	645	2075
24292	0	646	2027
24299	0	660	2038
106496	4	3694	3962
24353	0	717	2213
24361	0	684	1909
106529	1	3650	4030
24384	0	683	1980
24385	7	731	1982
24386	0	700	1975
24398	0	732	2026
106556	4	3931	3902
106561	5	3999	3919
106562	1	3981	3919
24428	0	699	1767
106587	3	3902	3946
106603	3	4014	3878
106730	8	3924	3735
24510	0	793	2371
24514	0	789	2380
24527	0	798	2426
106777	5	3843	3431
106781	5	3865	3450
24562	0	562	2353
106801	8	3904	3502
24575	0	560	2375
24578	0	571	2381
24581	0	558	2385
24595	0	548	2404
106926	1	3853	4121
24606	0	561	2422
106932	1	3832	4151
106937	5	3853	4168
106958	1	3874	4178
24659	5	651	2183
24684	4	616	2296
106993	1	3748	3421
106997	1	3455	3651
24719	0	609	2115
24720	0	641	2115
24721	0	575	2114
107017	1	3501	3724
24727	0	598	2131
107048	1	3438	3907
107049	5	3424	3924
24745	7	657	2101
107057	5	3475	3891
24755	0	679	2145
24759	0	681	2099
107061	1	3474	3981
107064	1	3437	3984
107067	1	3503	3965
107085	1	3439	4011
24787	0	773	1863
24795	0	796	1872
24797	0	756	1880
24819	7	746	1924
107129	1	3413	4040
107146	1	3591	3927
24861	0	749	1846
107157	4	3631	3905
24863	0	805	1849
107175	1	3622	3964
24874	0	549	1997
107185	9	3644	3983
24882	0	566	1981
24896	0	607	1989
24904	0	628	1953
[truncated: 4,636 more rows]

## Sheet: CellRefiner
Cell Index	Cell_type	x	y
33031	0	181.839	49.18
61303	0	102.668	233.877
53936	0	191.922	-89.4446
90800	0	99.635	-6.67051
33571	0	-6.26958	50.0326
92636	0	193.756	155.068
101204	0	264.318	14.6326
19601	0	212.421	50.1842
84358	0	332.55	-13.0358
89356	0	210.749	-76.9564
88298	0	101.135	72.3933
24787	0	431.941	-56.5504
48077	0	566.514	-94.2041
56636	0	354.877	-7.66948
44301	0	507.997	156.317
5793	0	553.101	50.1139
74792	0	422.106	-148.361
85488	0	486.642	33.2123
90408	0	652.942	129.833
86449	0	489.785	-32.9267
21767	3	581.198	-98.318
15176	3	533.33	204.986
16983	3	654.17	-35.0262
14474	3	578.907	87.1792
15255	3	540.402	-7.68685
33788	0	786.579	50.3852
47334	3	846.393	-88.065
15627	3	866.216	67.9247
47348	3	897.442	24.1847
47246	3	808.411	-23.0539
51827	0	989.272	-32.5241
72020	0	992.147	-127.32
14778	3	1073.51	-31.0482
164378	2	888.234	56.6471
14806	3	959.259	23.1739
85664	0	1301.67	23.0849
56449	0	1358.47	-82.8398
86334	0	1267.87	-60.4126
43907	0	1143.88	-47.7246
87171	0	1198.15	16.9617
24882	0	1270.06	88.8678
18786	0	1436.54	-102.239
55781	0	1552.32	199.159
89794	0	1521.34	-9.49317
69097	0	1309.81	126.78
87800	0	1528.83	130.319
85481	0	1596.59	120.317
43822	0	1632.08	74.7284
60905	0	1580.1	193.226
22211	0	1580.72	34.8956
29515	0	1904.49	-100.138
144349	2	1624.89	105.928
29428	0	1634.71	204.01
159198	2	1710.97	-66.4139
73356	0	1945.24	157.329
104541	3	6308.48	99.5383
118080	3	6034.13	200.425
141138	2	6092.73	88.8338
105797	3	6215.88	-7.16376
120684	3	6181.46	104.083
115613	4	6328.36	-86.7161
116903	4	6326.27	142.035
156295	5	6225.81	-6.52593
66410	1	6251.48	194.796
136275	5	6363.61	49.3772
129824	2	6375.96	60.0999
158237	2	6405.44	0.0791983
128586	2	6421.37	92.2238
158171	2	6531.72	-8.00242
157727	2	6501.74	-87.7031
156969	2	6495.09	52.7878
125381	3	6662.19	72.5373
143700	2	6882.56	105.925
141164	2	6550.88	124.202
53253	0	6513.41	-38.3316
150354	5	6813.21	181.005
133536	4	6751.41	-66.6398
131046	4	6820.1	-58.7678
108146	4	6945.01	-79.2623
162022	4	6697.25	-31.3634
127458	4	6944.98	201.525
146421	10	7079.39	7.32674
104051	10	6871.69	94.0288
142286	10	6874.72	-105.355
122271	10	7125.01	51.1949
87364	4	7262.69	41.794
106028	4	7249.69	-52.5795
106245	4	7064.63	78.4927
12511	4	7093.6	-59.1149
121453	4	7125.89	14.4565
9254	6	7314.13	-87.3128
60515	6	7291.62	-173.583
62360	6	7396.34	-111.494
21908	6	7233.25	14.6306
50743	6	7270.22	164.74
105635	3	7389.2	35.5424
113619	5	7514.85	-92.003
105634	10	7572.28	-9.6592
104948	10	7587.25	83.7328
137498	3	7691.2	151.425
17772	0	-39.7853	165.173
57347	0	115.504	251.424
7493	0	69.2339	22.6708
47656	0	4.26331	103.915
30712	0	38.1286	179.084
27203	0	271.638	219.025
24562	0	258.002	136.385
64457	0	84.4793	143.976
75524	0	177.199	223.168
75440	0	406.328	180.894
5407	0	248.375	143.145
17722	0	304.736	238.736
57577	0	196.391	194.342
88101	0	375.955	207.535
67700	0	307.448	161.157
72437	0	386.432	135.55
75570	0	477.879	225.107
86794	0	410.39	265.237
60170	0	678.998	-22.1586
64030	0	572.433	253.113
45830	3	631.153	144.036
16651	3	699.508	157.472
16548	3	680.407	13.7113
16816	3	820.025	294.134
14913	3	614.881	40.9728
46058	3	940.249	121.306
45834	3	884.237	159.232
15230	3	948.428	255.173
47172	3	805.824	46.1025
18315	3	719.631	246.663
17173	0	930.705	131.06
16407	3	983.252	175.218
15495	3	859.166	204.226
23122	3	1109.2	193.889
45949	2	1034.75	202.806
5372	0	1265.11	-85.1063
69215	0	1424.42	224.348
99651	0	1162.64	145.949
18901	0	1277.76	173.648
58848	0	1024.56	392.261
133557	2	1388.23	289.822
59134	0	1338.63	347.933
44144	0	1436.27	238.669
53984	0	1290.58	299.168
31200	0	1474.03	316.927
101358	0	1514.16	135.44
61747	0	1808.87	78.6433
86674	0	1561.71	305.967
99576	0	1597.54	240.99
67050	0	1529.81	219.397
56761	0	1621.36	351.743
69404	0	1738.77	116.578
69189	0	1820.38	123.442
43966	0	1618.38	49.9363
53854	0	1823.67	185.209
153396	2	1914.08	293.79
67369	3	1814.23	111.728
14367	3	1872.82	204.122
16514	3	1926.16	133.068
47340	3	1934.02	187.651
45875	3	2038.23	106.629
14964	3	2130.66	95.2254
15533	3	1982.01	156.291
131344	2	2086.4	411.579
46327	3	2035.89	285.166
3977	3	2327.86	97.04
45555	3	2336.02	101.396
15009	3	2008.19	244.546
42829	3	2101.15	230.079
159023	2	2208.62	351.858
1190	0	2558.97	139.343
30563	0	2407.24	86.2641
33042	0	2400.22	160.076
7183	0	2417.2	215.064
88660	0	2509.73	220.909
61136	0	2575.82	68.9771
21176	0	2763.93	116.058
62691	0	2554.62	145.576
54108	0	2441.01	137.34
70622	0	2578.25	247.973
62013	0	2867.73	170.067
91950	0	2893.87	230.592
85035	0	2798.61	211.948
85672	0	2774.78	153.222
84941	0	2782.9	83.2074
87945	4	3332.43	93.1711
157724	4	3410.8	161.452
141773	4	3335.61	226.471
66740	4	3390.68	59.5501
12020	4	3298.01	283.112
35765	6	3503.55	259.265
123827	8	3414.04	111.634
99833	0	3682.79	64.1886
80172	8	3595.95	75.711
74468	6	3839.82	201.595
154711	8	3906.2	162.71
31906	0	3827.93	48.9533
142329	8	3814.5	127.542
38047	8	3929.49	303.292
30318	7	3998.54	269.071
132071	2	4485.9	103.567
141827	2	4623	236.784
51803	0	4371.53	259.031
126447	3	4632.89	175.481
159848	2	4545.25	95.3756
113024	3	4577.44	265.238
15295	3	4689.87	160.114
109746	3	4897.03	253.484
15814	3	4762.02	199.949
16437	3	4875.57	357.63
134797	2	4991.52	243.769
120455	3	4687.27	197.67
109301	10	4894.54	190.979
136173	3	5005.38	-46.4015
14486	3	4831.17	216.161
121712	3	5039.65	85.6346
123772	3	5168.64	240.677
136785	3	4974.38	216.941
116005	3	5161.12	158.118
66302	3	5138.41	193.038
109302	3	5211.59	89.9938
118168	3	5240.8	206.482
105906	3	5336.4	174.669
109471	3	5293.61	94.7224
125045	3	5165.2	174.359
40135	3	5311.77	262.638
124895	3	5476.33	222.285
124602	3	5456.25	388.356
116221	3	5384.43	8.04814
125826	3	5434.83	170.378
116225	3	5555.4	93.5403
122499	3	5553.42	203.595
137503	3	5546.89	427.225
8180	3	5488.69	113.574
126711	3	5367.27	210.334
130541	4	5569.4	131.182
62481	5	5743.92	114.204
128083	2	5946.82	285.743
2847	4	5903.75	96.7779
79138	4	5883.03	233.727
144662	5	6019.62	292.219
136432	4	5854.73	142.593
136464	5	6050.19	-63.4588
121611	3	6097.76	240.418
136732	5	5941.62	207.506
10950	3	6003.7	137.384
151930	2	6231.18	315.321
121485	3	6391.55	177.628
121498	3	6069.26	126.402
121880	3	6018.36	197.07
55251	4	6331.74	183.026
138969	4	6408.56	160.933
62106	4	6260.19	126.364
88247	0	6132.82	28.5999
74867	7	6177.91	315.306
156860	2	6569.42	326.701
20285	3	6337.34	-11.7418
153706	2	6404.28	202.351
16827	2	6514.52	282.015
121772	3	6495.76	363.197
142000	4	6612.83	92.9987
10080	4	6476.64	95.8144
41967	4	6680.64	96.2736
121654	4	6739.69	327.136
84331	4	6411.29	267.008
162940	2	6596.1	225.262
159981	2	6943.23	191.713
121669	3	6691.93	126.583
157177	4	6781.85	152.424
24684	4	6811.58	188.613
44752	3	7016.19	64.2617
142255	2	6970.43	337.173
154834	10	6956.02	141.202
104886	10	7104.77	-68.3262
1503	2	7112.84	121.851
33785	0	7185.17	195.164
16161	3	7265.08	157.911
161964	2	7101.98	315.235
110672	3	6932.86	187.049
157828	2	7034.65	108.754
133420	2	7546.24	180.69
147650	2	7363.6	5.93435
14033	2	7267.88	203.591
129777	2	7393.79	250.952
10377	2	7333.51	235.99
12015	4	7564.56	1.54062
155678	4	7528.1	250.889
166597	4	7578.23	149.097
80132	1	7439.89	71.467
76691	8	7500.52	310.267
69967	0	-150.842	309.905
24575	0	-85.5324	415.638
90768	0	-47.239	313.037
34390	0	-1.78287	407.4
24020	0	-34.0018	55.7669
18837	0	252.462	411.047
68114	0	157.954	251.358
24797	0	198.234	394.829
30703	0	142.308	338.811
61419	0	75.4223	344.25
100091	0	193.994	404.926
22087	0	265.46	384.354
30421	0	213.363	301.956
59652	0	343.98	194.529
2046	0	366.698	323.412
15959	3	354.38	230.534
45568	0	589.676	458.241
46430	0	502.068	405.119
44533	3	563.648	387.622
16776	3	658.324	209.929
15628	3	773.567	322.053
90269	0	674.162	319.079
1106	3	666.009	236.796
16564	3	722.392	529.648
16764	3	704.144	374.665
125165	3	813.314	335.631
47013	3	925.876	323.553
16288	3	843.394	408.805
14490	3	772.372	392.793
47055	3	961.518	498.048
146674	4	1051.94	496.204
46599	4	1159.56	258.238
157620	4	930.59	330.064
146662	4	1157.22	353.956
1688	4	985.345	520.153
16181	3	1257.13	128.356
50806	3	1275.33	425.779
44599	3	1235.64	395.273
43478	3	1227.69	221.512
16460	3	1184.35	274.5
144868	2	1308.31	232.656
44008	0	1448.9	371.185
43965	0	1359.67	297.59
43926	0	1400.95	469.772
18898	0	1201.83	399.304
90017	0	1523.29	171.993
65762	0	1382.42	269.67
76217	0	1600.16	400.892
47551	0	1477.34	469.394
52382	0	1720.68	401.01
74608	0	1692.84	473.994
86791	0	1818.82	437.483
75947	0	1686.4	77.1282
62934	0	1964.77	199.69
5368	0	1748.74	600.136
55429	0	1974.07	442.444
61970	0	1776.5	182.659
4963	0	1869	470.584
84839	0	1892.67	281.159
68321	7	1938.73	484.314
19424	3	1956.68	239.401
46179	3	2024.54	472.774
19914	3	2125.4	575.231
14987	3	2186.26	349.903
46191	3	2239.04	389.589
45896	3	2205.68	430.656
1095	3	2215.78	350.402
67404	3	2414.66	357.798
46284	3	2192.28	299.345
66320	3	2375	299.143
69074	0	2406.15	308.369
66566	0	2477.01	323.842
21500	0	2290.56	271.986
60761	0	2357.78	486.558
64091	0	2533.04	420.017
48329	0	2567.21	300.66
62062	0	2563.97	237.424
63628	0	2876.8	136.487
69989	0	2687.8	230.372
91710	0	2629.1	263.878
24928	0	2682.88	246.358
114016	0	2977.43	347.801
100607	0	2722.39	416.81
53762	0	2804.19	434.107
72945	0	2617.76	391.786
100738	0	3038.71	219.199
35050	0	3020.58	532.047
87267	0	2973.74	443.882
60722	0	3050.07	303.618
88433	0	2968.34	251.938
71133	0	3095.22	394.991
85546	7	3225	363.753
50519	0	3239.87	239.698
84972	0	3147.69	356.085
16749	3	3335.19	339.985
121680	3	3279.76	364.854
132386	2	3224.33	387.256
50575	0	3288.94	181.489
167480	2	3327.31	323.427
87595	0	3158.53	353.408
48093	0	3649.29	413.509
10135	2	3579.61	219.817
133894	3	3544.58	359.954
124864	3	3555.37	420.098
38910	3	3363.32	357.159
18002	0	3597.87	358.426
68970	0	3584.89	492.998
120471	3	3593.22	245.482
38114	3	3691.25	250.863
13931	2	3633.48	291.736
129848	2	3996.31	444.463
123754	3	3838.96	319.034
2158	0	3943.41	402.729
67484	3	3898.5	356.128
24386	0	3679.94	349.938
138769	3	3972.46	429.038
16639	3	4125.59	294.93
167494	2	4071.07	534.99
140500	2	3957.2	529.48
4398	7	3937.11	360.056
124621	3	4200.59	360.936
126032	3	4116.61	302.48
125852	3	4128.9	395.915
125126	3	4232.05	584.862
116235	3	4336.82	309.786
125849	3	4419.87	471.345
126029	3	4371.95	349.146
113061	3	4362.78	444.336
122274	3	4287.17	327.799
109362	3	4429.16	391.414
10952	3	4554.01	312.831
136820	3	4645.92	575.762
116112	3	4593.42	362.791
126012	3	4633.14	300.237
126454	3	4472.4	364.56
136800	3	4466.32	243.93
124374	3	4689.27	225.438
111857	3	4623.24	314.043
109781	3	4552.19	321.479
77983	3	4673.64	367.815
417	3	5014.11	378.644
110564	3	4909.46	356.698
124632	3	4920.72	258.518
122433	3	4876.75	406.981
125041	3	4759.87	448.339
28103	3	5185.42	303.785
122986	3	5040.14	266.103
126825	3	5139.28	249.953
124328	3	5057.12	284.176
164533	2	5077.5	180.767
27816	3	5384.96	259.466
136389	3	5250.62	345.788
94385	3	5179.91	260.555
126673	3	5340.41	315.651
120590	3	5273.67	274.733
124291	3	5356.94	408.656
136834	3	5515.49	343.574
121711	3	5279.21	561.881
141146	2	5336.03	206.411
104192	3	5682.51	320.635
132013	2	5449.99	292.363
115748	3	5634.1	380.135
77822	3	5511.22	544.322
155520	2	5544.67	242.084
78013	3	5693.66	494.533
127594	4	5689.17	220.559
39789	4	5875.48	155.588
129543	4	5648.1	459.202
106556	4	5754.68	331.98
2820	4	5818.86	349.659
103596	5	5815.51	488.806
136736	5	6079.53	381.167
7960	5	5950.72	596.37
166542	4	5918.44	334.223
134550	4	5983.24	508.147
26747	5	6280.46	335.506
165332	2	6153.5	221.916
128290	2	6094.5	274.617
101581	0	6020.31	529.589
146439	10	6035.49	312.191
138667	5	6342.9	474.986
136403	5	6343.93	637.813
102533	5	6284.72	388.568
136408	5	6312.74	520.842
69767	5	6349.91	346.595
141882	8	6375.15	385.886
93568	8	6613	320.848
154212	2	6523.56	387.466
125860	3	6542.1	290.316
151061	5	6704.93	233.546
152671	2	6600.73	453.818
116037	3	6667.22	447.713
156488	2	6595.37	353.148
136225	8	6647.12	522.874
166647	2	6723.52	427.698
15308	3	6755.12	460.202
141038	2	6842.91	500.713
105103	3	7021.86	330.429
50074	3	6775.48	267.467
155579	2	6809.27	329.662
166970	2	7030.8	346.483
167244	2	6959.81	483.412
143620	2	6893.58	401.365
133922	2	6959.64	421.552
134702	2	7133.94	330.615
38231	3	7226.31	365.793
149380	2	7084.5	391.23
161397	2	7195.44	420.587
133934	2	7147.57	363.838
167122	2	7052.46	321.598
138669	5	7399.88	454.587
138636	2	7286.06	365.329
142219	5	7386.19	375.121
144936	2	7398.43	179.197
131309	10	7334.95	395.56
12694	8	7418.59	528.836
15722	8	7535.39	517.686
135401	6	7450.25	259.184
4548	6	7542.19	193.132
138611	8	7540.72	370.347
88233	0	107.549	607.588
56660	0	-27.9318	437.918
28846	0	181.29	456.068
24514	0	-87.6634	405.054
85078	0	112.677	487.79
25308	0	103.817	551.423
58635	7	158.73	469.097
66635	0	248.259	653.176
89641	4	289.058	602.405
51432	0	220.09	359.147
69953	0	537.027	560.082
15758	0	414.845	649.649
14773	3	483.022	586.952
15621	3	406.217	482.452
51050	3	348.559	445.932
45111	3	457.45	431.902
1154	3	513.655	642.909
86432	0	847.081	556.342
51023	3	393.793	664.456
16778	3	505.098	478.476
19492	3	724.944	412.426
49576	0	743.664	510.555
15795	3	695.441	592.348
14596	3	689.573	528.678
14802	3	754.362	591.431
19906	3	774.809	393.835
117214	3	870.986	392.477
1102	3	887.744	632.313
77830	3	942.065	433.472
19472	3	792.341	570.904
14572	3	1013.77	515.955
42846	4	1113.71	438.484
45384	4	1016.04	447.281
17577	7	939.673	458.545
46388	3	1121.56	542.975
14919	3	1140.2	514.523
14735	3	1062.86	463.331
3775	3	1444.08	528.312
16690	3	1302.48	529.514
51016	3	1262.46	605.644
53265	0	1286.72	537.222
63969	0	1561.1	457.65
100760	7	1351.51	503.686
89963	4	1429.54	589.898
20955	7	1530.06	587.527
89825	0	1571.01	664.492
55797	0	1647.96	387.011
70759	0	1830.82	714.842
64541	0	1559.97	574.469
64353	0	1710.45	519.738
70393	0	1823.99	653.597
101012	0	1650.1	477.08
72915	0	1846.51	586.006
55064	0	1845.27	516.952
85077	0	1723.29	336.685
58808	0	1811.78	542.079
69554	0	2009.7	595.386
68063	0	1906.86	502.539
1700	0	1952.92	550.128
64392	0	2071.62	549.793
66496	0	1952.85	409.839
6871	0	2254.35	419.919
68069	0	2168.8	508.922
71505	0	2083.6	524.594
56475	0	2235.1	520.271
62848	0	2272.92	383.532
54786	0	2306.55	602.979
4261	0	2300.41	680.056
68886	0	2272.56	553.486
55758	0	2442.19	381.737
85581	0	2404.79	680.656
29476	0	2556.7	613.818
24035	0	2531.8	558.243
47618	0	2622.35	572.389
68830	0	2466.87	551.107
58286	0	2645.03	420.739
54881	0	2709.34	517.635
85429	0	2809.48	529.852
76335	0	2661.96	568.906
2245	0	2562.64	637.387
147276	2	2992.27	535.873
89000	0	2770.66	501.503
34760	0	2610.48	519.48
84379	0	2826.03	643.775
50260	0	2897.26	495.352
84665	0	2947.89	650.458
86340	0	2941.46	493.08
4124	0	3115.91	641.53
85338	0	2994.51	469.921
49010	0	2773.58	596.405
99317	0	3061.02	338.8
68073	0	3325.41	604.476
70407	0	3035.2	417.731
73344	0	3221.84	465.557
66009	0	3264.13	597.631
34102	0	3365.35	559.098
70566	0	3337.51	633.257
30819	0	3279.5	545.983
23988	0	3411.63	597.959
30537	0	3204.85	486.714
150855	0	3520.33	480.353
150541	0	3677.88	497.897
70308	0	3485.3	616.511
99563	0	3537.7	538.638
64932	0	3421.89	565.967
128693	2	3784.24	601.662
154848	2	3596.51	711.81
158995	2	3529.41	378.494
123012	3	3766.05	543.911
14719	3	3619.61	427.145
10119	2	4082.11	549.281
19879	3	3908.72	558.197
31918	0	3884.86	608.626
132457	2	3924.04	494.309
144421	2	3819.56	362.6
123665	3	3945.37	567.399
7093	0	4129.24	597.504
45339	3	3990.59	409.417
132477	2	3746.16	652.711
71958	0	3965.55	490.876
138375	2	4212.26	395.898
137876	3	4164.23	739.958
111587	3	4250.09	572.756
151908	2	4033.96	774.652
124956	3	4062.41	717.105
131322	2	4161.57	678.427
45312	3	4536.45	454.556
124336	3	4416.51	592.626
124322	3	4291.96	391.489
136809	3	4241.32	591.833
122524	3	4534.03	480.767
124342	3	4645.6	588.583
9792	3	4471.61	416.043
136789	3	4607.06	483.584
122523	3	4558.17	696.124
109339	1	4785.93	457.127
117724	3	4724.88	438.133
138834	3	4884.55	481.526
106356	3	4743.56	568.8
8862	3	4738.74	340.911
141884	2	4752.78	492.306
136383	3	4920.23	537.07
109384	3	4801.91	402.239
151952	2	4855.53	489.467
153105	2	4961.78	492.984
38515	8	5134.24	477.829
118146	3	5052.94	505.756
61531	7	4994.55	599.512
158507	2	4985.09	483.909
42408	8	5065.2	407.318
116568	5	5216.94	459.642
122848	1	5217.89	539.471
65686	5	5154.57	513.634
123512	5	5383.88	523.499
135986	5	5357.28	583.742
132107	2	5493.44	465.869
126296	3	5432.69	551.06
125056	3	5362.18	456.296
126768	3	5264.67	689.844
125168	3	5332.49	670.286
159587	4	5548.69	450.956
110233	4	5671.93	471.089
122386	5	5647.98	521.574
127427	4	5637.47	423.695
154204	1	5681.18	589.342
63502	5	5665.61	787.744
14720	9	5825.96	766.884
106781	5	5932.49	518.074
53454	5	5730.3	496.484
136615	5	5587.95	467.266
150330	5	5969.2	696.43
126647	5	5885.11	621.645
156726	5	5820.61	478.072
150337	5	5901.46	556.72
65515	5	5994.88	627.963
73474	5	6198.72	561.342
124247	5	6160.42	696.646
153259	5	6069.93	617.163
120248	5	5939.4	578.338
159433	5	6072.92	534.967
121692	3	6399.98	553.627
26781	3	6390.42	688.602
67126	3	6329.62	650.796
134793	2	6262.78	536.131
23556	2	6242.43	641.548
151953	2	6502.31	489.365
124887	3	6485.9	642.195
167719	2	6461.3	437.069
152312	2	6483.6	338.546
142195	2	6562.34	498.591
136770	3	6598.08	625.004
121404	3	6508.27	732.442
109414	3	6596.76	484.4
120474	3	6748.28	607.833
104571	3	6891.18	515.899
131299	2	6818.35	394.854
128852	2	6786.18	468.058
162259	2	6765.57	355.431
125044	3	6986.88	395.931
10121	2	6539.2	418.778
143353	2	6935.42	420.406
160561	2	7105.19	523.576
167239	2	6991.08	589.857
159962	2	7029.95	644.765
157765	2	6881.88	483.777
138628	4	7235.03	284.451
147662	4	7030.97	587.641
96873	4	7120.91	631.549
113580	4	7250.89	417.081
103777	4	7211.07	658.555
41453	6	7358.72	438.976
161035	4	7446.41	594.006
104993	5	7386.85	613.128
164573	5	7044.02	624.919
70432	6	7527.45	581.077
105427	5	7520.08	613.189
53393	5	7571.73	597.499
13668	1	7519.28	460.396
99273	6	7426.25	423.959
13153	6	7364.59	435.62
100804	0	182.142	789.24
24595	0	-60.5338	674.175
60802	0	18.1294	646.47
30446	0	14.002	802.447
62952	0	-0.900104	737.287
35694	0	280.763	681.017
58024	0	215.287	674.664
17308	0	160.898	676.196
1360	0	123.241	735.11
85662	0	236.375	742.072
16140	8	403.854	638.063
130074	2	233.424	755.279
46062	3	423.368	720.066
70026	0	489.169	804.44
16145	3	623.093	693.243
16592	3	422.235	636.602
15433	3	474.317	764.977
16683	3	312.75	846.199
16096	0	508.04	686.765
63254	0	419.057	709.101
14241	2	694.376	693.236
50894	3	742.348	647.82
17637	3	613.317	768.466
16462	3	718.662	749.144
45545	3	812.13	609.762
15303	3	792.711	840.202
14365	3	729.699	581.748
16675	3	964.734	739.177
46287	3	904.432	702.276
146068	2	863.888	704.401
15626	3	1189.8	672.75
20324	3	1029.15	895.706
15305	3	1061.98	948.319
159790	2	1045.59	836.768
47015	3	887.014	728.101
45149	0	1066.98	802.335
15636	3	1109.62	739.299
16522	3	1200.45	596.957
45126	3	1065.35	661.463
152388	2	1403.31	684.217
30832	0	1494.97	707.76
70723	0	1490.86	530.064
85305	0	1364.83	790.699
90638	0	1386.6	704.589
49715	0	1357.08	847.286
71442	0	1615.21	705.837
68847	0	1646.44	777.182
67023	0	1599.04	868.845
66675	0	1567.58	750.141
101394	0	1505.12	725.88
100936	0	1912.53	648.81
54758	0	1638.26	813.825
5800	0	1718.13	726.026
1284	0	1765.82	719.825
71262	0	1824.11	642.192
88260	0	1826.66	734.743
70473	0	1766.04	575.343
62467	0	2114.95	789.45
101383	0	1926.44	838.099
24916	0	1821.93	669.058
68492	0	2156.18	813.085
24292	0	2153.3	458.309
52722	0	2004.21	761.001
100659	0	2066.05	968.396
55067	0	2201.06	762.615
99558	0	2167.99	715.87
4322	0	2298.86	826.586
65984	0	2376.5	823.941
86284	0	2184.01	855.208
51401	0	2134.77	652.6
66534	0	2493.73	698.73
66858	0	2343.82	638.232
1404	0	2295.89	767.423
86368	0	2579.82	703.797
4030	0	2411.42	565.495
74819	0	2718.25	935.608
162929	2	2446	606.736
74790	0	2557.84	656.397
84760	0	2648.42	874.894
45190	0	2727.57	766.021
72389	0	2728.2	600.235
100615	0	2728.97	871.529
48730	0	2795.56	668.411
86692	0	2783.33	795.73
71426	0	2661.1	853.407
88506	0	2997.34	683.4
68491	0	3025.52	744.214
86298	0	2931.66	690.386
84446	0	2895.46	775.164
84668	0	2921.43	613.735
52771	0	3158.4	859.102
52783	0	3145.62	652.069
99767	0	3194.24	914.23
62724	0	3004.68	751.388
47621	0	3176.61	810.226
90031	0	3420.88	693.675
72443	0	3156.27	794.387
69517	0	3252.42	607.586
70124	0	3442.09	617.879
7251	0	3468.65	751.22
91187	6	3547.26	737.155
33942	6	3335.38	535.289
51421	6	3514.76	788.437
84438	6	3508.93	626.944
89082	6	3493.03	699.593
85582	0	3573.96	821.098
35097	0	3499.65	771.96
34028	0	3713.5	814.552
43449	7	3574.67	722.753
14769	3	3892.17	779.57
65032	0	3859.22	767.687
89712	0	3857.84	933.033
89501	7	3949.53	705.593
34010	7	3872.69	673.182
73582	7	3970.38	572.696
44773	3	3863.27	859.511
59527	0	4240.08	760.2
47992	0	4052.28	785.998
3997	0	3956.66	728.563
69665	0	4013.57	770.943
2947	0	4042.72	662.523
20924	0	4280.39	652.586
5243	0	4099.52	918.351
48310	0	4198.66	654.667
3887	3	4029.48	786.545
19302	6	4444.41	683.633
78375	6	4262.5	711.411
131890	6	4295.33	602.885
160652	5	4371.24	611.125
151984	6	4398.63	775.447
56776	7	4464.31	576.731
128506	4	4704.68	619.474
52522	4	4481.87	735.163
32389	4	4621.26	701.41
53206	4	4581.62	659.991
68603	7	4625.65	856.194
53307	0	4972.31	883.081
30105	0	4736.9	897.058
38193	3	4755.07	653.031
2617	0	4773.22	715.876
47928	0	4789.84	613.209
11292	2	4988.9	516.995
198	3	4947.48	562.531
133917	2	4685.47	529.785
42130	3	5094.8	694.436
87347	4	5080.97	856.142
54356	7	5162.54	569.182
85652	5	5159.46	732.051
92688	4	5037.95	715.92
20979	5	5204.3	629.422
136030	3	5286.95	711.29
141751	2	5066.99	632.686
125644	3	5266.87	843.494
9781	3	5348.92	773.884
122451	3	5165.36	894.122
29266	6	5443.8	611.944
140921	4	5384.89	804.511
27870	6	5441.57	801.846
158318	4	5533.01	753.493
151971	6	5335.62	726.835
139069	9	5601.54	899.503
152792	1	5434.24	699.748
19951	4	5538.59	746.806
129546	8	5353.39	824.923
160496	2	5598.19	529.36
98175	4	5737.05	791.225
124232	9	5610.35	715.309
9495	5	5666.98	655.516
119878	4	5786.08	727.083
138363	4	5712.52	729.606
26341	8	6028.7	685.096
142301	8	6090.34	860.483
39498	3	5903.26	649.237
128705	8	5778.87	700.605
126441	8	5909.7	791.75
125637	3	5966.82	693.182
117036	3	6222.36	644.482
65284	3	6045.93	567.356
123033	3	6372.94	648.151
124517	3	5992.24	627.508
116222	3	6216.59	686.308
124884	3	6378.23	682.514
136304	3	6202.77	567.66
121473	3	6298.07	719.032
136762	3	6451.28	723.981
126607	3	6478.51	606.187
8978	3	6439.74	681.167
124920	3	6415.61	614.886
13327	2	6525.46	700.038
126456	3	6449.72	535.548
146640	2	6695.21	762.183
154706	2	6570.65	821.59
94388	3	6508.19	711.061
125308	3	6618.28	581.016
109064	3	6665	884.487
153552	2	6838.13	652.406
45287	0	6868.78	730.082
112907	3	6814.46	674.955
110579	3	6962.91	759.505
142888	2	6759.16	707.258
148528	2	6914.67	661.322
162556	2	6929.23	590.213
125087	3	7078.6	695.468
130364	2	7052.84	635.779
10367	2	6987.46	643.898
93624	1	7246.02	691.668
116494	1	7095.64	548.556
77673	1	7204.46	629.813
94670	1	7155.51	672.629
113574	1	7266.01	770.738
122202	5	7389.73	650.803
145672	4	7391.64	885.618
121239	5	7259.14	728.088
18451	5	7178.44	853.76
146198	5	7306.09	793.943
43376	4	7345.71	894.093
146682	4	7480.69	767.116
117150	4	7534.38	687.406
152877	4	7643.17	544.804
144955	4	7551.57	806.154
49589	0	-0.0533858	890.298
4226	0	-9.45442	765.672
113920	0	9.99456	950.812
63871	0	27.2534	845.26
73620	0	-58.1999	857.954
70669	0	287.878	683.412
17047	0	181.402	854.955
63181	0	325.543	895.68
2113	0	346.048	673.874
21419	0	226.864	920.748
68660	0	493.777	724.793
53879	0	338.527	896.011
27373	9	304.57	1009.92
33053	0	320.477	1094.82
52864	0	463.919	989.082
155518	2	582.298	771.867
231	3	485.562	947.432
22001	3	597.332	1021.25
16597	3	482.007	803.156
16732	3	608.106	828.948
15882	3	789.149	1011.82
20500	3	749.937	853.16
20534	3	707.944	948.91
62532	0	704.897	1110.25
14898	3	600.325	784.6
16755	0	779.603	827.952
50906	3	659.916	826.441
15350	3	814.661	900.412
15631	3	921.303	764.916
51074	3	969.419	1070.73
50864	3	1023.73	1049.35
28148	3	1078.69	1093.97
139244	2	1165.55	732.326
18500	3	1058.57	988.231
163249	2	1056.31	885.506
16677	3	1355.93	818.319
50957	3	1233.62	929.412
16735	3	1187.28	880.642
45662	3	1309.38	933.725
50916	3	1149.33	776.383
56982	0	1334.22	889.7
75542	0	1388.03	807.402
54145	0	1342.22	735.382
100695	0	1445.61	886.337
71465	0	1266.18	893.591
63426	0	1713.61	801.033
55188	0	1705.41	859.649
26754	0	1597.23	899.788
66556	0	1720.63	918.096
68462	0	1462.59	758.202
71334	0	1598.42	717.809
50326	0	1764.59	778.199
89985	0	1741.97	833.627
88798	0	1670.67	842.81
52465	0	1818.41	989.524
70500	0	1967.51	777.566
89726	0	1985.99	974.153
63630	0	1951.53	841.123
100214	0	2003.21	915.65
33080	0	1614.75	954.24
28881	0	1909.57	956.074
64301	0	2085.84	1028.89
48451	0	2092.06	797.93
72012	0	2088.56	976.69
62542	0	2105.31	879.917
90109	0	2347.71	905.881
17959	0	2289.73	1019.73
84440	0	2446.16	946.625
87678	0	2233.11	1046.31
4575	0	2385.63	968.858
47642	0	2324.84	905.064
61481	0	2383.81	868.815
5824	0	2476.59	899.376
55053	0	2404.32	1017.66
85571	0	2279.1	965.449
62942	0	2435.53	927.189
52371	0	2523.75	960.926
69039	0	2630.8	901.111
71826	0	2524.34	823.364
24904	0	2652.59	961.547
33403	0	3094.47	911.945
68619	0	2898.76	733.204
54314	0	2667.37	853.529
57702	0	2678.76	1039.1
88246	0	2761.77	1028.15
67070	0	3123.57	890.441
99507	0	3025.14	875.25
86723	0	3034.32	945.936
84371	0	2957.51	940.671
86661	0	3149.72	964.442
26743	0	3183.19	902.679
71360	0	3046.55	784.803
88356	0	3182.76	752.4
69124	0	3073.36	1018.74
6910	0	3342.66	722.646
63419	0	3488.33	868.63
37332	7	3322.86	878.722
51383	0	3433.65	727.804
4169	0	3370.14	794.922
49107	0	3382	1044.92
52592	0	3497.32	928.11
99304	0	3541.34	808.622
51762	7	3651.44	1060.93
99968	0	3572.6	896.489
51835	0	3452.41	826.73
69810	0	3846.39	1031.32
65656	0	3668.44	731.008
2960	0	3390.98	781.022
68459	0	3661.52	1030.16
54840	7	3609.43	940.262
88721	0	3980.28	902.52
15034	3	3835.08	758.219
33851	0	3728.8	931.384
33149	0	3827.19	894.836
85577	0	3846.57	963.517
162866	2	3924.26	862.199
56472	0	4214.57	809.408
21157	0	4013.38	816.455
72278	0	4068.87	992.847
34127	0	3977.03	854.132
76019	0	4166.16	931.853
47325	3	4124.84	851.702
88379	0	3961.14	751.128
99368	0	4193.12	991.393
101105	0	4228.79	779.515
129619	2	4233.3	907.953
10223	2	4207.94	997.797
128504	2	4382.09	728.149
157430	2	4272.76	821.401
167743	2	4295.62	739.232
44258	3	4461.8	835.847
50530	0	4468.67	1008.34
87822	0	4571.56	787.35
92777	0	4510.55	795.693
1673	0	4526.85	972.343
145250	2	4748.17	1118.57
154904	2	4757.74	798.297
48936	0	4800.8	1001.29
148383	2	4835.43	779.048
89950	7	4707.32	1002.97
133346	2	4724.3	847.291
128019	2	4760.05	788.251
35017	7	4796.73	1014.94
44302	0	4874.64	803.148
60089	0	4794.96	904.433
53564	5	5078.05	1024.22
126489	1	5122.62	746.489
158259	7	5009.32	993.726
51382	7	5008.24	1069.24
52092	4	4959.05	942.941
50251	0	5160.84	838.794
25326	0	5359.47	872.972
87334	7	5326.98	941.437
71086	0	5313.64	789.66
86210	0	5224.78	932.281
124295	3	5336.9	1053.72
126291	3	5330.19	855.346
14449	3	5321.12	674.297
125321	3	5602.83	869.227
126152	3	5391.15	874.156
11105	2	5744.41	786.846
122496	3	5648.96	851.498
125681	3	5536.59	947.105
124544	3	5707.09	840.477
136772	3	5518.94	772.242
28428	8	5881.72	832.221
145249	2	5585.3	1032.37
159876	2	5635.06	966.21
66318	3	5792.68	917.935
55231	7	5711.82	925.875
132175	2	5778.99	948.798
128354	2	6102.92	978.356
138831	3	5743.57	790.562
10888	3	5927.86	938.914
10946	3	5936.11	839.672
93312	3	6196.23	1015.19
136202	3	6090.32	958.977
164840	3	5873.83	783.987
105605	3	6089.02	840.274
136375	3	6147.14	986.378
128833	2	6349.38	823.233
142603	2	6157.42	941.458
115792	3	6097.09	959.649
161100	2	6276.58	771.009
126443	3	6323.41	893.884
14545	3	6464.73	882.382
136384	3	6500.39	966.976
143893	2	6534.01	1004.25
138873	3	6464.28	1053.72
129895	2	6529.69	833.109
28487	3	6527.09	923.643
5817	3	6514.84	792.485
31923	4	6673.8	818.276
18748	4	6560.66	872.849
153280	1	6648.33	879.669
155964	2	6781.82	975.755
149358	2	6853.16	867.687
145740	2	7067.42	909.236
146953	2	6934.43	832.823
132141	2	6682.74	810.045
27838	3	6968.84	832.303
120456	10	7128.44	880.12
79275	3	7041.15	885.719
8541	3	6947.89	900.814
8807	3	7168.07	810.198
129645	2	7245.08	779.388
12517	2	7122.75	890.569
147438	2	7202.21	1039.03
155566	2	7161.88	804.546
147875	2	7235.38	856.868
106561	5	7364.02	870.975
166124	8	7149	940.574
133160	5	7403.44	992.859
124578	5	7525.03	769.377
151459	5	7398.95	927.898
125199	4	7477.49	936.456
59598	4	7577.91	757.589
126644	4	7535.89	807.421
166836	5	7453.5	711.557
97470	5	7470.51	864.048
78885	3	61.2224	1064.58
26901	3	-112.479	1130.1
31681	3	-6.64639	1115.42
15906	3	101.705	1208.46
165948	2	201.92	1058.14
75683	4	207.645	965.113
120071	4	290.252	947.511
132766	4	-1.81143	1149.58
11237	4	127.332	1144.63
67626	4	220.781	893.899
157902	4	80.7276	955.246
44015	4	359.975	944.454
45611	4	286.126	918.058
43880	4	372.198	1075.23
7112	4	306.522	1206.67
28708	0	679.312	1122.4
22935	3	348.716	954.924
146100	2	570.163	1002.46
45159	3	480.314	1155.9
47426	3	580.521	1197.53
164412	2	673.906	1200.78
141680	2	632.713	1230.63
45151	3	715.107	978.883
1155	3	540.217	1035.11
154558	2	681.916	1140.08
45110	3	875.674	1018.87
46044	3	987.496	1043
16643	3	806.433	1113.69
16481	3	843.81	1145.8
19560	3	810.656	1042.77
103349	0	1068.27	1026.64
70065	0	1051.67	1154.17
5255	0	1098.84	1103.54
44528	3	985.527	1142.12
70484	0	1126.51	1173.26
76381	0	1154.76	1048.31
37032	0	1287.87	1009.06
23947	0	1205.1	1259.17
59788	0	1424.02	1190.22
33747	0	1331.2	953.647
33650	0	1467.07	1031.36
87033	0	1296.24	1014.45
44999	0	1404.53	1004.53
70664	0	1346.78	1146.38
88989	0	1416.58	1093.21
54951	0	1593.03	1001.29
84504	0	1439.93	1097.52
49565	0	1526.87	863.444
4065	0	1534.7	953.755
22206	0	1648.25	1118.71
50321	0	1792.49	993.761
60595	0	1825.96	1098.57
70499	0	1710.12	1020.38
58129	0	1852.86	1021.18
88811	0	1781.93	1171.19
69937	0	2118.44	1232.97
87152	0	2017.29	914.529
58049	0	1857.32	1010.95
31425	0	2092.88	995.631
57819	0	1965.33	1076.1
100187	0	2023.37	1101
87025	0	2142.26	939.572
26067	0	2224.81	856.511
70884	0	2045.26	1168.84
72920	0	1964.33	1099.41
57609	0	2155.07	1067.33
17398	0	2044.14	982.224
53418	0	2115.91	1016.39
29504	0	2235.76	998.459
66874	0	2345.48	963.808
101319	0	2514.93	1229.75
69860	0	2465.19	979.301
88521	0	2325.58	994.333
64694	0	2518.38	1076.78
8142	0	2557.03	1139.88
64820	0	2641.45	1108.35
89003	0	2812.47	1207.72
90405	0	2591.93	1168.01
89969	0	2686.17	1181.28
53759	0	2692.05	965.555
66563	0	2642.66	1124.92
56674	0	2992.1	988.485
53756	0	2782.03	962.087
90708	0	2919.17	834.567
34146	0	2569.65	1102.45
67686	0	2970.89	1022.97
66011	0	2946.04	1120.03
88674	0	2937.25	965.872
87899	0	2870.16	1168.54
86337	0	2917.31	910.864
88730	0	3168.86	1131.55
71864	0	3288.8	1089.52
88533	0	3077.47	1115.33
64814	0	3221.3	1058.11
86842	0	3140.69	1075.93
91264	0	3320.38	1088.85
52666	7	3221.33	950.114
62855	7	3244.37	1127.44
24819	7	3351.81	1171.38
18576	0	3307.95	950.862
4122	0	3612.65	1057.47
101323	0	3633.29	1123.64
88728	0	3719.33	1043.34
67695	0	3598.74	1176.28
51396	0	3443.06	1048.14
28408	7	3528.2	910.617
30597	0	3696.44	1151.46
99958	0	3742.3	1096.88
54001	0	3757.71	1008.04
66812	0	3634.13	1137.68
48482	0	3883.5	1039.28
24795	0	3982.1	935.963
86343	0	3796.22	1037.44
35502	0	3941.48	1071.88
16539	3	3722.45	1117.6
100527	0	4133.58	1140.06
64815	0	4086.32	877.666
99843	0	3935.02	1118.27
100321	0	4020.13	1118.29
100285	0	3894.17	1055.42
52605	0	4059.64	869.649
24896	0	4228.98	1150.97
5330	0	4223.87	1061.23
35344	0	4042.07	1166.48
89926	0	4194.73	1262.39
817	0	4469.69	860.05
50063	3	4447.89	931.194
14704	3	4297.2	1041.23
100649	7	4364.61	1106.33
49721	0	4270.76	950.264
65269	0	4608.62	1064.65
5733	7	4566.09	846.017
52832	0	4531.27	976.933
58692	0	4444.73	1170.17
87192	0	4438.04	956.328
88172	0	4690.07	1110.83
158934	2	4634.04	1189.86
46639	3	4868.66	977.33
62530	0	4698.65	987.66
68705	0	4554.32	1096.14
162989	2	4970.99	1267.2
20065	3	4807.42	1199.33
16619	3	5028.72	1083.31
35342	0	4954.89	1149.01
155623	2	5099.18	1114.77
104570	3	5050.94	974.411
126292	3	5103.17	1169.19
128938	2	5113.07	988.072
124512	3	5080.5	1058.74
28149	3	5099.44	897.576
165551	2	5303.81	1131.77
126412	3	5291.04	1059.71
165907	2	5066.15	1064.08
126324	3	5359.7	986.458
125548	3	5047.88	911.264
153181	2	5434.3	1101.35
126827	3	5518.02	1035.66
126257	3	5270.96	983.411
124510	3	5512	1082.78
126955	3	5491.74	1133.1
125514	3	5575.17	1042.85
129789	2	5783.23	1107.24
117067	3	5584.14	1116.75
125653	3	5618.96	849.058
122440	3	5661.81	1248.88
12012	2	5693.23	1211.94
124901	3	5745.58	1095.67
109336	3	5876.34	1001.75
136819	3	5899.2	935.641
128505	2	5687.98	1009.07
140494	2	6013.14	1031.51
140608	2	5794.03	1044.08
140657	2	5865.07	1132.66
164172	2	5916.37	1052.35
114877	4	5924.28	1117.79
164999	2	6100.74	1099.44
112643	3	5861.11	1075.42
158969	2	6163.53	1044.01
125052	3	6188.06	1140.56
161811	2	6252.82	1075.81
167570	2	6104.2	836.78
123713	3	6135.59	1061.97
165906	2	6278.94	1093.06
153903	2	6233.36	992.305
126312	3	6353.19	1132.34
148512	2	6443.55	1060.68
130051	2	6500.12	1116.94
146747	2	6356.48	979.967
140449	2	6340.96	1035.75
15248	3	6564.77	1120.69
146974	2	6536.27	1119.53
155057	2	6654.3	1016.15
138450	2	6503.08	1045.72
134751	2	6713.71	848.85
155146	2	6605.9	1292.11
164079	2	6885.59	1093.72
141816	2	6746.1	997.86
153238	2	6811.4	1226.77
155022	2	6866.1	977.94
144734	2	6940.29	1034.69
141857	2	7165.33	1009.04
153549	2	6893.58	1083.76
143882	2	7096.13	1173.12
130129	2	7010.56	966.651
132117	2	6943.84	863.262
22915	8	7076.59	1048.19
104487	1	7218.84	1036.25
93682	1	7153.64	1024.19
11092	1	7237.54	963.106
134660	8	7253.52	1262.72
103572	5	7392.76	1012.82
121277	5	7293.32	1189.94
114282	5	7223.67	981.603
47490	5	7229.86	919.822
83597	5	7234.42	1140.54
165097	2	7605.69	1012.57
159006	2	7527.51	1149.93
164476	2	7527.63	968.032
154845	2	7370.88	1167.29
147013	2	7581.45	1116.25
152408	2	-94.2497	1261.38
153386	2	68.6794	1272.74
773	3	-53.5174	1337.57
775	3	-122.095	1363.45
161073	2	113.993	1399.46
13455	2	144.47	1139.76
23460	3	256.931	1175.6
15380	3	182.251	1213.48
100930	0	95.994	1270.58
101006	0	33.6455	1305.09
48581	0	257.839	1067.96
52816	0	346.928	1283.7
60489	0	415.319	1323.44
49189	0	118.489	1141.16
53565	0	364.699	1395.2
72111	0	608.233	1432.79
2022	0	469.405	1284.07
64258	0	408.295	1206.75
101344	0	463.151	1168.04
53736	0	500.422	1231.68
46047	3	716.363	1298.13
45692	3	722.736	1205.99
20408	3	646.663	1208.91
14302	3	648.484	1291.96
20094	3	791.24	1369.97
22164	3	805.237	1295.47
38175	3	731.225	1280.44
128844	2	987.696	1227.17
161898	2	986.647	1127.37
38176	3	790.385	1221.02
99386	0	1156.15	1199.93
54719	0	1002.76	1133.72
57267	0	1071.79	1369.61
63548	0	1125.73	1309.94
87420	0	1037.21	1193.42
52386	0	1280.99	1231.43
100813	0	1210.61	1332.7
63259	0	1208.94	1157.78
64665	0	1335.34	1257.69
87418	0	1122.94	1129.74
76209	0	1412.26	1476.56
89203	0	1363.25	1208.03
60784	0	1556.8	1233.97
4779	0	1257.39	1083.89
57744	0	1525.35	1310.63
28708	0	1660.78	1236.5
30430	0	1491.21	1219.86
87979	0	1588.19	1159.73
21375	0	1639.11	1110.74
53637	0	1555.54	1225.43
53487	0	1682.75	1020.64
48623	0	1789.81	1164.45
50257	0	1897.5	1218.22
51983	0	1697.5	1251.83
53961	0	1853.85	1177.5
18205	0	2017.26	1364.81
68148	0	2013.78	1426.49
65959	0	2079.86	1393.7
86575	0	2087.9	1262.17
59712	0	1883.65	1014.67
57655	0	1966.15	1197.93
70493	0	2051.62	1242.61
51764	0	2001.67	1081.51
6743	0	2110.75	1223.56
56683	0	2032.08	1167.3
52020	0	2182.07	1202.16
87704	0	2190.67	1368.59
37026	0	2308.08	1146.97
27145	0	2241.8	1120.39
144743	2	2378.52	1380.89
63200	0	2581.1	1126.3
18375	0	2448	1202.85
37324	0	2504.98	1140.59
33796	0	2376.08	1200.47
25752	0	2466.74	1312.36
4426	0	2593.24	1308.95
24219	0	2718.64	1231.36
70520	0	2501.1	1124.1
4112	0	2676.6	1183.16
90709	0	2454.23	1303.67
100391	0	2812.81	1081.49
28326	0	2920	1325.65
54068	0	2816.57	1133.31
90042	0	2660.96	1209.33
71223	0	2628.01	1284.91
28428	8	2824.88	1251.51
66893	0	2939.05	1327.96
101016	0	2890.31	1266.82
84914	0	2834.12	1328.42
89906	0	2975.94	1278.57
62538	0	3016.28	1293.29
7421	0	3181.19	1286.03
53366	0	3181.51	1214.74
87882	0	3275.88	1226.17
54788	0	3077.2	1234.68
28845	0	3217.43	1199.1
90250	0	3319.72	1212.08
57490	0	3345.17	1437.85
2218	0	3383.07	1349.44
4481	0	3274.34	1169.52
100095	0	3462.07	1327.91
100495	0	3284.11	1138.35
24271	0	3510.43	1219.67
100466	0	3697.5	1286.98
65906	0	3433.65	1083.44
4497	0	3640.66	1110.73
58819	0	3721.98	1258
100075	0	3706.99	1450.83
100079	0	3597.82	1217.2
89788	0	3538.59	1239.06
66810	7	4009.43	1298.9
91747	7	3824.14	1277.54
70253	0	3728.62	1200.45
33867	0	3872.01	1241.35
49693	7	3695.11	1276.5
50285	0	4046.45	1201.89
148489	2	4024.69	1093.1
17317	0	3874.1	1255.96
150914	0	3958.39	1240.85
127961	2	4114.66	1226.91
28834	0	3917.26	1226.87
50272	0	4151.45	1215.16
85567	0	4289.48	1083.54
35347	0	4223.54	1399.37
38315	0	4135.65	1292.44
86237	0	4476.39	1253.26
99367	0	4307.02	1180.46
57639	0	4442.88	1311.17
48236	0	4292.5	1113.71
71197	0	4245.18	1408.61
60655	0	4542.05	1478.57
56309	0	4606.66	1279.93
63905	0	4576.81	1346.96
53133	0	4450.75	1458.14
51418	0	4538.27	1170.58
84890	0	4755.56	1352.07
90351	0	4616.47	1310.04
122265	3	4653.03	1188.49
73728	0	4681.86	1320.51
90706	0	4607.07	1248.96
145066	2	4863.93	1157.01
55491	7	4775.96	1121.31
11726	2	4734.1	1332.1
24932	0	4873.8	1258.25
53448	0	5016.36	1119.68
47226	3	4974.12	1249.7
126815	3	4889.72	1183.5
126860	3	4984.06	1292.39
125794	3	5030.29	1443.59
16794	2	5178.51	1167.92
28487	3	5208.64	1207.21
126033	3	5578.48	1090.62
116100	3	5267.38	1032.91
125053	3	5246.71	1434.18
125864	3	5205.7	1351.98
13925	2	5424.73	1216.61
125115	3	5380.98	1176.1
126016	3	5357.72	1105.89
147305	2	5573.74	1202.91
10939	3	5458.71	1147.7
162638	2	5709.3	1214.63
158897	2	5587.75	1058.15
72256	7	5636.61	1423.69
17635	3	5511.71	1191.43
153565	2	5480.25	1259.71
40142	3	5777.86	1312.89
11807	2	5829.34	1156.33
13769	2	5789.11	1215.79
20053	3	5661.48	1229.04
159914	2	6152.23	1473.78
28487	3	5960.34	1415.75
136029	3	5944.18	1244.81
45624	3	5750.89	1145.62
124487	3	5865.26	1253.35
121441	3	5948.83	1175.36
121993	3	6060.61	1230.26
12747	2	5981.88	1180.5
155075	2	6081.08	1104.03
10370	2	6091.84	1166.76
128955	2	6245.43	1217.85
10597	2	6276.65	1286.51
159788	2	6352.61	1066.05
126842	3	6245.81	1142.9
143033	2	6282.87	1202.25
109548	3	6321.26	1139.03
134578	5	6412.5	1182.14
152137	5	6587.56	1288.81
102896	5	6498.39	1206.58
116562	5	6431.55	1298.34
98208	5	6550.11	1240.3
133451	8	6760.26	1369.84
140935	8	6477.78	1280.53
156893	8	6641.21	1280.6
158505	8	6759.72	1146.1
166838	8	6482.68	1357.16
11921	2	6710.08	1172.83
166888	2	6845.83	1173.06
129482	2	6660	1246
154761	2	6742.04	1302.19
145809	2	6775.26	1172.97
161331	2	6973.66	1347.26
132380	2	7090.34	1127.95
162535	2	7275.65	1209
133960	2	6875.98	1334.31
151698	2	6958.38	1458.05
13983	2	7254.92	1222
157073	2	7327.89	1327.35
153624	2	7045.6	1331.65
165479	2	7117.12	1233.59
13019	2	7182.43	1152.96
28487	3	7201.71	1279.41
142621	2	7205.24	983.699
165463	2	7270.05	1274.74
147275	2	7317.39	1369.26
133966	2	7363.13	1165.1
161378	10	7463.11	1099.63
94380	10	7615.37	1097.68
156856	10	7426.07	1214.8
146912	10	7528.05	1089.49
94451	10	7428.43	1281.43
104098	8	118.356	1447.08
45898	3	2.32406	1261.54
82154	8	-57.7416	1469.9
10325	8	118.131	1518.37
94707	8	18.544	1538.91
23488	3	468.737	1358.48
51003	3	102.899	1570.77
23492	3	202.887	1431.4
19564	3	219.537	1350.14
23104	3	72.555	1343.2
71103	0	479.578	1273.55
60199	0	404.472	1361.5
24353	0	318.9	1492.65
60481	0	439.506	1452.8
29409	0	166.134	1575.81
53755	0	673.328	1430.67
76241	0	529.777	1598.93
51904	0	611.404	1410.55
48893	0	499.203	1398
72878	0	647.172	1522.55
56756	0	542.796	1464.57
66832	6	791.55	1267.89
21291	6	697.091	1253.85
52096	7	722.761	1195.96
58936	6	635.456	1357.52
84709	0	812.96	1568.66
89986	7	932.397	1377.62
20991	0	785.039	1393.63
100647	0	766.422	1514.51
65883	0	1079.13	1523.49
24067	0	1087.52	1400.76
55951	0	1025.1	1606.04
2264	0	984.218	1562.03
89044	0	942.353	1385.87
17758	0	879.235	1435.33
25765	0	1101.03	1585.16
51487	0	1269.9	1471.91
68890	0	1272.52	1303.48
1640	0	1240.84	1602.59
33335	0	1213.21	1319.68
101338	0	1216.92	1346.26
87069	0	1226.12	1501.72
4759	0	1459.39	1331.31
24606	0	1476.4	1372.22
56623	0	1398.77	1455.71
76345	0	1532.97	1460.64
6077	0	1408.72	1430.44
70480	0	1574.79	1212.8
25121	0	1396.23	1231.51
33328	0	1620.38	1430.69
65939	0	1783.13	1287.33
85505	0	1867.19	1516.85
86881	0	1675.77	1536.33
74544	0	1724.31	1237.15
52553	0	1588.25	1491.53
18385	0	1913.38	1516.14
4471	0	1929.59	1434.45
48938	0	2140.38	1557.93
89754	0	1867.43	1454.92
12816	2	1984.08	1494.31
87772	0	2126.65	1364.87
7130	0	2083.77	1371.49
85082	0	2271.2	1542.58
54208	0	2080.89	1459.25
4601	0	2085.08	1540.5
68111	0	2381.99	1480.64
99398	0	2333.35	1484.13
150943	0	2421.18	1462.98
54452	0	2291.65	1359.44
25538	0	2118.2	1415.13
28487	3	2377.3	1424.23
58659	0	2566.39	1435.48
62469	0	2410.17	1332.12
100572	0	2308.18	1551.91
58940	0	2273.36	1324.23
2173	0	2394.11	1386.05
4584	0	2587.15	1384.92
7151	0	2625.55	1327.44
89472	0	2534.82	1600.66
103418	0	2593.22	1509.27
100575	0	2717.01	1580.01
53677	0	2953.11	1441.12
52379	0	2690.71	1426.74
89478	0	2805.77	1442
48526	0	2702.86	1264.93
35498	0	2992.93	1416.66
89229	0	2976.53	1521.33
54940	0	2827.37	1519.67
33606	0	2902.72	1368.16
4784	0	2891.22	1436.21
52423	0	2958.94	1360.94
67924	0	3097.94	1545.92
86884	0	3166.35	1487.49
90696	0	3151.2	1312.42
86843	0	3254.4	1345.7
100799	0	3271.5	1436.43
45656	3	3424.17	1389.61
70705	0	3481.89	1355.44
67238	0	3378.73	1428.07
72287	0	3482.91	1443.4
28352	0	3311.46	1527.16
66007	0	3488.33	1363.32
100998	0	3625.05	1386.26
70015	0	3561.43	1338.06
100281	0	3416.04	1599.84
5933	0	3594.68	1353.04
71536	0	3503.15	1581.9
99370	0	3715.29	1442.21
71487	0	3772.89	1284.39
89907	0	3624.07	1417.23
22432	0	3694.21	1549.04
49743	0	3842.74	1393.33
47624	7	3877.86	1334.07
90134	0	3853.91	1760.97
73733	7	3910.17	1584.99
5971	0	3987.99	1342.98
72418	0	4055.97	1282.62
71829	0	3792.89	1491.32
69521	0	4085.88	1497.92
63523	0	4027.02	1616.44
153693	2	4190.22	1362.2
72708	0	3897.76	1413.11
64938	0	4282.38	1418.29
70184	0	4311.71	1647.94
55371	0	4181.34	1541.31
101269	6	4214.14	1522.04
113647	6	4401.22	1390.18
43399	6	4343.33	1392.11
5738	6	4336.48	1454.55
71072	6	4356.34	1300.99
141942	2	4589.25	1356.6
131326	2	4654.56	1415.76
160441	2	4561.07	1212.33
128374	2	4422.15	1512.71
73730	0	4474.94	1364.78
28713	0	4690.97	1554.86
13790	2	4765.63	1548.78
50837	3	4685.16	1444.18
12568	2	4601.87	1535.81
1169	3	4745.43	1416.77
11709	2	4939.5	1567.79
157652	2	4869.73	1586.95
167498	2	4812.09	1459.78
164430	2	5099.37	1368.38
14256	3	4920.91	1498.57
18226	7	5044.29	1268.64
144389	2	4966.79	1476.4
31431	4	5177.07	1492.28
42860	3	5186.1	1416.04
13910	2	5107.79	1265.29
127073	3	5280.01	1478.57
125698	3	5187.88	1481.82
125742	3	5064.64	1492.74
125413	3	5277.62	1629.78
125051	3	5389.7	1568.83
165913	2	5500.98	1481
152476	2	5303.19	1384.73
16365	3	5605.28	1272.02
125559	3	5376.5	1275.83
51059	3	5567.37	1361.82
39984	3	5751.47	1376.94
124180	5	5546.63	1545.56
165897	2	5699.79	1136.73
166007	2	5641.49	1478.9
155154	2	5617.32	1352.41
165256	2	5763.75	1363.86
142418	2	5801.8	1407.54
126854	3	5700.31	1418.07
125802	3	5855.86	1449.92
90367	3	5722.76	1469.59
158945	2	6053.56	1578.09
113084	3	6067.48	1472.08
38212	3	5843.34	1281.25
129646	2	5927.77	1276.48
13239	2	5867.41	1401.18
14020	2	6072.6	1385.05
128616	2	5987.58	1440.9
167156	2	6221.28	1362.57
153521	2	6186.6	1693.65
156937	2	6111.79	1483.06
28708	0	6325.64	1531.03
142803	2	6123.58	1312.43
138670	5	6300.13	1490.91
166907	2	6309.31	1251.28
11518	2	6222.96	1347.96
146881	2	6509.39	1341.51
142285	2	6401.01	1527.04
154729	2	6604.59	1376.64
166999	2	6512.98	1228.98
161302	2	6491.11	1537.92
146501	2	6698.54	1429.23
156447	2	6589.65	1352.25
153557	2	6627.05	1261.44
144066	2	6807.04	1475.11
158402	2	6650.58	1357.21
117395	1	6822.03	1480.69
104097	1	6928.88	1318.04
106054	1	6721.81	1626.7
118050	1	6934.35	1488.84
79392	1	6796.56	1527.47
103920	6	6866.92	1571.51
118061	6	6994.71	1486.69
156890	8	7059.55	1404.67
97996	6	6973.78	1550.94
23028	5	7097.69	1240.11
163536	9	6997.25	1324.15
119487	5	7077.21	1300.7
122398	5	7197.04	1371.19
153472	5	7290.85	1563.84
115858	5	7166.58	1587.1
105936	9	7346.67	1372.27
64499	9	7352.62	1521.6
109400	9	7181.53	1396.72
134656	9	7380.56	1450.39
80145	9	7300.53	1464.32
130447	5	7552.93	1358.09
167045	5	7699.52	1459.6
151765	5	7479.02	1360.85
153514	8	7612.59	1425.24
7611	5	7731.94	1379.06
158018	2	-98.3256	1587.15
734	3	22.8975	1381.53
16473	3	-13.5637	1568.93
146764	2	-35.713	1512.88
166948	2	-90.9159	1659.37
28713	0	124.584	1482.93
46440	3	120.949	1555.53
15803	3	191.128	1661.76
934	3	64.1187	1547.06
19561	3	45.1609	1254.41
52481	0	370.176	1747.05
29272	0	412.854	1543.93
47599	0	363.846	1472.83
68169	0	336.902	1553.54
43940	0	268.633	1635.09
60726	0	789.94	1761.28
58266	0	521.714	1683.32
61469	0	610.14	1534.05
90590	0	593.525	1448.22
4527	0	447.589	1618.01
53511	0	662.696	1770.28
2252	0	769.532	1555.44
89760	0	661.144	1609.22
68468	0	610.032	1655.86
21915	0	550.027	1657.48
88820	0	862.855	1635.85
76457	0	776.151	1618.25
74649	7	1119.8	1548.33
100556	6	910.37	1744.65
91666	0	955.461	1637.36
40290	0	951.486	1465.82
56483	0	1059.16	1543.29
71175	0	1054.44	1618.41
49864	0	982.109	1645.67
66831	0	1240.38	1492.93
86419	0	1180.68	1586.45
89971	0	1342.95	1475.05
49232	0	1121.13	1376.96
4209	0	1183.86	1666.1
100128	0	1335.45	1630.4
55768	0	1342.62	1664.99
87764	0	1421.91	1393.83
67948	0	1279.54	1745.98
47736	0	1436.97	1463.51
71982	0	1480.24	1705.46
34442	0	1534.17	1660.35
90509	0	1203.01	1691.76
48319	0	1696.02	1481.18
75965	0	1618.81	1563.13
101614	0	1554.92	1548.77
43569	0	1618.59	1783.83
4125	0	1720.09	1603.5
17225	0	1649.64	1488.13
63384	0	1794.46	1646.33
89568	0	1847.56	1710.17
25776	0	1905.58	1549.62
87249	0	2002.39	1529.7
59765	0	2006.13	1623.25
89920	0	2051.82	1670.83
89071	0	1814.69	1514.78
52956	0	2175.72	1785.41
48610	0	1969.18	1596.2
29631	0	2130.47	1440.65
30489	0	2150.35	1584.63
58458	0	1891.55	1756.9
75481	0	2189.7	1465.1
74794	0	2319.14	1650.59
75368	0	2352.52	1555.92
86436	0	2274.51	1520.16
7068	0	2144.89	1702.89
68142	0	2449.68	1590.76
24721	0	2250.5	1576.34
86903	0	2361.6	1578.39
90245	0	2426.94	1532.65
61698	0	2546.26	1639.29
25278	0	2739.99	1461.31
18987	0	2545.04	1595.63
101336	0	2603.14	1583.73
24037	0	2515.8	1524.03
19151	0	2452.1	1501.58
61244	7	2868.14	1568.1
5526	0	2952.15	1534.37
52571	0	2811.99	1472.33
5284	7	3061.5	1576.44
88622	0	2884.7	1641.05
71557	0	2914.15	1460.89
71923	0	2991.46	1538.17
60190	0	2950.82	1670.86
64987	0	2992.87	1622.91
103420	0	2993.52	1445.72
18854	0	3293.08	1715.89
61501	0	3035.95	1644.51
49227	0	3083.91	1518.69
86239	0	3149.76	1769.58
54846	0	3254.49	1650.54
53689	0	3208.76	1852.55
100139	0	3408.59	1361.02
101652	0	3365.27	1544.18
51754	0	3366.56	1634.83
52444	0	3233.64	1774.88
6895	0	3519.31	1688.95
69878	0	3633.46	1524.3
59763	0	3404.92	1709.07
84425	0	3639.61	1450.42
52006	0	3702.9	1571.57
47707	0	3744.08	1651.56
88050	0	3566.38	1517.7
100407	0	3465.55	1478.46
86065	0	3524.65	1602.12
65728	0	3813.16	1591.08
70547	0	3883.41	1672.73
4034	0	3932.92	1551.48
5055	0	3702.06	1551.13
25582	7	3852.93	1501.38
72772	0	3873.56	1574.09
101218	0	4085.76	1514.39
51375	0	3931.54	1771.92
89081	0	4027.16	1649.39
59698	0	3913.94	1556.06
24920	0	4092.69	1750.89
70399	0	4130.96	1519.18
100606	0	4196.55	1441.14
129468	2	4196.82	1588.68
76386	0	4272.45	1740.11
68720	7	4255.2	1664.84
68182	0	4361.04	1562.53
100931	0	4173.47	1505.62
29427	0	4395.75	1429.39
89329	0	4416.36	1550.26
71209	0	4271.32	1547.4
15450	0	4613.27	1692.88
99648	0	4353.96	1579.08
8104	0	4640.19	1568.32
73460	0	4559.37	1443.92
162739	2	4500.28	1777.51
88768	0	4643.71	1449.66
100714	0	4732.9	1690.1
48279	0	4850.93	1542.66
69107	0	4750.14	1632.45
88865	0	4780.23	1538.88
10168	2	5069.7	1525.39
70313	0	4969.01	1592.03
55165	0	4838.79	1511
167093	2	4838.95	1568.17
73668	0	4795.25	1664.01
6021	7	4994.72	1533.31
17724	7	5121.47	1592.76
35366	7	4927.62	1499.3
57703	7	5059.62	1536.64
145166	2	5142.49	1518.77
74305	1	5145.27	1487.73
99276	1	5288.36	1642.76
162080	1	5079.67	1656.69
125602	1	5334.15	1424.43
139096	1	5178.33	1737.74
28487	3	5522.28	1590.84
124914	3	5471.92	1805.89
124915	2	5471.75	1471.65
124677	3	5559.11	1506.51
161273	2	5522.97	1664.53
47991	7	5685.9	1748.23
42303	3	5449.72	1587.38
128635	2	5791.5	1692.14
42380	3	5624.99	1475.28
89380	0	5597.03	1518.95
19691	7	5624.81	1651.81
89220	0	5768.46	1509.3
89836	0	5819.91	1551.37
148290	2	5949.93	1592.96
[truncated: 4,886 more rows]

## Sheet: CeLEry trained on pseudo-Visium
Cell Index	Cell_type	x	y
166083	2	4318	2651
85571	0	3871	2288
85577	0	3940	2347
85579	0	3786	2091
85581	0	3990	2368
85582	0	3764	1989
166096	2	4456	2532
85586	0	3499	2037
140	3	3515	1919
85597	4	3684	1936
148	3	3656	1936
166124	8	4715	2732
85609	7	4004	2155
85627	0	4037	2476
198	3	2330	2301
85650	4	3851	1966
85651	7	3963	2183
224	3	3591	1838
85652	5	3371	2219
231	3	3482	2137
166184	5	4894	2726
85662	0	3869	2124
85663	7	4092	2404
85664	0	4055	2380
166201	5	5829	3353
166203	4	5232	3407
85672	0	3889	2232
85676	4	3950	2064
166319	1	3837	2962
166326	6	4060	2665
166351	6	4354	2766
85768	0	3751	2333
417	3	3632	1857
166408	2	4066	2426
166416	4	4451	2863
474	4	3756	2099
166456	6	4051	2934
166461	1	4742	3004
166496	1	4932	3294
166537	4	4184	2059
166538	4	4790	2179
734	3	3620	2198
166542	4	3486	1874
86065	0	3734	2063
773	3	3585	1726
775	3	3594	1923
166597	4	4690	2583
817	0	3881	2164
821	5	3607	2245
166607	4	3030	1828
166611	6	4534	2695
86210	0	3539	2312
884	6	3168	2543
166642	1	4496	2231
86220	0	3796	2069
86225	0	3777	2184
166647	2	4153	2239
934	3	3671	2028
166650	2	3958	2010
86237	0	3726	2128
86239	0	3867	2355
86242	1	3891	2498
941	3	3347	1766
166681	2	4637	2531
993	3	3648	2199
86275	0	3893	2435
86284	0	3842	2108
1006	3	3690	2167
166708	2	4178	2066
1014	3	3548	1788
1016	8	3053	2794
86298	0	3925	2250
1095	3	3697	1893
1102	3	3730	2022
166729	4	4629	2578
1106	3	3425	1576
86334	0	3821	2229
86337	0	3911	2153
86340	0	4289	2488
86343	0	3834	2175
1154	3	3634	2221
1155	3	3691	2059
86368	0	3889	2214
1169	3	4608	2478
166836	5	4587	1953
166838	8	4262	2631
1180	0	3524	2579
1190	0	4012	2334
166858	5	4368	2542
86403	0	3852	2190
166865	2	4340	2469
166869	2	3747	2663
86419	0	4260	2622
86432	0	4070	2232
86436	0	3745	2022
166888	2	4473	2531
1248	0	3913	2444
1252	7	3676	1852
86449	0	3770	1964
166907	2	4427	2457
166911	2	3720	1896
1279	0	3790	2271
1284	0	3689	2295
1287	0	4038	2466
1291	0	3793	2320
1295	0	3827	2043
166938	2	3792	2008
1296	0	4003	2341
1298	0	3660	1924
86553	0	3937	2240
166948	2	4302	2445
1320	8	4301	2574
86575	0	3971	2165
166970	2	3977	2032
166973	2	4493	2566
1360	0	3540	2456
166999	2	4415	2401
86619	0	3986	2319
1365	0	3677	2130
1404	0	3845	2121
167045	5	4729	2406
86661	0	4142	2363
1420	7	3627	2146
167091	2	3950	2269
167093	2	4503	2493
86674	0	4030	2357
1454	3	3687	2015
167117	2	4194	2584
86692	0	3846	2133
167122	2	4146	2233
1491	3	2966	2085
86723	0	4190	2443
1503	2	3832	2174
167156	2	4757	2580
86742	0	3712	1883
1514	3	3367	2437
167183	2	4782	2585
86779	0	3459	2110
1558	3	3437	2231
86791	0	3853	2100
86794	0	4284	2511
1586	0	3660	2295
86797	0	3735	2454
1596	0	3887	2293
86809	0	4094	2431
1606	0	3905	2132
86815	0	4034	2340
167233	2	4563	2661
167239	2	4227	2242
167244	2	4774	2649
1635	0	4029	2494
1640	0	4044	2389
167250	8	4707	2503
86842	0	3699	1955
86843	0	3804	2101
1673	0	3799	2297
86845	0	3548	2240
86861	0	3789	2325
1685	4	3239	1560
1687	0	3413	1943
1688	4	3607	1894
1700	0	3022	2436
86881	0	3850	2338
86884	0	3975	2293
86903	0	4120	2393
1742	0	3810	2235
1743	0	3900	2443
86942	7	3583	1757
167399	2	4541	2510
167419	1	4620	2510
1770	7	3778	2382
167424	6	4526	2784
167427	6	4900	2562
167431	1	5011	2751
1781	1	3592	2468
167434	6	4504	3220
1785	7	3560	2282
167439	1	4726	2974
1794	1	2946	3616
1807	0	3418	2114
1827	0	3700	2395
1831	0	3691	2585
87025	0	3838	2081
87033	0	3656	1860
1856	1	4422	2488
87039	0	3900	2188
1858	1	3240	2753
167480	2	4705	2649
1861	7	3566	1610
1864	0	3740	1967
167494	2	4305	2516
167498	2	4111	2201
87069	0	3599	1866
167514	2	4294	2335
167515	2	3858	2221
1968	1	3705	2678
1978	9	3832	1947
2022	0	4085	2190
2030	0	4103	2589
87117	0	3550	2397
87123	0	3788	1954
167568	2	4209	2352
167570	2	4568	2617
2046	0	3764	2422
2054	0	3568	2205
87147	0	3477	1901
2108	3	4105	2405
87152	0	3893	2160
2113	0	3826	2078
2115	1	4318	2122
87171	0	3978	2209
87192	0	3929	2298
2133	0	4089	2478
167629	1	4887	3246
2136	0	3892	2295
2138	0	3935	2620
2143	5	4422	3212
2158	0	3634	2458
87249	0	4073	2495
2162	4	3769	2588
167662	1	4886	2603
2170	0	3740	2173
87267	0	4318	2365
87273	3	3311	1830
2173	0	3759	2349
167690	2	4187	2385
167719	2	4345	2474
167722	2	4321	2540
87334	7	3779	1955
2208	0	3301	2764
87347	4	3603	2582
2211	0	3905	2152
87358	5	3143	3097
87364	4	4353	2777
167743	2	4271	2369
2218	0	3930	2258
87412	0	3950	2342
87418	0	3816	2007
87420	0	3798	2021
87427	0	3689	1795
2240	0	4341	2461
87428	0	3871	2073
2245	0	3909	2306
2252	0	3901	2150
2264	0	3856	2389
87457	6	3628	2501
2302	6	2597	3211
87492	0	3799	2053
87510	7	3354	2170
2370	7	3178	2556
87532	0	3995	2327
2400	0	3821	2307
2447	4	4620	2565
2461	6	4419	2528
2466	5	3829	3085
87565	0	4116	2352
2523	6	4220	2786
2585	0	3613	2528
87578	0	4031	2454
2617	0	3789	2548
87595	0	3956	2188
2621	7	3461	2318
2627	0	4061	2514
2787	9	2823	3122
87677	0	4104	2491
87678	0	3921	2129
2820	4	3445	1437
2847	4	4183	2379
87697	0	4067	2247
87704	0	3778	2323
2917	5	2856	2239
87714	4	3112	1808
87725	6	3896	2769
87742	1	4453	2099
87748	7	4186	2202
87750	0	3944	2216
2947	0	4172	2445
87764	0	3863	2181
87772	0	3901	2211
2960	0	3661	2232
87800	0	4054	2190
87822	0	3961	2226
87841	6	2515	2806
3316	9	3443	2875
87882	0	4152	2448
3339	3	4395	2521
87894	0	3891	2442
87899	0	3822	2365
87900	0	4195	2449
87932	0	4073	2311
87945	4	3851	2130
87946	0	4254	2508
3671	0	3851	2137
87979	0	3639	1827
87988	0	3708	1887
3768	3	3910	2106
3775	3	3676	2229
88023	0	4026	2367
88036	7	4086	2456
88050	0	3891	2215
3846	3	3747	2362
88070	7	3989	2263
88096	0	3915	2191
88101	0	3458	2455
3887	3	3756	2009
3899	3	3500	2134
3977	3	3695	2095
3997	0	3953	2309
88172	0	3828	1993
4000	0	4016	2368
4023	5	3844	2322
4030	0	4003	2333
88225	0	3857	2020
4034	0	3858	2234
88233	0	3853	2077
88246	0	3878	2087
88247	0	3139	2578
88260	0	3753	2239
4065	0	3564	2205
88284	0	3892	2201
88294	0	3945	2259
88298	0	3801	1996
88299	0	3871	2442
88303	0	3900	2016
88309	0	4029	2388
88321	0	3664	1907
4112	0	3771	2342
88355	4	2990	1243
88356	0	3774	2143
4122	0	4001	2476
4124	0	3885	2474
88376	0	3942	2271
88384	0	4265	2561
88379	0	4095	2413
4125	0	4093	2419
4159	7	3994	2151
88395	6	3438	2776
4169	0	3925	2242
4170	4	3660	1950
88396	6	3661	1765
4185	0	3709	2267
88433	0	3952	2162
88444	0	3763	2071
88446	7	3911	2410
4206	0	3796	2015
4209	0	3604	2102
4226	0	4027	2358
88506	0	3789	2030
88521	0	3895	2101
4261	0	3946	2229
4262	0	3427	2182
88529	0	3973	2240
88533	0	3951	2289
88534	7	3873	2139
4278	0	3579	1850
4281	0	3942	2347
4285	0	3685	2281
4297	3	3630	2315
4303	1	3584	2314
4313	6	3141	2774
4322	0	3624	2252
4331	0	4030	2513
88622	0	3722	2083
4345	1	4136	2371
4346	1	3644	2753
88639	1	4049	2397
4353	1	3947	2592
88660	0	3759	2199
4398	7	3988	2379
88674	0	3837	2112
4414	6	3003	3840
4426	0	3817	2040
88696	7	3888	2057
88721	0	3727	1953
88728	0	3707	2188
4468	7	3724	1933
88730	0	3664	1914
4471	0	3589	1844
4481	0	3681	1934
88742	7	3830	2262
4497	0	2807	2068
4502	0	3737	2274
88768	0	4100	2323
4527	0	3701	2086
88798	0	3662	1882
4548	6	3861	2755
88804	0	3742	1936
4575	0	3868	2291
88811	0	4004	2283
4584	0	3691	2216
88820	0	3684	1885
88834	1	3805	2030
4601	0	3619	2424
88853	0	3768	2019
88865	0	3936	2092
4661	1	4453	2663
4666	1	3915	2719
88921	0	3620	2137
88956	0	3766	2083
4715	0	3811	2078
4723	7	3395	1837
88989	0	3891	2218
88994	0	3895	2305
89000	0	3996	2246
89003	0	4003	2134
4753	0	3990	2104
4758	0	4045	2457
4759	0	3678	2296
89029	0	3799	2087
89034	0	3731	2125
4779	0	3648	2275
89044	0	3817	2070
4784	0	3923	2085
4783	0	3852	2434
89055	0	4133	2263
4798	0	4334	2146
89071	0	3917	2158
89073	0	3673	2527
89081	0	4091	2236
89082	6	3489	2845
89109	4	3517	1604
4914	0	3956	2271
4921	5	3352	2815
4936	7	4052	2400
4940	1	3226	3233
4945	1	3597	2315
89181	0	4173	2371
4963	0	3684	2378
4967	7	3761	1830
4968	5	3549	2674
89203	0	4016	2433
4971	1	4382	2364
89220	0	3816	2947
89222	0	3622	1787
89229	0	4018	2311
5005	1	4258	2479
89251	0	3896	2264
5049	7	3498	2518
5055	0	3459	2504
89306	0	3703	2130
5071	7	3482	2467
89329	0	3854	2036
89331	0	4147	2467
5093	0	3856	2209
89356	0	3940	2073
5109	1	3520	2811
89360	0	3833	2095
89380	0	4438	2535
5140	1	3419	3136
89417	5	3413	1717
89432	7	3550	2440
89451	4	3456	2811
5171	0	3771	2416
5184	4	3145	1540
89472	0	3547	2388
89478	0	4177	2398
5212	4	3721	2826
89495	0	3572	2432
5243	0	3726	1891
89501	7	3136	2594
5255	0	3846	2312
5266	6	4113	2115
5284	7	3899	2293
89525	7	3553	2407
89543	1	3975	2447
89551	7	3820	2038
89555	0	3489	2274
5330	0	4080	2443
89568	0	3720	2186
89599	0	3344	2053
5368	0	3853	2111
89610	4	4094	1782
5372	0	3836	2014
89619	0	3646	1916
5388	0	3696	2240
5393	7	3783	2421
5394	7	4102	2327
89641	4	3866	2117
5400	9	3097	2727
5407	0	3847	2166
5487	0	3587	2468
89700	1	4304	2265
5526	0	3642	1751
89712	0	4030	2342
5733	7	4034	2235
5738	6	3044	2128
89726	0	3740	1960
89738	0	3593	2110
89739	0	3850	2279
89754	0	4180	2410
5763	0	3896	2195
89760	0	4033	2384
5765	0	3843	2112
5768	0	4262	2363
5793	0	3935	2230
5794	0	3914	2196
5795	0	3894	2192
89788	0	3819	2259
5800	0	3781	2019
89793	0	3958	2105
89794	0	3715	2014
5814	0	3953	2212
5815	0	3928	2316
5817	3	3903	2188
5824	0	4227	2445
5834	0	3887	2253
5835	0	3900	2288
89825	0	3946	2118
89833	0	3679	1914
89836	0	3909	2156
5876	1	4269	2511
5892	6	3952	2910
89862	5	3371	1797
5922	7	3880	2326
5933	0	4011	2239
89906	0	3803	2059
89907	0	3796	1995
5960	0	4134	2281
89920	0	3849	2112
89926	0	3953	2226
5971	0	3770	2231
89945	7	3433	1845
89950	7	3786	1964
5989	0	3948	2252
5990	7	3702	2536
89963	4	4191	1889
6003	0	3845	2122
89969	0	3890	2130
89971	0	3748	2068
6015	0	3837	2360
89977	7	3351	1630
6021	7	3935	2281
6026	1	4442	2389
89985	0	4024	2240
89986	7	3483	1582
90002	0	4188	2417
90003	7	3790	2027
6077	0	3903	2202
90017	0	4176	2440
6080	0	3793	2302
6099	7	3966	2383
90031	0	3908	2194
90042	0	3994	2325
6172	1	3750	1917
6191	8	3449	3185
90074	0	3771	1879
90075	0	4285	2390
6197	10	3414	2945
6224	4	3872	2039
90109	0	3794	2178
90134	0	4014	2361
90152	1	4436	2952
6358	9	4652	2517
90189	1	4152	2247
6370	10	4170	2263
6456	8	4297	2783
6459	1	3342	2940
6462	8	4278	2974
6466	10	4078	2215
90223	1	4266	2557
90245	0	4003	2085
90250	0	3656	2294
6587	1	3887	2818
6604	4	2602	2357
90269	0	4058	2406
90326	6	4721	2883
6656	1	3343	3363
90340	1	3971	2202
90343	0	3930	2298
90351	0	4013	2459
90352	0	3884	2176
6673	1	3057	3427
90356	0	3788	2024
90367	3	3812	2089
6700	1	4102	2398
6701	1	4396	2396
6708	1	2902	3611
6716	7	4331	3604
90405	0	3789	2153
90408	0	3936	2311
6743	0	3558	2185
90435	0	4230	2451
6827	7	3790	2631
90504	0	4081	2350
6844	5	3717	2709
90509	0	3835	2093
6865	7	3873	2174
6871	0	3725	1861
90590	0	3466	1988
6895	0	3954	2228
90638	0	3829	1983
6910	0	4036	2343
90684	0	4050	2397
90693	0	3790	2045
90696	0	3823	2031
90706	0	4249	2448
90707	0	3838	2048
7068	0	3908	2237
90709	0	3808	2439
90708	0	3832	2031
7073	7	3781	2098
90716	0	3976	2286
90718	0	4048	2460
90720	0	4016	2459
90726	0	3927	2226
7091	0	3626	1749
90738	0	3901	2471
7093	0	3983	2393
90747	0	3508	2226
7112	4	3651	1871
90765	0	3363	2134
90768	0	3930	2380
7130	0	4034	2291
7151	0	3815	2101
90800	0	3930	2190
90811	0	4159	2407
90820	1	4085	2519
7183	0	3395	1890
7202	6	4607	2852
90834	4	3541	3225
90845	4	3353	2630
90847	1	3803	2508
90878	1	3850	2465
7233	6	3853	2500
90900	1	2704	3427
90909	1	3694	2819
7251	0	3583	2315
90925	1	4299	2731
90929	6	3892	2774
7267	0	3848	2260
7277	4	3317	1748
7288	5	3876	2659
90986	4	3397	2793
90998	1	3987	2248
91028	1	3685	2807
91085	9	4635	2847
7359	1	3910	2478
7362	5	4112	2445
7364	1	4051	2573
7371	1	4379	2431
91181	1	4065	2404
91187	6	3918	2438
91194	5	3639	1802
7388	1	3876	2515
7389	1	3691	2464
7421	0	4117	2302
7427	0	3857	2244
91260	0	3724	2072
91264	0	3481	1724
7433	0	3741	2050
91275	6	3443	2502
7470	0	4180	2377
7479	0	3910	2362
7482	0	3991	2126
7493	0	3766	2216
7494	0	3726	2346
7611	5	3803	2542
91436	1	3683	2603
91483	1	4468	2927
91529	1	4490	2619
7672	1	3174	3015
7682	1	3744	3423
91552	9	3891	2260
7691	1	4214	2641
91562	4	4065	2773
91563	9	3730	2625
91585	5	3205	3331
7722	1	4042	2356
91604	6	3892	3028
91652	0	4044	2370
7772	1	4325	2583
7773	1	3347	3144
91666	0	4353	2568
7778	4	3072	3486
91693	6	2888	2778
91710	0	4104	2438
91727	1	3901	2048
7827	4	2917	3381
91740	5	3307	2677
91747	7	4091	2404
91821	4	3927	1991
91834	1	4053	2283
7960	5	2692	935
8032	7	3556	2446
8038	1	4352	2622
91888	5	4006	2889
91889	1	4121	2191
8048	5	4735	2643
8058	1	4031	2788
91899	1	3783	1846
8078	1	2687	3159
91914	6	3657	2925
8104	0	3660	2039
8116	7	3911	2144
8130	0	3891	2162
8133	0	3840	2035
8136	7	4062	2183
8142	0	3707	1805
91950	0	3897	2301
8180	3	3922	2133
91971	4	3913	2185
8183	1	4174	2493
92012	6	3056	2931
92055	7	3688	2115
92080	7	3790	2176
8250	1	4554	2301
92145	1	3471	2636
92168	6	4056	2300
92212	4	3665	2148
92229	7	3539	2482
8339	5	4569	2706
8369	1	4000	2482
8373	9	3845	2546
8382	4	3933	2425
8384	1	3176	3315
92305	0	3747	2063
8396	1	3954	2231
92311	0	3919	2137
8400	1	3425	2462
8413	3	3409	2484
92329	1	3685	2622
8424	1	4270	2585
92337	1	4161	2443
8449	9	4016	2501
92357	1	4403	2553
92385	5	3294	1930
8476	9	3765	1893
92410	7	3753	2013
8541	3	3847	2321
92421	7	3815	2114
92434	7	3430	1845
92439	1	3984	2252
8615	3	3431	3769
92477	9	4171	2533
92481	1	3773	1933
92482	5	3666	1969
8643	6	4735	2813
8659	1	4166	3353
92507	1	4184	2912
92513	7	4316	2498
92518	7	4090	2431
92551	6	4067	2471
92575	4	3575	2530
8721	1	3571	3066
8726	4	3762	3397
8731	1	4645	2596
92631	1	3611	2848
92636	0	4253	2421
8807	3	4470	2641
8808	3	3667	1777
8862	3	4023	2086
92649	0	3921	2254
8949	4	3720	1759
8952	1	4017	2089
92668	6	4196	2622
8953	4	3783	1818
92676	1	4134	2019
92679	6	2684	3382
92688	4	4208	2096
8978	3	4333	2259
8982	4	4626	2611
92700	1	4036	2255
8995	9	4342	2598
9000	1	4466	2446
9016	1	4254	2073
9017	4	3907	2204
9018	1	3926	2365
92751	7	3955	2256
92756	0	4039	2287
92768	7	3914	2364
92777	0	3931	2557
9066	1	4284	2523
92821	1	4220	2664
92830	1	3881	2639
92909	1	3613	2675
9133	4	3611	3248
92959	1	3761	2709
9158	1	4229	2597
93014	1	4076	2513
93023	5	4426	3273
9213	5	4537	2598
9215	1	4606	2617
9225	3	3895	2143
93224	8	3322	2107
9247	4	4056	2646
9251	1	4087	3242
9254	6	4493	3174
9265	4	3217	3043
93293	1	4181	2685
93312	3	3983	2378
93318	10	4223	2125
93349	10	3321	2625
9319	1	4286	3036
9346	1	4724	2814
9348	1	3713	2667
9356	6	3900	3198
9357	6	5186	2883
93419	1	3794	2769
93421	1	4307	2456
93434	1	3788	2510
9381	1	4132	3248
9384	1	4063	2813
93471	1	3704	2661
9394	4	3440	3189
93487	1	4016	2512
9412	5	3617	3332
9415	1	3827	3110
9418	1	4151	3048
93520	1	4067	2273
93527	8	3846	2710
93533	8	3839	2638
9495	5	4081	2402
93559	1	3713	2756
93560	3	3555	1936
93568	8	3797	2641
93585	1	3816	2738
93604	8	3421	2974
93615	1	4632	2580
93624	1	3811	2220
9757	3	4106	2328
93627	1	3929	2098
9763	3	3673	1911
93653	4	3138	3244
93682	1	4028	2630
9781	3	3841	2227
9792	3	3813	1958
93844	1	4207	2322
93865	5	3472	2749
9917	1	4178	2205
9919	1	4027	2312
93901	1	3941	2481
93930	1	3135	3508
9940	5	4018	1863
94027	1	4328	2577
94037	1	4241	2296
94051	5	4222	2699
9997	1	3578	2478
10003	6	4087	3175
94098	1	4110	2346
10015	1	4130	3173
94154	1	4177	2526
94157	1	3543	2111
10034	1	3279	3109
94182	5	2807	3831
10041	4	4468	3035
94303	3	3509	2262
10067	4	4517	2269
94332	8	4200	2378
10080	4	2949	2538
10092	2	4008	2162
94380	10	3820	2580
94385	3	3491	2586
94388	3	3864	2191
10102	2	3871	2121
10107	6	5471	3252
10111	2	4559	2666
94416	10	4069	2997
94417	10	4284	2760
10119	2	3847	2096
10121	2	3969	2397
94422	3	4191	2454
10135	2	4295	2318
10142	2	3962	2503
94451	10	2711	3298
94453	3	4217	2440
10157	8	3718	1959
10168	2	4226	2329
10172	10	4790	2585
10174	10	4305	2293
94514	3	3554	1797
10190	2	4461	2519
10192	2	4199	2324
10194	2	4086	2268
10196	2	4383	2460
94577	4	3374	2421
94638	5	3644	2881
94640	1	4729	2846
10220	2	4316	2454
10223	2	4648	2552
10224	2	4237	2408
94670	1	4301	2470
94691	1	3771	2484
94707	8	4095	3028
94717	8	3582	2878
10318	2	3704	1890
94721	8	3893	2850
10325	8	3790	2293
10358	2	4927	2708
10367	2	4245	2433
10370	2	4060	2297
94780	1	4227	2389
10373	2	4539	2577
10377	2	4046	2276
94797	1	3753	2470
94798	1	4249	2568
94805	8	4328	2637
94809	8	3394	2844
10415	2	4698	2201
94840	1	4166	2487
10421	4	3410	3466
10424	4	3855	2233
94858	1	4083	2351
94870	1	3792	2638
10485	4	4465	2493
94906	1	3896	2236
94995	4	3327	2995
10498	5	4362	2411
10499	5	4261	2460
95110	9	3353	2843
95165	1	4105	2439
10571	2	4231	2431
95178	6	4420	2725
95181	1	4182	2481
10597	2	4494	2660
10600	2	4316	2568
95205	3	3474	1898
95207	4	3598	2574
95213	3	3730	2003
95217	3	3962	2192
95219	5	4249	2296
10632	2	4577	2521
10635	2	4268	2308
10645	2	4403	2511
10650	2	4273	2407
10653	2	3957	2190
95283	4	3443	2966
10668	9	4358	2568
10681	1	3560	3360
10752	4	3932	3014
10779	8	3982	3016
10802	8	3956	2900
95460	1	3120	3290
95464	9	3675	2463
10888	3	4037	2089
10889	1	4333	2422
95588	1	4085	2683
10939	3	4035	2194
95614	9	3853	2568
10946	3	3773	1687
10950	3	3591	1781
10952	3	4092	2168
11000	5	4231	2997
95666	1	4018	2615
95706	4	4501	2569
95712	4	3083	2984
95778	5	4441	2823
95835	4	3975	2542
11059	1	4344	2607
11092	1	4193	2561
11105	2	4085	2152
95941	4	3973	2662
95958	1	3492	2580
11165	6	4686	3366
95986	9	3750	2893
11207	1	4230	2366
95991	1	3862	2725
11237	4	3501	2942
96001	1	4377	2569
96012	4	3189	3106
11292	2	3749	1930
96049	5	4052	3488
11305	4	4065	2820
96066	5	3539	1866
11308	1	4443	2943
11314	6	4301	2437
11329	4	4857	2594
11374	9	3646	3090
96161	5	4134	2324
96184	5	4465	3333
96216	4	3386	2703
11408	2	4175	2369
11410	2	4646	2877
11419	10	3972	3455
96241	4	4489	2877
96244	5	3836	2312
96249	9	3632	2532
96264	4	3447	3123
96274	1	4421	2552
96275	5	3174	3307
11497	2	4199	2420
96287	5	3848	2477
96300	1	4366	2687
11518	2	4492	2413
96314	1	3807	2585
11546	5	3847	2800
11548	4	2016	1978
96325	1	4070	2375
11580	2	3861	2468
96350	6	3199	2976
96363	1	4498	2661
11603	4	5019	2743
96400	1	4439	2639
96415	5	4266	2328
11642	2	4102	2448
96457	4	4126	2559
96468	1	3213	2997
11679	2	4727	2603
96513	5	4025	2215
96518	5	2778	2501
11694	2	4181	2283
96531	1	3721	2755
11709	2	4468	2550
96564	1	4100	2737
11722	2	4472	2495
96568	9	2844	4488
11726	2	4506	2681
96580	4	3163	3425
96581	1	3859	2558
96591	1	3844	2524
11752	4	4291	2135
96604	1	3710	2552
11772	2	4853	2484
96617	1	4385	2554
96619	1	4042	3322
96624	5	4084	3260
11799	2	4961	2700
11807	2	3797	2059
11828	2	4074	2209
11842	4	3199	3530
11845	10	4627	3173
96672	9	4041	2531
96673	1	3876	3927
11864	1	4123	2186
11911	2	4681	2551
96802	5	5079	2609
11917	2	4388	2563
11920	2	4117	2316
11921	2	4317	2660
11958	2	3872	2165
96873	4	3956	2295
96885	1	3700	2791
96889	1	3731	3029
11990	1	4847	3004
96901	1	3919	2124
96904	1	3860	2972
96908	1	4785	3110
12012	2	4529	2227
12015	4	4609	2114
96961	5	3916	2258
12020	4	2782	1985
97111	5	4309	2440
12051	2	4080	2265
97189	6	3749	2252
97220	5	2953	4198
97222	9	3703	2254
97244	1	2796	3618
12088	4	4792	3604
12100	1	4146	2832
12112	1	4369	3040
97283	1	3623	2772
97293	5	4228	3022
97346	9	4772	3092
97350	9	3551	2937
12154	2	4352	2409
97383	5	4566	3313
97393	1	4051	2584
97416	6	3926	2836
97433	1	3540	2626
97434	1	4106	2831
97437	4	3542	1855
97446	1	4383	3022
97448	1	4091	2973
12264	1	4236	2672
97470	5	4424	2818
97476	1	3608	2121
97479	4	2601	1725
97640	6	3304	3305
97646	5	3395	2444
97663	1	4066	3064
97675	6	4372	3271
97676	1	3516	3062
97680	4	4231	2880
12471	2	4824	2431
12511	4	3425	2911
12517	2	4376	2578
97703	4	4510	2951
12534	2	4400	2501
97725	4	3568	2944
12539	1	4267	2755
97727	1	3571	3467
12550	1	4800	2658
12558	2	4699	2624
12562	2	3850	2203
12568	2	4190	2430
97756	9	3629	2806
12572	2	4412	2518
97758	1	3518	3283
12585	2	4329	2387
97772	1	4215	2475
97781	5	3334	3569
12641	2	4731	2546
12645	2	4618	2438
97812	1	4290	3327
97824	4	2997	3251
12660	2	3968	2208
12694	8	4187	2679
12710	1	4572	2786
97928	5	3474	2642
97939	1	3494	2956
97944	1	3061	3643
97950	1	3347	3199
12747	2	4208	2345
12748	2	3752	2036
97970	5	3798	1985
12761	2	4262	2402
97976	9	3428	3535
12769	2	4480	2573
97996	6	3977	3042
12785	2	4211	2389
98000	6	4200	2899
12797	2	4467	2546
12808	2	4412	2526
12816	2	3980	2257
98039	4	3394	2397
98044	5	4986	3538
12837	2	3922	2015
98055	4	3675	2585
12859	2	4781	2537
12873	8	3507	2933
12887	8	4231	3028
98091	1	3167	3896
98094	1	3486	3475
12899	2	4621	2390
98096	1	2986	3906
98103	1	3725	3345
12916	5	3733	2024
98105	9	3634	2636
98106	5	4158	2145
12938	2	4250	2345
12942	2	4496	2464
98124	1	3700	3387
12946	2	4043	2169
98159	1	3966	2623
98175	4	2645	2997
12974	5	3902	1979
12984	10	4993	2852
98196	1	4343	2752
98204	1	4628	3021
13015	2	4192	2467
13019	2	4342	2403
98208	5	3507	3051
13040	6	4637	2536
98219	1	3686	2710
98225	1	4128	2633
98232	5	4267	2492
13066	2	4247	2554
98248	9	3915	2243
13085	10	5577	3229
13106	6	4990	2682
13112	10	4660	2574
98268	9	3297	1813
13137	9	3746	2529
13153	6	2846	3253
13156	2	4350	2443
13162	2	4765	2655
98325	1	3956	2510
13174	9	2725	2141
98331	1	4106	2493
13182	2	4415	2375
98340	5	4496	2787
98351	1	4174	2485
98359	1	4133	2065
98378	4	3625	2890
98381	5	3377	1768
13239	2	4573	2677
98388	4	3369	2980
13248	2	4503	2543
13272	2	4605	2164
13274	2	4411	2562
98447	9	3816	2771
13307	1	4001	2125
98483	1	3918	3309
98486	1	3440	3079
13327	2	4387	2414
98498	1	2872	2830
98511	4	2967	3270
98526	1	4227	2846
98533	1	4081	3083
13396	8	4671	2959
13398	2	4165	2202
98556	1	4421	2970
98562	1	4095	3294
13412	4	4043	2906
98566	1	3574	3010
98567	1	3525	3216
13435	5	3927	3373
98607	1	4411	2951
98617	1	3681	2870
13455	2	4386	3177
13460	2	4397	2487
13461	2	3979	2180
13469	2	4230	2354
98652	1	3339	3634
13551	8	4593	2857
98737	1	4238	2690
98741	1	3450	3588
13668	1	3933	1946
13671	4	4102	3262
13692	5	3787	2884
98753	1	3678	2825
98760	6	3788	2260
13764	2	4799	2709
13769	2	4510	2465
13790	2	4503	2456
13800	2	4765	2465
13810	8	4122	2676
13811	8	4062	2801
99021	1	4102	3062
13817	2	4062	2251
13840	2	4437	2503
99068	4	3632	2157
99069	6	4291	2823
13852	1	4463	2653
13864	1	4632	2634
13910	2	4396	2245
13925	2	4226	2534
99112	9	4630	3211
13931	2	4042	2251
99122	4	3320	2780
99144	1	4113	2306
99150	1	3827	2045
13968	1	4490	2463
13983	2	4002	2321
99165	6	4170	2204
14012	2	3862	2101
14020	2	3772	2636
99217	1	3707	2546
14033	2	4020	2186
99226	7	4248	2516
14052	3	4271	2738
99241	4	4130	2586
14064	2	3781	2567
14071	4	4564	2504
99252	6	3972	2339
99253	1	4039	2183
14083	2	4349	2619
14125	2	4185	2352
99273	6	4216	2780
99276	1	3999	2628
14144	1	4206	2533
99281	5	3201	1339
99285	1	3920	2059
99303	0	3904	2264
99304	0	3799	2035
99317	0	4089	2342
14241	2	4316	2448
99328	7	4012	2421
14256	3	3669	1914
14302	3	3636	1869
99367	0	3758	2078
99368	0	3744	1955
99370	0	3500	2561
99386	0	3586	2298
14331	3	3761	2044
14332	3	3654	1886
14335	3	3884	2363
99398	0	3787	2497
14352	3	3421	1762
99427	6	4313	1890
14358	3	3591	1880
14365	3	3074	2064
99439	0	4176	2422
14367	3	3866	2219
14449	3	3603	1795
14474	3	3752	2217
99496	0	3957	2178
99499	0	4141	2439
14486	3	3675	2001
14490	3	3329	1552
99507	0	3743	1985
14545	3	3750	1906
14553	3	3814	2255
14572	3	3987	2069
99542	7	3970	2093
99551	0	4106	2370
99558	0	4008	2108
14596	3	3503	1708
99563	0	4027	2246
99566	0	3992	2284
99576	0	3950	2063
14704	3	3728	2072
14719	3	3750	2032
14720	9	3719	2883
14735	3	3701	1943
99623	4	3462	2029
14762	3	3254	2183
99647	0	3971	2263
14769	3	3735	1882
99648	0	4031	2411
99651	0	3899	2373
14773	3	3847	2144
14778	3	3804	2128
99655	7	4187	2469
14802	3	3480	2090
14806	3	4004	2329
14859	3	3438	2357
99690	1	3938	2157
99692	5	3266	2623
14898	3	3768	2118
14913	3	3602	1921
14919	3	3819	2069
99728	7	3587	2456
99732	6	3671	1947
99756	0	3800	2022
14964	3	3711	2324
99767	0	3820	2405
14987	3	3765	1921
15009	3	4071	2315
99781	1	3687	2984
99786	1	3922	2784
15034	3	4105	2296
15132	3	3774	2075
15176	3	3632	1922
99830	0	3624	1950
99832	1	3791	2020
99833	0	3603	2225
99837	0	3776	2147
99843	0	3856	2222
99848	7	3827	2223
15230	3	3741	1999
15248	3	3391	2455
15255	3	3851	2089
99874	0	3988	2310
99879	5	4408	2245
99885	0	3931	2241
99892	1	4090	2327
15295	3	3622	1762
15303	3	3670	1827
15305	3	3712	2172
15308	3	3665	1927
99909	5	3708	2141
15350	3	3884	2293
99958	0	3803	1946
15380	3	3678	2173
99968	0	3710	1958
99985	7	4016	2302
15433	3	3760	2020
15450	0	3447	2652
15477	3	3697	2347
15492	3	3741	1953
15495	3	3842	2043
15501	3	3836	2075
100046	0	4391	2228
100070	6	3358	2466
15533	3	3618	2023
100075	0	3675	2512
100079	0	4170	2366
100091	0	3798	2058
100095	0	3940	2268
100128	0	3892	2083
100139	0	3709	1887
100140	4	2784	2034
15621	3	3642	1794
15626	3	3873	2254
15627	3	3428	1695
100145	0	3698	2223
100146	0	3932	2259
15631	3	3758	1946
15628	3	3759	1958
15636	3	3609	2014
15657	5	3573	2059
15680	5	3428	2493
15691	1	4518	2655
100187	0	3700	2283
15701	9	2805	3218
15704	3	3707	2054
15722	8	3183	2622
15737	1	4177	2608
100214	0	3665	1847
15758	0	3775	2339
15795	3	3749	2029
15803	3	3694	2073
15814	3	3630	1791
100281	0	4029	2173
100285	0	3797	2001
15882	3	3802	2134
15906	3	3390	2166
15959	3	3572	1952
100321	0	3847	2146
16008	3	4156	2506
16068	3	3743	1920
16096	0	3828	2359
100391	0	3797	2227
16140	8	3514	2534
16145	3	3561	1756
100407	0	3994	2275
16149	3	3396	2138
16161	3	3554	1928
16181	3	3735	1891
16217	7	3759	2285
16247	5	3899	2165
100466	0	4058	2315
16266	3	3425	2208
16288	3	3545	2025
100495	0	3928	2228
16365	3	3628	2494
100507	0	4331	2541
100527	0	3831	2151
16407	3	3624	1811
16417	1	4033	2296
16437	3	3728	1922
100556	6	3842	2070
100566	0	3979	2187
16453	3	3679	2045
100572	0	3432	2208
100575	0	3587	2147
16462	3	3715	2241
16460	3	3555	1834
16473	3	3476	2014
100586	0	3858	2113
16481	3	3538	2178
100606	0	3944	2298
100607	0	3897	2189
16487	3	4065	2266
100615	0	3947	2317
16514	3	3651	1812
16522	3	3548	1944
100647	0	3948	2188
100649	7	3663	2462
100659	0	3582	2144
16539	3	3851	2393
16548	3	3348	2029
16564	3	3804	2173
100690	0	3381	2673
100695	0	3664	1846
100697	6	3575	2404
100714	0	4036	2369
16592	3	4016	2392
100738	0	3859	2259
16597	3	3927	2235
100756	1	3802	1969
100760	7	3428	1596
16619	3	3743	1911
100782	0	4111	2317
16639	3	3571	1968
16643	3	3875	2126
100796	0	3942	2173
16651	3	3915	2202
100799	0	4082	2276
100804	0	3830	2116
100813	0	3851	2116
16675	3	3602	2138
16677	3	3722	2124
16683	3	3980	2258
16690	3	3988	2143
16732	3	3476	1863
16735	3	3284	2264
16749	3	3513	2434
16755	0	3878	1902
100888	0	3951	2130
100887	0	3866	2176
16764	3	3745	2051
100897	0	4170	2278
16776	3	3648	1858
100901	0	4073	2350
16778	3	3348	1764
16794	2	3958	2229
16816	3	3131	2109
16827	2	3549	1799
100924	0	4171	2415
100930	0	3883	2142
100931	0	4086	2200
16866	7	3975	2357
100936	0	3922	2108
16874	0	3708	1957
100961	0	3923	2134
16906	9	3747	2290
16921	1	4032	2312
100974	0	3635	1932
16983	3	3660	1841
100998	0	3732	1878
101006	0	4130	2367
101012	0	3914	2168
101016	0	3978	2224
17047	0	4000	2334
101025	0	3714	2160
101031	0	3890	2143
17086	6	3541	1810
17113	7	3641	1983
17120	1	4061	2821
17123	4	3103	3464
17173	0	4101	2306
101068	0	3815	2550
17176	8	2981	2145
101105	0	3937	2318
17225	0	3763	2380
101134	7	3896	2290
17228	0	3461	2662
17227	0	4024	2261
17246	0	3579	2191
17268	7	3633	1806
17298	0	3668	1902
101177	0	3896	2230
17308	0	3769	2013
101190	0	4110	2524
17317	0	3932	1969
101204	0	3826	2115
17319	0	3847	2119
101217	0	3908	2228
101218	0	3653	2232
101222	0	4037	2411
17324	7	3553	1812
101237	6	3325	3131
17336	0	3830	2215
101269	6	3718	2644
101276	4	3144	2055
17380	0	3883	2272
101282	0	3745	2021
17398	0	3748	1991
17399	0	3900	2099
101294	0	4147	2468
17428	0	4181	2467
101319	0	3869	2303
101323	0	3860	2284
101336	0	3314	2498
101338	0	3875	2042
101344	0	4323	2267
101358	0	3979	2304
17502	0	3748	2004
17505	0	4360	2446
101383	0	4039	2345
101389	7	3989	2362
17526	6	3587	2244
101394	0	3856	2096
101399	0	3372	3163
17540	4	3374	2683
17555	7	3699	1878
17561	0	4032	2296
17563	0	3268	1890
17570	4	3842	2502
17576	7	3905	2137
17577	7	3839	1959
101467	7	3726	2177
17617	7	3298	2176
101480	6	3953	2092
101498	0	3799	2102
17637	3	3453	1608
17635	3	3717	2075
101509	7	3934	2400
101517	4	3513	2455
17668	7	3746	1826
101567	5	3231	2272
101569	4	3668	2309
17722	0	4009	2321
101581	0	4266	2742
17724	7	3718	1921
101598	4	2986	2127
17747	0	3706	1970
101614	0	4064	2385
17758	0	3730	2316
17772	0	3369	1677
101652	0	3606	2084
101654	4	3554	1866
101666	7	3819	2104
17800	0	3862	2504
101679	1	4401	2343
101681	1	4167	2537
17805	0	3826	2047
101684	1	4665	2782
101700	5	3136	2883
101704	1	3964	2838
101709	5	3659	2392
101710	1	2721	4080
17869	5	3418	1478
101738	6	3650	2860
101756	6	4092	2190
17948	5	3336	2174
17959	0	3395	1989
101907	1	4490	2785
101945	1	3726	3288
18002	0	3672	2138
102024	5	4743	2797
18177	7	3834	2259
18180	6	3361	1381
18205	0	3947	2223
18226	7	3977	2178
18248	7	3787	2248
18254	0	3544	2006
102169	9	4244	2523
102175	1	3900	2127
18315	3	3482	2006
102253	8	3552	2645
102254	3	3738	1938
102281	1	4140	2562
102303	10	4113	2622
102334	1	4319	2173
18375	0	3904	2207
18385	0	3989	2141
102370	1	3992	2324
102372	1	3922	2657
102388	5	3545	3167
102398	1	4318	2395
102508	5	4291	2393
102521	7	3919	2164
18451	5	2062	3207
102531	5	3570	1755
102533	5	3621	1735
102538	6	3743	2177
18476	7	3789	2021
18500	3	3723	2082
18539	3	2876	2089
102718	1	4079	2391
18576	0	3736	2045
18591	0	3988	2374
102736	4	3894	2579
18594	0	3825	2051
102819	4	4028	2440
102858	1	4040	2339
18674	0	4006	2438
102887	0	4087	2425
102896	5	3104	2688
102948	1	3752	3027
18716	5	3430	2782
18748	4	3667	1737
18749	0	4463	2517
102990	1	4179	2643
102999	5	3667	2411
18786	0	3786	2061
18795	0	4004	2449
18837	0	3790	1972
103074	4	3680	2335
18854	0	3991	2219
18856	0	3990	2379
18857	7	3623	2379
103082	6	3709	2514
103083	4	3285	1780
103086	5	3186	2509
103108	1	3288	2389
18898	0	4106	2398
18901	0	3587	1719
103164	0	4048	2480
18949	7	3876	2286
18987	0	3846	2118
103210	0	4060	2419
103235	1	3832	2385
19151	0	3618	2460
19166	7	3938	2303
103247	5	3951	2235
19173	5	3420	2628
103261	1	4083	2198
19223	0	3099	1683
19229	0	3139	2241
103272	1	4251	2424
19302	6	3737	2482
19368	5	2777	3099
103313	0	4080	2410
103325	0	4081	2396
19424	3	3721	1937
103336	0	3940	2088
103340	7	4192	2464
103349	0	3968	2308
103354	1	3896	2783
103360	1	3436	2668
19472	3	3800	2072
103377	1	3597	2443
19483	3	3527	2176
19492	3	3715	1985
103397	4	3515	2793
103418	0	3893	2201
103420	0	4112	2328
103428	0	3563	1994
19560	3	3723	2111
19561	3	3682	2299
19564	3	3901	2392
19578	3	3981	2284
19601	0	3957	2085
19612	5	3481	1817
103524	0	4017	2351
19667	1	3695	2944
19691	7	4052	2334
103572	5	3183	1615
103574	1	3740	3113
19762	5	3813	3265
103596	5	3836	2116
19871	1	4119	2451
19879	3	3794	2292
19906	3	3654	2096
19914	3	3747	2267
103699	1	3572	2974
19951	4	3840	2904
19974	3	3570	1829
19984	6	3488	1667
20004	6	4211	2151
103742	8	4611	2923
20053	3	3769	2140
20056	3	3655	2098
20064	3	3645	2207
20065	3	3861	2148
103777	4	3632	2611
103834	4	4923	3145
20094	3	3730	2027
20109	3	3233	2247
103878	8	4512	2616
103888	3	4106	2576
20273	3	3737	2292
20274	8	3660	1912
103894	1	4082	2474
20285	3	3406	1558
103900	1	4354	2896
103916	8	4305	2656
103919	10	4005	2743
103920	6	3725	1657
20324	3	3574	1817
20399	2	3663	1822
20408	3	3721	2205
20500	3	3619	2438
103965	1	4586	3059
20534	3	3805	2092
103974	4	4286	2264
103975	1	4217	2511
103979	1	3676	2499
103989	1	4165	2294
20924	0	3756	2091
20955	7	3845	1976
20960	7	3506	2416
20970	0	3790	1983
20979	5	3773	1871
104046	8	3525	2855
20983	0	3488	1872
104051	10	3418	2247
20991	0	4005	2102
20993	6	3705	2406
104054	3	4112	2381
21002	1	3842	2275
104063	8	3989	2482
104064	3	3576	2234
21010	7	3866	2153
21032	7	3896	2219
104098	8	3757	1889
104097	1	3700	2714
104111	3	3919	2262
104136	3	3264	2271
21099	4	3763	1981
104175	3	4161	2418
21157	0	3594	2249
104192	3	3664	1984
21160	7	3549	2174
21176	0	3581	2022
104229	3	4009	2165
104237	8	3620	2817
104238	3	3648	2011
104256	6	4078	3058
21291	6	3455	2276
104287	8	3599	2534
21375	0	2987	2014
104325	3	3828	2251
104348	1	4140	2233
104354	1	3608	2938
104356	5	3594	2872
21412	0	3763	2142
21419	0	3923	2310
104442	1	4121	2556
21484	5	3166	1492
104448	1	4307	3452
104449	4	3389	3137
21490	1	4082	2450
21500	0	3736	2296
21506	0	3564	1863
104487	1	4280	2372
21593	5	3129	2232
104508	3	4348	2571
104541	3	4436	2411
21767	3	3643	1845
104546	5	3733	1735
21848	1	3534	2842
104569	3	3651	2381
104570	3	3743	1955
104571	3	3886	2045
21908	6	3598	3087
21915	0	3733	1930
21977	3	3636	2210
104629	1	4166	2238
22001	3	4050	2169
104632	5	4257	2701
104669	1	3974	3037
22044	6	3731	2364
104683	1	4396	2989
104708	1	3655	2700
104715	1	3622	2164
104722	1	4196	2456
104737	4	3162	3936
22087	0	3929	2277
104799	1	3802	2694
22111	8	4061	2293
22117	8	3770	2666
104805	1	4301	2460
104810	1	3874	2552
104812	1	3559	2237
22164	3	4008	2257
22166	3	3749	2070
104868	4	4028	2859
104886	10	4185	2277
22181	0	4153	2233
104892	1	4366	2778
104924	8	4095	2711
22206	0	3712	2394
22211	0	4021	2259
104942	8	4296	2490
104948	10	4680	2623
104979	1	4007	2489
104981	1	3730	2516
22309	4	3782	2175
104984	1	3927	2725
104987	1	3771	2402
104993	5	2790	3372
22337	6	3510	1859
22369	8	3738	2973
105034	8	4667	2598
105038	3	3938	2279
22398	3	3045	1864
22413	0	3430	2540
105103	3	3208	2154
22432	0	3919	2256
105113	10	4109	2738
105114	10	4346	2569
105121	3	3712	2632
22458	5	3517	3197
105132	5	3214	2676
105136	1	4304	2898
22475	7	3770	2159
22484	0	3903	2193
105160	1	4694	2932
105189	1	4380	2902
105238	1	3751	2722
22843	3	3565	2231
105304	5	3613	2950
105308	9	3993	2593
22858	3	3575	2042
22882	3	3744	2209
22915	8	3252	2798
105325	5	3680	2428
22919	3	3818	2215
22933	3	3771	2017
22935	3	3328	1998
105405	3	3573	2827
23025	1	3906	2634
23028	5	3142	3227
105418	1	3978	2458
105419	1	3740	2651
105421	1	3863	2414
105427	5	3482	2040
23104	3	3706	2057
23112	3	3774	2414
23122	3	3505	2001
23128	1	4109	2704
105465	1	3371	2447
105466	1	3805	2442
23272	6	3245	1146
105480	4	4279	2372
23277	6	2856	1573
105497	1	4298	2202
105504	5	4384	2864
105562	1	4041	2485
105567	5	4055	2376
105605	3	3982	2336
23433	9	3807	2398
23460	3	2851	2182
105632	10	3508	2471
105634	10	3854	2383
105635	3	3938	2243
105650	3	3632	2078
23474	3	4181	2397
23488	3	3907	2149
23492	3	3577	2351
105797	3	4096	2397
23512	3	3671	2305
105800	3	4051	2304
23556	2	3627	1801
105820	3	4337	2442
23568	3	3567	1844
105851	3	3920	2611
23585	3	3666	1990
105859	3	4244	2669
23644	0	3642	1976
105906	3	4195	2911
23673	5	3227	1540
23674	0	3316	2170
105936	9	4066	2350
105942	5	4031	2570
23855	8	3686	2466
23947	0	3610	2136
23948	0	3633	1992
23969	0	4008	2361
23988	0	3975	2330
106025	4	3202	2849
106028	4	3855	2132
106032	1	3871	2586
23993	0	3473	2353
106038	8	4283	2798
106039	8	3690	2665
24003	0	3482	2230
106049	1	4087	2262
106054	1	4150	2254
24020	0	3947	2488
106083	8	3895	2971
106100	5	3653	2044
24032	0	3735	2053
24035	0	4065	2249
24037	0	3445	2061
106114	8	4959	3050
24040	0	3736	2240
24046	0	3955	2319
106125	8	4178	2862
106128	3	3847	2661
106137	8	4433	2535
24065	0	3998	2262
24067	0	3734	2026
106188	9	3530	2828
24095	0	3760	2502
24118	0	3361	2395
24120	7	3555	1775
106245	4	4159	2801
24158	7	4089	2439
106263	6	3912	2393
24178	7	3717	2420
24182	0	3813	2136
24193	1	3839	2706
24196	0	2975	1748
106356	3	3940	2175
24199	0	3523	2495
24212	0	3693	2118
24219	0	3873	2110
24222	0	4043	2340
106433	1	4362	2376
106434	1	3447	3422
106440	5	3680	2801
106449	4	2946	3404
24271	0	3731	2157
24279	0	3763	2231
106467	1	4331	3078
106473	4	3970	2480
24291	0	3861	2254
24292	0	3794	2348
24299	0	3491	2044
106496	4	2825	3273
24353	0	4086	2360
24361	0	3811	2050
106529	1	4159	2797
24384	0	3883	2132
24385	7	3560	2476
24386	0	3710	2079
24398	0	4034	1939
106556	4	3148	3451
106561	5	3961	3069
106562	1	4524	2609
24428	0	3798	2164
106587	3	3967	3186
106603	3	4384	2950
106730	8	4580	2583
24510	0	3855	2264
24514	0	3771	1958
24527	0	3461	2614
106777	5	3557	3770
106781	5	4616	1911
24562	0	3745	2033
106801	8	3980	3299
24575	0	3668	1809
24578	0	3675	1944
24581	0	3782	2339
24595	0	3855	2087
106926	1	4114	2745
24606	0	3734	2227
106932	1	3991	2737
106937	5	4372	2347
106958	1	4604	2784
24659	5	2673	2631
24684	4	4467	2304
106993	1	3756	2976
106997	1	4147	2102
24719	0	3642	1882
24720	0	3598	1977
24721	0	3798	2033
107017	1	3890	3095
24727	0	3743	2533
107048	1	4516	2607
107049	5	3590	2665
24745	7	3642	2185
107057	5	4211	2804
24755	0	4022	2340
24759	0	3329	2494
107061	1	3470	3318
107064	1	3444	2797
107067	1	3790	2581
107085	1	5054	2742
24787	0	3761	2164
24795	0	3909	2270
24797	0	3612	2242
24819	7	3678	1858
107129	1	3618	2833
107146	1	4396	2483
24861	0	3843	2007
107157	4	3894	2416
24863	0	3854	2346
107175	1	3278	2294
24874	0	3761	2011
107185	9	3926	3068
24882	0	3888	2114
24896	0	3904	2184
24904	0	3832	2449
[truncated: 4,636 more rows]

## Sheet: CeLEry trained on subdataset
Cell Index	Cell_type	x	y
166083	2	6764	3906
85571	0	2166	1441
85577	0	2482	1685
85579	0	1793	2825
85581	0	2485	1493
85582	0	2716	1491
166096	2	6769	3851
85586	0	1981	1491
140	3	375	846
85597	4	2052	1345
148	3	332	696
166124	8	6958	2284
85609	7	2355	2698
85627	0	1527	2769
198	3	798	846
85650	4	1585	1686
85651	7	1984	1972
224	3	265	872
85652	5	576	4395
231	3	271	889
166184	5	6642	2318
85662	0	2240	1111
85663	7	2674	1598
85664	0	1408	2346
166201	5	7150	5115
166203	4	5971	4738
85672	0	1477	2707
85676	4	2551	829
166319	1	5248	4880
166326	6	5133	4353
166351	6	6675	3069
85768	0	2281	1244
417	3	486	2167
166408	2	6780	3791
166416	4	6492	4226
474	4	1221	1157
166456	6	5881	4299
166461	1	6487	3985
166496	1	5310	5027
166537	4	5839	2024
166538	4	6961	2194
734	3	312	1957
166542	4	6465	734
86065	0	2518	1535
773	3	284	699
775	3	344	3775
166597	4	6769	1393
817	0	1758	1111
821	5	1588	1091
166607	4	6789	728
166611	6	6523	677
86210	0	2071	1445
884	6	1561	2203
166642	1	5797	3907
86220	0	1397	2865
86225	0	2362	1609
166647	2	6778	2108
934	3	532	726
166650	2	6325	2157
86237	0	2337	1252
86239	0	1390	1388
86242	1	2025	1287
941	3	256	1147
166681	2	6673	2756
993	3	311	858
86275	0	1352	2833
86284	0	2871	1491
1006	3	605	567
166708	2	5421	3844
1014	3	668	4105
1016	8	577	2022
86298	0	1432	2542
1095	3	1125	1284
1102	3	495	560
166729	4	6997	1500
1106	3	684	694
86334	0	2960	1475
86337	0	2488	2251
86340	0	2970	1979
86343	0	2159	1152
1154	3	1210	675
1155	3	706	540
86368	0	2638	1436
1169	3	1266	947
166836	5	7062	1107
166838	8	6739	2804
1180	0	682	2503
1190	0	613	4825
166858	5	6388	2530
86403	0	1881	1294
166865	2	6848	4237
166869	2	6329	2911
86419	0	1748	1772
86432	0	2552	1603
86436	0	2720	1583
166888	2	6834	2521
1248	0	520	2075
1252	7	949	2673
86449	0	2937	1460
166907	2	6833	3075
166911	2	6645	3058
1279	0	625	2490
1284	0	1157	2558
1287	0	1051	2260
1291	0	1197	1929
1295	0	793	2187
166938	2	7043	2714
1296	0	1911	1312
1298	0	1023	2474
86553	0	1751	2756
166948	2	6602	3066
1320	8	4844	1917
86575	0	2693	1309
166970	2	6584	2768
166973	2	6809	3804
1360	0	1086	1911
166999	2	6365	3404
86619	0	2210	2952
1365	0	782	1529
1404	0	860	2889
167045	5	6378	1602
86661	0	2557	1231
1420	7	782	2430
167091	2	6458	3216
167093	2	6640	2967
86674	0	2068	1533
1454	3	867	803
167117	2	6658	3309
86692	0	1915	2161
167122	2	6678	3300
1491	3	212	1778
86723	0	2658	1735
1503	2	2660	2208
167156	2	6789	3628
86742	0	2545	1312
1514	3	179	4310
167183	2	6831	2938
86779	0	2628	1432
1558	3	763	2742
86791	0	1632	2487
86794	0	2704	1423
1586	0	1791	2301
86797	0	2279	1919
1596	0	1132	2560
86809	0	2856	1522
1606	0	1306	1351
86815	0	759	2092
167233	2	6963	3551
167239	2	6740	2565
167244	2	6885	3102
1635	0	1229	2430
1640	0	1427	2581
167250	8	5807	2070
86842	0	3020	1453
86843	0	2719	1403
1673	0	2651	1310
86845	0	2178	1286
86861	0	1866	2058
1685	4	1302	1634
1687	0	1168	2776
1688	4	1379	1457
1700	0	870	3706
86881	0	1400	3106
86884	0	2750	1527
86903	0	2085	1586
1742	0	1073	2840
1743	0	958	2929
86942	7	1102	1683
167399	2	6375	2743
167419	1	6918	2932
1770	7	1891	1613
167424	6	7036	4591
167427	6	7123	1946
167431	1	6852	4155
1781	1	931	2751
167434	6	6731	3145
1785	7	1944	1355
167439	1	6529	4598
1794	1	664	3160
1807	0	1010	3749
1827	0	812	3104
1831	0	1715	2330
87025	0	2531	1455
87033	0	2652	1484
1856	1	619	3488
87039	0	2736	1245
1858	1	1459	1904
167480	2	6546	3047
1861	7	1329	4157
1864	0	2256	1777
167494	2	6853	3261
167498	2	6664	2663
87069	0	2226	1650
167514	2	6863	2957
167515	2	6754	2433
1968	1	1086	1963
1978	9	1611	1892
2022	0	962	2288
2030	0	1078	3517
87117	0	2452	1348
87123	0	2768	1259
167568	2	6647	2696
167570	2	6801	3407
2046	0	896	1626
2054	0	1275	2049
87147	0	2541	1381
2108	3	1290	1487
87152	0	2114	1475
2113	0	1867	1869
2115	1	530	4709
87171	0	535	1101
87192	0	1337	2339
2133	0	1349	3048
167629	1	6581	4454
2136	0	833	3855
2138	0	763	3206
2143	5	1558	2631
2158	0	934	1637
87249	0	1929	1703
2162	4	2352	1655
167662	1	6952	3096
2170	0	1388	2546
87267	0	1553	1636
87273	3	1110	1072
2173	0	1337	3157
167690	2	6477	3476
167719	2	7139	4146
167722	2	6959	3904
87334	7	2476	1348
2208	0	533	3833
87347	4	1041	3011
2211	0	2024	1584
87358	5	2177	1215
87364	4	888	4319
167743	2	6755	3391
2218	0	1041	3068
87412	0	2591	1474
87418	0	1738	1359
87420	0	1345	1814
87427	0	2520	1197
2240	0	1571	1716
87428	0	1625	1668
2245	0	1247	3594
2252	0	1696	1493
2264	0	1039	1909
87457	6	1895	1693
2302	6	1522	3538
87492	0	2823	1436
87510	7	1635	2363
2370	7	1454	2652
87532	0	2763	1635
2400	0	748	3367
2447	4	2943	3106
2461	6	1102	3608
2466	5	5718	1290
87565	0	2499	1348
2523	6	2504	1627
2585	0	471	3602
87578	0	2412	1370
2617	0	1102	4520
87595	0	2268	1442
2621	7	940	4165
2627	0	1512	3771
2787	9	1249	2324
87677	0	2107	1255
87678	0	2599	1251
2820	4	6240	698
2847	4	4933	3175
87697	0	2707	1410
87704	0	2360	1254
2917	5	2410	965
87714	4	4252	1826
87725	6	3495	5028
87742	1	1619	1755
87748	7	2132	1248
87750	0	1896	2744
2947	0	1434	2644
87764	0	2414	1414
87772	0	2093	1348
2960	0	2063	1235
87800	0	2375	1249
87822	0	2609	1258
87841	6	1491	1230
3316	9	4964	984
87882	0	1435	1537
3339	3	364	4893
87894	0	2410	1393
87899	0	2696	1512
87900	0	2403	1837
87932	0	1833	1826
87945	4	5809	2482
87946	0	2920	1334
3671	0	2813	1496
87979	0	1041	3434
87988	0	2544	1556
3768	3	944	1275
3775	3	1475	1242
88023	0	1039	2064
88036	7	3126	1422
88050	0	2205	1159
3846	3	640	927
88070	7	2650	1156
88096	0	2516	1266
88101	0	1023	2129
3887	3	894	482
3899	3	338	1130
3977	3	607	545
3997	0	2376	1498
88172	0	2457	1150
4000	0	2430	1487
4023	5	1794	1759
4030	0	1588	2738
88225	0	2084	1610
4034	0	2436	1253
88233	0	1417	2135
88246	0	2182	1731
88247	0	1171	2570
88260	0	1456	3428
4065	0	543	2292
88284	0	2485	1518
88294	0	2483	1506
88298	0	2944	1550
88299	0	2478	1558
88303	0	2506	1294
88309	0	2161	1554
88321	0	2499	1338
4112	0	2252	1384
88355	4	2610	1405
88356	0	2164	1677
4122	0	2479	1299
4124	0	1060	3950
88376	0	2775	1486
88384	0	1850	1522
88379	0	2251	1316
4125	0	2740	1382
4159	7	522	4140
88395	6	1318	2411
4169	0	1809	1448
4170	4	1300	1576
88396	6	2472	1250
4185	0	956	2676
88433	0	1618	2147
88444	0	874	2579
88446	7	1291	2543
4206	0	2114	1355
4209	0	1094	1833
4226	0	2074	1630
88506	0	2018	2221
88521	0	2792	1497
4261	0	1747	1470
4262	0	1874	1521
88529	0	2714	1482
88533	0	2454	1248
88534	7	2534	1564
4278	0	891	1672
4281	0	1990	1327
4285	0	2127	1776
4297	3	331	632
4303	1	1076	3416
4313	6	1936	1750
4322	0	2423	1512
4331	0	1257	2927
88622	0	2303	1897
4345	1	2620	1577
4346	1	1568	1816
88639	1	1922	1290
4353	1	2927	2981
88660	0	1910	1367
4398	7	1783	3456
88674	0	2937	1359
4414	6	2058	1250
4426	0	1641	1700
88696	7	1255	3635
88721	0	2336	1189
88728	0	2754	1324
4468	7	941	2438
88730	0	2459	1200
4471	0	848	1527
4481	0	823	2737
88742	7	2400	1893
4497	0	963	2543
4502	0	562	1936
88768	0	2490	1193
4527	0	1242	1788
88798	0	2153	1118
4548	6	3063	2002
88804	0	2414	1334
4575	0	1844	2175
88811	0	2422	1076
4584	0	1443	1719
88820	0	1212	3901
88834	1	1712	1473
4601	0	1783	1924
88853	0	2291	1468
88865	0	2302	1301
4661	1	4111	2297
4666	1	3543	3407
88921	0	2570	1331
88956	0	2308	1411
4715	0	1114	3000
4723	7	354	4131
88989	0	2128	1288
88994	0	1225	2664
89000	0	2648	1475
89003	0	2456	1325
4753	0	1127	2588
4758	0	1944	2225
4759	0	1704	2063
89029	0	1867	1566
89034	0	2528	1411
4779	0	904	2793
89044	0	2460	1523
4784	0	808	2452
4783	0	701	2906
89055	0	1852	1533
4798	0	1429	2279
89071	0	2547	1510
89073	0	1773	2034
89081	0	1668	1572
89082	6	2625	1510
89109	4	1580	1234
4914	0	1138	4514
4921	5	4024	2183
4936	7	922	3699
4940	1	2309	3784
4945	1	2392	3247
89181	0	2181	1565
4963	0	1120	2865
4967	7	1783	2379
4968	5	1643	3492
89203	0	2320	1441
4971	1	3558	3845
89220	0	2818	1583
89222	0	2335	1399
89229	0	1660	1590
5005	1	1570	2036
89251	0	1651	2705
5049	7	694	3495
5055	0	790	4580
89306	0	2266	1332
5071	7	2500	1488
89329	0	1455	2654
89331	0	1285	3167
5093	0	759	2208
89356	0	2551	1456
5109	1	2293	3967
89360	0	1435	1854
89380	0	1503	724
5140	1	3032	3406
89417	5	2275	1511
89432	7	2405	1674
89451	4	814	4568
5171	0	1405	2968
5184	4	1906	692
89472	0	1350	1603
89478	0	2713	1372
5212	4	4827	2029
89495	0	2237	1415
5243	0	2290	1280
89501	7	1285	1872
5255	0	1762	1937
5266	6	1804	1452
5284	7	2590	1299
89525	7	1225	2088
89543	1	2826	1610
89551	7	2179	1694
89555	0	2535	1409
5330	0	1911	1676
89568	0	1853	1502
89599	0	1556	1967
5368	0	2226	1593
89610	4	1728	1090
5372	0	2012	1446
89619	0	1928	1290
5388	0	1278	1552
5393	7	2308	1680
5394	7	1499	3197
89641	4	644	3149
5400	9	1765	1909
5407	0	2668	1321
5487	0	567	4102
89700	1	1922	1357
5526	0	1420	2742
89712	0	1946	1547
5733	7	2671	1535
5738	6	1499	1748
89726	0	1869	1230
89738	0	2142	1654
89739	0	2311	1410
89754	0	1934	2234
5763	0	2018	2167
89760	0	2480	1365
5765	0	2684	1343
5768	0	2150	1072
5793	0	1266	1888
5794	0	1841	2275
5795	0	1802	2310
89788	0	2152	1367
5800	0	1377	2626
89793	0	2715	1302
89794	0	2292	1390
5814	0	2381	1367
5815	0	2158	1415
5817	3	1426	1015
5824	0	2923	1667
5834	0	2389	1567
5835	0	2922	1595
89825	0	1947	1463
89833	0	1614	1354
89836	0	2538	1335
5876	1	1401	2235
5892	6	1723	1312
89862	5	1837	908
5922	7	2586	1210
5933	0	2724	1539
89906	0	2713	1474
89907	0	2258	1072
5960	0	1872	1104
89920	0	2497	1304
89926	0	2184	1344
5971	0	2147	1416
89945	7	1756	1909
89950	7	1873	1112
5989	0	2285	1623
5990	7	1183	1344
89963	4	1450	2947
6003	0	2355	1485
89969	0	2362	1558
89971	0	2484	1213
6015	0	2732	1513
89977	7	1422	1419
6021	7	2510	1297
6026	1	2980	1686
89985	0	2666	1464
89986	7	2167	1084
90002	0	1940	1598
90003	7	2014	1259
6077	0	1381	3002
90017	0	2048	1397
6080	0	2810	1443
6099	7	798	4150
90031	0	1803	1186
90042	0	2355	1289
6172	1	1727	2744
6191	8	306	5242
90074	0	1987	2436
90075	0	2422	1603
6197	10	3028	3621
6224	4	2489	3146
90109	0	2451	1912
90134	0	1941	813
90152	1	2271	2630
6358	9	2200	4133
90189	1	2113	3723
6370	10	4230	3079
6456	8	3020	2887
6459	1	1028	4416
6462	8	4247	2881
6466	10	1878	2878
90223	1	2534	2488
90245	0	2537	1804
90250	0	1408	2812
6587	1	1956	3654
6604	4	5684	2489
90269	0	2732	1183
90326	6	5460	2493
6656	1	1916	4762
90340	1	4609	1567
90343	0	2247	1800
90351	0	2118	1297
90352	0	2653	1485
6673	1	2865	4861
90356	0	2735	1338
90367	3	4881	1141
6700	1	3702	4707
6701	1	1907	4438
6708	1	3588	4271
6716	7	2914	1675
90405	0	2689	1473
90408	0	2947	1386
6743	0	2328	1608
90435	0	1752	1994
6827	7	2623	1328
90504	0	1952	2463
6844	5	3935	1589
90509	0	1940	1923
6865	7	2763	1389
6871	0	2521	1269
90590	0	1678	2998
6895	0	2763	1407
90638	0	2560	1594
6910	0	2726	1657
90684	0	2668	1493
90693	0	2401	1375
90696	0	2698	1790
90706	0	1212	4645
90707	0	2972	1625
7068	0	1869	1520
90709	0	2890	1392
90708	0	2489	1979
7073	7	2758	1425
90716	0	3047	1724
90718	0	3008	1435
90720	0	2521	2382
90726	0	2114	1919
7091	0	2606	1604
90738	0	1710	3610
7093	0	1777	1383
90747	0	1194	2915
7112	4	1896	1236
90765	0	2482	1677
90768	0	2402	1107
7130	0	1737	1667
7151	0	2668	1366
90800	0	2241	2476
90811	0	2690	1576
90820	1	2731	2787
7183	0	1839	1137
7202	6	1964	1327
90834	4	2664	2360
90845	4	1066	4595
90847	1	2271	2875
90878	1	3245	3340
7233	6	1622	2161
90900	1	2637	3933
90909	1	3459	4501
7251	0	2076	3039
90925	1	3752	2091
90929	6	3077	4475
7267	0	2731	1604
7277	4	6030	917
7288	5	2711	1558
90986	4	1888	3292
90998	1	2859	2144
91028	1	1571	3306
91085	9	5059	3914
7359	1	2394	3036
7362	5	2494	3548
7364	1	2721	2834
7371	1	4722	1971
91181	1	2751	2394
91187	6	2003	2311
91194	5	2980	1806
7388	1	2494	2866
7389	1	2312	2278
7421	0	2973	1609
7427	0	2702	1337
91260	0	2019	2223
91264	0	2650	1278
7433	0	2810	1497
91275	6	1953	998
7470	0	2155	1018
7479	0	2586	1459
7482	0	2787	1501
7493	0	2483	1451
7494	0	2198	2771
7611	5	1609	3862
91436	1	3728	1090
91483	1	2260	2584
91529	1	2651	2214
7672	1	4004	2686
7682	1	4064	2873
91552	9	1928	2692
7691	1	1283	4857
91562	4	2553	2644
91563	9	2394	2676
91585	5	3622	1785
7722	1	3473	3647
91604	6	1333	3704
91652	0	2422	1757
7772	1	3702	4936
7773	1	4189	4915
91666	0	3010	1329
7778	4	3893	4578
91693	6	2342	1617
91710	0	3000	1609
91727	1	2880	1601
7827	4	3280	4540
91740	5	2464	1193
91747	7	2193	2256
91821	4	3192	1597
91834	1	5347	1900
7960	5	4992	3077
8032	7	1819	2050
8038	1	1461	2023
91888	5	3171	1653
91889	1	2669	1461
8048	5	4803	1087
8058	1	5266	2191
91899	1	3992	1830
8078	1	3064	1880
91914	6	3068	2783
8104	0	2668	1495
8116	7	2060	1341
8130	0	1847	2478
8133	0	1633	1728
8136	7	1855	1059
8142	0	2470	1310
91950	0	2856	1601
8180	3	5717	1122
91971	4	3089	1042
8183	1	1508	3500
92012	6	1320	4170
92055	7	1961	1450
92080	7	2813	1431
8250	1	5640	2532
92145	1	2048	3012
92168	6	3856	2586
92212	4	3241	1592
92229	7	1531	2522
8339	5	4231	3301
8369	1	3933	3134
8373	9	3973	3099
8382	4	6795	817
8384	1	3450	3381
92305	0	2705	1280
8396	1	3734	3423
92311	0	2607	1749
8400	1	2906	3674
8413	3	3137	3705
92329	1	1400	4085
8424	1	3383	3959
92337	1	2840	1692
8449	9	3607	4587
92357	1	3210	1728
92385	5	1077	3963
8476	9	4491	3305
92410	7	2358	1036
8541	3	3706	2283
92421	7	2781	1440
92434	7	3009	1515
92439	1	2813	1372
8615	3	3401	5252
92477	9	2306	1561
92481	1	2742	1582
92482	5	762	5236
8643	6	4808	4824
8659	1	4273	4615
92507	1	926	3509
92513	7	2851	1833
92518	7	1708	1679
92551	6	5745	2213
92575	4	821	4072
8721	1	3858	4355
8726	4	4728	4819
8731	1	5149	4550
92631	1	1619	4489
92636	0	2952	1583
8807	3	3542	1569
8808	3	3522	619
8862	3	5302	627
92649	0	2585	1435
8949	4	5831	1363
8952	1	5097	1303
92668	6	5599	3080
8953	4	5843	1020
92676	1	2133	1152
92679	6	851	4091
92688	4	5330	1431
8978	3	3883	533
8982	4	2970	1827
92700	1	2584	2132
8995	9	3178	3834
9000	1	5836	1348
9016	1	5851	1623
9017	4	5754	1354
9018	1	6204	862
92751	7	2294	1373
92756	0	2336	1172
92768	7	1436	1489
92777	0	1487	2614
9066	1	4440	2268
92821	1	4483	2340
92830	1	3084	3632
92909	1	3506	3155
9133	4	5833	1132
92959	1	2331	3731
9158	1	5837	1658
93014	1	5536	2029
93023	5	3328	3777
9213	5	3767	4032
9215	1	5293	2323
9225	3	1512	4542
93224	8	4495	3519
9247	4	6673	952
9251	1	4376	3870
9254	6	5614	4163
9265	4	4198	4319
93293	1	1584	3155
93312	3	1740	2116
93318	10	1744	3024
93349	10	2765	2881
9319	1	5271	3541
9346	1	5972	3579
9348	1	4014	3053
9356	6	4039	5227
9357	6	5162	4916
93419	1	3388	3194
93421	1	4160	2628
93434	1	2897	3084
9381	1	4254	4976
9384	1	3893	4728
93471	1	3061	2359
9394	4	3781	5359
93487	1	3130	3044
9412	5	4852	4750
9415	1	4132	4734
9418	1	4767	4804
93520	1	4931	1889
93527	8	4461	3479
93533	8	1865	3025
9495	5	4977	2758
93559	1	2530	2945
93560	3	2543	2985
93568	8	4100	2624
93585	1	2267	2979
93604	8	3820	2883
93615	1	3183	3346
93624	1	2056	3288
9757	3	4300	1376
93627	1	2913	3400
9763	3	4413	922
93653	4	5732	2498
93682	1	2753	3346
9781	3	4064	1671
9792	3	5303	1002
93844	1	3141	3297
93865	5	2643	3912
9917	1	6299	806
9919	1	4366	2093
93901	1	3186	3034
93930	1	4205	3180
9940	5	6208	1315
94027	1	2921	2704
94037	1	3693	2850
94051	5	1723	3234
9997	1	3800	2925
10003	6	4697	4450
94098	1	2758	3076
10015	1	5755	3088
94154	1	2669	3695
94157	1	2284	3195
10034	1	4189	3295
94182	5	2661	3639
10041	4	6530	3582
94303	3	2350	2989
10067	4	6646	2425
94332	8	3929	3231
10080	4	6598	3681
10092	2	6500	3128
94380	10	3274	2650
94385	3	5298	2845
94388	3	3447	1476
10102	2	6589	3158
10107	6	6790	3216
10111	2	6699	3440
94416	10	5480	3178
94417	10	4017	2148
10119	2	6389	3317
10121	2	6841	4551
94422	3	3872	3692
10135	2	6444	3380
10142	2	6550	3021
94451	10	4564	2941
94453	3	1926	2664
10157	8	5311	3433
10168	2	5875	3048
10172	10	6311	3199
10174	10	6751	3255
94514	3	2959	3193
10190	2	5762	3126
10192	2	5858	3382
10194	2	6073	3327
10196	2	5854	3320
94577	4	3944	3393
94638	5	2815	3212
94640	1	2924	3138
10220	2	5709	3255
10223	2	6664	3403
10224	2	6224	3228
94670	1	2518	2820
94691	1	2052	3156
94707	8	6604	3221
94717	8	4763	3091
10318	2	5513	2578
94721	8	3933	3606
10325	8	3841	3108
10358	2	6634	2823
10367	2	6296	3076
10370	2	6991	3594
94780	1	2352	2871
10373	2	6238	3514
10377	2	6369	2899
94797	1	2355	2932
94798	1	2868	3588
94805	8	3323	3339
94809	8	5218	2842
10415	2	6569	2843
94840	1	3294	3393
10421	4	5358	3726
10424	4	5617	4173
94858	1	2257	3108
94870	1	2756	3306
10485	4	6783	1295
94906	1	5873	2609
94995	4	1209	3214
10498	5	6157	4036
10499	5	3780	3884
95110	9	3959	3046
95165	1	2416	3622
10571	2	6266	3064
95178	6	1514	2289
95181	1	3313	3432
10597	2	6135	3426
10600	2	6754	3525
95205	3	4376	3746
95207	4	3733	2545
95213	3	3000	2949
95217	3	2400	4121
95219	5	3744	2718
10632	2	6569	3506
10635	2	6383	3047
10645	2	6255	3754
10650	2	6432	3237
10653	2	6815	3222
95283	4	4270	3755
10668	9	5394	3083
10681	1	6700	3088
10752	4	3417	5185
10779	8	5327	3543
10802	8	4750	3668
95460	1	3864	3854
95464	9	2550	3768
10888	3	5446	826
10889	1	6558	425
95588	1	2240	2973
10939	3	5511	968
95614	9	2294	3326
10946	3	4890	768
10950	3	5205	1317
10952	3	5425	974
11000	5	6835	372
95666	1	3721	3234
95706	4	2115	3528
95712	4	1405	3964
95778	5	3831	3473
95835	4	1530	3638
11059	1	5264	2187
11092	1	6489	1631
11105	2	6402	2060
95941	4	4453	2254
95958	1	3086	2171
11165	6	6099	3561
95986	9	3535	3167
11207	1	6487	3262
95991	1	3087	4658
11237	4	5008	1859
96001	1	3033	4663
96012	4	3704	4277
11292	2	6778	2351
96049	5	2806	4196
11305	4	3493	3891
96066	5	3505	3584
11308	1	6129	2981
11314	6	3027	4507
11329	4	5770	2289
11374	9	6210	2795
96161	5	2626	4620
96184	5	4352	2740
96216	4	3666	3260
11408	2	6858	3169
11410	2	6596	3115
11419	10	6311	2832
96241	4	4368	3623
96244	5	2803	4703
96249	9	4291	3457
96264	4	3130	4011
96274	1	2162	4763
96275	5	2592	3651
11497	2	6595	3028
96287	5	4804	1477
96300	1	4132	4210
11518	2	6528	2822
96314	1	2205	3755
11546	5	4173	3301
11548	4	4459	3665
96325	1	3169	3084
11580	2	6195	3418
96350	6	2699	4080
96363	1	2967	3399
11603	4	1338	3088
96400	1	2549	2835
96415	5	4871	2256
11642	2	6764	3400
96457	4	3731	3386
96468	1	3254	3655
11679	2	6891	3209
96513	5	4546	2237
96518	5	3578	3526
11694	2	6910	3332
96531	1	2707	3742
11709	2	6757	3772
96564	1	3077	4164
11722	2	6612	3083
96568	9	3135	4109
11726	2	6751	3919
96580	4	4205	2761
96581	1	2903	3663
96591	1	1864	4110
11752	4	7115	2414
96604	1	3333	3065
11772	2	6877	3247
96617	1	3569	3869
96619	1	2614	4370
96624	5	2902	4391
11799	2	6539	3112
11807	2	6591	2978
11828	2	6331	3663
11842	4	6395	4616
11845	10	6970	3575
96672	9	2473	4128
96673	1	2587	4233
11864	1	4965	2841
11911	2	6550	3363
96802	5	6776	850
11917	2	6486	3269
11920	2	6706	3172
11921	2	6761	3014
11958	2	6612	3076
96873	4	3257	3489
96885	1	3291	3823
96889	1	3531	3238
11990	1	6031	4197
96901	1	2976	3926
96904	1	2683	4614
96908	1	2904	4065
12012	2	7064	2979
12015	4	4681	1137
96961	5	4058	3900
12020	4	5554	3171
97111	5	2099	3355
12051	2	7121	3963
97189	6	3024	3723
97220	5	5240	4249
97222	9	2974	3461
97244	1	3311	3849
12088	4	6866	4460
12100	1	5779	4246
12112	1	7103	854
97283	1	2190	3879
97293	5	3604	3632
97346	9	4674	2940
97350	9	2754	3462
12154	2	6853	3877
97383	5	2367	4569
97393	1	3724	3783
97416	6	1168	4632
97433	1	1852	4288
97434	1	3297	3577
97437	4	2411	4055
97446	1	3085	4081
97448	1	3109	4066
12264	1	6807	909
97470	5	2889	4203
97476	1	3252	3387
97479	4	3541	3847
97640	6	5049	3504
97646	5	2704	5176
97663	1	3122	5054
97675	6	3672	4764
97676	1	2838	5148
97680	4	3291	3570
12471	2	6809	2718
12511	4	3437	1877
12517	2	6848	3168
97703	4	4763	3184
12534	2	6921	2685
97725	4	3005	3898
12539	1	6657	3650
97727	1	2466	4981
12550	1	5692	2301
12558	2	6623	2767
12562	2	6480	2826
12568	2	6870	2903
97756	9	2079	5122
12572	2	5983	3568
97758	1	2951	4835
12585	2	6221	3296
97772	1	3750	4269
97781	5	4111	3417
12641	2	6785	3109
12645	2	6753	3119
97812	1	6060	4367
97824	4	3801	3177
12660	2	5619	2674
12694	8	6527	3263
12710	1	7016	4042
97928	5	5010	1245
97939	1	2687	4880
97944	1	3825	5108
97950	1	3167	4556
12747	2	6590	3724
12748	2	6382	3027
97970	5	1620	4624
12761	2	7031	3067
97976	9	1164	5117
12769	2	6755	3535
97996	6	3919	4372
12785	2	6870	3891
98000	6	3274	4890
12797	2	6148	3293
12808	2	6694	3604
12816	2	5852	3751
98039	4	4146	4202
98044	5	5279	1530
12837	2	5942	3253
98055	4	3945	3200
12859	2	6758	2789
12873	8	6468	3373
12887	8	4840	3280
98091	1	2830	4552
98094	1	2829	4596
12899	2	7137	3382
98096	1	1595	5090
98103	1	2837	4754
12916	5	6012	1667
98105	9	3006	3724
98106	5	2908	4465
12938	2	6770	3311
12942	2	6735	3506
98124	1	2791	4828
12946	2	6514	3369
98159	1	3985	3423
98175	4	1518	4570
12974	5	6806	2523
12984	10	6771	3513
98196	1	3103	4475
98204	1	3822	3237
13015	2	6487	2966
13019	2	6423	2706
98208	5	3105	4525
13040	6	5870	2748
98219	1	2487	4217
98225	1	4848	3824
98232	5	2664	4365
13066	2	6313	3498
98248	9	3412	2694
13085	10	6703	3026
13106	6	6375	2883
13112	10	6503	3351
98268	9	3534	3778
13137	9	7039	4176
13153	6	2327	2558
13156	2	6600	2724
13162	2	6816	2941
98325	1	2877	3872
13174	9	6807	2219
98331	1	2557	4769
13182	2	6136	3230
98340	5	3565	4009
98351	1	3036	4562
98359	1	3266	1773
98378	4	3034	4112
98381	5	2941	3679
13239	2	6575	2995
98388	4	2819	4834
13248	2	6643	3332
13272	2	6670	3539
13274	2	6453	3343
98447	9	3564	3071
13307	1	5446	1486
98483	1	3793	5070
98486	1	3252	4869
13327	2	6010	2800
98498	1	4748	4704
98511	4	3527	4718
98526	1	5421	4089
98533	1	3042	4845
13396	8	6869	2776
13398	2	6791	3112
98556	1	4436	3300
98562	1	3322	5118
13412	4	6393	3058
98566	1	3557	4756
98567	1	1832	4900
13435	5	6685	4680
98607	1	4620	3748
98617	1	2749	4654
13455	2	6712	3845
13460	2	6903	4685
13461	2	6521	3714
13469	2	6596	3583
98652	1	5643	3692
13551	8	6824	2730
98737	1	3980	4780
98741	1	4294	5033
13668	1	6404	690
13671	4	6514	3926
13692	5	3926	4089
98753	1	1651	2812
98760	6	2172	1770
13764	2	7182	2790
13769	2	6504	3429
13790	2	6462	3246
13800	2	6836	2741
13810	8	6953	3297
13811	8	5502	3297
99021	1	3005	4852
13817	2	6864	2751
13840	2	6788	2758
99068	4	3159	3443
99069	6	3992	3312
13852	1	6732	2899
13864	1	6285	2322
13910	2	7094	3477
13925	2	6759	3455
99112	9	6039	843
13931	2	6778	3137
99122	4	6527	959
99144	1	2873	3396
99150	1	4298	2199
13968	1	6651	1860
13983	2	6799	3294
99165	6	3832	3486
14012	2	6827	3077
14020	2	6107	2927
99217	1	2667	1723
14033	2	6288	3117
99226	7	757	3618
14052	3	5159	4071
99241	4	5345	1164
14064	2	7135	3957
14071	4	6932	3306
99252	6	2989	1566
99253	1	3755	1121
14083	2	6626	3913
14125	2	6674	3633
99273	6	4662	950
99276	1	4679	1238
14144	1	6209	1377
99281	5	2966	1683
99285	1	1344	4823
99303	0	1929	1431
99304	0	2156	2091
99317	0	2155	1762
14241	2	6757	3852
99328	7	2843	1940
14256	3	328	552
14302	3	648	348
99367	0	2420	1236
99368	0	2345	1174
99370	0	1990	2471
99386	0	2279	1115
14331	3	311	4615
14332	3	345	1067
14335	3	410	1040
99398	0	1732	1631
14352	3	324	645
99427	6	2687	1599
14358	3	415	1393
14365	3	514	509
99439	0	2951	1554
14367	3	499	1922
14449	3	736	242
14474	3	1408	968
99496	0	1600	1517
99499	0	2610	1465
14486	3	1151	1322
14490	3	1094	653
99507	0	2572	1268
14545	3	553	657
14553	3	228	470
14572	3	1145	525
99542	7	2204	1132
99551	0	2311	1220
99558	0	2940	1474
14596	3	187	512
99563	0	2895	1583
99566	0	2590	1643
99576	0	2460	1294
14704	3	683	560
14719	3	2692	1895
14720	9	2474	3277
14735	3	1173	728
99623	4	1047	3326
14762	3	197	4260
99647	0	1686	1727
14769	3	539	615
99648	0	1875	2517
99651	0	2051	1959
14773	3	494	425
14778	3	320	400
99655	7	2954	1515
14802	3	452	487
14806	3	1483	1009
14859	3	164	4327
99690	1	2446	1856
99692	5	4385	1049
14898	3	709	419
14913	3	558	475
14919	3	1692	936
99728	7	2475	2843
99732	6	3420	562
99756	0	1547	3280
14964	3	592	439
99767	0	2224	1263
14987	3	1166	620
15009	3	699	417
99781	1	3135	1282
99786	1	3452	1473
15034	3	1141	800
15132	3	964	927
15176	3	477	554
99830	0	2501	1442
99832	1	2083	1861
99833	0	1577	4224
99837	0	1346	3931
99843	0	1876	1429
99848	7	1179	3644
15230	3	474	659
15248	3	473	663
15255	3	657	645
99874	0	1883	1223
99879	5	3090	1651
99885	0	1624	651
99892	1	3124	1535
15295	3	1019	871
15303	3	614	521
15305	3	803	397
15308	3	525	1013
99909	5	5750	1036
15350	3	821	782
99958	0	2239	1323
15380	3	831	1106
99968	0	2208	1689
99985	7	2985	1445
15433	3	1023	345
15450	0	1848	1007
15477	3	769	1452
15492	3	428	702
15495	3	584	662
15501	3	1279	802
100046	0	2322	1125
100070	6	2861	1727
15533	3	626	390
100075	0	1670	3198
100079	0	2586	1377
100091	0	2089	1938
100095	0	2447	1474
100128	0	2051	1452
100139	0	1936	1439
100140	4	1489	1231
15621	3	791	433
15626	3	440	766
15627	3	438	450
100145	0	1666	1388
100146	0	2491	1446
15631	3	831	734
15628	3	888	480
15636	3	1011	754
15657	5	1561	943
15680	5	1465	1111
15691	1	1135	1904
100187	0	2502	1512
15701	9	672	4661
15704	3	592	266
15722	8	406	1422
15737	1	1367	2433
100214	0	1840	1491
15758	0	2074	962
15795	3	1077	868
15803	3	823	539
15814	3	886	390
100281	0	2809	1412
100285	0	2423	1391
15882	3	1070	632
15906	3	113	727
15959	3	625	586
100321	0	2457	1433
16008	3	362	906
16068	3	640	564
16096	0	1274	983
100391	0	1362	2422
16140	8	1070	1388
16145	3	765	465
100407	0	2529	1614
16149	3	949	461
16161	3	905	365
16181	3	866	1223
16217	7	978	1708
16247	5	1048	3565
100466	0	1552	2814
16266	3	492	648
16288	3	869	668
100495	0	2693	1347
16365	3	208	1362
100507	0	2682	1757
100527	0	2660	1395
16407	3	656	491
16417	1	2681	2369
16437	3	1152	601
100556	6	2777	1493
100566	0	2095	1338
16453	3	763	928
100572	0	2815	1429
100575	0	1046	3948
16462	3	571	448
16460	3	378	625
16473	3	460	933
100586	0	2060	2699
16481	3	611	1093
100606	0	2007	2055
100607	0	2282	1299
16487	3	1342	1066
100615	0	1737	1958
16514	3	1946	430
16522	3	636	705
100647	0	2395	1230
100649	7	1448	3575
100659	0	1817	1105
16539	3	497	719
16548	3	557	617
16564	3	811	872
100690	0	2862	1387
100695	0	2475	1393
100697	6	2809	1502
100714	0	1724	1601
16592	3	1304	1118
100738	0	2353	1429
16597	3	499	810
100756	1	1992	1270
100760	7	2149	1120
16619	3	533	672
100782	0	2827	1233
16639	3	438	634
16643	3	1438	1076
100796	0	2305	1880
16651	3	839	452
100799	0	2886	1508
100804	0	1699	1736
100813	0	2860	1639
16675	3	492	408
16677	3	367	543
16683	3	1628	747
16690	3	897	425
16732	3	376	794
16735	3	361	558
16749	3	344	1066
16755	0	1185	1045
100888	0	2727	1533
100887	0	2393	1200
16764	3	485	637
100897	0	3061	1623
16776	3	595	1163
100901	0	2890	1593
16778	3	562	702
16794	2	764	764
16816	3	267	438
16827	2	6545	1186
100924	0	2490	1519
100930	0	2212	1194
100931	0	2595	1270
16866	7	1362	1397
100936	0	2733	1359
16874	0	632	1705
100961	0	2315	1248
16906	9	1430	1249
16921	1	1098	1663
100974	0	2649	1541
16983	3	711	445
100998	0	2256	1209
101006	0	2904	1471
101012	0	2120	1440
101016	0	2616	1351
17047	0	631	2600
101025	0	2714	1637
101031	0	1624	1913
17086	6	1712	1235
17113	7	953	1557
17120	1	1276	3323
17123	4	5708	2944
17173	0	1134	2650
101068	0	1045	3089
17176	8	718	366
101105	0	2693	1452
17225	0	880	1940
101134	7	2378	1278
17228	0	656	2502
17227	0	1602	2204
17246	0	912	2036
17268	7	1577	1386
17298	0	638	1611
101177	0	2242	1646
17308	0	641	1918
101190	0	2979	1434
17317	0	792	2132
101204	0	2282	1424
17319	0	1421	1490
101217	0	2354	2307
101218	0	2585	1208
101222	0	2428	1270
17324	7	1070	956
101237	6	1786	3108
17336	0	1244	2349
101269	6	1830	1886
101276	4	2338	1047
17380	0	796	1964
101282	0	2786	1419
17398	0	851	2416
17399	0	981	1831
101294	0	1307	2237
17428	0	845	1759
101319	0	2486	1413
101323	0	2823	1563
101336	0	2398	1255
101338	0	1565	1698
101344	0	1908	1659
101358	0	2784	1450
17502	0	350	2340
17505	0	681	2238
101383	0	1086	2392
101389	7	2001	3120
17526	6	1282	1294
101394	0	1810	1423
101399	0	1138	2563
17540	4	1282	1815
17555	7	2269	1522
17561	0	1431	2308
17563	0	576	1565
17570	4	675	2523
17576	7	847	2940
17577	7	1765	1021
101467	7	2514	1209
17617	7	1545	1083
101480	6	2907	1440
101498	0	1885	1318
17637	3	392	327
17635	3	699	520
101509	7	2220	1633
101517	4	3394	1318
17668	7	812	2424
101567	5	1728	1362
101569	4	2468	1204
17722	0	698	3344
101581	0	1153	1251
17724	7	1019	1866
101598	4	891	2579
17747	0	1397	1143
101614	0	2072	1464
17758	0	634	2112
17772	0	835	1702
101652	0	2691	1571
101654	4	2262	1131
101666	7	2575	1159
17800	0	753	1277
101679	1	2462	3706
101681	1	5903	984
17805	0	1267	1347
101684	1	4709	2245
101700	5	1769	3280
101704	1	4893	2678
101709	5	3892	4848
101710	1	3982	3012
17869	5	2032	800
101738	6	1528	2214
101756	6	6819	1163
17948	5	675	1590
17959	0	1022	1362
101907	1	6152	3007
101945	1	1494	4194
18002	0	1090	1767
102024	5	4636	690
18177	7	1309	1158
18180	6	1749	975
18205	0	1687	1393
18226	7	1847	1083
18248	7	752	2413
18254	0	1234	2065
102169	9	5878	2164
102175	1	1940	3201
18315	3	882	710
102253	8	2161	3265
102254	3	5469	1386
102281	1	2788	3400
102303	10	3119	2688
102334	1	6108	1540
18375	0	1067	1754
18385	0	1433	1942
102370	1	2875	2364
102372	1	3152	1673
102388	5	2346	3695
102398	1	4689	1964
102508	5	2666	3414
102521	7	2055	1577
18451	5	1926	2061
102531	5	2526	1530
102533	5	5182	1328
102538	6	5491	1095
18476	7	1186	1678
18500	3	386	550
18539	3	299	497
102718	1	4538	1517
18576	0	723	2458
18591	0	862	2490
102736	4	2976	3899
18594	0	1038	1495
102819	4	1791	3202
102858	1	4499	2190
18674	0	667	2320
102887	0	2632	1506
102896	5	2918	3165
102948	1	6038	1823
18716	5	673	1346
18748	4	1054	1646
18749	0	901	1220
102990	1	5480	2283
102999	5	2422	2528
18786	0	1070	1883
18795	0	789	2487
18837	0	1431	2224
103074	4	1822	1841
18854	0	566	1482
18856	0	521	3033
18857	7	632	3554
103082	6	2980	1060
103083	4	3076	1212
103086	5	2814	1451
103108	1	1277	2120
18898	0	1027	2417
18901	0	1471	1639
103164	0	2536	1501
18949	7	627	2597
18987	0	938	1662
103210	0	1960	2499
103235	1	2139	2148
19151	0	1161	1699
19166	7	1673	1425
103247	5	2131	2201
19173	5	587	4818
103261	1	4036	1806
19223	0	973	2013
19229	0	1328	1684
103272	1	5417	1595
19302	6	1480	3478
19368	5	2685	1182
103313	0	3057	1676
103325	0	2967	1719
19424	3	564	686
103336	0	2813	1637
103340	7	1615	3788
103349	0	2406	1461
103354	1	2409	1318
103360	1	3270	1574
19472	3	1117	801
103377	1	2437	3029
19483	3	648	769
19492	3	2859	619
103397	4	2318	2520
103418	0	2601	1513
103420	0	2629	1519
103428	0	2577	1440
19560	3	920	806
19561	3	509	559
19564	3	769	4117
19578	3	315	726
19601	0	2276	1463
19612	5	1266	2017
103524	0	2535	1367
19667	1	942	3221
19691	7	2745	1449
103572	5	3167	4104
103574	1	3166	3583
19762	5	912	1962
103596	5	3504	3045
19871	1	1909	1697
19879	3	518	652
19906	3	437	661
19914	3	573	2157
103699	1	2753	3016
19951	4	1108	2928
19974	3	567	2466
19984	6	1353	1400
20004	6	2142	1707
103742	8	5418	2339
20053	3	398	2369
20056	3	614	1915
20064	3	416	2124
20065	3	691	1785
103777	4	3729	3204
103834	4	4635	4031
20094	3	1003	853
20109	3	699	947
103878	8	5925	3351
103888	3	3360	3186
20273	3	402	1754
20274	8	4147	614
103894	1	3426	3408
20285	3	4617	1553
103900	1	4725	3020
103916	8	3823	3575
103919	10	4324	2786
103920	6	6067	1334
20324	3	465	681
20399	2	1194	1649
20408	3	829	489
20500	3	490	1023
103965	1	4950	2251
20534	3	385	4860
103974	4	4141	2326
103975	1	4782	2487
103979	1	5024	3179
103989	1	3037	3268
20924	0	1566	1555
20955	7	2039	1038
20960	7	923	3966
20970	0	1751	1127
20979	5	2042	918
104046	8	2707	2508
20983	0	2110	1449
104051	10	2681	2370
20991	0	1855	1544
20993	6	585	3022
104054	3	2999	3713
21002	1	1385	1418
104063	8	2769	3685
104064	3	983	4239
21010	7	1544	1558
21032	7	2587	1295
104098	8	2905	3042
104097	1	2069	3337
104111	3	3829	2958
104136	3	3152	3130
21099	4	751	2596
104175	3	2958	2913
21157	0	1489	1252
104192	3	3912	904
21160	7	1616	1371
21176	0	1260	1857
104229	3	5636	614
104237	8	3344	2998
104238	3	3791	2493
104256	6	4455	2080
21291	6	1256	2519
104287	8	3853	2375
21375	0	1001	2245
104325	3	1360	3465
104348	1	4363	2447
104354	1	2933	3657
104356	5	2729	3861
21412	0	1580	1342
21419	0	1381	1271
104442	1	4054	2670
21484	5	1232	1285
104448	1	6417	2356
104449	4	2612	3665
21490	1	760	1490
21500	0	2001	1427
21506	0	860	1470
104487	1	4836	2335
21593	5	1740	2246
104508	3	4522	3228
104541	3	4695	1081
21767	3	1063	1046
104546	5	3278	2221
21848	1	562	3325
104569	3	3164	3340
104570	3	4917	973
104571	3	3535	2491
21908	6	1060	2167
21915	0	2798	1463
21977	3	412	3963
104629	1	4219	3239
22001	3	734	473
104632	5	3431	3262
104669	1	4176	2505
22044	6	1833	2319
104683	1	4595	2232
104708	1	2672	3720
104715	1	3236	3019
104722	1	5480	1870
104737	4	5034	1171
22087	0	998	1758
104799	1	3529	3350
22111	8	3350	2493
22117	8	702	573
104805	1	3478	3266
104810	1	2664	2974
104812	1	2286	2836
22164	3	832	658
22166	3	493	652
104868	4	3012	3911
104886	10	3368	2812
22181	0	1596	1248
104892	1	1588	4179
104924	8	5435	3261
22206	0	1282	1524
22211	0	1693	1271
104942	8	5459	3015
104948	10	5632	3143
104979	1	4459	3094
104981	1	2966	3151
22309	4	1739	1605
104984	1	3588	2919
104987	1	2925	3075
104993	5	2572	3959
22337	6	983	3241
22369	8	545	2579
105034	8	3733	2314
105038	3	2115	3225
22398	3	428	1822
22413	0	1318	2386
105103	3	3806	3174
22432	0	1042	2895
105113	10	3766	3119
105114	10	2638	3166
105121	3	3988	2827
22458	5	4973	2285
105132	5	4168	3094
105136	1	3044	3680
22475	7	1959	1591
22484	0	946	1720
105160	1	3803	2905
105189	1	3479	2908
105238	1	3170	2826
22843	3	272	4127
105304	5	2685	4521
105308	9	3266	3842
22858	3	208	1320
22882	3	1152	1728
22915	8	1629	2297
105325	5	4350	2141
22919	3	381	1098
22933	3	880	415
22935	3	1118	855
105405	3	5054	3175
23025	1	4403	3328
23028	5	3853	3807
105418	1	4896	2624
105419	1	2538	3203
105421	1	3943	2674
105427	5	4013	2955
23104	3	667	632
23112	3	712	1810
23122	3	733	774
23128	1	809	4104
105465	1	5058	1799
105466	1	3920	2603
23272	6	1441	2478
105480	4	3970	2074
23277	6	1032	4246
105497	1	3051	3257
105504	5	2790	4693
105562	1	3236	3291
105567	5	4006	3562
105605	3	2476	3100
23433	9	1393	1627
23460	3	379	1317
105632	10	4008	2972
105634	10	2577	3720
105635	3	2309	3400
105650	3	4517	3057
23474	3	298	3915
23488	3	955	957
23492	3	421	962
105797	3	3826	3266
23512	3	642	505
105800	3	3206	4504
23556	2	1451	1617
105820	3	4498	3843
23568	3	542	2042
105851	3	4572	4055
23585	3	184	1796
105859	3	3849	4003
23644	0	1313	1456
105906	3	3235	3531
23673	5	1303	1503
23674	0	640	2141
105936	9	3196	3443
105942	5	3596	4280
23855	8	1552	1772
23947	0	776	2332
23948	0	477	2500
23969	0	1076	2509
23988	0	660	2376
106025	4	4941	3436
106028	4	3433	3083
106032	1	3170	2908
23993	0	693	2379
106038	8	2723	2890
106039	8	2323	3455
24003	0	375	3385
106049	1	2877	3266
106054	1	3835	3972
24020	0	886	2571
106083	8	3171	3521
106100	5	3677	3112
24032	0	997	1613
24035	0	956	1816
24037	0	726	2343
106114	8	1687	3730
24040	0	892	2042
24046	0	1136	2113
106125	8	4176	3507
106128	3	4441	3292
106137	8	3635	3729
24065	0	743	1961
24067	0	671	1751
106188	9	2613	3946
24095	0	231	3824
24118	0	214	3028
24120	7	284	1110
106245	4	3431	3911
24158	7	2304	1576
106263	6	4579	2136
24178	7	676	2184
24182	0	897	1920
24193	1	507	2408
24196	0	257	3134
106356	3	3240	4526
24199	0	958	2835
24212	0	392	4217
24219	0	1360	2116
24222	0	1134	2360
106433	1	6327	2673
106434	1	3882	4758
106440	5	1116	5004
106449	4	5464	4351
24271	0	1305	1916
24279	0	1356	3052
106467	1	3773	4015
106473	4	2363	4173
24291	0	1094	1526
24292	0	1464	1741
24299	0	807	1590
106496	4	3777	3691
24353	0	561	2443
24361	0	2106	1232
106529	1	3470	3845
24384	0	1210	2401
24385	7	2143	2450
24386	0	608	1357
24398	0	580	2191
106556	4	6281	3387
106561	5	2766	3175
106562	1	3641	2965
24428	0	646	2200
106587	3	3771	4501
106603	3	3595	3871
106730	8	4050	3615
24510	0	1308	1422
24514	0	1650	1537
24527	0	1352	3259
106777	5	1420	4846
106781	5	5534	1092
24562	0	939	1605
106801	8	3413	3390
24575	0	1658	1721
24578	0	636	2059
24581	0	1195	1406
24595	0	1487	1260
106926	1	3653	3708
24606	0	723	2500
106932	1	3560	4081
106937	5	3884	4127
106958	1	4313	3944
24659	5	1382	1929
24684	4	966	4357
106993	1	3584	2827
106997	1	4989	1683
24719	0	1424	2005
24720	0	997	2204
24721	0	1424	2201
107017	1	2574	3525
24727	0	1349	2359
107048	1	3445	3638
107049	5	3295	3594
24745	7	566	1485
107057	5	3409	4359
24755	0	742	2811
24759	0	594	1727
107061	1	6060	2337
107064	1	3346	4256
107067	1	2787	3591
107085	1	6062	3278
24787	0	678	1860
24795	0	903	1899
24797	0	589	2663
24819	7	1405	1194
107129	1	2443	3807
107146	1	4765	2834
24861	0	871	2284
107157	4	2313	2951
24863	0	1037	2680
107175	1	3081	2914
24874	0	1231	2178
107185	9	4547	2918
24882	0	1319	1675
24896	0	1807	1286
24904	0	699	2635
[truncated: 4,636 more rows]
