# Supplementary material for: Reconstructing single-cell resolution from spatial transcriptomics with CellRefiner
Source: Nat Commun. 2026 Feb 27;17:3304. doi: 10.1038/s41467-026-70090-2 (PMC13066420; doi:10.1038/s41467-026-70090-2)
Supplement: Supplementary file 4 — Source Data [file 41467_2026_70090_MOESM4_ESM.zip › 656521_2_data_set_12202859_t9jsk2.xlsx]

## Sheet: supp fig6
Cell Number	Wall Time (Second)
2000	16.8944
4000	22.4709
6000	17.5605
8000	23.6262
10000	20.3617
12000	20.3732
14000	26.3066
16000	24.7942
18000	26.5691
20000	24.2772
22000	28.9886
24000	29.1221
26000	33.8094
28000	33.9173
30000	39.1518
32000	45.5686
34000	43.4925
36000	49.4338
38000	51.4688
40000	58.3166
42000	57.1855
44000	66.3845
46000	66.5737
48000	80.267
