# Supplementary material for: Reconstructing single-cell resolution from spatial transcriptomics with CellRefiner
Source: Nat Commun. 2026 Feb 27;17:3304. doi: 10.1038/s41467-026-70090-2 (PMC13066420; doi:10.1038/s41467-026-70090-2)
Supplement: Supplementary file 4 — Source Data [file 41467_2026_70090_MOESM4_ESM.zip › 656521_2_data_set_12202860_t9jsk2.xlsx]

## Sheet: supp fig7
Supplementary Figure 7a				Supplementary Figure 7c							Supplementary Figure 7d
Cell Type	Cell Counts			Cell Type	CellRefiner Mapping Wasserstein Distance	Random Mapping Average Wasserstein Distance	Random Mapping Wasserstein Distance std	p-value			Cell Type	CellRefiner Mapping Euclidean Distance	Random Mapping Average Euclidean Distance	std	p-value
Ambiguous	628			Ambiguous	0.0530366	0.0772538	0.00326343	0			Ambiguous	0.366818	0.517505	0.00531115	0
Astrocyte	634			Astrocyte	0.10114	0.0860746	0.00675312	0			Astrocyte	0.47197	0.519836	0.00786171	0
Endothelial 1	271			Endothelial 1	0.0741452	0.0594324	0.00524001	1			Endothelial 1	0.449114	0.538154	0.0117261	0
Endothelial 2	41			Endothelial 2	0.0971953	0.052335	0.00517124	0.63			Endothelial 2	0.267561	0.534314	0.0109746	0
Endothelial 3	116			Endothelial 3	0.130036	0.278923	0.0153821	0			Endothelial 3	0.461492	0.459002	0.0163091	0
Ependymal	305			Ependymal	0.0509647	0.0808294	0.00847096	0.25			Ependymal	0.115651	0.543604	0.0179778	0
Excitatory	1087			Excitatory	0.0498267	0.172375	0.0157985	0.045			Excitatory	0.278172	0.580779	0.0198186	0
Inhibitory	2530			Inhibitory	0.0397659	0.0858961	0.0122758	0.245			Inhibitory	0.299774	0.523815	0.0196344	0
Microglia	108			Microglia	0.174022	0.110748	0.0164073	0.87			Microglia	0.474197	0.539754	0.0270692	0
OD Immature 1	183			OD Immature 1	0.0762531	0.111791	0.0146154	1			OD Immature 1	0.388272	0.539573	0.0252122	0
OD Immature 2	5			OD Immature 2	0.24629	0.291993	0.0414225	0			OD Immature 2	0.250549	0.587718	0.0419156	0
OD Mature 1	29			OD Mature 1	0.125647	0.290637	0.0425659	0			OD Mature 1	0.469448	0.559899	0.043631	0
OD Mature 2	197			OD Mature 2	0.145915	0.209896	0.027706	0			OD Mature 2	0.446113	0.585634	0.049752	0.015
OD Mature 3	3			OD Mature 3	0.491396	0.277661	0.0431298	0.085			OD Mature 3	0.362323	0.582924	0.0797454	0
OD Mature 4	11			OD Mature 4	0.218965	0.310076	0.0762676	0.19			OD Mature 4	0.253459	0.488086	0.0958889	0.005
Pericytes	37			Pericytes	0.1162	0.467992	0.130517	0.585			Pericytes	0.278623	0.533699	0.17234	0.14

## Sheet: MERFISH_Ground_Truth
Cell Index	Cell_type	x	y
Cell_0	Microglia	0.00320669	0.026882
Cell_1	Astrocyte	0.00782995	0.0974507
Cell_2	Astrocyte	0.0144812	0.00117233
Cell_3	Astrocyte	0.0179795	0.0479034
Cell_4	Endothelial 1	0.0183186	0.076632
Cell_5	Endothelial 1	0.019906	0.0523888
Cell_6	Endothelial 1	0.0207936	0.0347562
Cell_7	Endothelial 2	0.0252058	0.00248465
Cell_8	Endothelial 3	0.0246096	0.0578088
Cell_9	Pericytes	0.0268999	0.00571042
Cell_10	Ambiguous	0.0284267	0.0761717
Cell_11	Inhibitory	0.0291833	0.0590732
Cell_12	Astrocyte	0.0304385	0.0689483
Cell_13	Astrocyte	0.031752	0.0980559
Cell_14	Astrocyte	0.0320965	0.0894677
Cell_15	Ambiguous	0.0324784	0.0356505
Cell_16	Endothelial 2	0.0358133	0.00904522
Cell_17	Inhibitory	0.0365823	0.056753
Cell_18	Microglia	0.0396371	0.0760215
Cell_19	Endothelial 2	0.0419224	0.0611247
Cell_20	Endothelial 2	0.0433045	0.0129728
Cell_21	Inhibitory	0.0514314	0.0655558
Cell_22	Astrocyte	0.0556367	0.0174293
Cell_23	Endothelial 2	0.0616976	0.0189292
Cell_24	OD Mature 1	0.0620394	0.0706071
Cell_25	Ambiguous	0.0657931	0.0860383
Cell_26	OD Mature 1	0.0743086	0.069508
Cell_27	Astrocyte	0.0746722	0.0436108
Cell_28	Inhibitory	0.084955	0.0894322
Cell_29	Ambiguous	0.0929358	0.0785428
Cell_30	Inhibitory	0.101488	0.0892762
Cell_31	Inhibitory	0.0471808	0.043594
Cell_32	Excitatory	0.0532186	0.0823073
Cell_33	Ambiguous	0.0775024	0.0230497
Cell_34	Astrocyte	0.0921484	0.0272253
Cell_35	Pericytes	0.0936411	0.0692879
Cell_36	Excitatory	0.0981761	0.101703
Cell_37	OD Immature 1	0.00354298	0.0172995
Cell_38	Inhibitory	0.00896171	0.0814954
Cell_39	Astrocyte	0.00906516	0.0427218
Cell_40	Astrocyte	0.00958626	0.0391025
Cell_41	OD Immature 1	0.053472	0.0510326
Cell_42	OD Mature 1	0.0745737	0.0590705
Cell_43	Pericytes	0.098136	0.0669447
Cell_44	Astrocyte	0.0181941	0
Cell_45	Astrocyte	0.0491846	0.0939488
Cell_46	Endothelial 2	0.0505092	0.0157157
Cell_47	Astrocyte	0.00648902	0.0232491
Cell_48	Astrocyte	0.00954909	0.0133255
Cell_49	Pericytes	0.0286274	0.00748048
Cell_50	Astrocyte	0.066713	0.0265834
Cell_51	Endothelial 2	0.0986777	0.0339697
Cell_52	Astrocyte	0.102318	0.0386119
Cell_53	OD Immature 1	0.105693	0.0956681
Cell_54	Inhibitory	0.00411938	0.129268
Cell_55	Excitatory	0.0120062	0.18447
Cell_56	Endothelial 1	0.0139135	0.172409
Cell_57	Inhibitory	0.0189228	0.175461
Cell_58	Inhibitory	0.0261726	0.111988
Cell_59	Excitatory	0.0284288	0.18881
Cell_60	Astrocyte	0.0294218	0.198707
Cell_61	Endothelial 1	0.0346427	0.204748
Cell_62	Ambiguous	0.0385374	0.129817
Cell_63	Ambiguous	0.0404636	0.140184
Cell_64	Astrocyte	0.0409649	0.177366
Cell_65	Endothelial 1	0.043726	0.209916
Cell_66	Astrocyte	0.0466308	0.137199
Cell_67	Endothelial 1	0.0452468	0.176715
Cell_68	Ambiguous	0.0487592	0.166366
Cell_69	Excitatory	0.0501573	0.193647
Cell_70	Endothelial 1	0.0543671	0.158255
Cell_71	Inhibitory	0.0547093	0.187345
Cell_72	Excitatory	0.0553318	0.118684
Cell_73	Astrocyte	0.0558479	0.204121
Cell_74	Inhibitory	0.0616139	0.162519
Cell_75	Endothelial 1	0.0604348	0.208772
Cell_76	OD Mature 1	0.0641696	0.189122
Cell_77	Excitatory	0.0636232	0.213035
Cell_78	Inhibitory	0.0697677	0.119321
Cell_79	Astrocyte	0.0695894	0.167614
Cell_80	OD Immature 1	0.0738234	0.133627
Cell_81	Endothelial 2	0.0746368	0.174482
Cell_82	Microglia	0.0780676	0.161904
Cell_83	Inhibitory	0.078139	0.168324
Cell_84	Inhibitory	0.0830764	0.17766
Cell_85	OD Immature 1	0.0845174	0.171971
Cell_86	Excitatory	0.0864281	0.138059
Cell_87	Astrocyte	0.0869657	0.122767
Cell_88	Inhibitory	0.0893803	0.14698
Cell_89	Excitatory	0.0935092	0.160705
Cell_90	Excitatory	0.0946779	0.192539
Cell_91	Inhibitory	0.0944896	0.11538
Cell_92	Ambiguous	0.0994532	0.168412
Cell_93	Astrocyte	0.0998219	0.188088
Cell_94	OD Mature 2	0.105907	0.173831
Cell_95	Inhibitory	0.0161109	0.159043
Cell_96	Inhibitory	0.0188675	0.123812
Cell_97	Inhibitory	0.0199097	0.146363
Cell_98	Astrocyte	0.0409734	0.152533
Cell_99	Endothelial 1	0.0710494	0.138066
Cell_100	Excitatory	0.0716955	0.205213
Cell_101	Inhibitory	0.101124	0.123038
Cell_102	Astrocyte	0.00568023	0.17016
Cell_103	Excitatory	0.00892865	0.13323
Cell_104	Astrocyte	0.0110644	0.142202
Cell_105	Ambiguous	0.013311	0.114632
Cell_106	Excitatory	0.0293558	0.15516
Cell_107	Inhibitory	0.028469	0.177622
Cell_108	OD Mature 2	0.0322204	0.121431
Cell_109	Ambiguous	0.0344789	0.112698
Cell_110	Astrocyte	0.0629745	0.118168
Cell_111	Microglia	0.0733921	0.163538
Cell_112	Inhibitory	0.0822504	0.192604
Cell_113	OD Mature 2	0.043002	0.163917
Cell_114	Astrocyte	0.0733332	0.210478
Cell_115	Excitatory	0.100013	0.180502
Cell_116	Inhibitory	0.0280885	0.141708
Cell_117	Excitatory	0.0528632	0.147499
Cell_118	Inhibitory	0.0576102	0.17298
Cell_119	Excitatory	0.0761857	0.151493
Cell_120	Inhibitory	0.0981097	0.204086
Cell_121	Inhibitory	0.101028	0.147899
Cell_122	Ambiguous	0.00308801	0.286968
Cell_123	Ambiguous	0.00279675	0.246567
Cell_124	OD Mature 4	0.00770437	0.282695
Cell_125	Excitatory	0.00816385	0.298733
Cell_126	Astrocyte	0.0149094	0.290736
Cell_127	Excitatory	0.0165303	0.256275
Cell_128	Astrocyte	0.0187773	0.288636
Cell_129	Astrocyte	0.0180911	0.306862
Cell_130	Ambiguous	0.0189357	0.253312
Cell_131	Endothelial 1	0.0208036	0.275253
Cell_132	Ambiguous	0.0232865	0.237961
Cell_133	Inhibitory	0.026396	0.306852
Cell_134	Excitatory	0.0259639	0.259992
Cell_135	Inhibitory	0.0308881	0.322026
Cell_136	Astrocyte	0.031024	0.282536
Cell_137	Endothelial 1	0.0334354	0.240096
Cell_138	Excitatory	0.0344392	0.248189
Cell_139	Endothelial 1	0.0379605	0.240296
Cell_140	Endothelial 1	0.0417582	0.324469
Cell_141	Ambiguous	0.0435551	0.258167
Cell_142	Inhibitory	0.0467688	0.31494
Cell_143	Ambiguous	0.0464205	0.297749
Cell_144	Microglia	0.0500335	0.234579
Cell_145	Inhibitory	0.0505969	0.321615
Cell_146	Excitatory	0.0535702	0.277257
Cell_147	Excitatory	0.0615248	0.242285
Cell_148	Endothelial 1	0.0626408	0.312956
Cell_149	Inhibitory	0.0658743	0.298455
Cell_150	Excitatory	0.0653978	0.263122
Cell_151	Ambiguous	0.0654228	0.281233
Cell_152	OD Immature 1	0.070295	0.253835
Cell_153	Endothelial 3	0.0728324	0.281601
Cell_154	Excitatory	0.0743194	0.316283
Cell_155	Astrocyte	0.0770123	0.251071
Cell_156	Inhibitory	0.0778576	0.303484
Cell_157	Ambiguous	0.0815541	0.26747
Cell_158	Excitatory	0.0849686	0.297384
Cell_159	Excitatory	0.0892028	0.323595
Cell_160	Endothelial 1	0.0894532	0.243763
Cell_161	Inhibitory	0.0902261	0.311064
Cell_162	Excitatory	0.0940566	0.305657
Cell_163	Endothelial 1	0.0960942	0.253604
Cell_164	OD Immature 1	0.0982044	0.271175
Cell_165	Inhibitory	0.102961	0.244467
Cell_166	Excitatory	0.104291	0.315413
Cell_167	Inhibitory	0.053667	0.270982
Cell_168	Excitatory	0.0653011	0.292985
Cell_169	Excitatory	0.0684376	0.23798
Cell_170	OD Mature 2	0.0791686	0.312997
Cell_171	Inhibitory	0.0833604	0.261953
Cell_172	Inhibitory	0.0027114	0.323693
Cell_173	Astrocyte	0.0298276	0.260831
Cell_174	Ambiguous	0.0621624	0.255756
Cell_175	Astrocyte	0.0845636	0.322621
Cell_176	Excitatory	0.00815852	0.235122
Cell_177	Ambiguous	0.0233524	0.250594
Cell_178	Inhibitory	0.0360169	0.276387
Cell_179	Astrocyte	0.0834403	0.226317
Cell_180	Inhibitory	0.102055	0.26559
Cell_181	Ambiguous	0.0100425	0.242767
Cell_182	Excitatory	0.0160689	0.24323
Cell_183	Inhibitory	0.0341237	0.262824
Cell_184	Excitatory	0.0346855	0.225708
Cell_185	Astrocyte	0.0368295	0.236687
Cell_186	Inhibitory	0.0376819	0.289838
Cell_187	Ambiguous	0.0596625	0.296658
Cell_188	Inhibitory	0.0813414	0.289425
Cell_189	Excitatory	0.0150418	0.232224
Cell_190	OD Mature 1	0.00613191	0.387676
Cell_191	Excitatory	0.011486	0.415275
Cell_192	OD Mature 2	0.0132264	0.353735
Cell_193	Excitatory	0.0131126	0.425917
Cell_194	Inhibitory	0.0142383	0.433617
Cell_195	OD Mature 2	0.0147855	0.438751
Cell_196	Inhibitory	0.017354	0.367179
Cell_197	Ambiguous	0.0178781	0.383071
Cell_198	Excitatory	0.0206184	0.400991
Cell_199	Endothelial 1	0.0238729	0.432179
Cell_200	Endothelial 1	0.0278524	0.400033
Cell_201	Endothelial 1	0.0286253	0.394471
Cell_202	Astrocyte	0.0271216	0.361452
Cell_203	Astrocyte	0.0296164	0.366418
Cell_204	Inhibitory	0.0277984	0.376117
Cell_205	Microglia	0.0283513	0.338
Cell_206	Excitatory	0.030717	0.343651
Cell_207	OD Mature 2	0.0333904	0.3847
Cell_208	OD Immature 1	0.0361565	0.378813
Cell_209	Ambiguous	0.0314962	0.417397
Cell_210	Astrocyte	0.0356923	0.431316
Cell_211	Excitatory	0.0444359	0.401107
Cell_212	Ambiguous	0.0488717	0.402868
Cell_213	Inhibitory	0.0537754	0.361525
Cell_214	Astrocyte	0.0533338	0.383274
Cell_215	Excitatory	0.0610393	0.437673
Cell_216	Inhibitory	0.0629534	0.388354
Cell_217	Inhibitory	0.0650545	0.400261
Cell_218	Endothelial 1	0.066043	0.415226
Cell_219	OD Mature 2	0.0674492	0.349859
Cell_220	Ambiguous	0.0673797	0.340976
Cell_221	Ambiguous	0.0688884	0.40781
Cell_222	Inhibitory	0.0693221	0.369148
Cell_223	Inhibitory	0.0787446	0.365617
Cell_224	Excitatory	0.0775561	0.386182
Cell_225	Ambiguous	0.0791921	0.423733
Cell_226	Inhibitory	0.0842621	0.417632
Cell_227	OD Mature 2	0.0845789	0.437197
Cell_228	Excitatory	0.0904276	0.435111
Cell_229	Endothelial 3	0.0921926	0.348051
Cell_230	Inhibitory	0.0920676	0.371156
Cell_231	Inhibitory	0.0914324	0.336906
Cell_232	OD Mature 2	0.0971989	0.411682
Cell_233	Astrocyte	0.0989511	0.400187
Cell_234	Astrocyte	0.0997695	0.428992
Cell_235	Excitatory	0.102808	0.435549
Cell_236	Inhibitory	0.10499	0.342319
Cell_237	Excitatory	0.104919	0.393904
Cell_238	Endothelial 3	0.00612512	0.355615
Cell_239	Astrocyte	0.0174303	0.390796
Cell_240	Astrocyte	0.039726	0.422144
Cell_241	Ambiguous	0.0429162	0.358807
Cell_242	Astrocyte	0.0562466	0.390028
Cell_243	Inhibitory	0.0687915	0.426874
Cell_244	Inhibitory	0.0806603	0.405597
Cell_245	Ambiguous	0.0830298	0.398915
Cell_246	Astrocyte	0.0927571	0.42417
Cell_247	Endothelial 3	0.00181591	0.398784
Cell_248	OD Mature 2	0.0133229	0.334453
Cell_249	OD Mature 2	0.0185153	0.336502
Cell_250	Ambiguous	0.0206236	0.343328
Cell_251	Inhibitory	0.0439003	0.397208
Cell_252	OD Mature 2	0.0473939	0.430365
Cell_253	Ambiguous	0.0815755	0.423724
Cell_254	Inhibitory	0.0944566	0.386169
Cell_255	Inhibitory	0.0853328	0.35215
Cell_256	Endothelial 3	0.040487	0.388064
Cell_257	Inhibitory	0.0444043	0.341561
Cell_258	Inhibitory	0.0547642	0.338405
Cell_259	Endothelial 3	0.0687387	0.345744
Cell_260	OD Mature 2	0.0707134	0.436187
Cell_261	Excitatory	0.0738151	0.41804
Cell_262	Inhibitory	0.0771677	0.372747
Cell_263	Ambiguous	0.0591985	0.34965
Cell_264	Inhibitory	0.00575334	0.500431
Cell_265	Excitatory	0.00611444	0.477751
Cell_266	Inhibitory	0.00702112	0.514817
Cell_267	Inhibitory	0.00986929	0.516465
Cell_268	Ambiguous	0.0136802	0.50215
Cell_269	Inhibitory	0.0145139	0.543313
Cell_270	OD Immature 1	0.0200814	0.446193
Cell_271	Inhibitory	0.0236092	0.515922
Cell_272	Excitatory	0.027905	0.466905
Cell_273	Inhibitory	0.0299845	0.52405
Cell_274	OD Immature 1	0.0320856	0.504727
Cell_275	Inhibitory	0.0389068	0.479172
Cell_276	Microglia	0.0400293	0.458225
Cell_277	Ambiguous	0.0426324	0.464124
Cell_278	Inhibitory	0.0414077	0.510363
Cell_279	Inhibitory	0.0446001	0.538469
Cell_280	Excitatory	0.0455048	0.531466
Cell_281	Astrocyte	0.0519973	0.463098
Cell_282	Inhibitory	0.0524816	0.482525
Cell_283	Inhibitory	0.0537478	0.546753
Cell_284	Inhibitory	0.0590013	0.534581
Cell_285	Excitatory	0.0605666	0.524195
Cell_286	Excitatory	0.0611417	0.500079
Cell_287	Pericytes	0.0644707	0.494378
Cell_288	Endothelial 2	0.0701294	0.496629
Cell_289	Astrocyte	0.0734171	0.500075
Cell_290	Inhibitory	0.0731237	0.528894
Cell_291	Astrocyte	0.0735795	0.472478
Cell_292	Excitatory	0.0723182	0.546355
Cell_293	Endothelial 3	0.07756	0.495746
Cell_294	Astrocyte	0.0793547	0.543488
Cell_295	Inhibitory	0.0812794	0.481345
Cell_296	Inhibitory	0.0821227	0.462952
Cell_297	Endothelial 3	0.0846692	0.498895
Cell_298	Astrocyte	0.0835435	0.523037
Cell_299	Inhibitory	0.0871256	0.479333
Cell_300	OD Mature 2	0.0876496	0.449412
Cell_301	Excitatory	0.0865129	0.534986
Cell_302	Astrocyte	0.0875508	0.525879
Cell_303	Inhibitory	0.0897994	0.508613
Cell_304	Inhibitory	0.091379	0.507141
Cell_305	Ambiguous	0.0933451	0.511111
Cell_306	Inhibitory	0.0962929	0.467679
Cell_307	Excitatory	0.0958998	0.523016
Cell_308	Excitatory	0.099326	0.547545
Cell_309	OD Immature 1	0.101286	0.478083
Cell_310	Excitatory	0.0103515	0.49044
Cell_311	Endothelial 1	0.0185792	0.510498
Cell_312	Inhibitory	0.0439285	0.486475
Cell_313	Inhibitory	0.0953298	0.497823
Cell_314	Excitatory	0.104753	0.512883
Cell_315	Inhibitory	0.0191407	0.484904
Cell_316	OD Mature 1	0.0187969	0.465067
Cell_317	OD Immature 1	0.0311907	0.475992
Cell_318	Astrocyte	0.0973496	0.459617
Cell_319	OD Mature 2	0.00843742	0.521209
Cell_320	Inhibitory	0.0282788	0.537432
Cell_321	Ambiguous	0.0376646	0.518787
Cell_322	Endothelial 3	0.0599957	0.479563
Cell_323	Ambiguous	0.0625423	0.485285
Cell_324	Inhibitory	0.0777111	0.509419
Cell_325	Endothelial 1	0.00450727	0.489151
Cell_326	Inhibitory	0.0105956	0.45336
Cell_327	Excitatory	0.0209558	0.521572
Cell_328	Inhibitory	0.0302753	0.497591
Cell_329	Inhibitory	0.0558826	0.532949
Cell_330	Inhibitory	0.0781705	0.455135
Cell_331	Excitatory	0.0499346	0.510193
Cell_332	Inhibitory	0.0535865	0.497139
Cell_333	Inhibitory	0.00101989	0.582839
Cell_334	Inhibitory	0.00658461	0.583412
Cell_335	Inhibitory	0.0102388	0.612914
Cell_336	Pericytes	0.010272	0.593999
Cell_337	Inhibitory	0.0120379	0.568115
Cell_338	Endothelial 1	0.0118103	0.620194
Cell_339	Inhibitory	0.00994977	0.607184
Cell_340	Astrocyte	0.0192601	0.624955
Cell_341	OD Immature 1	0.0206911	0.630716
Cell_342	Inhibitory	0.0223597	0.58262
Cell_343	Ambiguous	0.0253369	0.561888
Cell_344	Inhibitory	0.0289241	0.606216
Cell_345	Inhibitory	0.0280861	0.636446
Cell_346	OD Mature 2	0.0284994	0.611227
Cell_347	Inhibitory	0.0283945	0.652762
Cell_348	Inhibitory	0.027716	0.588363
Cell_349	Excitatory	0.0299004	0.629669
Cell_350	Astrocyte	0.0308788	0.649538
Cell_351	Excitatory	0.0409786	0.644049
Cell_352	Inhibitory	0.0406351	0.590066
Cell_353	Pericytes	0.0419681	0.602867
Cell_354	Excitatory	0.0445916	0.578443
Cell_355	Inhibitory	0.0469167	0.659897
Cell_356	Excitatory	0.0498983	0.608267
Cell_357	Inhibitory	0.0503114	0.562228
Cell_358	Excitatory	0.05406	0.582348
Cell_359	Inhibitory	0.0567264	0.619611
Cell_360	Inhibitory	0.056898	0.594534
Cell_361	Endothelial 1	0.0622744	0.56093
Cell_362	Inhibitory	0.06752	0.558934
Cell_363	Inhibitory	0.0678959	0.602448
Cell_364	Endothelial 3	0.0718586	0.646322
Cell_365	OD Immature 1	0.0735158	0.617697
Cell_366	Endothelial 1	0.0750393	0.657765
Cell_367	Excitatory	0.0764077	0.570205
Cell_368	Microglia	0.078953	0.618169
Cell_369	Inhibitory	0.0792765	0.646374
Cell_370	Inhibitory	0.0815083	0.626676
Cell_371	Ambiguous	0.0825185	0.604652
Cell_372	Inhibitory	0.0831257	0.645329
Cell_373	Excitatory	0.0815119	0.588719
Cell_374	Inhibitory	0.0841845	0.570271
Cell_375	Inhibitory	0.0866288	0.643042
Cell_376	Inhibitory	0.0963815	0.640935
Cell_377	Inhibitory	0.102785	0.625296
Cell_378	Microglia	0.0271173	0.644687
Cell_379	Endothelial 3	0.0353343	0.661513
Cell_380	Endothelial 3	0.0616266	0.637369
Cell_381	Astrocyte	0.0791066	0.656314
Cell_382	Inhibitory	0.089486	0.583762
Cell_383	Ambiguous	0.0998157	0.634066
Cell_384	Inhibitory	0.0244061	0.604814
Cell_385	Endothelial 2	0.0364618	0.609407
Cell_386	Pericytes	0.0401083	0.608569
Cell_387	Inhibitory	0.0502157	0.636744
Cell_388	OD Mature 1	0.0681427	0.592588
Cell_389	Astrocyte	0.0859448	0.628623
Cell_390	Astrocyte	0.0975324	0.650012
Cell_391	Microglia	0.0999099	0.653167
Cell_392	Astrocyte	0.101174	0.639267
Cell_393	Inhibitory	0.00311271	0.571438
Cell_394	Endothelial 1	0.0162907	0.642085
Cell_395	Ambiguous	0.0243673	0.571689
Cell_396	Inhibitory	0.0337232	0.59354
Cell_397	OD Immature 1	0.0719925	0.624565
Cell_398	Ambiguous	0.0062596	0.64815
Cell_399	Excitatory	0.0397632	0.639825
Cell_400	Inhibitory	0.0457935	0.589073
Cell_401	Excitatory	0.0701494	0.610048
Cell_402	Inhibitory	0.00416698	0.741382
Cell_403	Microglia	0.00687485	0.676129
Cell_404	Endothelial 3	0.00936012	0.680277
Cell_405	Inhibitory	0.0134844	0.693375
Cell_406	Inhibitory	0.0202475	0.673646
Cell_407	Inhibitory	0.0181706	0.730707
Cell_408	Ambiguous	0.0250771	0.759767
Cell_409	Inhibitory	0.0268267	0.702938
Cell_410	Astrocyte	0.0369511	0.739736
Cell_411	Inhibitory	0.0386931	0.76843
Cell_412	Inhibitory	0.0399589	0.728111
Cell_413	Inhibitory	0.0402491	0.700892
Cell_414	Inhibitory	0.0422913	0.75807
Cell_415	Inhibitory	0.0419453	0.690142
Cell_416	Astrocyte	0.043698	0.68318
Cell_417	Inhibitory	0.0462891	0.748216
Cell_418	Ambiguous	0.0509903	0.707439
Cell_419	Ambiguous	0.0483772	0.7765
Cell_420	OD Immature 1	0.0522795	0.740609
Cell_421	Endothelial 1	0.0529842	0.725016
Cell_422	OD Immature 1	0.0568476	0.695198
Cell_423	Inhibitory	0.0636118	0.681876
Cell_424	Inhibitory	0.0643723	0.698747
Cell_425	Inhibitory	0.0658021	0.730008
Cell_426	Astrocyte	0.0682827	0.746137
Cell_427	Inhibitory	0.0708653	0.694869
Cell_428	Endothelial 3	0.0737582	0.68917
Cell_429	Ambiguous	0.0752647	0.71266
Cell_430	Inhibitory	0.0754867	0.745572
Cell_431	Inhibitory	0.0820422	0.753973
Cell_432	Inhibitory	0.08494	0.767805
Cell_433	Inhibitory	0.0894371	0.739141
Cell_434	OD Immature 1	0.0923479	0.723136
Cell_435	Astrocyte	0.09649	0.738446
Cell_436	Inhibitory	0.0998326	0.707535
Cell_437	Inhibitory	0.102348	0.687103
Cell_438	Ambiguous	0.101101	0.755643
Cell_439	Endothelial 1	0.104263	0.739883
Cell_440	Inhibitory	0.0224275	0.699648
Cell_441	OD Mature 3	0.0332231	0.760534
Cell_442	Endothelial 3	0.035452	0.702066
Cell_443	Inhibitory	0.0506254	0.677205
Cell_444	Inhibitory	0.0635156	0.719677
Cell_445	Inhibitory	0.0608821	0.757346
Cell_446	Inhibitory	0.079103	0.732118
Cell_447	Inhibitory	0.0869183	0.723329
Cell_448	Ambiguous	0.087401	0.698897
Cell_449	Inhibitory	0.0299782	0.734375
Cell_450	Inhibitory	0.0740204	0.770867
Cell_451	Excitatory	0.0818549	0.683243
Cell_452	Inhibitory	0.0928643	0.743324
Cell_453	Inhibitory	0.102099	0.713951
Cell_454	Ambiguous	0.0220512	0.714936
Cell_455	Ambiguous	0.0247271	0.691358
Cell_456	Astrocyte	0.0390136	0.746977
Cell_457	Ambiguous	0.0126488	0.765185
Cell_458	Astrocyte	0.0160766	0.693867
Cell_459	Inhibitory	0.0220221	0.683025
Cell_460	Ambiguous	0.0241942	0.671664
Cell_461	Inhibitory	0.0241905	0.74387
Cell_462	OD Immature 1	0.0264466	0.696024
Cell_463	Ambiguous	0.0388011	0.735296
Cell_464	Inhibitory	0.0597431	0.738554
Cell_465	Inhibitory	0.0637088	0.748207
Cell_466	Inhibitory	0.0727481	0.676304
Cell_467	Inhibitory	0.0757225	0.673806
Cell_468	OD Immature 1	0.0927423	0.727713
Cell_469	Inhibitory	0.094262	0.692298
Cell_470	OD Mature 2	0.00873682	0.872349
Cell_471	Inhibitory	0.0115563	0.859058
Cell_472	Inhibitory	0.0133984	0.871988
Cell_473	Microglia	0.0145963	0.808892
Cell_474	Inhibitory	0.0163101	0.829262
Cell_475	Inhibitory	0.022818	0.822389
Cell_476	Inhibitory	0.0250956	0.864975
Cell_477	Inhibitory	0.027269	0.854848
Cell_478	Endothelial 1	0.0390751	0.862696
Cell_479	Astrocyte	0.0408774	0.836551
Cell_480	Inhibitory	0.0428172	0.876573
Cell_481	Ambiguous	0.0454915	0.830427
Cell_482	Microglia	0.044908	0.87263
Cell_483	Inhibitory	0.0495118	0.786574
Cell_484	Inhibitory	0.0517379	0.794728
Cell_485	Inhibitory	0.0524608	0.850864
Cell_486	OD Immature 1	0.0596047	0.838963
Cell_487	Inhibitory	0.0576275	0.804684
Cell_488	Inhibitory	0.0581799	0.851852
Cell_489	Endothelial 1	0.0621071	0.802432
Cell_490	Astrocyte	0.0641511	0.812319
Cell_491	OD Immature 1	0.0653314	0.838522
Cell_492	Inhibitory	0.0646952	0.786341
Cell_493	Endothelial 1	0.0691963	0.798431
Cell_494	Inhibitory	0.0686324	0.850081
Cell_495	Astrocyte	0.0700573	0.832697
Cell_496	Inhibitory	0.0763576	0.855614
Cell_497	Endothelial 3	0.0847833	0.812041
Cell_498	Inhibitory	0.0905737	0.852509
Cell_499	Inhibitory	0.0933757	0.873646
Cell_500	Microglia	0.0944346	0.886209
Cell_501	Inhibitory	0.0936848	0.785938
Cell_502	Inhibitory	0.0964221	0.862505
Cell_503	Inhibitory	0.103307	0.805433
Cell_504	Inhibitory	0.00952119	0.885191
Cell_505	Endothelial 1	0.0108852	0.814667
Cell_506	Inhibitory	0.0183527	0.880071
Cell_507	Inhibitory	0.0344917	0.876317
Cell_508	Excitatory	0.0424715	0.815118
Cell_509	Inhibitory	0.0440686	0.810021
Cell_510	Inhibitory	0.0466007	0.85522
Cell_511	Inhibitory	0.0765009	0.883328
Cell_512	Inhibitory	0.0790397	0.867655
Cell_513	Inhibitory	0.0821884	0.863448
Cell_514	Inhibitory	0.0176986	0.81603
Cell_515	Ambiguous	0.0265415	0.848993
Cell_516	Inhibitory	0.0304335	0.818204
Cell_517	Inhibitory	0.0382742	0.878698
Cell_518	Inhibitory	0.046586	0.880629
Cell_519	Ambiguous	0.0477851	0.877316
Cell_520	Inhibitory	0.0665578	0.863879
Cell_521	Inhibitory	0.079491	0.808751
Cell_522	Microglia	0.0917327	0.816252
Cell_523	Inhibitory	0.091726	0.805511
Cell_524	Inhibitory	0.0914049	0.793941
Cell_525	Inhibitory	0.0992471	0.853843
Cell_526	Inhibitory	0.0461512	0.792809
Cell_527	Inhibitory	0.00312143	0.873922
Cell_528	Inhibitory	0.013431	0.836698
Cell_529	Inhibitory	0.0244627	0.857783
Cell_530	Inhibitory	0.0315024	0.828923
Cell_531	Inhibitory	0.0354709	0.824144
Cell_532	Inhibitory	0.0431826	0.847918
Cell_533	Excitatory	0.0633713	0.884787
Cell_534	Inhibitory	0.0699468	0.788402
Cell_535	Inhibitory	0.0787146	0.831105
Cell_536	Inhibitory	0.0775414	0.820386
Cell_537	OD Immature 1	0.0916161	0.823902
Cell_538	Inhibitory	0.100564	0.81274
Cell_539	Inhibitory	0.10514	0.872965
Cell_540	Endothelial 1	0.00768386	0.896545
Cell_541	OD Immature 1	0.0142775	0.968636
Cell_542	Inhibitory	0.0136161	0.913248
Cell_543	Inhibitory	0.0149708	0.957973
Cell_544	Inhibitory	0.0143466	0.980587
Cell_545	Inhibitory	0.0179589	0.953688
Cell_546	Inhibitory	0.0186795	0.898031
Cell_547	Inhibitory	0.022792	0.941965
Cell_548	Inhibitory	0.0260775	0.958204
Cell_549	Inhibitory	0.0264591	0.920816
Cell_550	Inhibitory	0.0300188	0.931414
Cell_551	Inhibitory	0.0352866	0.951041
Cell_552	Excitatory	0.0347943	0.913477
Cell_553	Inhibitory	0.0353768	0.941152
Cell_554	Endothelial 1	0.0369218	0.967858
Cell_555	Inhibitory	0.0412337	0.901523
Cell_556	Endothelial 1	0.0458004	0.979724
Cell_557	Inhibitory	0.050102	0.952334
Cell_558	Inhibitory	0.0540707	0.934314
Cell_559	Inhibitory	0.0558964	0.925997
Cell_560	Inhibitory	0.0586046	0.9189
Cell_561	Excitatory	0.0641315	0.895321
Cell_562	Excitatory	0.0609041	0.901989
Cell_563	Inhibitory	0.0665173	0.979955
Cell_564	Inhibitory	0.0700687	0.953565
Cell_565	Inhibitory	0.0695707	0.994035
Cell_566	Inhibitory	0.0741795	0.89879
Cell_567	Inhibitory	0.0736767	0.914741
Cell_568	Astrocyte	0.0758115	0.981832
Cell_569	Astrocyte	0.0781379	0.988076
Cell_570	Ambiguous	0.0816116	0.951443
Cell_571	Excitatory	0.0814366	0.937273
Cell_572	Endothelial 1	0.0831151	0.931476
Cell_573	Inhibitory	0.0878084	0.964924
Cell_574	Inhibitory	0.0919711	0.923477
Cell_575	Inhibitory	0.0913944	0.937898
Cell_576	Inhibitory	0.0924935	0.909826
Cell_577	Inhibitory	0.0918372	0.979449
Cell_578	OD Immature 2	0.093863	0.934476
Cell_579	Inhibitory	0.0983006	0.932638
Cell_580	Ambiguous	0.0986396	0.978187
Cell_581	Inhibitory	0.10006	0.955973
Cell_582	Astrocyte	0.105177	0.957244
Cell_583	Inhibitory	0.00393967	0.983771
Cell_584	Inhibitory	0.0409104	0.969618
Cell_585	Inhibitory	0.0471059	0.915995
Cell_586	Inhibitory	0.0759058	0.957362
Cell_587	Inhibitory	0.0849316	0.919887
Cell_588	Inhibitory	0.094152	0.919994
Cell_589	Inhibitory	0.0937581	0.994004
Cell_590	Inhibitory	0.0987342	0.905391
Cell_591	Inhibitory	0.100211	0.895195
Cell_592	Inhibitory	0.0316835	0.893698
Cell_593	Inhibitory	0.0398477	0.943656
Cell_594	Inhibitory	0.0450052	0.991993
Cell_595	Inhibitory	0.0486904	0.943761
Cell_596	Endothelial 3	0.0501472	0.991857
Cell_597	Excitatory	0.0733075	0.970859
Cell_598	Astrocyte	0.102829	0.930846
Cell_599	Ambiguous	0.0231806	0.909867
Cell_600	Astrocyte	0.0272608	0.909711
Cell_601	OD Immature 1	0.0360213	0.904559
Cell_602	Inhibitory	0.0493781	0.9599
Cell_603	Endothelial 1	0.0054552	0.96352
Cell_604	Ambiguous	0.0224252	0.943475
Cell_605	Ambiguous	0.0245253	0.989701
Cell_606	Inhibitory	0.0379219	0.895782
Cell_607	Inhibitory	0.0492548	0.968877
Cell_608	Inhibitory	0.0549765	0.95111
Cell_609	Inhibitory	0.0622037	0.930401
Cell_610	Inhibitory	0.0685074	0.954271
Cell_611	Inhibitory	0.0964569	0.893308
Cell_612	Ambiguous	0.103173	0.927775
Cell_613	Inhibitory	0.115559	0.898768
Cell_614	Inhibitory	0.115699	0.927093
Cell_615	Excitatory	0.118094	0.972211
Cell_616	Excitatory	0.121795	0.980424
Cell_617	Inhibitory	0.125736	0.911011
Cell_618	Inhibitory	0.130227	0.954778
Cell_619	Excitatory	0.134577	0.984683
Cell_620	Endothelial 3	0.134729	0.969863
Cell_621	Inhibitory	0.13577	0.904648
Cell_622	Astrocyte	0.142551	0.989549
Cell_623	Endothelial 1	0.145925	0.926184
Cell_624	Excitatory	0.14883	0.977459
Cell_625	OD Immature 1	0.150786	0.928702
Cell_626	Ambiguous	0.151367	0.945586
Cell_627	Inhibitory	0.150795	0.922392
Cell_628	Excitatory	0.154468	0.985505
Cell_629	Endothelial 3	0.155305	0.904649
Cell_630	Ambiguous	0.159927	0.980007
Cell_631	OD Mature 2	0.162613	0.942125
Cell_632	OD Mature 2	0.167958	0.96114
Cell_633	OD Mature 2	0.171934	0.921275
Cell_634	Ambiguous	0.172734	0.977701
Cell_635	Excitatory	0.177564	0.96319
Cell_636	OD Mature 2	0.18021	0.986919
Cell_637	Ambiguous	0.181053	0.95993
Cell_638	OD Mature 2	0.182058	0.950302
Cell_639	OD Mature 2	0.182257	0.977484
Cell_640	Endothelial 1	0.18243	0.944027
Cell_641	Microglia	0.183261	0.923006
Cell_642	Ambiguous	0.187821	0.926447
Cell_643	Ambiguous	0.187075	0.942772
Cell_644	Excitatory	0.189152	0.897956
Cell_645	OD Immature 1	0.194661	0.990032
Cell_646	OD Mature 2	0.1978	0.955723
Cell_647	Ambiguous	0.202718	0.934861
Cell_648	Excitatory	0.207148	0.897777
Cell_649	Ambiguous	0.207738	0.929759
Cell_650	OD Mature 2	0.210021	0.909093
Cell_651	OD Mature 2	0.215805	0.987985
Cell_652	Excitatory	0.118914	0.916388
Cell_653	Inhibitory	0.127833	0.928608
Cell_654	Inhibitory	0.134804	0.917664
Cell_655	Excitatory	0.13925	0.954066
Cell_656	Astrocyte	0.147963	0.993769
Cell_657	OD Mature 2	0.165156	0.951606
Cell_658	OD Mature 2	0.174363	0.996423
Cell_659	OD Mature 2	0.195934	0.970946
Cell_660	OD Mature 2	0.197087	0.97839
Cell_661	Ambiguous	0.124229	0.973502
Cell_662	OD Mature 2	0.179178	0.924441
Cell_663	Inhibitory	0.122279	0.902461
Cell_664	Excitatory	0.114164	0.974984
Cell_665	OD Mature 1	0.168895	0.911044
Cell_666	OD Mature 2	0.21083	0.993904
Cell_667	Inhibitory	0.114829	0.855656
Cell_668	Ambiguous	0.116869	0.786099
Cell_669	Inhibitory	0.118554	0.806765
Cell_670	Inhibitory	0.122248	0.810749
Cell_671	Inhibitory	0.121501	0.865533
Cell_672	Inhibitory	0.124411	0.834718
Cell_673	Inhibitory	0.1288	0.848321
Cell_674	Endothelial 1	0.128208	0.857791
Cell_675	Inhibitory	0.131037	0.883711
Cell_676	Inhibitory	0.131852	0.793618
Cell_677	Inhibitory	0.133469	0.81191
Cell_678	Inhibitory	0.136209	0.833719
Cell_679	Inhibitory	0.137433	0.872703
Cell_680	Endothelial 3	0.141551	0.865909
Cell_681	Astrocyte	0.146659	0.833196
Cell_682	Excitatory	0.148198	0.80542
Cell_683	Endothelial 1	0.146675	0.88047
Cell_684	Inhibitory	0.151361	0.841358
Cell_685	Excitatory	0.15487	0.852887
Cell_686	Inhibitory	0.153829	0.795515
Cell_687	Inhibitory	0.156152	0.786612
Cell_688	Ambiguous	0.162327	0.815873
Cell_689	Inhibitory	0.163604	0.803807
Cell_690	Inhibitory	0.167145	0.881729
Cell_691	Microglia	0.165853	0.839833
Cell_692	Inhibitory	0.167251	0.793521
Cell_693	Astrocyte	0.169502	0.862086
Cell_694	Inhibitory	0.172092	0.818721
Cell_695	Inhibitory	0.176129	0.840855
Cell_696	Inhibitory	0.179512	0.807691
Cell_697	Excitatory	0.178732	0.885416
Cell_698	Inhibitory	0.180658	0.791533
Cell_699	Astrocyte	0.18877	0.799239
Cell_700	Inhibitory	0.189178	0.783442
Cell_701	Inhibitory	0.190146	0.839525
Cell_702	Excitatory	0.1906	0.87406
Cell_703	Excitatory	0.192316	0.858707
Cell_704	Astrocyte	0.194825	0.782011
Cell_705	Inhibitory	0.194598	0.880734
Cell_706	Excitatory	0.195119	0.836359
Cell_707	Excitatory	0.199219	0.835235
Cell_708	Astrocyte	0.199386	0.825599
Cell_709	Astrocyte	0.2034	0.827318
Cell_710	Excitatory	0.201973	0.848175
Cell_711	Astrocyte	0.202914	0.865342
Cell_712	Inhibitory	0.204814	0.790138
Cell_713	Excitatory	0.208257	0.862743
Cell_714	Inhibitory	0.2066	0.818611
Cell_715	Inhibitory	0.213399	0.804079
Cell_716	Inhibitory	0.11703	0.818805
Cell_717	Inhibitory	0.120634	0.854643
Cell_718	Inhibitory	0.128499	0.840068
Cell_719	Inhibitory	0.143197	0.785399
Cell_720	Inhibitory	0.155231	0.837301
Cell_721	Astrocyte	0.158083	0.857218
Cell_722	Inhibitory	0.166897	0.829545
Cell_723	Inhibitory	0.176186	0.871597
Cell_724	Inhibitory	0.207665	0.805231
Cell_725	Ambiguous	0.214189	0.885169
Cell_726	Inhibitory	0.116195	0.879752
Cell_727	Inhibitory	0.129699	0.871533
Cell_728	Inhibitory	0.138687	0.853532
Cell_729	Inhibitory	0.145842	0.796895
Cell_730	Inhibitory	0.144085	0.849665
Cell_731	Endothelial 3	0.155514	0.815291
Cell_732	Inhibitory	0.165001	0.801236
Cell_733	Inhibitory	0.192813	0.804411
Cell_734	Ambiguous	0.203439	0.817506
Cell_735	Inhibitory	0.213039	0.800787
Cell_736	Excitatory	0.138831	0.839349
Cell_737	Inhibitory	0.15199	0.817872
Cell_738	Inhibitory	0.155684	0.848998
Cell_739	Inhibitory	0.16642	0.807949
Cell_740	Excitatory	0.206369	0.835705
Cell_741	Inhibitory	0.112122	0.818707
Cell_742	Inhibitory	0.13377	0.784723
Cell_743	Inhibitory	0.136923	0.80182
Cell_744	Inhibitory	0.144993	0.820108
Cell_745	Inhibitory	0.153713	0.811626
Cell_746	Inhibitory	0.164485	0.812514
Cell_747	Inhibitory	0.181177	0.818577
Cell_748	Inhibitory	0.186715	0.82433
Cell_749	Inhibitory	0.212138	0.797263
Cell_750	Inhibitory	0.118119	0.681302
Cell_751	Inhibitory	0.119052	0.686468
Cell_752	Inhibitory	0.122621	0.766933
Cell_753	Inhibitory	0.124806	0.715678
Cell_754	Inhibitory	0.126188	0.749074
Cell_755	Inhibitory	0.127894	0.690534
Cell_756	Inhibitory	0.12988	0.773313
Cell_757	Inhibitory	0.130295	0.700844
Cell_758	Inhibitory	0.132966	0.679839
Cell_759	Inhibitory	0.133119	0.762492
Cell_760	Inhibitory	0.133727	0.769872
Cell_761	Inhibitory	0.134185	0.709793
Cell_762	Inhibitory	0.135191	0.699678
Cell_763	Inhibitory	0.13694	0.732139
Cell_764	Endothelial 3	0.142048	0.675514
Cell_765	Inhibitory	0.143198	0.771122
Cell_766	Inhibitory	0.143624	0.698517
Cell_767	Inhibitory	0.144151	0.731363
Cell_768	Inhibitory	0.146634	0.72594
Cell_769	Inhibitory	0.147095	0.755708
Cell_770	Inhibitory	0.157025	0.674367
Cell_771	Inhibitory	0.157875	0.755436
Cell_772	Excitatory	0.159385	0.747568
Cell_773	Inhibitory	0.161078	0.738238
Cell_774	Endothelial 3	0.167429	0.678562
Cell_775	Inhibitory	0.166888	0.670714
Cell_776	Inhibitory	0.167585	0.691561
Cell_777	Inhibitory	0.16904	0.735037
Cell_778	Inhibitory	0.171142	0.764282
Cell_779	Inhibitory	0.173185	0.709955
Cell_780	Inhibitory	0.173601	0.748914
Cell_781	Astrocyte	0.177275	0.702136
Cell_782	Inhibitory	0.18177	0.676146
Cell_783	Inhibitory	0.181548	0.729661
Cell_784	Inhibitory	0.181776	0.763787
Cell_785	Inhibitory	0.1829	0.753504
Cell_786	Inhibitory	0.184425	0.767329
Cell_787	Inhibitory	0.187122	0.72591
Cell_788	Inhibitory	0.186664	0.717501
Cell_789	Inhibitory	0.1891	0.748706
Cell_790	Inhibitory	0.192532	0.729326
Cell_791	Inhibitory	0.196482	0.772695
Cell_792	Inhibitory	0.199896	0.682793
Cell_793	Inhibitory	0.201628	0.705277
Cell_794	Inhibitory	0.201438	0.721836
Cell_795	Inhibitory	0.205889	0.674557
Cell_796	Inhibitory	0.208618	0.693648
Cell_797	Inhibitory	0.215324	0.697936
Cell_798	Inhibitory	0.114434	0.759137
Cell_799	Inhibitory	0.124617	0.736898
Cell_800	Inhibitory	0.129721	0.676539
Cell_801	Inhibitory	0.139353	0.744923
Cell_802	Inhibitory	0.162888	0.771343
Cell_803	Inhibitory	0.171734	0.722386
Cell_804	Inhibitory	0.17414	0.756719
Cell_805	Inhibitory	0.18684	0.690542
Cell_806	Inhibitory	0.187852	0.741463
Cell_807	Inhibitory	0.188191	0.705014
Cell_808	Excitatory	0.206819	0.771365
Cell_809	Endothelial 1	0.216819	0.766613
Cell_810	Inhibitory	0.139057	0.71787
Cell_811	Ambiguous	0.149696	0.686338
Cell_812	Inhibitory	0.152416	0.75748
Cell_813	Inhibitory	0.15601	0.700941
Cell_814	Astrocyte	0.15682	0.707992
Cell_815	Inhibitory	0.191387	0.702485
Cell_816	Inhibitory	0.196495	0.699857
Cell_817	Inhibitory	0.200947	0.750141
Cell_818	Inhibitory	0.202404	0.726459
Cell_819	Excitatory	0.20371	0.759032
Cell_820	Inhibitory	0.122536	0.727589
Cell_821	Endothelial 1	0.149644	0.739141
Cell_822	Inhibitory	0.168491	0.748916
Cell_823	Astrocyte	0.201074	0.700039
Cell_824	Inhibitory	0.211631	0.674055
Cell_825	Inhibitory	0.216028	0.74355
Cell_826	Inhibitory	0.114478	0.738053
Cell_827	Inhibitory	0.116106	0.7034
Cell_828	Inhibitory	0.118502	0.696128
Cell_829	Inhibitory	0.123772	0.710573
Cell_830	Inhibitory	0.132388	0.756967
Cell_831	Inhibitory	0.141921	0.688929
Cell_832	Inhibitory	0.149492	0.718624
Cell_833	Inhibitory	0.158577	0.761136
Cell_834	Inhibitory	0.159562	0.72753
Cell_835	Inhibitory	0.160276	0.721769
Cell_836	Inhibitory	0.160707	0.744423
Cell_837	Inhibitory	0.160687	0.711606
Cell_838	Inhibitory	0.169523	0.69565
Cell_839	Inhibitory	0.173416	0.698243
Cell_840	Inhibitory	0.175014	0.732785
Cell_841	Ambiguous	0.176418	0.674463
Cell_842	Inhibitory	0.184653	0.740273
Cell_843	Inhibitory	0.193996	0.6771
Cell_844	Inhibitory	0.20971	0.688058
Cell_845	Inhibitory	0.209994	0.718946
Cell_846	Astrocyte	0.118856	0.639943
Cell_847	Inhibitory	0.122526	0.59689
Cell_848	OD Immature 1	0.126422	0.570618
Cell_849	Inhibitory	0.130991	0.635126
Cell_850	Inhibitory	0.132248	0.602046
Cell_851	Excitatory	0.131568	0.643121
Cell_852	Inhibitory	0.133836	0.620928
Cell_853	Excitatory	0.135104	0.59038
Cell_854	Astrocyte	0.138834	0.577299
Cell_855	Inhibitory	0.139496	0.634218
Cell_856	Inhibitory	0.148299	0.575417
Cell_857	Inhibitory	0.151454	0.614028
Cell_858	Astrocyte	0.151838	0.639711
Cell_859	Inhibitory	0.153042	0.626436
Cell_860	Inhibitory	0.152704	0.560233
Cell_861	Inhibitory	0.157079	0.571206
Cell_862	Inhibitory	0.1576	0.594814
Cell_863	Inhibitory	0.16159	0.615241
Cell_864	Ambiguous	0.165183	0.634441
Cell_865	Inhibitory	0.168082	0.610983
Cell_866	Inhibitory	0.167759	0.649189
Cell_867	OD Mature 2	0.170848	0.582353
Cell_868	Inhibitory	0.170864	0.560222
Cell_869	Inhibitory	0.170297	0.601526
Cell_870	Inhibitory	0.171479	0.639187
Cell_871	Inhibitory	0.186724	0.606918
Cell_872	Astrocyte	0.187902	0.655486
Cell_873	Inhibitory	0.19	0.630011
Cell_874	Inhibitory	0.202766	0.607857
Cell_875	Astrocyte	0.204617	0.65625
Cell_876	Endothelial 1	0.204718	0.594063
Cell_877	Inhibitory	0.204564	0.568664
Cell_878	Inhibitory	0.210995	0.632797
Cell_879	Inhibitory	0.213341	0.597266
Cell_880	Inhibitory	0.213253	0.648536
Cell_881	Inhibitory	0.213224	0.652109
Cell_882	Inhibitory	0.214969	0.574268
Cell_883	Inhibitory	0.215194	0.618942
Cell_884	Ambiguous	0.216607	0.637772
Cell_885	Astrocyte	0.21685	0.564346
Cell_886	Inhibitory	0.218492	0.603769
Cell_887	Inhibitory	0.115324	0.648881
Cell_888	Endothelial 1	0.124104	0.607123
Cell_889	Inhibitory	0.142762	0.583931
Cell_890	Inhibitory	0.157061	0.654388
Cell_891	Inhibitory	0.180533	0.572112
Cell_892	Endothelial 3	0.183169	0.643095
Cell_893	Inhibitory	0.195483	0.623448
Cell_894	Excitatory	0.198895	0.583974
Cell_895	Inhibitory	0.123832	0.618657
Cell_896	Inhibitory	0.123154	0.560802
Cell_897	Inhibitory	0.129274	0.630159
Cell_898	Inhibitory	0.149669	0.598682
Cell_899	Inhibitory	0.163046	0.621568
Cell_900	Inhibitory	0.180802	0.582145
Cell_901	Ambiguous	0.182891	0.616338
Cell_902	Inhibitory	0.189293	0.616326
Cell_903	Inhibitory	0.213027	0.658479
Cell_904	Inhibitory	0.21371	0.587085
Cell_905	Excitatory	0.114402	0.619717
Cell_906	Inhibitory	0.120445	0.607735
Cell_907	Inhibitory	0.149046	0.623359
Cell_908	Inhibitory	0.165203	0.613161
Cell_909	OD Immature 1	0.17033	0.655503
Cell_910	Inhibitory	0.175389	0.636621
Cell_911	Ambiguous	0.179311	0.631684
Cell_912	Inhibitory	0.178983	0.652312
Cell_913	Inhibitory	0.192131	0.602088
Cell_914	Inhibitory	0.192975	0.595586
Cell_915	Inhibitory	0.196854	0.646856
Cell_916	Excitatory	0.206321	0.627275
Cell_917	Astrocyte	0.146735	0.615567
Cell_918	Endothelial 3	0.147949	0.611567
Cell_919	Inhibitory	0.118572	0.493293
Cell_920	Inhibitory	0.120624	0.539488
Cell_921	Excitatory	0.119783	0.484703
Cell_922	Excitatory	0.126595	0.525823
Cell_923	Astrocyte	0.127912	0.535207
Cell_924	Inhibitory	0.128064	0.523721
Cell_925	Endothelial 1	0.131943	0.48417
Cell_926	Inhibitory	0.133738	0.489681
Cell_927	Inhibitory	0.134986	0.54793
Cell_928	Inhibitory	0.134992	0.45554
Cell_929	Inhibitory	0.137832	0.468832
Cell_930	Excitatory	0.142878	0.498058
Cell_931	Inhibitory	0.143451	0.534025
Cell_932	Astrocyte	0.142239	0.523353
Cell_933	Ambiguous	0.146564	0.475007
Cell_934	Excitatory	0.146939	0.458911
Cell_935	Excitatory	0.147797	0.466226
Cell_936	Astrocyte	0.148743	0.470359
Cell_937	Excitatory	0.157223	0.536248
Cell_938	Inhibitory	0.157693	0.543312
Cell_939	Ambiguous	0.165466	0.458336
Cell_940	Inhibitory	0.168292	0.535424
Cell_941	Endothelial 1	0.172527	0.496126
Cell_942	Inhibitory	0.173538	0.449359
Cell_943	Inhibitory	0.174076	0.516232
Cell_944	OD Immature 1	0.174748	0.543419
Cell_945	Inhibitory	0.180446	0.493238
Cell_946	OD Immature 1	0.181055	0.478214
Cell_947	Excitatory	0.182253	0.463936
Cell_948	Inhibitory	0.181429	0.470561
Cell_949	Endothelial 1	0.183637	0.541068
Cell_950	Inhibitory	0.185903	0.526293
Cell_951	Inhibitory	0.1867	0.505954
Cell_952	Ambiguous	0.191051	0.479397
Cell_953	Astrocyte	0.190811	0.486914
Cell_954	Inhibitory	0.196565	0.471851
Cell_955	Microglia	0.195749	0.49295
Cell_956	Endothelial 1	0.198195	0.454197
Cell_957	Inhibitory	0.20118	0.540784
Cell_958	Inhibitory	0.205615	0.518063
Cell_959	Excitatory	0.204453	0.453197
Cell_960	Inhibitory	0.208279	0.49424
Cell_961	Excitatory	0.208413	0.52663
Cell_962	Inhibitory	0.208845	0.503713
Cell_963	Inhibitory	0.214466	0.506793
Cell_964	Inhibitory	0.217401	0.505162
Cell_965	OD Mature 3	0.218222	0.540194
Cell_966	Inhibitory	0.139665	0.540183
Cell_967	Inhibitory	0.161582	0.485933
Cell_968	Inhibitory	0.16629	0.507142
Cell_969	Inhibitory	0.169158	0.471045
Cell_970	Inhibitory	0.195038	0.549004
Cell_971	Excitatory	0.195007	0.500352
Cell_972	Inhibitory	0.196983	0.533388
Cell_973	Ambiguous	0.211253	0.487574
Cell_974	Inhibitory	0.124252	0.5128
Cell_975	Astrocyte	0.129774	0.478658
Cell_976	Inhibitory	0.133642	0.534626
Cell_977	Excitatory	0.135402	0.449585
Cell_978	Ambiguous	0.14582	0.479073
Cell_979	Endothelial 1	0.158278	0.51627
Cell_980	Endothelial 1	0.164371	0.465368
Cell_981	Inhibitory	0.176852	0.487864
Cell_982	Excitatory	0.181252	0.45963
Cell_983	Endothelial 3	0.163216	0.533176
Cell_984	Excitatory	0.185991	0.445636
Cell_985	Ambiguous	0.115229	0.53124
Cell_986	Inhibitory	0.192967	0.456272
Cell_987	Inhibitory	0.113862	0.348305
Cell_988	Ambiguous	0.116446	0.337552
Cell_989	Inhibitory	0.116062	0.366532
Cell_990	Excitatory	0.118637	0.388487
Cell_991	OD Mature 2	0.120294	0.369665
Cell_992	Inhibitory	0.121637	0.434415
Cell_993	OD Immature 1	0.121533	0.353443
Cell_994	Excitatory	0.129106	0.365521
Cell_995	OD Immature 1	0.129632	0.414332
Cell_996	Inhibitory	0.132667	0.384299
Cell_997	Astrocyte	0.132672	0.400858
Cell_998	Endothelial 1	0.133064	0.356923
Cell_999	Endothelial 3	0.135829	0.394533
Cell_1000	Excitatory	0.138094	0.346904
Cell_1001	Ambiguous	0.137353	0.337399
Cell_1002	Endothelial 1	0.142318	0.408523
Cell_1003	Ambiguous	0.145862	0.370659
Cell_1004	Inhibitory	0.147243	0.402783
Cell_1005	Inhibitory	0.146627	0.377625
Cell_1006	Endothelial 2	0.151074	0.358145
Cell_1007	Excitatory	0.152047	0.420267
Cell_1008	Excitatory	0.152713	0.432375
Cell_1009	Microglia	0.157179	0.388962
Cell_1010	Inhibitory	0.158445	0.403401
Cell_1011	Inhibitory	0.158916	0.438819
Cell_1012	Excitatory	0.163892	0.346259
Cell_1013	Inhibitory	0.168272	0.438709
Cell_1014	Endothelial 1	0.170578	0.400424
Cell_1015	Inhibitory	0.173381	0.405208
Cell_1016	Excitatory	0.173586	0.38918
Cell_1017	Inhibitory	0.181113	0.436389
Cell_1018	Ambiguous	0.181055	0.354452
Cell_1019	Excitatory	0.181246	0.400228
Cell_1020	Endothelial 1	0.18531	0.392221
Cell_1021	Excitatory	0.185805	0.343863
Cell_1022	Inhibitory	0.190418	0.395167
Cell_1023	Excitatory	0.190449	0.407567
Cell_1024	Inhibitory	0.199343	0.422245
Cell_1025	OD Immature 1	0.202033	0.338929
Cell_1026	Ambiguous	0.20209	0.357005
Cell_1027	Inhibitory	0.20277	0.402452
Cell_1028	Endothelial 1	0.204198	0.362328
Cell_1029	OD Immature 1	0.20637	0.428714
Cell_1030	Excitatory	0.212223	0.358909
Cell_1031	Endothelial 3	0.211788	0.370379
Cell_1032	Inhibitory	0.213562	0.405612
Cell_1033	Excitatory	0.217972	0.364802
Cell_1034	Excitatory	0.217712	0.404229
Cell_1035	Excitatory	0.145296	0.392268
Cell_1036	Ambiguous	0.145611	0.417507
Cell_1037	Inhibitory	0.163096	0.425702
Cell_1038	Microglia	0.165255	0.37346
Cell_1039	Ambiguous	0.168523	0.356218
Cell_1040	Excitatory	0.177177	0.363705
Cell_1041	Inhibitory	0.18393	0.37241
Cell_1042	Astrocyte	0.19478	0.385621
Cell_1043	Microglia	0.206492	0.437805
Cell_1044	Excitatory	0.127924	0.40378
Cell_1045	Inhibitory	0.130248	0.420591
Cell_1046	Inhibitory	0.139144	0.359019
Cell_1047	Inhibitory	0.192142	0.36551
Cell_1048	Astrocyte	0.193437	0.396319
Cell_1049	Excitatory	0.197169	0.414309
Cell_1050	OD Mature 2	0.177497	0.380403
Cell_1051	Excitatory	0.115727	0.389814
Cell_1052	Inhibitory	0.12242	0.382766
Cell_1053	Excitatory	0.130382	0.377105
Cell_1054	Excitatory	0.159066	0.399186
Cell_1055	Inhibitory	0.178584	0.340867
Cell_1056	Excitatory	0.189816	0.346009
Cell_1057	Inhibitory	0.20903	0.421616
Cell_1058	Inhibitory	0.211193	0.345772
Cell_1059	Inhibitory	0.113404	0.249713
Cell_1060	Inhibitory	0.120046	0.288012
Cell_1061	OD Immature 1	0.125194	0.23441
Cell_1062	Ambiguous	0.124875	0.268723
Cell_1063	Ambiguous	0.124165	0.323285
Cell_1064	OD Mature 2	0.129896	0.305383
Cell_1065	Inhibitory	0.135012	0.301054
Cell_1066	Astrocyte	0.133579	0.281027
Cell_1067	Inhibitory	0.136892	0.295385
Cell_1068	OD Immature 1	0.137217	0.255031
Cell_1069	Excitatory	0.145228	0.239708
Cell_1070	Inhibitory	0.144079	0.31435
Cell_1071	Ambiguous	0.148682	0.243272
Cell_1072	Astrocyte	0.149903	0.291089
Cell_1073	OD Immature 1	0.15297	0.30523
Cell_1074	Inhibitory	0.155743	0.320131
Cell_1075	Microglia	0.157333	0.224858
Cell_1076	Excitatory	0.159246	0.299247
Cell_1077	Inhibitory	0.16239	0.269928
Cell_1078	Inhibitory	0.164845	0.278225
Cell_1079	Endothelial 3	0.165582	0.286058
Cell_1080	Excitatory	0.166245	0.321136
Cell_1081	Astrocyte	0.17118	0.265658
Cell_1082	Excitatory	0.170649	0.322681
Cell_1083	Inhibitory	0.171768	0.316906
Cell_1084	Excitatory	0.177348	0.306857
Cell_1085	Inhibitory	0.179092	0.292458
Cell_1086	Microglia	0.179908	0.273657
Cell_1087	Ambiguous	0.182692	0.232939
Cell_1088	Excitatory	0.183545	0.259797
Cell_1089	Inhibitory	0.183164	0.266939
Cell_1090	Inhibitory	0.190117	0.251221
Cell_1091	Ambiguous	0.190839	0.268597
Cell_1092	Ambiguous	0.193011	0.292951
Cell_1093	Ambiguous	0.193224	0.224533
Cell_1094	Inhibitory	0.1976	0.309403
Cell_1095	OD Immature 1	0.199073	0.278418
Cell_1096	Excitatory	0.199987	0.236805
Cell_1097	Inhibitory	0.201838	0.288794
Cell_1098	OD Immature 1	0.202848	0.2576
Cell_1099	Astrocyte	0.204528	0.298908
Cell_1100	Excitatory	0.206116	0.27173
Cell_1101	Inhibitory	0.205745	0.225442
Cell_1102	Inhibitory	0.209868	0.232572
Cell_1103	Excitatory	0.212541	0.283732
Cell_1104	Excitatory	0.215494	0.297895
Cell_1105	Excitatory	0.218055	0.278359
Cell_1106	Ambiguous	0.127479	0.250845
Cell_1107	Ambiguous	0.132227	0.241914
Cell_1108	Ambiguous	0.138781	0.274635
Cell_1109	Astrocyte	0.153507	0.287463
Cell_1110	Inhibitory	0.159906	0.248548
Cell_1111	Inhibitory	0.186238	0.316178
Cell_1112	Inhibitory	0.120774	0.240391
Cell_1113	OD Mature 2	0.124552	0.28624
Cell_1114	Inhibitory	0.181182	0.278178
Cell_1115	Inhibitory	0.195586	0.261547
Cell_1116	Excitatory	0.123173	0.307932
Cell_1117	Excitatory	0.115066	0.233748
Cell_1118	Astrocyte	0.129446	0.321068
Cell_1119	Inhibitory	0.15581	0.266766
Cell_1120	Inhibitory	0.169004	0.255426
Cell_1121	Excitatory	0.16871	0.305584
Cell_1122	Inhibitory	0.183578	0.29778
Cell_1123	OD Immature 1	0.189779	0.283915
Cell_1124	Astrocyte	0.113416	0.183591
Cell_1125	Inhibitory	0.116355	0.204865
Cell_1126	Endothelial 2	0.122186	0.154029
Cell_1127	Endothelial 3	0.124732	0.16419
Cell_1128	Astrocyte	0.124515	0.132792
Cell_1129	OD Immature 1	0.128125	0.173608
Cell_1130	Inhibitory	0.131563	0.15294
Cell_1131	Inhibitory	0.132894	0.112541
Cell_1132	Inhibitory	0.131171	0.144271
Cell_1133	Astrocyte	0.137587	0.199396
Cell_1134	Inhibitory	0.141525	0.185097
Cell_1135	Ambiguous	0.140732	0.167812
Cell_1136	Astrocyte	0.141382	0.131647
Cell_1137	Inhibitory	0.143301	0.128217
Cell_1138	Excitatory	0.144615	0.157857
Cell_1139	Endothelial 1	0.14597	0.140236
Cell_1140	Ambiguous	0.148653	0.209832
Cell_1141	Inhibitory	0.15155	0.206872
Cell_1142	Microglia	0.154562	0.190182
Cell_1143	Inhibitory	0.159234	0.148857
Cell_1144	Excitatory	0.160116	0.200955
Cell_1145	Excitatory	0.161895	0.15704
Cell_1146	OD Mature 2	0.16166	0.133325
Cell_1147	Astrocyte	0.163987	0.161372
Cell_1148	Excitatory	0.166554	0.185675
Cell_1149	Endothelial 1	0.168554	0.149743
Cell_1150	Excitatory	0.169775	0.212022
Cell_1151	OD Mature 2	0.170669	0.19939
Cell_1152	Ambiguous	0.17423	0.147674
Cell_1153	Excitatory	0.174989	0.178561
Cell_1154	Endothelial 1	0.174159	0.166709
Cell_1155	Inhibitory	0.175971	0.203664
Cell_1156	Ambiguous	0.17778	0.190674
Cell_1157	Astrocyte	0.179199	0.174355
Cell_1158	Inhibitory	0.182155	0.150677
Cell_1159	Excitatory	0.182916	0.134193
Cell_1160	Inhibitory	0.182213	0.154196
Cell_1161	Astrocyte	0.185563	0.169934
Cell_1162	Inhibitory	0.187841	0.176045
Cell_1163	Excitatory	0.19005	0.111995
Cell_1164	Excitatory	0.196625	0.136281
Cell_1165	Excitatory	0.197198	0.129873
Cell_1166	Excitatory	0.198921	0.123301
Cell_1167	Inhibitory	0.200806	0.175618
Cell_1168	Ambiguous	0.20054	0.202262
Cell_1169	Excitatory	0.200661	0.142146
Cell_1170	Inhibitory	0.202783	0.156225
Cell_1171	OD Mature 2	0.20616	0.2109
Cell_1172	Excitatory	0.211154	0.132351
Cell_1173	Inhibitory	0.212142	0.153494
Cell_1174	Inhibitory	0.212167	0.188523
Cell_1175	Ambiguous	0.211288	0.125819
Cell_1176	Ambiguous	0.214005	0.157779
Cell_1177	Excitatory	0.113494	0.140683
Cell_1178	Ambiguous	0.116656	0.176565
Cell_1179	Endothelial 2	0.117646	0.190976
Cell_1180	Ambiguous	0.128296	0.201516
Cell_1181	Astrocyte	0.143996	0.165393
Cell_1182	Inhibitory	0.156865	0.175118
Cell_1183	Astrocyte	0.183155	0.17365
Cell_1184	Astrocyte	0.184119	0.146882
Cell_1185	Astrocyte	0.208555	0.197049
Cell_1186	Endothelial 1	0.211879	0.176933
Cell_1187	Excitatory	0.211925	0.145741
Cell_1188	OD Mature 1	0.127534	0.184854
Cell_1189	Ambiguous	0.189893	0.162714
Cell_1190	Inhibitory	0.196775	0.117632
Cell_1191	Excitatory	0.198735	0.148353
Cell_1192	Excitatory	0.200442	0.159633
Cell_1193	OD Mature 2	0.206566	0.118504
Cell_1194	Endothelial 1	0.21076	0.115482
Cell_1195	Inhibitory	0.212	0.204904
Cell_1196	Inhibitory	0.127868	0.212275
Cell_1197	Ambiguous	0.135412	0.183836
Cell_1198	Inhibitory	0.138257	0.209126
Cell_1199	Excitatory	0.138615	0.160556
Cell_1200	Astrocyte	0.142596	0.150732
Cell_1201	OD Mature 2	0.148346	0.156606
Cell_1202	Excitatory	0.148878	0.16147
Cell_1203	Inhibitory	0.151229	0.145542
Cell_1204	Excitatory	0.152017	0.162546
Cell_1205	Excitatory	0.154828	0.152526
Cell_1206	Excitatory	0.168081	0.138886
Cell_1207	OD Mature 1	0.177971	0.208646
Cell_1208	Ambiguous	0.190296	0.203959
Cell_1209	Inhibitory	0.192774	0.213356
Cell_1210	Excitatory	0.201329	0.187279
Cell_1211	Astrocyte	0.116535	0.0512466
Cell_1212	Inhibitory	0.140854	0.102116
Cell_1213	Astrocyte	0.141196	0.0770044
Cell_1214	Excitatory	0.146294	0.104133
Cell_1215	Endothelial 2	0.149058	0.0274954
Cell_1216	OD Immature 1	0.149104	0.0714843
Cell_1217	Astrocyte	0.155082	0.0890019
Cell_1218	Inhibitory	0.171678	0.0764386
Cell_1219	Astrocyte	0.178776	0.0507721
Cell_1220	Inhibitory	0.180614	0.0865671
Cell_1221	Endothelial 2	0.189311	0.0351216
Cell_1222	Ambiguous	0.189354	0.0956623
Cell_1223	OD Immature 1	0.194867	0.0665601
Cell_1224	Endothelial 3	0.199489	0.100175
Cell_1225	Inhibitory	0.212478	0.0951931
Cell_1226	Endothelial 2	0.14816	0.00241036
Cell_1227	Astrocyte	0.155309	0.0551852
Cell_1228	Astrocyte	0.195589	0.0480954
Cell_1229	Excitatory	0.212163	0.0797767
Cell_1230	Inhibitory	0.1327	0.0950015
Cell_1231	Astrocyte	0.187278	0.047487
Cell_1232	Endothelial 2	0.124001	0.0634869
Cell_1233	Endothelial 1	0.237661	0.0380231
Cell_1234	Excitatory	0.249961	0.0651479
Cell_1235	Astrocyte	0.254436	0.0954822
Cell_1236	Ambiguous	0.256054	0.0294562
Cell_1237	Astrocyte	0.258417	0.087977
Cell_1238	Excitatory	0.27015	0.0744017
Cell_1239	Endothelial 2	0.272571	0.0534669
Cell_1240	Microglia	0.280969	0.0653852
Cell_1241	OD Immature 1	0.290734	0.0543567
Cell_1242	Microglia	0.299339	0.0581573
Cell_1243	Inhibitory	0.306736	0.08717
Cell_1244	OD Mature 4	0.31046	0.0675313
Cell_1245	Inhibitory	0.316247	0.100218
Cell_1246	Inhibitory	0.32219	0.0822276
Cell_1247	Inhibitory	0.234239	0.0791471
Cell_1248	Endothelial 1	0.237783	0.0818654
Cell_1249	Excitatory	0.245514	0.092026
Cell_1250	Ambiguous	0.258977	0.0468712
Cell_1251	Endothelial 2	0.262819	0.0499015
Cell_1252	OD Immature 1	0.273516	0.0889566
Cell_1253	Astrocyte	0.292578	0.068186
Cell_1254	Inhibitory	0.318685	0.0749584
Cell_1255	Inhibitory	0.329273	0.0860913
Cell_1256	Astrocyte	0.239135	0.0772984
Cell_1257	Inhibitory	0.244073	0.0439011
Cell_1258	Excitatory	0.287128	0.0984643
Cell_1259	Inhibitory	0.291952	0.0837685
Cell_1260	Endothelial 2	0.308856	0.0617008
Cell_1261	Astrocyte	0.316605	0.0876411
Cell_1262	Inhibitory	0.285282	0.0753112
Cell_1263	Excitatory	0.224644	0.199424
Cell_1264	Excitatory	0.224819	0.142345
Cell_1265	Excitatory	0.231667	0.212562
Cell_1266	Ambiguous	0.231578	0.151592
Cell_1267	Astrocyte	0.233368	0.111099
Cell_1268	Astrocyte	0.236958	0.180346
Cell_1269	Inhibitory	0.237006	0.162606
Cell_1270	Ambiguous	0.240198	0.142768
Cell_1271	Ambiguous	0.242476	0.133724
Cell_1272	Microglia	0.243326	0.199035
Cell_1273	Excitatory	0.243685	0.158785
Cell_1274	Astrocyte	0.24581	0.206744
Cell_1275	Ambiguous	0.249878	0.18609
Cell_1276	Excitatory	0.255262	0.132051
Cell_1277	Endothelial 1	0.252906	0.15937
Cell_1278	Excitatory	0.255614	0.203694
Cell_1279	Ambiguous	0.25579	0.142483
Cell_1280	Ambiguous	0.25679	0.115141
Cell_1281	Excitatory	0.260981	0.179891
Cell_1282	OD Immature 1	0.260205	0.119858
Cell_1283	Inhibitory	0.263676	0.167064
Cell_1284	Astrocyte	0.26515	0.161381
Cell_1285	Ambiguous	0.268163	0.166699
Cell_1286	Excitatory	0.269429	0.149253
Cell_1287	Ambiguous	0.276759	0.172425
Cell_1288	Ambiguous	0.281492	0.153309
Cell_1289	Astrocyte	0.28449	0.117702
Cell_1290	Inhibitory	0.286058	0.20507
Cell_1291	Excitatory	0.287918	0.173076
Cell_1292	Ambiguous	0.289078	0.140213
Cell_1293	Inhibitory	0.291756	0.187596
Cell_1294	Excitatory	0.294201	0.172016
Cell_1295	Inhibitory	0.295085	0.19145
Cell_1296	Inhibitory	0.296419	0.187095
Cell_1297	Inhibitory	0.295518	0.123376
Cell_1298	Astrocyte	0.296388	0.20187
Cell_1299	Excitatory	0.296127	0.178823
Cell_1300	Excitatory	0.298094	0.113845
Cell_1301	Inhibitory	0.29944	0.197116
Cell_1302	Inhibitory	0.306002	0.171294
Cell_1303	Inhibitory	0.304831	0.192115
Cell_1304	Inhibitory	0.307362	0.14224
Cell_1305	Excitatory	0.309767	0.118371
Cell_1306	Ambiguous	0.312598	0.125992
Cell_1307	Excitatory	0.314483	0.20861
Cell_1308	Inhibitory	0.317247	0.146918
Cell_1309	Astrocyte	0.322628	0.140622
Cell_1310	Excitatory	0.327054	0.215654
Cell_1311	Astrocyte	0.326626	0.191797
Cell_1312	Inhibitory	0.327303	0.113595
Cell_1313	Excitatory	0.325666	0.211281
Cell_1314	Excitatory	0.328803	0.126524
Cell_1315	Inhibitory	0.327591	0.165973
Cell_1316	Inhibitory	0.328195	0.180359
Cell_1317	Ambiguous	0.227151	0.163495
Cell_1318	Inhibitory	0.227393	0.184381
Cell_1319	Microglia	0.235894	0.174348
Cell_1320	Excitatory	0.247565	0.116875
Cell_1321	Excitatory	0.25048	0.145875
Cell_1322	Excitatory	0.248969	0.152598
Cell_1323	Excitatory	0.250687	0.169571
Cell_1324	Astrocyte	0.259201	0.188609
Cell_1325	Excitatory	0.262868	0.207115
Cell_1326	Inhibitory	0.27637	0.191482
Cell_1327	Endothelial 3	0.275446	0.122796
Cell_1328	Inhibitory	0.324329	0.205741
Cell_1329	Ambiguous	0.326246	0.177447
Cell_1330	Astrocyte	0.225189	0.153374
Cell_1331	OD Immature 1	0.225747	0.135657
Cell_1332	Ambiguous	0.23674	0.153871
Cell_1333	Excitatory	0.260994	0.156692
Cell_1334	Inhibitory	0.266561	0.211676
Cell_1335	Inhibitory	0.271302	0.177373
Cell_1336	Excitatory	0.277776	0.132676
Cell_1337	Inhibitory	0.306706	0.208392
Cell_1338	Excitatory	0.313311	0.154894
Cell_1339	Excitatory	0.317992	0.159483
Cell_1340	Excitatory	0.322517	0.145826
Cell_1341	Excitatory	0.229713	0.178355
Cell_1342	Astrocyte	0.228154	0.142466
Cell_1343	Excitatory	0.230596	0.17384
Cell_1344	Inhibitory	0.235534	0.166874
Cell_1345	Inhibitory	0.241563	0.154627
Cell_1346	Excitatory	0.283561	0.196503
Cell_1347	Excitatory	0.28437	0.191873
Cell_1348	Excitatory	0.227753	0.190957
Cell_1349	Excitatory	0.240075	0.114837
Cell_1350	Inhibitory	0.246998	0.140024
Cell_1351	Excitatory	0.279342	0.116764
Cell_1352	Inhibitory	0.286112	0.210734
Cell_1353	Ambiguous	0.302298	0.205607
Cell_1354	Inhibitory	0.312714	0.177978
Cell_1355	Astrocyte	0.226522	0.308753
Cell_1356	Excitatory	0.227842	0.224503
Cell_1357	Endothelial 1	0.232312	0.280145
Cell_1358	Excitatory	0.235128	0.298541
Cell_1359	Excitatory	0.240282	0.228875
Cell_1360	Ambiguous	0.239878	0.31884
Cell_1361	Excitatory	0.241029	0.301232
Cell_1362	Inhibitory	0.240972	0.255943
Cell_1363	Astrocyte	0.245598	0.225265
Cell_1364	Excitatory	0.246103	0.271277
Cell_1365	OD Immature 2	0.248623	0.282514
Cell_1366	Excitatory	0.249698	0.247672
Cell_1367	Excitatory	0.250633	0.302229
Cell_1368	Inhibitory	0.251836	0.296552
Cell_1369	Inhibitory	0.258701	0.253269
Cell_1370	Inhibitory	0.260445	0.292097
Cell_1371	Excitatory	0.260604	0.305249
Cell_1372	Microglia	0.261161	0.262928
Cell_1373	Excitatory	0.268498	0.296766
Cell_1374	Inhibitory	0.269238	0.31057
Cell_1375	Excitatory	0.27133	0.26963
Cell_1376	Astrocyte	0.279944	0.260592
Cell_1377	Astrocyte	0.280613	0.264787
Cell_1378	Inhibitory	0.28518	0.233332
Cell_1379	Ambiguous	0.288087	0.318935
Cell_1380	Astrocyte	0.291817	0.316482
Cell_1381	Ambiguous	0.291681	0.248186
Cell_1382	Excitatory	0.292788	0.299797
Cell_1383	Inhibitory	0.293829	0.262259
Cell_1384	Excitatory	0.298444	0.279862
Cell_1385	Ambiguous	0.299894	0.292816
Cell_1386	Excitatory	0.304683	0.271169
Cell_1387	Pericytes	0.30629	0.312009
Cell_1388	Excitatory	0.305343	0.239275
Cell_1389	Excitatory	0.308461	0.279466
Cell_1390	Ambiguous	0.316443	0.316941
Cell_1391	Ambiguous	0.315908	0.306538
Cell_1392	Excitatory	0.318171	0.277669
Cell_1393	Pericytes	0.31811	0.253588
Cell_1394	Pericytes	0.317251	0.30075
Cell_1395	Inhibitory	0.322992	0.236154
Cell_1396	Pericytes	0.323103	0.300687
Cell_1397	OD Immature 1	0.325573	0.288769
Cell_1398	Pericytes	0.326629	0.251283
Cell_1399	Ambiguous	0.326975	0.295872
Cell_1400	Inhibitory	0.233309	0.26916
Cell_1401	Excitatory	0.253619	0.284529
Cell_1402	Excitatory	0.25558	0.273056
Cell_1403	Ambiguous	0.25569	0.238384
Cell_1404	Microglia	0.260305	0.320215
Cell_1405	Astrocyte	0.261708	0.287612
Cell_1406	Pericytes	0.268866	0.240223
Cell_1407	Pericytes	0.274931	0.24229
Cell_1408	Excitatory	0.28422	0.274867
Cell_1409	Ambiguous	0.31244	0.229778
Cell_1410	Astrocyte	0.228727	0.31132
Cell_1411	Astrocyte	0.233666	0.289431
Cell_1412	Excitatory	0.233083	0.295313
Cell_1413	Excitatory	0.242277	0.246742
Cell_1414	Microglia	0.257599	0.264706
Cell_1415	Endothelial 3	0.264466	0.240307
Cell_1416	Inhibitory	0.264398	0.270577
Cell_1417	Inhibitory	0.2849	0.289892
Cell_1418	Excitatory	0.287552	0.257386
Cell_1419	Excitatory	0.290815	0.269936
Cell_1420	Excitatory	0.307705	0.257757
Cell_1421	Inhibitory	0.309146	0.246899
Cell_1422	Ambiguous	0.227993	0.284695
Cell_1423	Inhibitory	0.267297	0.228079
Cell_1424	Inhibitory	0.240064	0.289894
Cell_1425	Inhibitory	0.241355	0.237555
Cell_1426	Excitatory	0.245163	0.308889
Cell_1427	Inhibitory	0.246072	0.241424
Cell_1428	Excitatory	0.252878	0.249989
Cell_1429	Inhibitory	0.256436	0.228922
Cell_1430	Excitatory	0.264231	0.265076
Cell_1431	Pericytes	0.281092	0.244771
Cell_1432	Excitatory	0.282425	0.304361
Cell_1433	Excitatory	0.297976	0.233722
Cell_1434	Pericytes	0.303484	0.316923
Cell_1435	Excitatory	0.316978	0.267325
Cell_1436	Excitatory	0.326469	0.23165
Cell_1437	Ambiguous	0.231141	0.430357
Cell_1438	Inhibitory	0.23081	0.409126
Cell_1439	Excitatory	0.232266	0.338805
Cell_1440	Inhibitory	0.231845	0.386395
Cell_1441	Excitatory	0.2361	0.408665
Cell_1442	Endothelial 1	0.241023	0.424524
Cell_1443	Microglia	0.241023	0.432223
Cell_1444	Excitatory	0.24247	0.402819
Cell_1445	Inhibitory	0.246829	0.370469
Cell_1446	Astrocyte	0.24813	0.437355
Cell_1447	Excitatory	0.250964	0.423347
Cell_1448	Inhibitory	0.253284	0.409348
Cell_1449	Ambiguous	0.255831	0.375807
Cell_1450	Excitatory	0.258445	0.361504
Cell_1451	Astrocyte	0.259863	0.39499
Cell_1452	OD Immature 1	0.2606	0.402479
Cell_1453	Inhibitory	0.264838	0.430743
Cell_1454	Endothelial 3	0.265348	0.413737
Cell_1455	Excitatory	0.268785	0.369261
Cell_1456	Excitatory	0.272475	0.402629
Cell_1457	Excitatory	0.272086	0.368955
Cell_1458	Excitatory	0.275149	0.420761
Cell_1459	Excitatory	0.274653	0.337403
Cell_1460	Excitatory	0.280338	0.346993
Cell_1461	Inhibitory	0.280562	0.338053
Cell_1462	Excitatory	0.282224	0.363484
Cell_1463	Excitatory	0.285509	0.359873
Cell_1464	Astrocyte	0.287311	0.3512
Cell_1465	Endothelial 3	0.290325	0.436077
Cell_1466	Astrocyte	0.29774	0.425149
Cell_1467	OD Immature 1	0.299604	0.380767
Cell_1468	Excitatory	0.29941	0.375726
Cell_1469	Inhibitory	0.306055	0.425759
Cell_1470	Inhibitory	0.309125	0.409486
Cell_1471	Excitatory	0.308727	0.343982
Cell_1472	Inhibitory	0.313103	0.410338
Cell_1473	Inhibitory	0.313996	0.378473
Cell_1474	Excitatory	0.316246	0.417027
Cell_1475	Ambiguous	0.316805	0.37604
Cell_1476	Inhibitory	0.320696	0.357402
Cell_1477	Excitatory	0.320965	0.344379
Cell_1478	Inhibitory	0.320771	0.382389
Cell_1479	Inhibitory	0.327175	0.422855
Cell_1480	Excitatory	0.328528	0.405994
Cell_1481	Excitatory	0.326112	0.408598
Cell_1482	Ambiguous	0.282914	0.388386
Cell_1483	Inhibitory	0.298747	0.433065
Cell_1484	Excitatory	0.298781	0.40813
Cell_1485	Astrocyte	0.305919	0.386541
Cell_1486	Excitatory	0.32764	0.434478
Cell_1487	Inhibitory	0.232542	0.343475
Cell_1488	Inhibitory	0.245028	0.415305
Cell_1489	Excitatory	0.262404	0.354796
Cell_1490	OD Immature 1	0.273006	0.38103
Cell_1491	Excitatory	0.279412	0.433959
Cell_1492	Inhibitory	0.280233	0.412484
Cell_1493	Astrocyte	0.28813	0.4259
Cell_1494	Inhibitory	0.288563	0.396178
Cell_1495	Inhibitory	0.291638	0.342297
Cell_1496	Inhibitory	0.289281	0.337267
Cell_1497	Ambiguous	0.314094	0.340647
Cell_1498	Inhibitory	0.31435	0.365224
Cell_1499	Excitatory	0.317505	0.337951
Cell_1500	Ambiguous	0.238589	0.358018
Cell_1501	Inhibitory	0.246246	0.389852
Cell_1502	Inhibitory	0.27925	0.34274
Cell_1503	Inhibitory	0.293406	0.434785
Cell_1504	OD Immature 1	0.296271	0.383895
Cell_1505	Excitatory	0.314624	0.356989
Cell_1506	Inhibitory	0.322623	0.425839
Cell_1507	Inhibitory	0.233542	0.368009
Cell_1508	Inhibitory	0.261512	0.418764
Cell_1509	Inhibitory	0.300872	0.36158
Cell_1510	OD Mature 2	0.326686	0.421289
Cell_1511	OD Mature 2	0.328307	0.387289
Cell_1512	Inhibitory	0.231267	0.547323
Cell_1513	Excitatory	0.233865	0.503973
Cell_1514	Ambiguous	0.233196	0.460893
Cell_1515	OD Immature 1	0.236655	0.527155
Cell_1516	Inhibitory	0.23705	0.544617
Cell_1517	Excitatory	0.239332	0.493477
Cell_1518	Excitatory	0.241533	0.47819
Cell_1519	Ambiguous	0.245079	0.506189
Cell_1520	Inhibitory	0.245112	0.470926
Cell_1521	Inhibitory	0.245258	0.533315
Cell_1522	Inhibitory	0.245063	0.526643
Cell_1523	Endothelial 1	0.251654	0.511601
Cell_1524	Excitatory	0.252696	0.4688
Cell_1525	Astrocyte	0.262006	0.540381
Cell_1526	Inhibitory	0.266454	0.447825
Cell_1527	Inhibitory	0.270107	0.467499
Cell_1528	Endothelial 3	0.273224	0.547952
Cell_1529	Inhibitory	0.275841	0.453838
Cell_1530	Inhibitory	0.277662	0.52929
Cell_1531	Inhibitory	0.280591	0.499287
Cell_1532	Endothelial 3	0.283406	0.544057
Cell_1533	Inhibitory	0.287035	0.46034
Cell_1534	Inhibitory	0.287172	0.485219
Cell_1535	Inhibitory	0.287358	0.500055
Cell_1536	Inhibitory	0.288382	0.512256
Cell_1537	Inhibitory	0.28958	0.528413
Cell_1538	Inhibitory	0.293995	0.46845
Cell_1539	Inhibitory	0.294821	0.462736
Cell_1540	Inhibitory	0.296216	0.518686
Cell_1541	Inhibitory	0.29912	0.480792
Cell_1542	Endothelial 1	0.297293	0.489252
Cell_1543	Inhibitory	0.300121	0.510698
Cell_1544	Inhibitory	0.300083	0.469865
Cell_1545	Inhibitory	0.304001	0.509338
Cell_1546	Excitatory	0.303917	0.476061
Cell_1547	Inhibitory	0.30499	0.547201
Cell_1548	Inhibitory	0.309929	0.45629
Cell_1549	Astrocyte	0.312269	0.481018
Cell_1550	Inhibitory	0.312859	0.549981
Cell_1551	Inhibitory	0.313072	0.504911
Cell_1552	Inhibitory	0.320971	0.451335
Cell_1553	Inhibitory	0.3213	0.487868
Cell_1554	Inhibitory	0.322851	0.496272
Cell_1555	Excitatory	0.324808	0.528816
Cell_1556	Endothelial 1	0.237405	0.450802
Cell_1557	Endothelial 1	0.252502	0.501924
Cell_1558	Astrocyte	0.257253	0.530906
Cell_1559	Endothelial 3	0.26377	0.470678
Cell_1560	Inhibitory	0.279171	0.505131
Cell_1561	OD Mature 2	0.281296	0.472174
Cell_1562	Inhibitory	0.286255	0.495081
Cell_1563	Ambiguous	0.304617	0.534219
Cell_1564	Inhibitory	0.310577	0.465856
Cell_1565	Inhibitory	0.3228	0.511004
Cell_1566	Inhibitory	0.225023	0.469656
Cell_1567	Inhibitory	0.225949	0.53753
Cell_1568	Astrocyte	0.247946	0.466838
Cell_1569	Inhibitory	0.250776	0.538622
Cell_1570	Ambiguous	0.252354	0.450391
Cell_1571	OD Immature 1	0.253828	0.457924
Cell_1572	OD Immature 1	0.271322	0.529634
Cell_1573	Inhibitory	0.291471	0.534931
Cell_1574	Inhibitory	0.293368	0.457906
Cell_1575	Inhibitory	0.312783	0.545006
Cell_1576	Excitatory	0.226132	0.497415
Cell_1577	Inhibitory	0.252584	0.528128
Cell_1578	Ambiguous	0.259931	0.493554
Cell_1579	Endothelial 1	0.303208	0.492698
Cell_1580	OD Immature 1	0.305237	0.526455
Cell_1581	Endothelial 1	0.305494	0.497997
Cell_1582	Inhibitory	0.232996	0.514422
Cell_1583	Inhibitory	0.266778	0.457167
Cell_1584	Inhibitory	0.27774	0.497227
Cell_1585	Inhibitory	0.299574	0.457152
Cell_1586	Excitatory	0.308981	0.480924
Cell_1587	Ambiguous	0.316366	0.472596
Cell_1588	Inhibitory	0.225433	0.662028
Cell_1589	Inhibitory	0.229764	0.568213
Cell_1590	Excitatory	0.228838	0.659046
Cell_1591	Astrocyte	0.236008	0.655152
Cell_1592	Inhibitory	0.241196	0.646249
Cell_1593	Inhibitory	0.242037	0.597477
Cell_1594	Inhibitory	0.241851	0.574291
Cell_1595	Inhibitory	0.242479	0.658953
Cell_1596	Excitatory	0.252785	0.618889
Cell_1597	Endothelial 1	0.253183	0.591373
Cell_1598	Inhibitory	0.255223	0.65896
Cell_1599	Inhibitory	0.257851	0.645759
Cell_1600	Inhibitory	0.261186	0.609839
Cell_1601	OD Immature 1	0.260474	0.650262
Cell_1602	Astrocyte	0.263925	0.633835
Cell_1603	Ambiguous	0.264806	0.591346
Cell_1604	Inhibitory	0.265996	0.619157
Cell_1605	Inhibitory	0.267179	0.582136
Cell_1606	Astrocyte	0.269124	0.635269
Cell_1607	Inhibitory	0.267542	0.648674
Cell_1608	Inhibitory	0.273794	0.631843
Cell_1609	Inhibitory	0.271943	0.577552
Cell_1610	Inhibitory	0.274213	0.598385
Cell_1611	Inhibitory	0.276458	0.607405
Cell_1612	Excitatory	0.281994	0.643783
Cell_1613	Inhibitory	0.285457	0.594471
Cell_1614	Inhibitory	0.286843	0.643722
Cell_1615	Excitatory	0.285482	0.620721
Cell_1616	Inhibitory	0.288845	0.57056
Cell_1617	Inhibitory	0.292288	0.581738
Cell_1618	Inhibitory	0.292378	0.609045
Cell_1619	Inhibitory	0.294084	0.623986
Cell_1620	OD Mature 2	0.294181	0.556075
Cell_1621	Inhibitory	0.29693	0.599357
Cell_1622	Astrocyte	0.298711	0.568798
Cell_1623	Inhibitory	0.300291	0.615962
Cell_1624	Inhibitory	0.299648	0.639997
Cell_1625	Inhibitory	0.300951	0.592299
Cell_1626	Excitatory	0.301542	0.608424
Cell_1627	Inhibitory	0.304569	0.558582
Cell_1628	Endothelial 1	0.3054	0.654818
Cell_1629	Inhibitory	0.309107	0.626362
Cell_1630	Endothelial 3	0.310824	0.570438
Cell_1631	Inhibitory	0.309691	0.591046
Cell_1632	Ambiguous	0.314503	0.606241
Cell_1633	Inhibitory	0.318547	0.62134
Cell_1634	Inhibitory	0.320633	0.59891
Cell_1635	Astrocyte	0.325242	0.60053
Cell_1636	Inhibitory	0.327767	0.623038
Cell_1637	Inhibitory	0.325549	0.613748
Cell_1638	Inhibitory	0.227579	0.643991
Cell_1639	Inhibitory	0.230698	0.590427
Cell_1640	Inhibitory	0.237158	0.630248
Cell_1641	Excitatory	0.245325	0.616105
Cell_1642	OD Immature 1	0.249086	0.573315
Cell_1643	Inhibitory	0.269342	0.56623
Cell_1644	Endothelial 1	0.291051	0.632011
Cell_1645	Inhibitory	0.300306	0.653907
Cell_1646	Inhibitory	0.30578	0.607684
Cell_1647	Excitatory	0.308258	0.610109
Cell_1648	Excitatory	0.319352	0.65883
Cell_1649	OD Immature 1	0.324636	0.579605
Cell_1650	Ambiguous	0.326654	0.582227
Cell_1651	Inhibitory	0.327946	0.570522
Cell_1652	Inhibitory	0.327647	0.574345
Cell_1653	Endothelial 1	0.227237	0.61018
Cell_1654	Ambiguous	0.228901	0.600308
Cell_1655	Ambiguous	0.237048	0.60892
Cell_1656	Inhibitory	0.258815	0.635603
Cell_1657	Inhibitory	0.258851	0.561782
Cell_1658	Inhibitory	0.275405	0.57731
Cell_1659	Inhibitory	0.285622	0.584268
Cell_1660	Excitatory	0.297	0.627457
Cell_1661	Excitatory	0.308209	0.573729
Cell_1662	Inhibitory	0.308791	0.55749
Cell_1663	Inhibitory	0.311626	0.638081
Cell_1664	Excitatory	0.315993	0.584748
Cell_1665	Excitatory	0.318482	0.648348
Cell_1666	Inhibitory	0.324811	0.590421
Cell_1667	Excitatory	0.227148	0.621158
Cell_1668	Inhibitory	0.248096	0.605878
Cell_1669	OD Immature 1	0.250642	0.575738
Cell_1670	Inhibitory	0.25857	0.57235
Cell_1671	Inhibitory	0.261232	0.60555
Cell_1672	Microglia	0.271757	0.603815
Cell_1673	Inhibitory	0.277633	0.661726
Cell_1674	OD Immature 1	0.285532	0.601009
Cell_1675	Ambiguous	0.288698	0.651358
Cell_1676	Excitatory	0.297078	0.630467
Cell_1677	Excitatory	0.303568	0.588651
Cell_1678	Inhibitory	0.309899	0.625098
Cell_1679	Ambiguous	0.315701	0.574931
Cell_1680	Excitatory	0.319635	0.601484
Cell_1681	OD Mature 2	0.321702	0.629148
Cell_1682	Inhibitory	0.326775	0.559248
Cell_1683	Inhibitory	0.274647	0.616766
Cell_1684	Astrocyte	0.226909	0.680202
Cell_1685	Inhibitory	0.227337	0.671562
Cell_1686	Inhibitory	0.227058	0.729825
Cell_1687	Inhibitory	0.229186	0.709059
Cell_1688	Inhibitory	0.234586	0.70317
Cell_1689	Excitatory	0.23554	0.770084
Cell_1690	Ambiguous	0.234107	0.684059
Cell_1691	Ambiguous	0.236793	0.757969
Cell_1692	Inhibitory	0.242318	0.702302
Cell_1693	Inhibitory	0.242202	0.752182
Cell_1694	Inhibitory	0.246298	0.73904
Cell_1695	Excitatory	0.248885	0.688364
Cell_1696	Inhibitory	0.246988	0.7231
Cell_1697	Inhibitory	0.25222	0.732538
Cell_1698	Excitatory	0.255682	0.742981
Cell_1699	Microglia	0.26008	0.7013
Cell_1700	Inhibitory	0.265281	0.719943
Cell_1701	Inhibitory	0.265209	0.753522
Cell_1702	Inhibitory	0.267162	0.674383
Cell_1703	Astrocyte	0.266255	0.743663
Cell_1704	Excitatory	0.273612	0.69522
Cell_1705	Inhibitory	0.272837	0.751598
Cell_1706	Inhibitory	0.276253	0.712153
Cell_1707	Inhibitory	0.283262	0.707999
Cell_1708	OD Immature 1	0.283064	0.749636
Cell_1709	Inhibitory	0.286312	0.694778
Cell_1710	Excitatory	0.294253	0.745504
Cell_1711	Excitatory	0.296538	0.677416
Cell_1712	Inhibitory	0.300017	0.741741
Cell_1713	Ambiguous	0.295459	0.705784
Cell_1714	Excitatory	0.29993	0.712417
Cell_1715	Excitatory	0.307084	0.764755
Cell_1716	Astrocyte	0.306936	0.685545
Cell_1717	Excitatory	0.306721	0.753373
Cell_1718	Ambiguous	0.307534	0.66936
Cell_1719	Excitatory	0.309571	0.692519
Cell_1720	Astrocyte	0.316244	0.680061
Cell_1721	Inhibitory	0.314649	0.718465
Cell_1722	Excitatory	0.318028	0.707396
Cell_1723	Astrocyte	0.319835	0.74122
Cell_1724	Endothelial 1	0.32328	0.755526
Cell_1725	Inhibitory	0.328431	0.677559
Cell_1726	Ambiguous	0.327119	0.728469
Cell_1727	Inhibitory	0.241979	0.691534
Cell_1728	Inhibitory	0.25213	0.747475
Cell_1729	Excitatory	0.284797	0.67121
Cell_1730	Excitatory	0.295564	0.734581
Cell_1731	Astrocyte	0.297352	0.759938
Cell_1732	Excitatory	0.317018	0.713528
Cell_1733	Ambiguous	0.233397	0.728
Cell_1734	Inhibitory	0.250534	0.678553
Cell_1735	Inhibitory	0.252303	0.694472
Cell_1736	Inhibitory	0.26079	0.68791
Cell_1737	Inhibitory	0.264656	0.705887
Cell_1738	Inhibitory	0.268297	0.730335
Cell_1739	Excitatory	0.272372	0.763096
Cell_1740	Inhibitory	0.302916	0.709846
Cell_1741	Inhibitory	0.306489	0.676723
Cell_1742	Inhibitory	0.30909	0.729113
Cell_1743	Inhibitory	0.321506	0.69509
Cell_1744	Endothelial 1	0.257728	0.72428
Cell_1745	Excitatory	0.282482	0.716736
Cell_1746	Excitatory	0.308669	0.758292
Cell_1747	Inhibitory	0.32719	0.763293
Cell_1748	Inhibitory	0.239265	0.734607
Cell_1749	Inhibitory	0.245635	0.678156
Cell_1750	Inhibitory	0.246619	0.759265
Cell_1751	Inhibitory	0.247097	0.763835
Cell_1752	Ambiguous	0.251287	0.673394
Cell_1753	Inhibitory	0.26938	0.669726
Cell_1754	Excitatory	0.281976	0.699014
Cell_1755	Inhibitory	0.288714	0.729118
Cell_1756	Ambiguous	0.298023	0.710167
Cell_1757	Excitatory	0.300718	0.675076
Cell_1758	Inhibitory	0.311505	0.752161
Cell_1759	Excitatory	0.223928	0.870934
Cell_1760	Astrocyte	0.225236	0.842957
Cell_1761	Inhibitory	0.226185	0.826246
Cell_1762	Microglia	0.229413	0.852303
Cell_1763	Inhibitory	0.231636	0.817864
Cell_1764	Excitatory	0.232124	0.879127
Cell_1765	Endothelial 1	0.232828	0.829959
Cell_1766	Ambiguous	0.232393	0.842201
Cell_1767	Endothelial 1	0.23308	0.856773
Cell_1768	Astrocyte	0.236946	0.832757
Cell_1769	Ambiguous	0.236866	0.813834
Cell_1770	Astrocyte	0.238341	0.837564
Cell_1771	Ambiguous	0.246686	0.793668
Cell_1772	Inhibitory	0.250998	0.844776
Cell_1773	Endothelial 1	0.254904	0.870446
Cell_1774	OD Mature 2	0.256743	0.84439
Cell_1775	Ambiguous	0.268775	0.808246
Cell_1776	Inhibitory	0.273684	0.843794
Cell_1777	Ambiguous	0.273183	0.832018
Cell_1778	Inhibitory	0.276	0.879484
Cell_1779	Astrocyte	0.275071	0.793396
Cell_1780	Endothelial 1	0.278737	0.827297
Cell_1781	Inhibitory	0.286717	0.826885
Cell_1782	Astrocyte	0.286456	0.814472
Cell_1783	Inhibitory	0.286804	0.799345
Cell_1784	Excitatory	0.289544	0.840915
Cell_1785	Astrocyte	0.291812	0.821815
Cell_1786	Endothelial 1	0.292211	0.874525
Cell_1787	Endothelial 3	0.293804	0.866568
Cell_1788	Inhibitory	0.297861	0.83721
Cell_1789	Inhibitory	0.298511	0.813253
Cell_1790	Endothelial 3	0.300961	0.850197
Cell_1791	Excitatory	0.301858	0.800556
Cell_1792	Inhibitory	0.307098	0.84355
Cell_1793	Inhibitory	0.308964	0.818323
Cell_1794	Inhibitory	0.313702	0.882502
Cell_1795	Excitatory	0.314297	0.873882
Cell_1796	Excitatory	0.323371	0.824337
Cell_1797	Inhibitory	0.324379	0.852109
Cell_1798	Astrocyte	0.328488	0.885595
Cell_1799	Endothelial 3	0.231491	0.83622
Cell_1800	Ambiguous	0.26589	0.835382
Cell_1801	Endothelial 1	0.292752	0.86152
Cell_1802	Excitatory	0.290295	0.785031
Cell_1803	OD Mature 2	0.299972	0.821405
Cell_1804	Inhibitory	0.310361	0.846929
Cell_1805	Astrocyte	0.327234	0.836279
Cell_1806	Inhibitory	0.329099	0.832402
Cell_1807	Excitatory	0.239099	0.880529
Cell_1808	Excitatory	0.24197	0.870347
Cell_1809	Endothelial 1	0.241279	0.797552
Cell_1810	Endothelial 3	0.24535	0.798781
Cell_1811	OD Immature 1	0.256394	0.829891
Cell_1812	Inhibitory	0.274614	0.870339
Cell_1813	Astrocyte	0.275627	0.853141
Cell_1814	Endothelial 1	0.289148	0.844924
Cell_1815	Inhibitory	0.316084	0.868815
Cell_1816	Excitatory	0.318744	0.879959
Cell_1817	OD Immature 1	0.32331	0.862607
Cell_1818	Inhibitory	0.323929	0.79712
Cell_1819	Inhibitory	0.330361	0.802508
Cell_1820	Inhibitory	0.234232	0.808794
Cell_1821	Ambiguous	0.288022	0.861559
Cell_1822	Inhibitory	0.297495	0.793424
Cell_1823	Excitatory	0.310977	0.808883
Cell_1824	Inhibitory	0.32677	0.806381
Cell_1825	OD Mature 1	0.230057	0.948187
Cell_1826	Ambiguous	0.23046	0.96609
Cell_1827	OD Mature 2	0.232557	0.960008
Cell_1828	OD Mature 2	0.233323	0.892673
Cell_1829	OD Mature 2	0.236627	0.910103
Cell_1830	OD Mature 2	0.236539	0.933528
Cell_1831	Endothelial 1	0.237417	0.964637
Cell_1832	OD Mature 2	0.240124	0.967538
Cell_1833	Excitatory	0.244456	0.970324
Cell_1834	OD Mature 2	0.248773	0.953108
Cell_1835	OD Mature 4	0.250233	0.946079
Cell_1836	OD Mature 1	0.253864	0.965502
Cell_1837	OD Mature 2	0.258814	0.996192
Cell_1838	OD Mature 2	0.263967	0.951204
Cell_1839	Astrocyte	0.270273	0.931491
Cell_1840	OD Mature 2	0.270479	0.972134
Cell_1841	Ambiguous	0.286684	0.947486
Cell_1842	Astrocyte	0.285781	0.957723
Cell_1843	Microglia	0.287125	0.934644
Cell_1844	OD Mature 2	0.288387	0.952415
Cell_1845	Ambiguous	0.293285	0.972975
Cell_1846	Astrocyte	0.294152	0.902528
Cell_1847	Inhibitory	0.299426	0.957986
Cell_1848	Ambiguous	0.304858	0.924997
Cell_1849	OD Mature 2	0.306796	0.944102
Cell_1850	Excitatory	0.309682	0.916187
Cell_1851	Astrocyte	0.310033	0.977839
Cell_1852	OD Mature 2	0.311242	0.957199
Cell_1853	Astrocyte	0.318781	0.90204
Cell_1854	Endothelial 1	0.318961	0.938803
Cell_1855	Excitatory	0.319175	0.95484
Cell_1856	OD Immature 1	0.323041	0.969035
Cell_1857	Astrocyte	0.326247	0.915278
Cell_1858	Excitatory	0.326321	0.986648
Cell_1859	Ambiguous	0.327891	0.978051
Cell_1860	OD Mature 2	0.240058	0.988089
Cell_1861	OD Mature 2	0.242732	0.923553
Cell_1862	Endothelial 1	0.254653	0.975969
Cell_1863	Astrocyte	0.300237	0.994977
Cell_1864	Excitatory	0.305878	0.990024
Cell_1865	Excitatory	0.312744	0.899164
Cell_1866	OD Mature 2	0.313988	0.92506
Cell_1867	Excitatory	0.248536	0.967536
Cell_1868	Endothelial 3	0.257412	0.909735
Cell_1869	OD Mature 1	0.258884	0.976826
Cell_1870	Ambiguous	0.262473	0.901572
Cell_1871	Excitatory	0.270562	0.908583
Cell_1872	Endothelial 3	0.278178	0.899801
Cell_1873	Astrocyte	0.285808	0.925354
Cell_1874	OD Mature 2	0.298362	0.953362
Cell_1875	Astrocyte	0.304498	0.994354
Cell_1876	OD Mature 2	0.326946	0.92134
Cell_1877	Endothelial 2	0.262392	0.925108
Cell_1878	Ambiguous	0.283778	0.941011
Cell_1879	Inhibitory	0.325389	0.899278
Cell_1880	Excitatory	0.315264	0.893676
Cell_1881	Ambiguous	0.319329	0.932651
Cell_1882	Inhibitory	0.33754	0.908658
Cell_1883	Excitatory	0.339155	0.98474
Cell_1884	Excitatory	0.337773	0.896856
Cell_1885	Ambiguous	0.338731	0.90274
Cell_1886	Ambiguous	0.33932	0.936517
Cell_1887	Ambiguous	0.342457	0.965124
Cell_1888	Inhibitory	0.345677	0.902451
Cell_1889	OD Mature 2	0.346225	0.930991
Cell_1890	OD Mature 2	0.348065	0.941743
Cell_1891	Ambiguous	0.349835	0.992143
Cell_1892	Astrocyte	0.351335	0.924008
Cell_1893	Endothelial 1	0.355944	0.982267
Cell_1894	Excitatory	0.361891	0.90935
Cell_1895	Astrocyte	0.367264	0.947042
Cell_1896	Excitatory	0.374346	0.895472
Cell_1897	Microglia	0.374692	0.933203
Cell_1898	Ambiguous	0.378791	0.966804
Cell_1899	Excitatory	0.377871	0.994496
Cell_1900	Excitatory	0.390237	0.897047
Cell_1901	Endothelial 1	0.391023	0.949055
Cell_1902	Excitatory	0.391586	0.9929
Cell_1903	Endothelial 3	0.39325	0.9265
Cell_1904	Ambiguous	0.396791	0.963891
Cell_1905	Excitatory	0.401435	0.976191
Cell_1906	Excitatory	0.404864	0.931943
Cell_1907	Excitatory	0.408293	0.938732
Cell_1908	Astrocyte	0.408126	0.900832
Cell_1909	Excitatory	0.408869	0.952833
Cell_1910	Excitatory	0.409297	0.966052
Cell_1911	Astrocyte	0.411795	0.95893
Cell_1912	Excitatory	0.413646	0.990454
Cell_1913	Excitatory	0.417308	0.971747
Cell_1914	Excitatory	0.419308	0.987899
Cell_1915	Excitatory	0.422231	0.949987
Cell_1916	Excitatory	0.423616	0.969506
Cell_1917	Ambiguous	0.426537	0.940725
Cell_1918	OD Mature 4	0.431739	0.902274
Cell_1919	Ambiguous	0.3457	0.91218
Cell_1920	Excitatory	0.352039	0.970026
Cell_1921	Excitatory	0.384235	0.983075
Cell_1922	OD Mature 2	0.403731	0.896805
Cell_1923	Excitatory	0.412705	0.914643
Cell_1924	Excitatory	0.417473	0.914994
Cell_1925	Endothelial 3	0.42922	0.918269
Cell_1926	Excitatory	0.435942	0.96512
Cell_1927	OD Mature 2	0.339724	0.950368
Cell_1928	Excitatory	0.364039	0.985242
Cell_1929	Astrocyte	0.367801	0.966325
Cell_1930	Excitatory	0.367073	0.985672
Cell_1931	Ambiguous	0.354296	0.931357
Cell_1932	OD Immature 1	0.364367	0.936766
Cell_1933	Ambiguous	0.39024	0.919105
Cell_1934	Endothelial 1	0.429675	0.955209
Cell_1935	Excitatory	0.437477	0.977171
Cell_1936	Excitatory	0.441353	0.964817
Cell_1937	Ambiguous	0.367159	0.970793
Cell_1938	Excitatory	0.371446	0.976945
Cell_1939	Excitatory	0.390338	0.958147
Cell_1940	Excitatory	0.392782	0.970441
Cell_1941	Excitatory	0.393631	0.982149
Cell_1942	Excitatory	0.398743	0.936779
Cell_1943	Ambiguous	0.421357	0.914559
Cell_1944	Excitatory	0.423664	0.995143
Cell_1945	Excitatory	0.4285	0.985291
Cell_1946	Excitatory	0.438309	0.988247
Cell_1947	OD Immature 1	0.338644	0.878284
Cell_1948	Excitatory	0.339296	0.851097
Cell_1949	Inhibitory	0.343986	0.784912
Cell_1950	Astrocyte	0.343479	0.866285
Cell_1951	Excitatory	0.34724	0.879919
Cell_1952	Inhibitory	0.35032	0.842849
Cell_1953	Inhibitory	0.348771	0.799313
Cell_1954	Inhibitory	0.348436	0.867021
Cell_1955	Inhibitory	0.353814	0.81244
Cell_1956	Astrocyte	0.356033	0.880182
Cell_1957	Inhibitory	0.358351	0.876463
Cell_1958	Ambiguous	0.359722	0.860526
Cell_1959	Inhibitory	0.362371	0.78424
Cell_1960	Excitatory	0.366839	0.884007
Cell_1961	Inhibitory	0.369145	0.80293
Cell_1962	Inhibitory	0.373427	0.851476
Cell_1963	OD Mature 2	0.381307	0.808877
Cell_1964	Excitatory	0.381866	0.828352
Cell_1965	Excitatory	0.38444	0.857299
Cell_1966	Excitatory	0.383625	0.851849
Cell_1967	Ambiguous	0.386727	0.878486
Cell_1968	Inhibitory	0.392109	0.833572
Cell_1969	Inhibitory	0.393456	0.792816
Cell_1970	Inhibitory	0.395209	0.806614
Cell_1971	Ambiguous	0.397146	0.783768
Cell_1972	Endothelial 1	0.398987	0.878543
Cell_1973	Endothelial 1	0.401933	0.790555
Cell_1974	Inhibitory	0.408189	0.862915
Cell_1975	OD Mature 1	0.41884	0.793462
Cell_1976	Inhibitory	0.419729	0.880807
Cell_1977	Inhibitory	0.421091	0.8149
Cell_1978	Inhibitory	0.424774	0.882712
Cell_1979	OD Immature 1	0.426586	0.855653
Cell_1980	Astrocyte	0.429768	0.828673
Cell_1981	Inhibitory	0.430461	0.818627
Cell_1982	Ependymal	0.432754	0.832364
Cell_1983	OD Immature 1	0.435234	0.795679
Cell_1984	Ependymal	0.437246	0.8479
Cell_1985	Ependymal	0.436223	0.839412
Cell_1986	Ependymal	0.438067	0.824395
Cell_1987	Ependymal	0.437252	0.817527
Cell_1988	Ependymal	0.438505	0.830681
Cell_1989	Endothelial 2	0.343537	0.804553
Cell_1990	Endothelial 3	0.3433	0.799357
Cell_1991	Ambiguous	0.354232	0.832488
Cell_1992	Ambiguous	0.354202	0.821203
Cell_1993	Excitatory	0.379809	0.858818
Cell_1994	Astrocyte	0.400092	0.842512
Cell_1995	Astrocyte	0.401938	0.836612
Cell_1996	Astrocyte	0.407189	0.815924
Cell_1997	Ambiguous	0.342695	0.83179
Cell_1998	Astrocyte	0.353108	0.792481
[truncated: 4,186 more rows]

## Sheet: MERFISH_CellRefiner
	Cell_type	x	y
Cell_6184	Inhibitory	1.00285	0.903871
Cell_6183	Ambiguous	0.743514	0.616518
Cell_6182	Ambiguous	0.680432	0.321004
Cell_6180	Inhibitory	0.130565	0.93524
Cell_6179	Inhibitory	0.903059	0.936146
Cell_6177	Inhibitory	0.70991	0.679765
Cell_6176	Inhibitory	0.00122748	0.742132
Cell_6175	Astrocyte	0.807168	0.0650543
Cell_6174	Inhibitory	1.00241	0.902895
Cell_6173	Ambiguous	0.839215	0.54701
Cell_6172	OD Mature 2	0.189431	0.936538
Cell_6171	Ambiguous	0.74333	0.450416
Cell_6169	Endothelial 3	0.100435	0.933138
Cell_5473	Inhibitory	0.967816	0.548085
Cell_6167	Inhibitory	0.228279	0.486241
Cell_6165	Excitatory	0.967992	0.548997
Cell_6164	Ambiguous	0.998568	0.351644
Cell_272	Inhibitory	0.999439	0.451865
Cell_6162	Excitatory	0.00198434	0.0664555
Cell_6161	Endothelial 1	0.967117	0.322093
Cell_6160	Ambiguous	0.740244	0.159
Cell_6159	Astrocyte	0.96499	0.228953
Cell_6158	Astrocyte	0.579823	0.612197
Cell_6157	OD Mature 1	0.901205	0.0980282
Cell_6155	Inhibitory	0.642558	-0.000343129
Cell_6154	Inhibitory	0.966298	0.968366
Cell_6153	Astrocyte	0.93466	0.965838
Cell_6147	Excitatory	0.838664	0.226497
Cell_2741	Excitatory	0.258172	0.0327459
Cell_6139	Inhibitory	0.224783	0.41877
Cell_6138	Ambiguous	0.160206	0.547807
Cell_6137	Endothelial 1	0.96643	0.319796
Cell_6133	Ambiguous	0.903512	0.709029
Cell_6132	Inhibitory	0.771564	0.323327
Cell_6131	Microglia	0.0953108	0.612987
Cell_6130	Astrocyte	0.323757	0.193756
Cell_6125	Inhibitory	0.905064	0.772202
Cell_6120	Inhibitory	0.258713	-0.00110453
Cell_6119	Inhibitory	0.934079	0.289389
Cell_6116	Ambiguous	0.193046	0.903316
Cell_6115	Astrocyte	0.804572	1.00145
Cell_6114	OD Mature 2	0.162041	0.965264
Cell_6113	Microglia	0.776594	0.906284
Cell_6111	Astrocyte	1.0019	0.32229
Cell_6110	Ambiguous	0.0950472	0.259765
Cell_6109	Inhibitory	0.0638658	0.937456
Cell_6108	Ambiguous	0.290659	0.25964
Cell_6107	Excitatory	0.677994	0.678559
Cell_6102	Inhibitory	0.709694	0.357719
Cell_6101	Inhibitory	0.677624	0.452261
Cell_6100	Inhibitory	0.744973	0.546213
Cell_6096	Inhibitory	0.933435	0.453176
Cell_6094	Ambiguous	0.159398	0.551522
Cell_6092	Inhibitory	0.934817	0.547182
Cell_6091	Inhibitory	0.164392	0.454001
Cell_6087	Endothelial 1	0.0675283	0.807913
Cell_6083	Inhibitory	0.67603	0.164371
Cell_6081	Inhibitory	0.741503	0.291617
Cell_6080	Excitatory	0.162818	0.419105
Cell_6150	Pericytes	0.130023	0.0982616
Cell_6078	Excitatory	0.226414	0.095001
Cell_6077	Ambiguous	0.839191	0.32472
Cell_1157	Astrocyte	0.547267	0.580404
Cell_6074	OD Mature 2	0.902524	0.228789
Cell_6073	Inhibitory	0.517213	0.0651733
Cell_6072	Excitatory	0.160049	0.0331278
Cell_6070	Microglia	0.418267	0.806503
Cell_6069	Astrocyte	0.192523	0.194639
Cell_6068	Inhibitory	0.581575	0.0641802
Cell_6066	Excitatory	0.258703	0.385334
Cell_6065	Excitatory	0.73953	0.710386
Cell_6062	Excitatory	0.580914	0.226831
Cell_6061	Inhibitory	0.326424	0.485394
Cell_6060	Excitatory	0.353366	0.130834
Cell_6059	Inhibitory	0.12691	0.354094
Cell_6057	Inhibitory	0.645051	0.325344
Cell_6056	Astrocyte	0.740734	0.61157
Cell_6055	Inhibitory	0.612744	0.224736
Cell_6052	Inhibitory	0.324398	0.385355
Cell_6050	Inhibitory	0.385246	0.192842
Cell_6049	Inhibitory	0.6121	0.390209
Cell_6048	Endothelial 3	0.291854	0.548528
Cell_6047	Endothelial 1	0.38512	0.614265
Cell_6045	Endothelial 1	0.579032	0.545896
Cell_6044	OD Mature 2	0.743852	0.968253
Cell_6043	Inhibitory	0.291808	0.161804
Cell_6039	Inhibitory	0.87235	0.482821
Cell_6037	Inhibitory	0.19188	0.678519
Cell_6036	Excitatory	0.676124	0.644049
Cell_6144	Inhibitory	0.450878	0.677448
Cell_6034	Inhibitory	0.0962032	0.352621
Cell_6029	Inhibitory	0.450575	0.706091
Cell_6020	Endothelial 2	0.581654	0.190964
Cell_6019	Excitatory	0.417574	1.00008
Cell_6018	Excitatory	0.579452	1.00249
Cell_6017	Astrocyte	0.57856	0.903657
Cell_6015	OD Immature 1	0.645098	0.77231
Cell_6014	Ependymal	0.452457	0.838433
Cell_6012	Inhibitory	0.388342	0.485199
Cell_6010	Ependymal	0.48736	0.582801
Cell_6008	OD Immature 1	0.515534	0.773807
Cell_6007	Ambiguous	0.163064	0.549444
Cell_6005	Inhibitory	0.968774	0.803844
Cell_6004	Ambiguous	0.709638	0.192358
Cell_6002	Ependymal	0.516581	0.580487
Cell_6001	Ependymal	0.453081	0.903737
Cell_2072	Endothelial 1	0.581913	0.708925
Cell_5999	Astrocyte	0.482348	0.999339
Cell_3412	Astrocyte	0.419327	0.548999
Cell_5995	Inhibitory	0.874612	0.516061
Cell_5992	Inhibitory	0.450071	0.676861
Cell_5991	Astrocyte	0.70893	0.194325
Cell_5990	Inhibitory	0.513644	0.451715
Cell_5989	Excitatory	0.742188	0.677794
Cell_5988	OD Immature 1	0.482908	0.548003
Cell_5987	Ependymal	0.513832	0.612108
Cell_2978	Ependymal	0.482995	0.323252
Cell_5983	Inhibitory	0.611038	0.323841
Cell_5978	Inhibitory	0.550798	0.286984
Cell_2729	Inhibitory	0.516817	0.452705
Cell_3595	Inhibitory	0.418327	0.48323
Cell_5935	Inhibitory	0.515915	0.128552
Cell_5972	Inhibitory	0.386598	0.577942
Cell_5971	Excitatory	0.614762	0.35658
Cell_5969	Inhibitory	0.547075	0.352474
Cell_5968	Inhibitory	0.452453	0.257136
Cell_5965	Ependymal	0.451842	0.160775
Cell_5964	Excitatory	0.549502	0.226927
Cell_5962	Inhibitory	0.579475	0.288091
Cell_5961	Endothelial 3	0.255511	0.807436
Cell_5958	Inhibitory	0.417437	0.160473
Cell_5957	Ependymal	0.450651	0.161206
Cell_5956	Inhibitory	0.60978	0.0648206
Cell_3099	Inhibitory	0.549232	0.0969168
Cell_5952	Excitatory	0.386595	0.0969313
Cell_5950	Inhibitory	0.355482	0.0923023
Cell_5949	Inhibitory	0.42251	0.0974034
Cell_5947	Excitatory	0.708625	-0.00063057
Cell_1719	Inhibitory	0.420151	0.0965869
Cell_5943	Inhibitory	0.351563	0.519459
Cell_5942	Inhibitory	0.419177	0.324226
Cell_5941	Excitatory	0.353723	0.228284
Cell_5940	Excitatory	0.290784	0.355821
Cell_5938	Ambiguous	0.385411	0.324534
Cell_5937	Inhibitory	0.678532	0.744035
Cell_5936	Inhibitory	0.515116	0.128256
Cell_5934	Inhibitory	0.648877	0.256355
Cell_5933	Inhibitory	0.290103	0.163124
Cell_5928	Excitatory	0.354996	0.67836
Cell_5925	Inhibitory	0.450969	0.6135
Cell_5923	Inhibitory	0.901119	0.58332
Cell_5922	Inhibitory	0.1611	0.579548
Cell_5921	OD Immature 1	0.42043	0.61216
Cell_5920	Ambiguous	0.675267	0.901054
Cell_5919	Inhibitory	0.581764	0.838452
Cell_5917	Excitatory	0.354623	0.679158
Cell_5915	Inhibitory	0.675602	0.708499
Cell_3124	Ependymal	0.547766	0.903378
Cell_5911	Endothelial 3	0.580577	0.773731
Cell_1935	Excitatory	0.419255	0.999827
Cell_5907	Ambiguous	0.514968	0.998689
Cell_5906	Endothelial 1	0.903669	0.0630792
Cell_5902	Excitatory	0.933617	0.160787
Cell_5901	Inhibitory	0.419101	0.681059
Cell_5900	Endothelial 1	0.321444	0.743457
Cell_5896	Excitatory	0.25927	0.772276
Cell_5895	Inhibitory	0.323828	0.772284
Cell_5894	Inhibitory	0.286034	0.775171
Cell_5893	Inhibitory	0.255232	0.678147
Cell_5892	Astrocyte	0.77309	0.77687
Cell_5891	OD Immature 1	0.0662395	0.837978
Cell_5890	Inhibitory	0.321471	0.675461
Cell_5889	Inhibitory	0.934773	0.773741
Cell_5887	Inhibitory	0.225218	0.580898
Cell_5886	Inhibitory	0.22674	0.484435
Cell_5883	Endothelial 1	0.966509	0.417036
Cell_5881	Inhibitory	0.066717	0.676307
Cell_5880	Inhibitory	0.321529	0.16045
Cell_5879	Inhibitory	0.222834	0.354068
Cell_5878	Inhibitory	0.321807	0.355839
Cell_5877	Inhibitory	0.93661	1.00001
Cell_5874	Pericytes	0.324084	0.258613
Cell_5873	Excitatory	0.258039	0.32284
Cell_5871	Inhibitory	-0.000307506	0.709041
Cell_5870	Excitatory	0.322149	0.0949548
Cell_5869	Astrocyte	0.387549	0.772592
Cell_5974	Ambiguous	0.227164	0.0641138
Cell_5867	Pericytes	0.129112	0.0975707
Cell_5866	Inhibitory	0.742973	0.126499
Cell_5865	Ambiguous	0.128699	0.227226
Cell_5864	Inhibitory	0.223068	0.161915
Cell_5862	Excitatory	-0.00363801	0.256415
Cell_5858	Inhibitory	0.225869	0.255392
Cell_5857	Excitatory	0.740346	0.352465
Cell_5855	Inhibitory	0.615562	0.258329
Cell_5854	Inhibitory	0.388012	0.064157
Cell_5853	Inhibitory	0.192978	0.319973
Cell_5852	Astrocyte	0.0640454	0.385869
Cell_5851	Inhibitory	0.0981579	0.485711
Cell_5850	Excitatory	0.873333	0.227182
Cell_5848	Inhibitory	0.224841	0.482071
Cell_5845	Endothelial 1	0.549624	0.0328327
Cell_5844	Inhibitory	0.158438	0.54896
Cell_5843	Inhibitory	0.22712	0.612998
Cell_5842	Inhibitory	0.773895	0.579343
Cell_5841	Inhibitory	0.223473	0.67871
Cell_5840	Astrocyte	0.483372	0.677043
Cell_5838	Astrocyte	0.42215	0.00110403
Cell_5837	Ambiguous	0.323179	0.709907
Cell_5833	Inhibitory	0.131484	0.809225
Cell_2964	Excitatory	0.807951	0.839649
Cell_5829	Excitatory	0.19017	0.000199551
Cell_2000	Excitatory	0.193339	0.871119
Cell_5827	Inhibitory	0.904747	0.543968
Cell_5825	Inhibitory	0.128114	0.645597
Cell_5823	OD Immature 1	0.192795	0.0622308
Cell_5820	Inhibitory	0.130434	0.677866
Cell_5817	Inhibitory	0.966176	0.710185
Cell_5813	Astrocyte	0.42068	0.80646
Cell_5811	Endothelial 3	0.00129123	0.77432
Cell_5809	Astrocyte	0.54775	0.030388
Cell_5802	Inhibitory	0.0966356	0.774507
Cell_5807	Ambiguous	0.0336707	0.677234
Cell_5806	Inhibitory	0.000737767	0.708122
Cell_5805	Ambiguous	0.901964	0.225628
Cell_5804	Inhibitory	-0.00170101	0.646484
Cell_5801	Excitatory	0.000746984	0.548837
Cell_5800	Excitatory	0.161837	0.390357
Cell_5794	Inhibitory	0.128276	0.48032
Cell_1517	Microglia	0.161612	0.225725
Cell_5788	Inhibitory	0.0314234	0.546808
Cell_4344	Excitatory	0.708969	0.645454
Cell_5785	Inhibitory	0.966931	0.165181
Cell_5783	Inhibitory	0.708128	0.0632369
Cell_5782	Ambiguous	0.512438	1.00041
Cell_5780	Astrocyte	0.0290058	0.418485
Cell_5778	Inhibitory	0.0963296	0.224662
Cell_5777	Ambiguous	0.712482	0.0983781
Cell_5776	Excitatory	0.0989018	0.224383
Cell_5775	Ambiguous	0.163111	0.129832
Cell_5774	Inhibitory	0.0980184	0.162951
Cell_5772	Ambiguous	-0.00146575	0.25738
Cell_5771	Excitatory	0.0659074	0.221523
Cell_5770	Astrocyte	0.873409	1.00089
Cell_5769	Endothelial 2	-7.37161e-05	0.0971299
Cell_5767	Ambiguous	-0.00166119	0.870403
Cell_5766	Inhibitory	0.905	1.00209
Cell_5765	Endothelial 2	0.939833	0.999881
Cell_5764	Inhibitory	0.96668	0.805622
Cell_5763	Inhibitory	0.256423	0.483745
Cell_5762	Inhibitory	0.968359	0.967687
Cell_5761	Inhibitory	0.840478	0.7093
Cell_2102	Inhibitory	0.0316977	0.837772
Cell_5759	OD Immature 1	0.965109	0.900697
Cell_5758	Astrocyte	0.96584	0.937583
Cell_5757	Endothelial 2	0.936928	1.00222
Cell_5754	Inhibitory	0.901077	0.996825
Cell_5753	Inhibitory	0.998935	1.00028
Cell_5752	Inhibitory	0.936288	0.485561
Cell_5751	Microglia	0.742394	0.777004
Cell_5750	Inhibitory	0.0964152	0.998527
Cell_5748	Ambiguous	0.158579	0.675986
Cell_5746	Excitatory	0.774584	0.675986
Cell_5745	Inhibitory	0.904737	0.937762
Cell_5744	Inhibitory	0.0929523	1.00139
Cell_5743	Ambiguous	0.996388	0.936131
Cell_5742	Inhibitory	1.00198	0.967847
Cell_5741	Inhibitory	0.997936	0.999056
Cell_6122	Inhibitory	0.0318361	0.999706
Cell_5425	Ambiguous	0.999673	0.677242
Cell_5737	Inhibitory	0.90357	0.998051
Cell_5735	Inhibitory	0.967352	1.00245
Cell_5734	Inhibitory	0.967122	0.999284
Cell_5733	Inhibitory	1.00174	0.963614
Cell_5732	Inhibitory	0.324486	0.644142
Cell_1603	Astrocyte	0.0325225	0.742091
Cell_5730	Inhibitory	0.937004	0.935052
Cell_5729	Inhibitory	0.0956806	1.00209
Cell_5728	Endothelial 1	0.576832	0.516162
Cell_5727	Inhibitory	0.0623421	-0.00122834
Cell_5726	Inhibitory	0.874212	0.645089
Cell_5725	Inhibitory	0.90354	0.835836
Cell_5723	Inhibitory	0.224631	0.645478
Cell_5722	Inhibitory	0.87154	0.58164
Cell_5888	Inhibitory	0.870982	0.646011
Cell_5720	Endothelial 1	0.000731906	0.964791
Cell_5718	Ambiguous	1.00006	0.291561
Cell_5717	Inhibitory	0.904177	0.902639
Cell_5716	Inhibitory	0.901926	0.965938
Cell_5715	Inhibitory	0.903014	0.905053
Cell_5714	Inhibitory	0.900078	0.966678
Cell_5712	Inhibitory	0.223968	0.581911
Cell_5711	Inhibitory	0.902332	0.934725
Cell_5709	Astrocyte	0.99965	0.80717
Cell_5708	Endothelial 1	0.999367	0.801538
Cell_5707	Inhibitory	0.484747	0.0974823
Cell_5706	Inhibitory	0.902872	0.836961
Cell_5702	Excitatory	0.419922	0.0328697
Cell_5700	Ambiguous	0.386339	0.773844
Cell_5697	Endothelial 1	0.417855	0.773906
Cell_5693	Inhibitory	0.126532	0.839383
Cell_4652	Inhibitory	0.901703	0.871352
Cell_5690	Astrocyte	0.578377	0.482919
Cell_5689	Inhibitory	0.967564	0.51345
Cell_5687	Inhibitory	1.00019	0.451001
Cell_5686	OD Immature 1	0.255254	0.643059
Cell_5685	Inhibitory	0.904202	0.614348
Cell_5684	Ambiguous	0.903013	0.097427
Cell_5683	Inhibitory	0.903587	0.742467
Cell_5682	Inhibitory	1.00207	0.836279
Cell_608	Inhibitory	1.00109	0.870352
Cell_5679	Inhibitory	0.838348	0.580158
Cell_5678	Inhibitory	0.0639111	0.772216
Cell_5677	Inhibitory	0.968038	0.809147
Cell_1572	Ambiguous	0.967651	0.838707
Cell_462	Inhibitory	0.0311495	0.903036
Cell_2053	Inhibitory	0.1943	0.515532
Cell_5673	Inhibitory	0.96701	0.581296
Cell_5672	Inhibitory	0.966261	0.871375
Cell_5671	Ambiguous	0.485194	0.453806
Cell_5670	Inhibitory	0.999854	0.969948
Cell_5668	Ambiguous	0.840378	0.998393
Cell_5667	Inhibitory	0.933519	0.838218
Cell_5666	Inhibitory	0.937143	0.806335
Cell_5665	Inhibitory	0.934515	0.937987
Cell_5664	Excitatory	0.935947	0.867225
Cell_783	Inhibitory	0.226318	0.710516
Cell_5803	Excitatory	0.06488	0.903951
Cell_5660	Inhibitory	0.935375	0.804325
Cell_5643	Inhibitory	0.934886	0.901701
Cell_5654	Astrocyte	0.0630117	0.256027
Cell_5653	Endothelial 3	0.291052	0.838868
Cell_5652	Inhibitory	0.160567	0.773146
Cell_5651	Ambiguous	0.903188	0.872708
Cell_5650	Astrocyte	0.0935416	0.645769
Cell_5649	Inhibitory	0.934604	0.867928
Cell_5648	Inhibitory	0.932346	0.740463
Cell_2396	Inhibitory	0.90358	0.613537
Cell_5645	Inhibitory	0.966227	0.614544
Cell_5644	Inhibitory	1.0023	0.742574
Cell_5641	Inhibitory	0.966788	0.453426
Cell_5639	Inhibitory	0.678638	0.582044
Cell_5638	Inhibitory	0.966683	0.705106
Cell_5637	Excitatory	0.971156	0.739337
Cell_5634	Inhibitory	-5.76904e-05	0.778033
Cell_5633	Inhibitory	1.00053	0.711208
Cell_5632	OD Immature 1	0.77177	0.900359
Cell_5631	Inhibitory	0.966883	0.48563
Cell_5630	Inhibitory	-0.000558467	0.837428
Cell_5628	Inhibitory	0.935803	0.711422
Cell_5627	OD Mature 2	0.32025	0.933531
Cell_5626	Inhibitory	-0.00127205	0.711443
Cell_5625	Excitatory	0.968121	0.680858
Cell_5621	Inhibitory	0.0982846	0.774137
Cell_5619	Excitatory	0.711718	1.00034
Cell_5618	Inhibitory	0.579508	0.581742
Cell_5617	Endothelial 3	0.160167	0.902757
Cell_5616	Astrocyte	1.00214	0.741772
Cell_5613	OD Immature 1	0.0632207	0.612154
Cell_5612	Ambiguous	0.904874	0.676528
Cell_5611	Ambiguous	0.967118	0.741112
Cell_5610	Excitatory	0.968039	0.676798
Cell_5608	Astrocyte	0.674836	0.0630852
Cell_5607	Inhibitory	0.933979	0.905231
Cell_5606	Astrocyte	0.807762	0.775141
Cell_5605	Inhibitory	0.966927	0.772878
Cell_5604	Inhibitory	0.51531	0.0305615
Cell_5603	Endothelial 1	0.681447	0.931862
Cell_5602	Astrocyte	0.0331678	0.288251
Cell_5601	Inhibitory	0.806283	0.579052
Cell_5600	Inhibitory	0.933584	0.740096
Cell_5599	Inhibitory	0.938314	0.773979
Cell_5598	Ambiguous	-0.001235	0.871864
Cell_5597	Endothelial 1	0.225823	0.0334194
Cell_5596	Inhibitory	0.900283	0.677909
Cell_5595	Inhibitory	0.0980205	0.803772
Cell_5594	Ambiguous	0.065239	0.744671
Cell_5593	Inhibitory	0.93546	0.74326
Cell_5591	Inhibitory	0.872049	-0.00114114
Cell_5590	Inhibitory	0.871032	0.86844
Cell_5589	Inhibitory	0.902498	0.774622
Cell_5586	Inhibitory	0.904392	0.741975
Cell_5585	Ambiguous	0.485032	0.0949953
Cell_5584	Inhibitory	0.967578	0.612934
Cell_5582	Inhibitory	1.00298	0.354493
Cell_257	Inhibitory	0.999195	0.58068
Cell_5579	Astrocyte	0.998518	0.645472
Cell_5578	OD Immature 1	0.0316693	0.448724
Cell_5577	Inhibitory	0.967647	0.644649
Cell_5575	Endothelial 3	0.932851	0.612795
Cell_5573	Endothelial 1	0.647563	0.807292
Cell_5571	Inhibitory	1.00099	0.61074
Cell_5568	Microglia	0.258834	0.32282
Cell_5567	Inhibitory	0.904079	0.645843
Cell_5565	Inhibitory	0.997807	0.612836
Cell_5562	Excitatory	0.740713	0.387016
Cell_5560	Excitatory	-0.00144742	0.195665
Cell_5559	Inhibitory	0.0953888	0.0953243
Cell_5558	Endothelial 2	0.354959	0.804714
Cell_5557	Endothelial 3	0.57996	0.708339
Cell_5556	Ambiguous	0.615179	0.872235
Cell_5555	Excitatory	0.161198	0.386466
Cell_5553	Microglia	0.711195	0.903879
Cell_5839	Inhibitory	0.936287	0.741893
Cell_5549	Endothelial 1	0.803729	0.48369
Cell_5548	Inhibitory	0.999141	0.775234
Cell_5547	Inhibitory	0.0984062	0.676358
Cell_5545	Astrocyte	0.291078	0.0673159
Cell_5544	Excitatory	0.998923	0.0349708
Cell_5542	Inhibitory	0.0953991	0.677456
Cell_5541	Inhibitory	0.354821	0.354857
Cell_5540	Inhibitory	0.772842	0.740982
Cell_5539	Inhibitory	0.0956972	0.903753
Cell_5538	Excitatory	0.194081	0.100364
Cell_5535	Inhibitory	0.905437	0.547565
Cell_5533	Inhibitory	0.22633	0.517737
Cell_5532	Inhibitory	0.0968236	0.386984
Cell_5531	Inhibitory	0.0968574	0.775592
Cell_5529	Endothelial 1	0.966374	0.41883
Cell_5528	Inhibitory	0.936243	0.87147
Cell_112	Excitatory	0.0326445	0.257468
Cell_5524	Inhibitory	1.00157	0.35828
Cell_5523	Inhibitory	0.161946	0.354527
Cell_5522	Excitatory	0.807671	0.353969
Cell_5521	Inhibitory	0.192339	0.161343
Cell_5517	Excitatory	0.995834	0.48201
Cell_5515	Inhibitory	-0.000561229	0.546204
Cell_5512	Inhibitory	0.708012	0.450908
Cell_5511	Excitatory	0.932834	0.321926
Cell_5508	Inhibitory	0.837846	0.548428
Cell_5507	Excitatory	0.905087	0.387375
Cell_6135	Inhibitory	0.935518	0.451773
Cell_5504	Excitatory	0.742302	0.320941
Cell_4102	Microglia	-0.000185121	0.80695
Cell_5502	Inhibitory	0.288112	0.517525
Cell_5501	OD Mature 2	0.872712	0.0634978
Cell_5500	Ambiguous	0.67703	0.192132
Cell_5498	Inhibitory	1.00113	0.449901
Cell_5497	Astrocyte	0.19319	0.192163
Cell_5496	Endothelial 3	0.0323402	0.0616222
Cell_5495	Inhibitory	0.711817	0.482315
Cell_5493	Astrocyte	0.580742	0.902883
Cell_5492	Excitatory	0.998771	0.514697
Cell_5488	Inhibitory	0.0660264	0.87012
Cell_5487	Inhibitory	0.968179	0.45032
Cell_5486	Inhibitory	0.0312142	0.549149
Cell_5485	Inhibitory	1.0015	0.45133
Cell_5483	Inhibitory	0.7719	0.454835
Cell_5481	Inhibitory	0.96636	0.513643
Cell_5479	Inhibitory	0.971926	0.450961
Cell_5478	Astrocyte	0.933126	0.192446
Cell_5477	Excitatory	1.00059	0.484178
Cell_5475	Excitatory	0.224433	0.357779
Cell_5467	Inhibitory	0.934643	0.546476
Cell_5465	Inhibitory	0.937033	0.582789
Cell_5463	Inhibitory	0.998681	0.933224
Cell_5462	Inhibitory	0.937146	0.448311
Cell_5461	Astrocyte	0.998022	0.130593
Cell_5059	Inhibitory	0.935395	0.418929
Cell_5458	Endothelial 1	0.774763	0.193302
Cell_5453	Ambiguous	0.385002	0.80851
Cell_5450	Inhibitory	0.711815	0.484202
Cell_5449	Inhibitory	0.903299	0.455386
Cell_5448	Astrocyte	0.0318122	0.418936
Cell_5447	Excitatory	0.903814	0.486244
Cell_5445	Inhibitory	0.938053	0.354422
Cell_5444	Inhibitory	0.935981	0.352616
Cell_5443	Ambiguous	0.967239	0.385741
Cell_5442	Inhibitory	0.966118	0.389809
Cell_5437	Inhibitory	0.0309802	0.612046
Cell_5436	Inhibitory	0.613493	0.2279
Cell_5435	Excitatory	1.00078	0.391547
Cell_5434	Inhibitory	0.967622	0.258482
Cell_5432	Endothelial 1	0.258509	0.873282
Cell_5429	OD Immature 1	0.355657	0.161103
Cell_5428	OD Mature 2	0.675891	0.871362
Cell_5427	Ambiguous	0.937744	0.579983
Cell_5424	Excitatory	0.0976273	0.29072
Cell_5423	Inhibitory	0.0336508	0.579347
Cell_5421	Inhibitory	0.068301	0.546324
Cell_5419	Microglia	0.0316685	0.646674
Cell_5418	Astrocyte	0.710156	0.743274
Cell_5417	Astrocyte	0.386297	0.0321374
Cell_5416	Inhibitory	0.967762	0.550918
Cell_5415	Inhibitory	0.162404	0.194833
Cell_5414	Astrocyte	0.547326	0.582208
Cell_5413	Astrocyte	0.290686	0.969982
Cell_5412	Inhibitory	0.906474	0.289828
Cell_5411	Inhibitory	0.0316027	0.579252
Cell_5409	Inhibitory	0.96751	0.354223
Cell_5408	Ambiguous	0.258644	0.290089
Cell_5407	Astrocyte	0.289739	0.00171707
Cell_5405	Inhibitory	0.933971	0.387795
Cell_5403	Inhibitory	0.934829	0.420523
Cell_5402	Ambiguous	0.260299	0.902737
Cell_5401	Inhibitory	0.0652275	0.580934
Cell_5400	OD Mature 2	0.0309687	0.774582
Cell_5397	Inhibitory	0.839176	0.290989
Cell_5395	Pericytes	0.902906	0.419507
Cell_5394	Pericytes	0.901375	0.418777
Cell_5393	Pericytes	0.904123	0.420794
Cell_5392	Ambiguous	0.902545	0.355008
Cell_5391	Ambiguous	0.903594	0.355164
Cell_5390	Excitatory	0.904098	0.384164
Cell_1134	Ambiguous	0.99992	0.226192
Cell_5387	Inhibitory	0.127419	0.454313
Cell_5386	Inhibitory	0.935744	0.228328
Cell_5385	Endothelial 1	0.901951	0.192085
Cell_5383	Excitatory	0.548749	-0.00270756
Cell_2597	Inhibitory	0.387443	0.129189
Cell_5380	Astrocyte	1.00164	0.291453
Cell_5378	Ambiguous	0.676746	0.965972
Cell_5377	Astrocyte	0.00276178	0.289045
Cell_5376	Excitatory	0.933798	0.320831
Cell_5372	Microglia	0.0340602	0.644324
Cell_5359	OD Mature 1	0.998784	0.677641
Cell_5370	Inhibitory	0.289989	0.224713
Cell_5367	Endothelial 1	0.388313	0.937202
Cell_5366	OD Mature 2	0.743525	0.936721
Cell_5365	Astrocyte	0.0974236	0.416491
Cell_5364	OD Mature 2	1.00269	0.258552
Cell_5363	Endothelial 1	0.323562	0.0663145
Cell_5362	Ambiguous	0.324893	0.194223
Cell_5361	Excitatory	0.0974767	0.160324
Cell_5360	Excitatory	0.806505	0.159913
Cell_5358	Ambiguous	0.966581	0.256623
Cell_5357	Astrocyte	0.870716	0.0339502
Cell_5356	OD Immature 1	0.521244	0.774499
Cell_5354	Inhibitory	0.126857	0.453653
Cell_5350	Endothelial 1	-0.000485135	0.611838
Cell_5349	Inhibitory	0.935822	0.288322
Cell_167	Inhibitory	0.935843	0.161148
Cell_5346	Endothelial 1	0.322739	0.742551
Cell_5345	Excitatory	0.32269	1.00003
Cell_5344	Astrocyte	0.0327166	0.290993
Cell_5343	Excitatory	0.93382	0.255758
Cell_5342	Astrocyte	0.580546	0.48156
Cell_5341	OD Mature 2	0.806593	0.872482
Cell_5339	Inhibitory	0.936463	0.32089
Cell_4038	OD Mature 2	0.224419	1.00053
Cell_5263	Ambiguous	-0.000647255	0.32207
Cell_5335	OD Mature 2	0.323543	0.933891
Cell_5334	Excitatory	0.902579	0.32129
Cell_5333	Astrocyte	0.772511	0.385714
Cell_5331	Endothelial 1	0.355931	0.967826
Cell_5328	Excitatory	0.966324	0.160918
Cell_5327	Excitatory	0.965099	0.160108
Cell_5326	Astrocyte	0.842177	0.193403
Cell_5324	Excitatory	0.83989	0.0966686
Cell_5323	Inhibitory	1.00056	0.16236
Cell_5322	Inhibitory	0.998218	0.225757
Cell_5321	OD Mature 2	0.873514	0.030975
Cell_965	OD Mature 2	0.805538	0.934988
Cell_5316	Inhibitory	0.032692	0.258911
Cell_5315	OD Mature 2	0.227851	1.00081
Cell_5314	Astrocyte	0.0966741	0.421386
Cell_5312	OD Mature 2	0.162426	0.933071
Cell_5311	Inhibitory	0.939559	0.0351128
Cell_5309	Microglia	0.580374	0.936093
Cell_5308	OD Mature 2	0.969878	0.193271
Cell_5307	Endothelial 3	0.162468	0.905007
Cell_5306	Inhibitory	0.998363	0.160319
Cell_5305	Excitatory	0.93697	0.0975174
Cell_5303	Excitatory	0.0660061	0.193335
Cell_5300	Excitatory	0.999534	0.190325
Cell_5299	Endothelial 1	0.223958	0.290398
Cell_5298	Inhibitory	1.00133	0.0976309
Cell_5297	Endothelial 1	0.322374	0.741497
Cell_5296	Astrocyte	0.226157	0.322707
Cell_5295	Inhibitory	1.00227	0.161527
Cell_5294	Excitatory	-0.00238911	0.223754
Cell_5290	Excitatory	0.486321	0.0948852
Cell_5289	Inhibitory	1.00123	0.193116
Cell_6021	OD Immature 1	0.193275	0.0642998
Cell_5287	OD Mature 2	0.969712	0.193237
Cell_5285	OD Mature 2	0.225753	0.900757
Cell_5284	OD Mature 2	0.742269	0.968598
Cell_5281	Ambiguous	0.0326438	0.131287
Cell_3240	Endothelial 1	0.774283	0.0649984
Cell_5279	Astrocyte	0.938143	0.191048
Cell_5276	Ambiguous	0.902491	0.518429
Cell_5275	Inhibitory	0.227316	0.0656103
Cell_5274	Inhibitory	0.678762	0.0327856
Cell_5273	Inhibitory	0.938115	0.129642
Cell_3601	Excitatory	0.000386882	0.419611
Cell_5271	Ambiguous	0.774505	0.869102
Cell_5269	Astrocyte	1.00124	0.386886
Cell_5268	Excitatory	0.906164	0.161168
Cell_5094	Ambiguous	0.161969	0.12943
Cell_5266	OD Immature 1	0.902217	0.130632
Cell_5265	Endothelial 1	0.906298	0.193525
Cell_5262	Inhibitory	0.967257	0.967169
Cell_5259	Inhibitory	0.480819	0.0642293
Cell_5256	Excitatory	0.484276	0.0984754
Cell_5255	Inhibitory	0.904774	-0.000671773
Cell_5254	Excitatory	0.935037	1.00181
Cell_5253	Astrocyte	0.0964944	0.644339
Cell_5252	Endothelial 1	0.93773	0.0984477
Cell_5251	Endothelial 3	0.225837	0.837752
Cell_5249	Ambiguous	0.996755	0.0654673
Cell_5248	Excitatory	0.998554	0.190383
Cell_5247	Inhibitory	0.970298	0.0978193
Cell_5246	Astrocyte	0.804615	0.0302994
Cell_5245	Inhibitory	0.969147	0.0953581
Cell_5244	Microglia	0.0666067	0.162285
Cell_5242	Ambiguous	0.613769	0.87162
Cell_5241	Endothelial 1	0.80676	0.453033
Cell_5240	Excitatory	0.934751	0.000138632
Cell_5239	Astrocyte	0.936697	0.000908048
Cell_5238	Inhibitory	0.998073	0.0959671
Cell_5237	Astrocyte	0.0649239	0.257406
Cell_5235	OD Mature 2	0.906088	0.0316239
Cell_5234	OD Mature 4	0.257803	0.936725
Cell_5233	Astrocyte	0.161823	0.870733
Cell_5232	OD Immature 1	0.99878	0.0972605
Cell_5231	Pericytes	0.969418	0.0330308
Cell_5230	Pericytes	0.321326	0.260866
Cell_5229	Ambiguous	0.965409	-0.00255272
Cell_5227	Pericytes	0.969291	0.0326223
Cell_5226	Inhibitory	0.999114	0.224035
Cell_5224	OD Mature 4	0.616646	0.838899
Cell_97	Inhibitory	0.968604	0.0650288
Cell_5222	Inhibitory	1.0007	0.0653872
Cell_5221	Astrocyte	0.485052	0.0639109
Cell_5220	Inhibitory	0.0317877	0.803644
Cell_5218	Ambiguous	0.966483	0.000437279
Cell_5217	Inhibitory	0.969427	0.0654823
Cell_5216	Inhibitory	0.709128	0.514092
Cell_5213	Inhibitory	-0.00447961	0.13089
Cell_5212	Endothelial 1	0.805501	0.805728
Cell_5211	Excitatory	0.935696	0.029991
Cell_5210	OD Mature 2	0.93492	0.0677798
Cell_5208	Ambiguous	0.710493	0.000579434
Cell_5205	Ambiguous	0.900673	0.100393
Cell_5202	Endothelial 1	0.675125	0.616004
Cell_5201	Ambiguous	0.996589	0.679686
Cell_5199	Endothelial 1	0.260674	0.514799
Cell_5198	Endothelial 3	1.00068	0.129915
Cell_5196	Ambiguous	0.869655	0.0944369
Cell_5195	OD Mature 1	0.707552	0.968615
Cell_5194	Ambiguous	0.967605	-0.000910163
Cell_5193	Ambiguous	0.840269	0.000819464
Cell_5192	Inhibitory	0.869749	0.0948368
Cell_5191	Endothelial 1	0.613747	0.644294
Cell_5189	Excitatory	0.451773	0.970284
Cell_5188	Inhibitory	0.807262	0.0631254
Cell_5187	OD Mature 2	0.000259131	0.353302
Cell_5186	Astrocyte	0.809046	-0.000905772
Cell_5185	Ambiguous	0.000334308	0.452109
Cell_5183	OD Mature 2	0.0325149	0.771035
Cell_5182	Excitatory	0.868635	-0.000729597
Cell_5206	Excitatory	0.871483	0.096552
Cell_5180	Astrocyte	0.837166	0.0623413
Cell_5179	Inhibitory	0.805804	0.0637605
Cell_5176	OD Mature 1	0.710505	0.902699
Cell_5173	OD Mature 2	0.87194	0.031299
Cell_5171	Astrocyte	0.580232	0.0316967
Cell_5169	Excitatory	0.869706	0.00100826
Cell_5168	Inhibitory	0.0632039	0.708836
Cell_5167	OD Mature 2	0.87085	0.0624236
Cell_5166	Excitatory	0.870444	0.0956269
Cell_5165	Excitatory	0.354213	0.967645
Cell_5163	Astrocyte	0.127742	0.999645
Cell_5162	Ambiguous	0.84082	0.0322165
Cell_5159	Inhibitory	0.840557	0.0973331
Cell_5157	Endothelial 1	0.839958	0.063267
Cell_6156	Ambiguous	0.838879	0.000215989
Cell_5155	Ambiguous	0.966754	-0.00132714
Cell_5154	Ambiguous	0.836306	0.0346712
Cell_5153	Excitatory	-0.00156839	0.227978
Cell_5152	Excitatory	0.386343	0.998609
Cell_5151	OD Immature 1	0.646165	0.902208
Cell_5150	Ambiguous	0.839627	0.0317213
Cell_5147	Excitatory	0.74271	-0.00156159
Cell_5146	Ambiguous	0.452954	0.0330451
Cell_5145	Astrocyte	0.45013	0.520392
Cell_5144	OD Mature 1	0.710549	0.971436
Cell_5143	Ambiguous	0.809033	0.0319535
Cell_5142	OD Immature 1	0.805787	0.0961235
Cell_5140	Astrocyte	0.8035	-0.00112231
Cell_5138	Ambiguous	0.581043	0.421816
Cell_5137	OD Mature 2	0.869721	0.162713
Cell_5136	Excitatory	0.868947	0.128087
Cell_3377	Inhibitory	0.612165	0.678019
Cell_5134	Inhibitory	0.162028	0.195101
Cell_5132	Pericytes	0.807695	0.193941
Cell_5131	Endothelial 3	0.807081	0.196111
Cell_5130	Inhibitory	0.870144	0.194798
Cell_5129	Excitatory	0.835793	0.161954
Cell_5127	Pericytes	0.773414	0.193553
Cell_5125	Endothelial 1	0.00167756	0.484137
Cell_5123	Astrocyte	0.13046	0.0668932
Cell_5120	Excitatory	0.0651437	0.195437
Cell_5381	Inhibitory	0.838183	0.225793
Cell_5117	Excitatory	0.805609	0.130714
Cell_5115	Astrocyte	0.226474	-0.00081812
Cell_5113	OD Mature 2	0.871217	0.16297
Cell_5112	Ambiguous	0.870904	0.192018
Cell_5111	Inhibitory	0.838922	0.25487
Cell_5109	Astrocyte	0.872208	0.128353
Cell_5108	Excitatory	0.676662	0.130445
Cell_5105	Inhibitory	0.642959	0.0676566
Cell_5104	OD Mature 2	0.25729	0.93464
Cell_5103	Ambiguous	0.904873	0.162433
Cell_5102	Inhibitory	0.842663	0.128692
Cell_5100	Inhibitory	0.838515	0.22342
Cell_6118	Astrocyte	0.805916	-0.0011636
Cell_5096	Excitatory	0.450889	-0.00281321
Cell_5095	Ambiguous	0.712356	0.0944893
Cell_5093	Inhibitory	0.382577	0.127115
Cell_5092	Excitatory	0.289349	0.0949201
Cell_5091	Ambiguous	0.0985457	0.12881
Cell_5087	Endothelial 1	0.806493	0.74292
Cell_5086	Ambiguous	0.0972355	0.195127
Cell_5085	Endothelial 1	0.804662	0.160407
Cell_5082	Ambiguous	0.968816	0.641073
Cell_5080	Inhibitory	-0.00221804	0.323389
Cell_5077	Inhibitory	0.934709	0.291832
Cell_5076	Excitatory	0.678724	0.836777
Cell_5075	Astrocyte	0.194204	0.389035
Cell_5073	Ambiguous	0.903464	-0.00157656
Cell_5072	Inhibitory	0.420773	0.904251
Cell_5071	Excitatory	0.387972	0.291477
Cell_5070	Inhibitory	0.0596861	0.388518
Cell_5069	OD Immature 1	0.809368	0.291027
Cell_5068	Inhibitory	0.645472	0.484994
Cell_5066	Inhibitory	0.903771	0.646213
Cell_5065	Inhibitory	0.612906	0.192312
Cell_5063	Inhibitory	0.83709	0.256455
Cell_5061	Inhibitory	0.804237	0.385375
Cell_5060	Excitatory	0.131873	0.517345
Cell_5058	Inhibitory	0.86996	0.289693
Cell_5624	Endothelial 1	0.290504	0.86991
Cell_5056	Astrocyte	0.064625	0.0980284
Cell_2620	Inhibitory	0.612846	0.0973162
Cell_5054	Astrocyte	0.711107	-0.000438922
Cell_5053	Excitatory	0.387556	0.483372
Cell_5052	OD Immature 1	0.580599	0.870444
Cell_5050	OD Mature 2	0.741082	0.871248
Cell_5049	Inhibitory	0.871882	0.226042
Cell_5048	OD Mature 2	0.807256	0.869778
Cell_5046	Inhibitory	0.836768	0.258737
Cell_5044	Endothelial 1	0.936593	0.0645965
Cell_5043	Ambiguous	0.840884	0.259529
Cell_5040	Astrocyte	0.584969	0.870644
Cell_5039	OD Mature 2	0.772583	0.93429
Cell_2498	Astrocyte	0.192636	0.194316
Cell_5037	Excitatory	0.835229	0.324707
Cell_5036	Endothelial 1	0.0641302	0.806054
Cell_5034	Inhibitory	0.804711	0.25788
Cell_3358	Inhibitory	0.806473	0.22561
Cell_5032	Astrocyte	0.065063	0.257113
Cell_5031	Astrocyte	0.998555	0.291207
Cell_5030	Ambiguous	0.129191	0.161608
Cell_5028	Astrocyte	0.582353	0.482222
Cell_5027	Ambiguous	0.901846	0.389125
Cell_5026	Inhibitory	0.80406	0.320469
Cell_5025	Ambiguous	0.904545	0.161675
Cell_5022	Excitatory	0.742105	0.290175
Cell_3881	Excitatory	0.225857	0.225658
Cell_5019	Excitatory	0.711864	0.354197
Cell_5018	Excitatory	0.741675	0.389991
Cell_5017	Inhibitory	0.709722	0.519729
Cell_5016	Inhibitory	0.806282	0.518335
Cell_5014	Inhibitory	0.803782	0.258312
Cell_5013	Excitatory	0.803896	0.420717
Cell_5012	OD Mature 2	0.22385	0.548845
Cell_5011	Inhibitory	0.935029	0.449745
Cell_5010	Excitatory	0.80384	0.354014
Cell_5009	Inhibitory	0.873775	0.418881
Cell_5006	Astrocyte	0.936963	0.193456
Cell_5005	Inhibitory	0.0981883	0.577699
Cell_5004	Excitatory	0.16064	0.420886
Cell_5003	OD Immature 1	0.161027	0.193409
Cell_5002	Excitatory	0.354144	0.292176
Cell_4999	Astrocyte	0.806931	0.774265
Cell_4998	Inhibitory	0.355876	0.355787
Cell_4997	Excitatory	0.0971171	0.00249521
Cell_4996	Ambiguous	0.257967	0.839158
Cell_4995	Excitatory	0.773157	0.322823
Cell_4993	Inhibitory	0.841271	0.450575
Cell_4992	Inhibitory	0.965914	0.388704
Cell_2321	Endothelial 1	0.0320181	0.0324129
Cell_4990	Inhibitory	0.870895	0.419482
Cell_4987	Ambiguous	0.904598	0.514776
Cell_2296	Astrocyte	0.869336	0.322718
Cell_4984	Inhibitory	0.029667	0.513914
Cell_4983	Endothelial 3	0.261075	0.549609
Cell_4982	OD Mature 2	0.999984	0.260061
Cell_3654	Inhibitory	0.675741	0.322072
Cell_4980	Inhibitory	0.839715	0.356275
Cell_4977	Inhibitory	0.839537	0.415256
Cell_4975	Inhibitory	0.837148	0.355608
Cell_4974	OD Immature 1	0.967168	0.29442
Cell_4972	Inhibitory	0.614398	0.323481
Cell_4967	Excitatory	0.80465	0.419298
Cell_4966	Excitatory	0.355228	0.259884
Cell_4965	Excitatory	0.807873	0.356505
Cell_4964	Excitatory	0.740445	0.421633
Cell_4963	Endothelial 1	0.288096	0.483007
Cell_4089	Excitatory	0.097469	0.548145
Cell_4959	Astrocyte	-0.00162264	0.901901
Cell_4957	Endothelial 2	0.3846	0.936342
Cell_4956	Ambiguous	0.679453	0.96758
Cell_4955	Inhibitory	0.128387	0.546012
Cell_4951	Excitatory	0.904699	0.358405
Cell_4950	Endothelial 3	0.222907	0.836994
Cell_4948	Astrocyte	0.386001	-0.00091019
Cell_4946	Endothelial 1	0.806818	0.454217
Cell_4945	Microglia	0.00162677	0.67827
Cell_4944	Inhibitory	0.805284	0.546581
Cell_4942	Inhibitory	0.063231	0.77669
Cell_4941	Astrocyte	0.419255	0.0315374
Cell_4939	Endothelial 1	0.160994	0.904556
Cell_4937	Ambiguous	0.836592	0.518411
Cell_4935	Ambiguous	0.129285	0.35449
Cell_4931	Inhibitory	0.871682	0.516481
Cell_4929	OD Mature 2	0.934929	0.0641085
Cell_4928	Microglia	0.288921	0.00105869
Cell_4927	Excitatory	0.741077	0.385554
Cell_4926	Ambiguous	0.258332	0.647305
Cell_4924	Excitatory	0.903148	0.579664
Cell_4921	Excitatory	0.742587	0.325704
Cell_4919	Excitatory	0.771852	0.419971
Cell_4916	Inhibitory	0.193879	0.259938
Cell_4915	Inhibitory	0.872566	0.515828
Cell_4914	Inhibitory	0.868251	0.51743
Cell_4912	Inhibitory	0.934137	0.514602
Cell_4911	Inhibitory	0.87282	0.546918
Cell_4909	OD Immature 1	0.0990368	0.258606
Cell_4907	Inhibitory	0.871482	0.548883
Cell_4905	Ambiguous	0.578003	0.41649
Cell_4903	Inhibitory	0.193896	0.710594
Cell_4902	Inhibitory	0.935617	0.482546
Cell_4901	Excitatory	1.00003	-0.000132313
Cell_4900	Inhibitory	0.77265	0.743571
Cell_4899	Inhibitory	0.835919	0.452562
Cell_4898	Inhibitory	0.83933	0.4855
Cell_4895	Astrocyte	0.191927	0.38726
Cell_4894	Endothelial 1	0.842212	0.065584
Cell_4893	Ambiguous	0.838872	0.516999
Cell_4888	Endothelial 1	0.580784	0.713211
Cell_4887	Excitatory	0.77578	0.419217
Cell_4886	Astrocyte	0.581052	-0.000630319
Cell_4885	Inhibitory	0.808403	0.546119
Cell_4884	Inhibitory	0.836121	0.421708
Cell_4883	Inhibitory	0.164763	0.484626
Cell_4882	Inhibitory	0.645343	0.323641
Cell_4880	OD Mature 2	0.160247	0.93576
Cell_4879	Excitatory	0.87103	0.484882
Cell_4876	Inhibitory	0.707165	0.418537
Cell_4873	Inhibitory	0.840073	0.740846
Cell_4872	OD Immature 1	0.417753	0.616197
Cell_4870	Inhibitory	0.871029	0.644228
Cell_4867	Inhibitory	0.83598	0.61408
Cell_1444	Inhibitory	0.743063	0.644679
Cell_4862	Inhibitory	0.7079	0.451573
Cell_4861	Inhibitory	0.934136	0.546868
Cell_4860	Inhibitory	0.806285	0.611207
Cell_4858	Inhibitory	0.903624	0.904206
Cell_4857	Inhibitory	0.93413	0.901019
Cell_4856	Inhibitory	0.228325	0.579129
Cell_4753	Inhibitory	0.837645	0.645505
Cell_4854	Inhibitory	0.129999	0.870554
Cell_4852	Inhibitory	0.162034	0.773547
Cell_4846	Inhibitory	0.933917	0.808752
Cell_4845	Inhibitory	0.165304	0.647897
Cell_4836	Excitatory	0.709906	0.61586
Cell_4805	Inhibitory	0.129606	0.708908
Cell_4869	Inhibitory	0.194301	0.677267
Cell_4832	Astrocyte	0.579059	-0.00144891
Cell_4830	Inhibitory	0.807745	0.577667
Cell_4827	Inhibitory	0.323555	0.35221
Cell_4826	Astrocyte	0.190127	0.642195
Cell_4825	Inhibitory	0.87414	0.612587
Cell_4824	Ambiguous	0.0969138	0.518418
Cell_4823	Inhibitory	0.872474	0.546143
Cell_4822	Endothelial 1	0.259466	0.709974
Cell_4760	Inhibitory	0.192997	0.709717
Cell_4820	Inhibitory	0.776258	0.579216
Cell_4818	Inhibitory	0.93613	0.677404
Cell_4813	Ambiguous	0.255166	0.224512
Cell_4808	Inhibitory	0.839021	0.614996
Cell_4807	Ambiguous	0.840325	0.38806
Cell_4806	Inhibitory	0.869653	0.615808
Cell_4796	Inhibitory	0.806799	0.579022
Cell_4795	Inhibitory	0.193253	0.775639
Cell_4794	Inhibitory	0.806464	0.646592
Cell_4793	Inhibitory	0.808232	0.645807
Cell_4787	Inhibitory	0.901842	0.709896
Cell_4784	Inhibitory	0.064589	0.744934
Cell_4783	Inhibitory	0.126409	0.806234
Cell_4781	Inhibitory	0.870026	0.67796
Cell_4779	Inhibitory	0.834778	0.130831
Cell_4778	Ambiguous	0.7097	0.674444
Cell_4777	Astrocyte	0.676837	0.000982197
Cell_4776	Inhibitory	0.965175	0.612908
Cell_4774	Inhibitory	0.869262	0.741039
Cell_4765	Inhibitory	4.31264e-05	0.774489
Cell_879	Ambiguous	0.966983	0.774634
Cell_4754	Inhibitory	0.775513	0.741486
Cell_4752	Ambiguous	0.873277	0.776552
Cell_4751	Inhibitory	0.870276	0.740907
Cell_4749	Inhibitory	0.384413	0.354635
Cell_4745	Excitatory	-0.00058619	0.93674
Cell_4744	OD Immature 1	0.0620812	0.838262
Cell_4743	Inhibitory	0.904788	0.998822
Cell_4740	Inhibitory	0.289093	0.126698
Cell_4738	Inhibitory	0.875194	0.708472
Cell_4737	Inhibitory	0.804354	0.643865
Cell_4736	Inhibitory	0.289074	0.580211
Cell_3605	Astrocyte	0.19488	0.64468
Cell_4732	Inhibitory	0.869479	0.707337
Cell_664	Inhibitory	0.161326	0.80652
Cell_4726	Inhibitory	0.841179	0.677568
Cell_4725	Inhibitory	0.83855	0.675725
Cell_1313	Inhibitory	0.128539	0.773486
Cell_4723	Inhibitory	0.838113	0.70813
Cell_4722	Ambiguous	0.839578	0.773964
Cell_4721	Inhibitory	0.289999	0.642397
Cell_4719	Inhibitory	0.904022	0.839495
Cell_4718	Inhibitory	0.192195	0.775791
Cell_4714	Microglia	0.997799	0.548352
Cell_4711	Inhibitory	0.806014	0.675295
Cell_4709	Endothelial 1	0.806758	0.744682
Cell_4705	Ambiguous	0.387206	0.483124
Cell_2758	Microglia	0.0974952	0.806622
Cell_4703	Inhibitory	0.290367	0.644475
Cell_4700	Endothelial 1	0.00229351	0.968478
Cell_4698	Inhibitory	0.870115	0.774019
Cell_868	Inhibitory	0.837515	0.80547
Cell_4691	Ambiguous	0.321547	0.869138
Cell_4689	Inhibitory	0.872221	0.870498
Cell_4688	Inhibitory	0.871861	0.837629
Cell_4687	Inhibitory	0.903128	0.934337
Cell_6035	Inhibitory	0.226967	0.386696
Cell_4684	Microglia	0.0310792	0.642513
Cell_4683	Excitatory	0.193993	0.837567
Cell_901	Ambiguous	0.9032	0.515336
Cell_4681	OD Mature 2	0.807991	0.871845
Cell_4680	Astrocyte	0.807173	0.7732
Cell_4679	Excitatory	0.807204	0.841476
Cell_4678	Inhibitory	0.869626	0.838988
Cell_4676	Inhibitory	0.15863	0.776449
Cell_4675	Ambiguous	0.80581	0.904488
Cell_4674	Excitatory	0.83593	0.873867
Cell_4672	OD Immature 1	0.644586	0.226687
Cell_4671	Excitatory	0.193792	0.870556
Cell_4665	Astrocyte	0.0349771	0.739277
Cell_5836	Inhibitory	0.87145	0.80792
Cell_5814	Inhibitory	0.87092	0.838519
Cell_4660	Inhibitory	0.870738	0.804472
Cell_1627	Inhibitory	0.129094	0.904053
Cell_4657	Excitatory	0.709788	0.999561
Cell_1560	Inhibitory	0.1605	0.741485
Cell_4654	Inhibitory	0.872996	0.803086
Cell_5460	Astrocyte	0.677484	0.805923
Cell_4650	Inhibitory	0.163638	0.806541
Cell_4649	Astrocyte	0.42175	0.0610905
Cell_4648	Ambiguous	1.00074	0.774645
Cell_4646	Inhibitory	0.840952	0.803804
Cell_4642	Astrocyte	0.773943	0.0323646
Cell_4641	Ambiguous	0.773394	0.840672
Cell_4640	OD Mature 2	0.773647	1.00328
Cell_4639	Excitatory	0.808152	0.840243
Cell_4638	Endothelial 1	0.807354	0.804736
Cell_4637	Inhibitory	0.0315627	0.517053
Cell_4636	Excitatory	0.839803	0.873076
Cell_4635	Excitatory	0.192794	0.901838
Cell_4799	OD Mature 2	0.356224	0.934178
Cell_4630	Inhibitory	1.00141	0.969677
Cell_4629	Excitatory	0.839445	0.967165
Cell_4628	Excitatory	0.77426	0.807409
Cell_4627	Ambiguous	0.838726	0.93903
Cell_4626	Ambiguous	0.804854	0.901609
Cell_4625	Astrocyte	0.127457	0.0313071
Cell_4624	Inhibitory	-0.00351441	0.837694
Cell_4623	Excitatory	0.482817	0.0646428
Cell_4622	Excitatory	0.774867	0.804451
Cell_4621	OD Mature 2	0.0014517	0.357746
Cell_4620	OD Mature 2	0.709341	0.938023
Cell_4619	Ambiguous	0.258385	0.906433
Cell_4617	Inhibitory	0.969544	0.352316
Cell_4616	Ambiguous	0.870998	1.0017
Cell_4615	Inhibitory	0.871017	0.935424
Cell_4614	Excitatory	0.550435	0.0311131
Cell_4613	Excitatory	0.580673	0.000521977
Cell_4612	OD Mature 2	0.160752	0.967709
Cell_4610	Inhibitory	0.83996	0.774892
Cell_4609	Microglia	-0.00130438	0.804671
Cell_4608	Inhibitory	0.321308	0.19355
Cell_4607	Astrocyte	0.806194	0.0309162
Cell_4606	Astrocyte	0.160326	0.868516
Cell_1884	Inhibitory	0.355513	0.903161
Cell_4603	Ambiguous	0.868936	0.967788
Cell_4602	Excitatory	0.389262	0.902032
Cell_4601	Inhibitory	0.873089	0.902704
Cell_4600	Inhibitory	0.871287	0.935642
Cell_4599	Excitatory	1.00226	0.484127
Cell_4596	Inhibitory	0.836868	0.804337
Cell_4593	Excitatory	0.836237	0.868206
Cell_1178	OD Mature 2	0.225881	0.90168
Cell_4590	Astrocyte	0.838579	0.902091
Cell_4587	OD Mature 2	-0.0012432	0.386321
Cell_4586	Ambiguous	0.839844	0.936982
Cell_4585	Excitatory	0.968341	0.966145
Cell_4584	Astrocyte	0.517167	0.872079
Cell_4583	Astrocyte	0.000442979	0.902252
Cell_4580	OD Mature 2	0.22695	0.936166
Cell_4579	OD Mature 2	0.801424	0.968781
Cell_4578	OD Mature 2	0.771107	0.968812
Cell_4577	OD Mature 2	0.806203	0.937409
Cell_4576	Astrocyte	0.161132	0.99857
Cell_4574	OD Mature 2	0.225569	0.937193
Cell_4572	Ambiguous	0.774236	0.967558
Cell_4571	Ambiguous	0.839909	0.935823
Cell_4569	Astrocyte	0.612894	0.0344614
Cell_4568	OD Mature 2	0.80896	0.0977634
Cell_4567	OD Mature 2	0.773732	1.00241
Cell_4566	Endothelial 3	0.872876	0.452772
Cell_4565	Astrocyte	0.546426	0.580872
Cell_4564	OD Immature 1	0.902026	0.128776
Cell_5355	OD Mature 1	0.226194	0.935645
Cell_4561	OD Mature 1	0.708911	0.937537
Cell_4559	Ambiguous	0.610168	0.872145
Cell_4557	Endothelial 3	0.73894	0.774811
Cell_4556	OD Mature 1	0.675989	0.904642
Cell_4555	Excitatory	0.935623	0.290722
Cell_4554	OD Mature 2	0.708035	0.934428
Cell_4553	Astrocyte	0.839044	0.388038
Cell_4552	Microglia	0.778918	0.903585
Cell_4551	Excitatory	0.678994	0.900715
Cell_4550	Inhibitory	0.965597	0.160717
Cell_4548	OD Mature 2	0.772262	0.937881
Cell_4532	OD Mature 2	0.192887	0.969971
Cell_4546	Ambiguous	0.776592	0.838779
Cell_4544	Ambiguous	0.968551	0.128942
Cell_5257	OD Mature 2	0.742804	0.936263
Cell_5897	Astrocyte	0.741736	1.00081
Cell_4541	OD Mature 2	0.809232	0.936634
Cell_4538	Astrocyte	0.710203	0.0324593
Cell_4536	OD Mature 2	0.740302	0.901569
Cell_4534	OD Mature 3	0.742457	0.901017
Cell_4533	Excitatory	0.837474	0.969809
Cell_4531	OD Mature 2	0.0353455	0.771507
Cell_4528	OD Mature 2	0.744559	0.838369
Cell_6022	Ambiguous	0.903202	0.257882
Cell_4526	OD Immature 1	0.0340009	0.384504
Cell_4525	Astrocyte	0.0652519	0.127508
Cell_4524	Excitatory	0.710598	1.00249
Cell_4523	Endothelial 3	0.290322	0.903829
Cell_5292	OD Mature 2	0.710338	0.934194
Cell_4521	Excitatory	0.712116	1.00275
Cell_4520	Astrocyte	0.130164	0.193667
Cell_4519	OD Mature 2	0.25732	0.99899
Cell_4518	Astrocyte	0.357598	0.744217
Cell_4516	OD Mature 2	0.709575	0.868419
Cell_4514	Endothelial 1	0.0276903	0.0305106
Cell_4513	Ambiguous	0.773983	0.873227
Cell_4511	Excitatory	0.64411	0.968556
Cell_4510	Excitatory	0.679521	1.00021
Cell_4507	OD Mature 2	0.67719	0.868857
Cell_4505	Inhibitory	0.83677	0.5168
Cell_4503	Excitatory	0.741611	0.806649
Cell_4501	Ambiguous	0.612827	0.904297
Cell_4046	Inhibitory	0.708412	0.838168
Cell_4499	Ambiguous	0.9708	0.740646
Cell_4498	Excitatory	0.838256	0.16034
Cell_4497	Astrocyte	0.678137	0.808101
Cell_1777	Ambiguous	0.77339	0.838014
Cell_4495	Ambiguous	0.83826	0.90408
Cell_4492	OD Mature 2	0.708485	0.870361
Cell_4491	Inhibitory	0.705851	0.836481
Cell_4488	Ambiguous	0.774012	0.840158
Cell_4487	Excitatory	0.839186	0.836937
Cell_4486	Ambiguous	0.675161	0.000281742
Cell_4485	Excitatory	0.803786	0.840429
Cell_4484	Excitatory	0.774297	0.803859
Cell_4483	Inhibitory	0.933926	0.708509
Cell_4482	Astrocyte	0.063269	0.126629
Cell_4481	Excitatory	0.772783	0.805348
Cell_4479	Ambiguous	0.289175	0.905045
Cell_4478	OD Mature 1	0.742105	0.869366
Cell_4477	Excitatory	0.160751	0.51471
Cell_4476	Endothelial 1	0.418871	0.775606
Cell_4475	OD Mature 2	0.226213	0.971428
Cell_4474	Microglia	0.710284	0.901752
Cell_4473	OD Mature 4	0.259371	0.937226
Cell_4471	Excitatory	0.646926	0.449848
Cell_4469	Excitatory	0.773955	0.0018255
Cell_4466	Excitatory	0.70696	0.805646
Cell_4464	OD Mature 2	0.158989	0.966238
Cell_4463	Excitatory	0.127399	0.00201705
Cell_4461	Inhibitory	0.0641378	0.966349
Cell_4460	Astrocyte	0.0628458	0.129261
Cell_4457	Inhibitory	0.677401	0.840878
Cell_4456	Ambiguous	0.678226	0.771884
Cell_4455	Inhibitory	0.708663	0.840436
Cell_4453	Endothelial 3	0.257063	0.809249
Cell_4452	Astrocyte	0.4821	0.678343
Cell_4451	Excitatory	0.740546	0.676597
Cell_4450	Excitatory	1.00177	0.386892
Cell_4449	Endothelial 1	0.227118	0.291086
Cell_4448	Inhibitory	0.00121591	0.514696
Cell_4447	Astrocyte	0.70932	0.678104
Cell_4445	Inhibitory	0.901856	0.776822
Cell_4444	Inhibitory	0.77294	0.515645
Cell_4443	Astrocyte	0.708054	0.738479
Cell_4441	Inhibitory	0.64806	0.483541
Cell_4440	Astrocyte	0.547665	-0.000320508
Cell_4438	Endothelial 3	0.744226	0.740379
Cell_4434	Inhibitory	0.259161	0.644478
Cell_4433	Inhibitory	0.708715	0.710592
Cell_4432	Astrocyte	0.291917	0.773365
Cell_4431	Excitatory	0.676179	0.675534
Cell_4429	Excitatory	0.00177984	0.192621
Cell_4425	Astrocyte	0.964759	0.228081
Cell_4424	Inhibitory	0.0623067	0.61416
Cell_5282	Inhibitory	0.677715	0.7424
Cell_4421	Excitatory	0.740993	0.129622
Cell_4420	Excitatory	0.771504	0.678368
Cell_4419	Endothelial 1	0.776705	0.646587
Cell_4418	Ambiguous	0.512872	-0.00158743
Cell_6013	Excitatory	0.773891	0.678205
Cell_4415	Microglia	0.774022	0.90243
Cell_4414	Inhibitory	0.775154	0.743813
Cell_4413	Astrocyte	0.0318834	0.356014
Cell_4410	Endothelial 3	0.382937	0.933972
Cell_4404	Endothelial 3	0.128514	0.160502
Cell_4403	Inhibitory	0.742472	0.711313
Cell_4401	Inhibitory	0.936301	0.837706
Cell_4399	Endothelial 3	0.610447	0.129931
Cell_4398	Inhibitory	0.738971	0.678473
Cell_4394	Inhibitory	0.322277	-0.00189651
Cell_4390	Pericytes	0.0649794	0.483866
Cell_4389	Astrocyte	0.483812	-0.000135844
Cell_4388	Inhibitory	0.129709	0.807943
Cell_4387	Ambiguous	0.226607	0.55002
Cell_4386	Inhibitory	0.322509	0.583256
Cell_4384	Inhibitory	0.710599	0.773317
Cell_4382	Ambiguous	0.385332	0.613235
Cell_4380	OD Mature 2	0.352731	0.933914
Cell_4378	Endothelial 1	0.290708	0.547407
Cell_4377	Inhibitory	0.450108	0.709622
Cell_4376	Inhibitory	0.677537	0.709345
Cell_4374	Inhibitory	0.547778	0.64654
Cell_4370	Ambiguous	1.00055	0.741575
Cell_4369	Inhibitory	0.713652	0.419667
Cell_4367	Ambiguous	0.711503	0.708773
Cell_4365	Excitatory	0.771995	0.643884
Cell_4362	Excitatory	0.257632	0.386296
Cell_4361	Excitatory	0.776349	0.677226
Cell_4360	Inhibitory	0.710422	0.58057
Cell_4359	Microglia	0.579946	0.935545
Cell_4358	Inhibitory	0.0995388	0.708439
Cell_4353	Inhibitory	0.872205	0.643506
Cell_4352	Inhibitory	0.0960329	0.709683
Cell_4348	Inhibitory	0.710204	0.324973
Cell_4347	Inhibitory	0.741855	0.579284
Cell_4343	Inhibitory	0.678468	0.580058
Cell_4342	Endothelial 1	0.677804	0.612716
Cell_4340	Inhibitory	0.738801	0.710497
Cell_4338	Astrocyte	0.775134	0.775688
Cell_4337	Excitatory	0.293227	0.352911
Cell_4336	Astrocyte	0.645994	0.871628
Cell_65	Endothelial 1	0.579969	0.807092
Cell_4334	Inhibitory	0.774999	0.57868
Cell_4333	Inhibitory	0.226204	0.643681
Cell_4332	Inhibitory	0.708626	0.545525
Cell_4866	Inhibitory	0.805688	0.612575
Cell_4330	Microglia	0.4525	1.45149e-06
Cell_4325	Inhibitory	0.126545	0.8401
Cell_4321	Astrocyte	0.741744	0.613691
Cell_4319	Inhibitory	0.162848	0.74423
Cell_4315	Endothelial 3	0.0676794	0.645045
Cell_4409	Excitatory	0.710179	0.611164
Cell_4308	Astrocyte	0.582357	-0.00191111
Cell_4306	Excitatory	0.706766	0.646501
Cell_4305	OD Immature 1	0.192707	0.420609
Cell_4304	Inhibitory	0.839368	0.642532
Cell_4302	Inhibitory	0.898839	0.449844
Cell_4300	Excitatory	0.419381	0.578675
Cell_4299	Ambiguous	0.0312052	0.320228
Cell_4298	Excitatory	0.161564	0.645308
Cell_4295	Astrocyte	0.192772	0.38935
Cell_4292	Excitatory	0.26048	0.775105
Cell_4290	Inhibitory	0.835807	0.740154
Cell_4288	Astrocyte	0.936141	-0.0010138
Cell_4287	Ambiguous	0.644376	0.678869
Cell_4286	Ambiguous	0.0653401	0.421474
Cell_4285	Inhibitory	0.741243	0.550605
Cell_4283	Inhibitory	0.160397	0.454031
Cell_4282	Inhibitory	0.161461	0.611515
Cell_4278	Inhibitory	0.836079	0.547901
Cell_4275	Microglia	0.999587	0.54977
Cell_4274	Inhibitory	0.774015	0.450915
Cell_4273	Astrocyte	0.61464	0.773831
Cell_4272	Ambiguous	0.741006	0.517056
Cell_4271	Inhibitory	0.644371	0.420417
Cell_1793	Microglia	0.353876	0.709318
Cell_4269	OD Mature 2	0.806697	0.902622
Cell_4267	Inhibitory	0.290301	0.452928
Cell_4265	Inhibitory	0.71034	0.549163
Cell_4262	Inhibitory	0.902201	0.807827
Cell_4261	Inhibitory	0.775273	0.517749
Cell_4260	Endothelial 3	0.289151	0.87069
Cell_4259	Microglia	1.00102	0.547405
Cell_4258	Inhibitory	0.773829	0.551493
Cell_4255	Ambiguous	0.777342	0.485871
Cell_4251	Inhibitory	0.807965	0.514485
Cell_4248	Astrocyte	0.484698	0.612324
Cell_4246	Inhibitory	0.191841	0.224985
Cell_4244	Inhibitory	0.742122	0.482988
Cell_4243	Inhibitory	0.741047	0.45289
Cell_4242	Inhibitory	0.935716	0.871344
Cell_1563	Inhibitory	0.742116	0.515039
Cell_4240	Inhibitory	0.352628	0.419856
Cell_4237	Inhibitory	0.0959564	0.738692
Cell_4234	Inhibitory	0.644528	0.514367
Cell_4233	Inhibitory	0.936611	0.162132
Cell_4232	Inhibitory	0.0975756	0.837637
Cell_4231	Inhibitory	0.710857	0.484387
Cell_4229	Inhibitory	0.709016	0.547656
Cell_5810	Inhibitory	0.711117	0.450849
Cell_4226	Astrocyte	0.935974	0.96941
Cell_4223	Inhibitory	0.454692	0.0349417
Cell_4221	Excitatory	0.872421	0.610474
Cell_4220	Inhibitory	0.321469	0.515245
Cell_4219	Inhibitory	0.680086	0.515001
Cell_4385	Inhibitory	0.097397	0.355001
Cell_4215	Inhibitory	0.675911	0.484487
Cell_4214	Inhibitory	0.355481	0.449587
Cell_4212	Endothelial 3	0.550359	0.448248
Cell_4211	Inhibitory	0.0958214	0.356406
Cell_4210	OD Immature 1	0.25614	0.645726
Cell_4209	Inhibitory	0.32049	0.677269
Cell_4208	Inhibitory	0.673687	0.547028
Cell_4207	Ambiguous	0.707189	0.386449
Cell_4206	Excitatory	0.709008	0.289236
Cell_4205	Inhibitory	0.807739	0.256634
Cell_4202	Ambiguous	0.839733	0.389725
Cell_4200	Inhibitory	0.709902	0.353455
Cell_4195	Excitatory	0.73992	0.41821
Cell_4194	Astrocyte	0.77533	0.35509
Cell_4192	Astrocyte	0.324092	0.130275
Cell_5001	Inhibitory	0.548614	0.549151
Cell_4187	Excitatory	0.71267	0.38938
Cell_4184	Inhibitory	0.773705	0.485467
Cell_4183	Inhibitory	0.291268	0.517962
Cell_4182	Inhibitory	0.678503	0.417784
Cell_4181	Inhibitory	0.771581	0.420278
Cell_4180	Endothelial 1	0.874036	0.353588
Cell_4179	Excitatory	0.806148	0.32091
Cell_4178	Excitatory	0.259964	0.351121
Cell_4176	Microglia	-0.00365107	0.678024
Cell_4175	Inhibitory	0.741803	0.225033
Cell_4174	Inhibitory	0.322095	0.162156
Cell_4172	Excitatory	0.225139	0.417586
Cell_4171	Inhibitory	0.804956	0.54982
Cell_4170	Astrocyte	0.708831	0.191314
Cell_4169	Excitatory	0.709842	0.387911
Cell_4168	Inhibitory	0.776337	0.387448
Cell_4167	Ambiguous	0.902162	0.355603
Cell_4890	Excitatory	0.775366	0.419292
Cell_4165	Inhibitory	0.774122	0.387516
Cell_5042	Inhibitory	0.774081	0.3875
Cell_4163	Astrocyte	0.288674	0.772338
Cell_4161	Excitatory	0.740587	0.420391
Cell_4341	Ambiguous	0.839127	0.324258
Cell_4158	Excitatory	0.773892	0.25622
Cell_4157	Excitatory	0.0986202	0.548357
Cell_4153	Inhibitory	0.711748	0.420319
Cell_4151	Excitatory	0.745466	0.354484
Cell_4150	Endothelial 1	0.807904	0.743373
Cell_4149	Inhibitory	0.676524	0.386819
Cell_4148	Excitatory	0.352481	0.287825
Cell_4145	OD Mature 2	1.0002	0.259344
Cell_4936	Astrocyte	0.4849	0.96829
Cell_4143	Excitatory	0.775586	0.257113
Cell_4142	Excitatory	0.67698	0.356028
Cell_4141	Inhibitory	0.678118	0.386758
Cell_4140	Endothelial 2	0.163421	-0.00208387
Cell_4139	Inhibitory	0.805615	0.70922
Cell_4138	Inhibitory	0.678736	0.419359
Cell_4134	Inhibitory	0.868933	0.226635
Cell_4132	Inhibitory	0.74369	0.226999
Cell_4131	Inhibitory	0.775192	0.480848
Cell_4130	Ambiguous	0.966291	0.355616
Cell_4129	Inhibitory	0.322492	0.226649
Cell_4127	Excitatory	0.675377	0.322481
Cell_4126	Inhibitory	0.126791	0.867817
Cell_4125	Ambiguous	0.581122	0.420714
Cell_4124	Inhibitory	0.0649123	0.419302
Cell_4122	Excitatory	0.739416	0.259687
Cell_4121	Excitatory	0.741864	0.293483
Cell_4120	Inhibitory	0.711197	0.319347
Cell_4119	Inhibitory	0.259282	0.417102
Cell_4118	Inhibitory	0.708452	0.25766
Cell_4277	Excitatory	0.774042	0.258706
Cell_4115	Ambiguous	0.127382	0.611047
Cell_4114	Inhibitory	0.64613	0.0644948
Cell_4112	Excitatory	0.677701	0.286784
Cell_4111	Excitatory	0.935198	0.256628
Cell_2472	Inhibitory	0.57916	0.388584
Cell_4108	OD Immature 1	0.772426	0.224044
Cell_4107	Excitatory	0.77366	0.291049
Cell_4106	OD Mature 2	-0.00142583	0.389087
Cell_4104	Astrocyte	0.937822	0.96632
Cell_961	Excitatory	0.74154	0.321325
Cell_4100	Excitatory	0.739217	0.290811
Cell_4098	Inhibitory	0.743119	0.229051
Cell_4097	Inhibitory	0.740488	0.324736
Cell_4095	Inhibitory	0.195713	0.3229
Cell_4093	Excitatory	0.742907	0.356247
Cell_4090	Excitatory	0.132216	0.000770659
Cell_4088	Excitatory	0.70958	0.288926
Cell_4084	Astrocyte	0.419847	0.00165188
Cell_4083	Excitatory	0.710072	0.224549
Cell_4082	Excitatory	0.806595	0.386888
Cell_4079	Ambiguous	0.29075	0.384416
Cell_4078	Inhibitory	0.000888369	0.420315
Cell_4072	Ambiguous	0.29104	0.258058
Cell_4071	Ambiguous	0.351926	0.354808
Cell_4070	Endothelial 1	0.550098	0.450226
Cell_4068	Excitatory	0.674211	0.287838
Cell_4067	Excitatory	0.677926	0.258666
Cell_4065	Inhibitory	0.904655	0.290233
Cell_4064	Inhibitory	0.771774	0.15997
Cell_5283	Ambiguous	0.904547	0.161517
Cell_4062	Excitatory	0.646209	0.0974755
Cell_5773	Inhibitory	0.741605	0.193268
Cell_4060	Ambiguous	0.777189	0.097443
Cell_6151	Excitatory	0.741728	0.0975087
Cell_4053	Inhibitory	0.613263	0.0610365
Cell_4050	Ambiguous	1.00105	0.680356
Cell_4049	Inhibitory	0.676161	0.163636
Cell_117	Excitatory	0.193134	0.129506
Cell_4044	Inhibitory	0.711404	0.127871
Cell_4043	Inhibitory	0.647165	0.481913
Cell_5426	OD Mature 2	0.96633	0.192591
Cell_4037	Inhibitory	0.194616	0.257515
Cell_4036	Endothelial 1	0.771742	0.193199
Cell_4035	Excitatory	0.772929	0.130212
Cell_4034	Excitatory	0.77364	0.129146
Cell_4033	Endothelial 2	0.805798	0.194248
Cell_4028	Inhibitory	0.741639	0.194073
Cell_4027	Inhibitory	0.737753	0.129189
Cell_2167	Astrocyte	0.452281	0.225485
Cell_4021	Inhibitory	0.32366	0.839901
Cell_4019	Astrocyte	0.0988778	0.935653
Cell_4016	Ambiguous	0.738849	0.157604
Cell_4015	OD Mature 4	0.707094	0.128971
Cell_4012	Excitatory	0.0965205	0.290768
Cell_4010	Astrocyte	0.386088	0.0310702
Cell_4009	Excitatory	0.613798	0.452671
Cell_5293	Ambiguous	0.838296	0.999938
Cell_4007	Astrocyte	0.71033	0.194362
Cell_4006	Inhibitory	0.869123	0.192388
Cell_3998	Excitatory	0.449628	0.612086
Cell_3997	Excitatory	0.67873	0.129913
Cell_3996	Excitatory	0.675648	0.129858
Cell_2108	Inhibitory	0.387235	0.54759
Cell_3994	Ambiguous	0.997732	0.515847
Cell_3993	Endothelial 1	0.323677	-0.00348887
Cell_3991	Astrocyte	0.3542	0.745571
Cell_3990	Inhibitory	0.678504	0.0326771
Cell_3989	Endothelial 2	0.256876	0.031164
Cell_3988	Endothelial 1	0.645027	0.58323
Cell_3986	Inhibitory	0.581396	0.0953675
Cell_3985	Excitatory	0.96964	0.902754
Cell_3984	Excitatory	0.164028	0.160376
Cell_3982	Astrocyte	0.127414	0.0647978
Cell_3981	Ambiguous	0.74352	0.0339314
Cell_3979	Inhibitory	0.419612	0.0306644
Cell_3978	Excitatory	0.773378	0.158035
Cell_3977	Ambiguous	0.772721	0.0319702
Cell_3976	OD Immature 1	0.807079	0.289775
Cell_3975	Endothelial 1	0.774102	0.0638771
Cell_3969	OD Mature 2	0.904437	0.0308079
Cell_3968	Ambiguous	0.807802	0.132195
Cell_3967	Ambiguous	0.162053	0.0314079
Cell_3966	Endothelial 1	0.741071	0.0664675
Cell_3965	Excitatory	0.740118	0.0952358
Cell_3964	Excitatory	0.740057	0.0947121
Cell_3963	Ambiguous	0.41767	0.74321
Cell_3962	Astrocyte	0.808229	0.998876
Cell_3961	Endothelial 1	0.677754	0.936708
Cell_3960	Excitatory	0.0001622	0.224266
Cell_3957	Astrocyte	0.707306	0.0338878
Cell_3955	Inhibitory	0.710478	0.0654467
Cell_3954	Endothelial 2	0.449826	0.000378995
Cell_3953	Excitatory	0.807466	0.129539
Cell_3952	Inhibitory	0.64396	0.162923
Cell_3950	Astrocyte	0.77173	0.033756
Cell_3949	Endothelial 3	0.0985178	0.00253602
Cell_3948	Inhibitory	0.45106	0.772582
Cell_3947	Excitatory	0.0657966	0.321453
Cell_3946	Astrocyte	0.225877	0.12852
Cell_3945	Astrocyte	0.675964	0.0972919
Cell_3944	OD Mature 2	0.900981	0.0332132
Cell_3943	Endothelial 3	0.869408	0.44882
Cell_3922	Inhibitory	0.0644353	0.323277
Cell_3938	Excitatory	0.646092	0.130352
Cell_3937	Ambiguous	0.641365	0.095153
Cell_3936	Inhibitory	0.225978	0.0669661
Cell_3933	Inhibitory	0.614167	0.0675828
Cell_3932	Microglia	0.160444	0.387539
Cell_3930	Endothelial 2	0.159516	0.0316059
Cell_3929	Inhibitory	0.643975	0.0634936
Cell_3928	Ambiguous	0.0638815	0.354843
Cell_3927	Ambiguous	0.0322939	0.355715
Cell_6026	Endothelial 1	0.645387	0.0317032
Cell_3925	Endothelial 1	0.644318	0.0317627
Cell_3924	Inhibitory	0.93476	0.226598
Cell_3923	Ambiguous	0.485267	0.034313
Cell_3921	Inhibitory	0.611617	0.0652732
Cell_3920	Astrocyte	0.83646	0.19415
Cell_3919	Inhibitory	0.614649	0.0965329
Cell_3918	Inhibitory	0.614633	0.0949378
Cell_3916	Inhibitory	0.869534	0.386878
Cell_3915	Inhibitory	0.969391	0.870294
Cell_3913	Excitatory	0.289591	0.0306587
Cell_3912	Inhibitory	0.580972	0.0665269
Cell_3911	Inhibitory	0.355969	0.0656398
Cell_3910	Inhibitory	0.580311	0.0636076
Cell_3909	Excitatory	0.904318	0.322529
Cell_3908	Inhibitory	0.870688	0.388546
Cell_3907	Astrocyte	0.128713	0.127681
Cell_3906	Inhibitory	0.549854	0.0969044
Cell_3903	Excitatory	0.901553	0.320786
Cell_3902	Excitatory	0.967896	0.261835
Cell_3901	Inhibitory	0.289689	0.12849
Cell_3897	Ambiguous	0.583103	0.161198
Cell_3894	Astrocyte	0.513793	0.481334
Cell_3890	Ambiguous	0.00197849	0.259139
Cell_3886	Excitatory	0.388429	0.257971
Cell_3883	Inhibitory	0.643989	0.16094
Cell_3882	OD Immature 1	0.129252	0.256712
Cell_3880	Ambiguous	0.807357	0.159259
Cell_3879	Endothelial 1	0.612367	0.128703
Cell_3874	Endothelial 1	0.224692	0.448056
Cell_3871	Endothelial 3	0.678142	0.0955552
Cell_3869	Excitatory	0.937622	0.354287
Cell_3866	Ambiguous	0.708804	0.0969218
Cell_3864	Excitatory	0.130731	0.418446
Cell_3862	Inhibitory	0.227443	0.163613
Cell_3860	Excitatory	0.646759	0.131656
Cell_3858	Ambiguous	0.0988591	0.454056
Cell_3857	Inhibitory	0.550975	0.161626
Cell_3850	Ambiguous	0.805759	0.318932
Cell_3849	Ambiguous	0.93335	0.225083
Cell_3846	Endothelial 1	0.612288	0.128786
Cell_3845	Inhibitory	0.353225	0.384523
Cell_5977	Inhibitory	0.612693	0.160985
Cell_3843	Inhibitory	0.321278	0.224609
Cell_3842	Inhibitory	0.933967	0.160651
Cell_3841	Inhibitory	0.611522	0.163322
Cell_3840	Inhibitory	0.613292	0.19198
Cell_3839	Excitatory	0.580193	0.223903
Cell_3838	Astrocyte	0.291955	0.421587
Cell_3833	Excitatory	0.647181	0.127186
Cell_4407	Inhibitory	0.580498	0.128385
Cell_3830	Inhibitory	0.581552	0.127407
Cell_3829	Inhibitory	0.386007	0.128366
Cell_3827	Endothelial 1	0.774441	0.646281
Cell_3826	Ambiguous	0.580115	0.194619
Cell_3825	Inhibitory	0.356165	0.0964303
Cell_3824	Inhibitory	0.578636	0.385208
Cell_3820	Endothelial 3	0.871922	0.450845
Cell_3819	Astrocyte	0.513367	0.48486
Cell_3808	Inhibitory	0.774403	0.610636
Cell_3807	Excitatory	0.679322	0.291672
Cell_3806	Endothelial 1	0.90345	0.256009
Cell_3803	Inhibitory	0.417093	0.676924
Cell_3801	Inhibitory	0.642397	0.323234
Cell_3798	Inhibitory	-0.00227552	0.645427
Cell_3793	Inhibitory	0.354374	0.517277
Cell_3792	Excitatory	0.643648	0.290764
Cell_3790	Excitatory	0.320331	0.323864
Cell_3645	Inhibitory	0.386911	0.355638
Cell_3787	Inhibitory	0.15916	0.58145
Cell_3786	Inhibitory	0.839204	0.678006
Cell_2248	Inhibitory	0.355343	0.419043
Cell_3784	OD Immature 1	0.453615	0.870716
Cell_3781	Inhibitory	0.579453	0.322486
Cell_3779	Inhibitory	0.546854	0.321832
Cell_3777	Inhibitory	0.74165	0.483259
Cell_3776	Ambiguous	0.258386	0.841848
Cell_3775	OD Immature 1	0.646082	0.227536
Cell_2991	Ambiguous	0.870155	0.611956
Cell_3770	Microglia	0.644551	0.936859
Cell_3766	Inhibitory	0.41589	0.288656
Cell_3875	Excitatory	0.677584	0.225445
Cell_3758	Endothelial 3	0.0354318	0.387819
Cell_3755	Inhibitory	0.837642	0.707133
Cell_3752	Inhibitory	0.773644	0.546285
Cell_3751	Inhibitory	0.678172	0.516389
Cell_3748	Inhibitory	0.613419	0.293676
Cell_3744	Excitatory	0.998536	0.0319477
Cell_3742	Inhibitory	0.385141	0.386967
Cell_3740	Inhibitory	0.615473	0.226724
Cell_3739	Inhibitory	0.612719	0.25847
Cell_3738	Astrocyte	0.0303051	0.160655
Cell_4085	Inhibitory	0.613041	0.258225
Cell_3731	Excitatory	0.610434	0.355367
Cell_5963	Inhibitory	0.581095	0.321972
Cell_3728	Inhibitory	0.580652	0.28793
Cell_3726	OD Immature 1	0.0298713	0.45183
Cell_3724	Inhibitory	0.579568	0.322562
Cell_4312	Inhibitory	0.194902	0.3223
Cell_3722	Excitatory	0.640628	0.193305
Cell_3720	OD Immature 1	0.644385	0.225428
Cell_3718	Excitatory	0.614354	0.287777
Cell_3717	Inhibitory	0.581039	0.292855
Cell_3715	Inhibitory	0.321571	0.516891
Cell_3700	Ambiguous	0.64672	0.419694
Cell_3697	Excitatory	0.611798	0.41821
Cell_3696	Excitatory	0.420555	0.129987
Cell_3689	Excitatory	0.127764	0.0303605
Cell_3688	Inhibitory	0.352773	0.325261
Cell_3687	Inhibitory	0.612794	0.390904
Cell_3684	Excitatory	0.581541	0.226515
Cell_3683	Excitatory	0.581139	0.35645
Cell_3678	Inhibitory	0.127474	0.713161
Cell_3677	Inhibitory	0.645	0.41822
Cell_3673	Inhibitory	0.80694	0.614665
Cell_3672	Excitatory	0.611278	0.355753
Cell_3671	Inhibitory	0.450457	0.354022
Cell_6089	Inhibitory	0.644372	0.35607
Cell_3663	Inhibitory	0.643372	0.355149
Cell_3661	Microglia	0.515575	0.0308916
Cell_3659	Inhibitory	0.643204	0.385157
Cell_3658	Inhibitory	0.352204	0.388542
Cell_4268	Inhibitory	0.547997	0.322837
Cell_3655	Inhibitory	0.647062	0.352871
Cell_3652	Excitatory	0.385578	0.161701
Cell_3650	Inhibitory	0.351897	0.515196
Cell_3644	Inhibitory	0.708186	0.774725
Cell_3641	Excitatory	0.612216	0.358078
Cell_3640	Excitatory	0.614416	0.417979
Cell_3639	Excitatory	0.0961495	0.580085
Cell_3638	Inhibitory	0.424688	0.481435
Cell_3637	Inhibitory	0.548715	0.319219
Cell_3624	Inhibitory	0.580634	0.357919
Cell_3619	Astrocyte	0.225148	0.324362
Cell_6031	Inhibitory	0.580539	0.354157
Cell_4156	Excitatory	0.225401	0.257118
Cell_3614	Excitatory	0.289313	0.255919
Cell_3612	Inhibitory	0.583075	0.386463
Cell_3611	Excitatory	0.613377	0.417941
Cell_3610	Ambiguous	0.614705	0.80601
Cell_3608	Inhibitory	0.354692	0.480921
Cell_3604	Astrocyte	0.710316	0.164212
Cell_3603	Pericytes	0.579243	0.450874
Cell_3602	Endothelial 2	0.578809	0.451821
Cell_3599	Excitatory	0.580748	0.162428
Cell_3598	Microglia	0.420244	0.740625
Cell_3597	Ambiguous	0.613266	0.483341
Cell_3596	Inhibitory	0.449853	0.0965696
Cell_3593	Inhibitory	0.844841	0.358573
Cell_3592	Inhibitory	0.41958	0.389901
Cell_3590	Excitatory	0.419282	0.516043
Cell_3589	Excitatory	0.287178	0.837161
Cell_3585	Excitatory	0.192285	0.0969476
Cell_3584	Inhibitory	0.677442	0.547453
Cell_3583	Inhibitory	0.934534	0.806184
Cell_3577	Excitatory	0.739707	0.805463
Cell_3575	Inhibitory	0.160675	0.320566
Cell_3574	Astrocyte	0.612371	0.772847
Cell_3568	Inhibitory	0.356831	0.386704
Cell_3567	Excitatory	0.677114	0.226497
Cell_3566	Astrocyte	0.80735	0.481071
Cell_3565	Inhibitory	0.676812	0.417889
Cell_3564	Excitatory	0.644927	0.450748
Cell_3563	Inhibitory	0.645415	0.514548
Cell_3562	Excitatory	0.644246	0.450659
Cell_3560	Ambiguous	0.00174612	0.871561
Cell_3558	OD Immature 1	0.258659	0.451151
Cell_3557	Excitatory	0.612283	0.484776
Cell_3555	OD Mature 2	0.162544	0.935508
Cell_3551	Astrocyte	0.163132	0.292378
Cell_3549	OD Immature 1	0.965057	0.291017
Cell_3548	Ambiguous	0.580576	0.0974005
Cell_3547	Endothelial 3	0.679219	0.837225
Cell_3546	Excitatory	0.61029	0.485655
Cell_3543	Astrocyte	0.546777	0.676313
Cell_3542	Inhibitory	0.580975	0.450506
Cell_3541	Excitatory	0.320013	0.41941
Cell_3540	Endothelial 2	0.224546	0.00096429
Cell_3539	Inhibitory	0.966926	0.676309
Cell_3537	Endothelial 1	0.0319194	0.227503
Cell_3536	Endothelial 3	0.388561	0.933721
Cell_3532	Astrocyte	0.0690318	-0.000525446
Cell_3531	Excitatory	0.546528	0.517562
Cell_3528	Inhibitory	0.644578	0.648635
Cell_3526	Inhibitory	0.678786	0.677099
Cell_3525	Inhibitory	0.583186	0.582015
Cell_3523	Inhibitory	0.449631	0.646594
Cell_3522	Microglia	0.676586	0.580511
Cell_2178	Inhibitory	0.548598	0.19213
Cell_3519	Ambiguous	0.223656	0.258658
Cell_3518	Inhibitory	0.578406	0.60875
Cell_3517	Endothelial 3	0.288974	0.548921
Cell_3515	Inhibitory	0.386661	0.840753
Cell_5020	Astrocyte	0.93578	0.643925
Cell_3509	Endothelial 1	0.967033	0.320264
Cell_3508	Excitatory	0.35659	0.610676
Cell_2184	Inhibitory	0.675935	0.644903
Cell_3499	Inhibitory	0.129036	0.513705
Cell_3496	Inhibitory	0.643701	0.548815
Cell_3493	Endothelial 1	0.646983	0.581208
Cell_3491	Astrocyte	0.322539	0.739415
Cell_3488	Inhibitory	0.773198	0.452454
Cell_3487	Inhibitory	0.517872	0.420789
Cell_3486	Inhibitory	0.645384	0.356782
Cell_3480	Inhibitory	0.617551	0.611945
Cell_3479	Inhibitory	0.353608	0.583094
Cell_2912	Astrocyte	0.32296	0.129213
Cell_3477	Ambiguous	0.678052	0.192493
Cell_3475	Inhibitory	0.611234	0.676166
Cell_3474	Excitatory	0.614913	0.578328
Cell_3473	Inhibitory	0.613708	0.612004
Cell_3472	Ambiguous	0.580075	0.614102
Cell_3471	Inhibitory	0.452974	0.677973
Cell_3470	Excitatory	0.384076	0.454147
Cell_3469	OD Mature 2	0.163404	0.12918
Cell_3468	Excitatory	0.61292	0.583551
Cell_3464	Inhibitory	0.872496	0.774146
Cell_3461	Inhibitory	0.580174	0.644849
Cell_3460	Astrocyte	0.743834	0.00167741
Cell_3459	Astrocyte	0.28772	0.0652656
Cell_3458	Inhibitory	0.711071	0.83628
Cell_3457	OD Immature 1	0.0967694	0.255198
Cell_3456	Astrocyte	0.838919	0.190188
Cell_3455	Excitatory	0.579546	0.57966
Cell_3450	Astrocyte	0.514986	0.389438
Cell_3448	Inhibitory	0.678283	0.450968
Cell_3447	Inhibitory	0.643656	0.709292
Cell_3444	Inhibitory	0.482211	0.0660856
Cell_3440	Astrocyte	0.648382	0.00169871
Cell_3438	Inhibitory	0.452148	0.483604
Cell_3437	Inhibitory	0.61225	0.680234
Cell_3436	Inhibitory	0.870039	0.486389
Cell_3435	Inhibitory	0.643336	0.741458
Cell_3434	OD Immature 1	0.964977	0.838967
Cell_3433	Inhibitory	0.643123	0.744621
Cell_3431	OD Mature 1	0.58131	0.742802
Cell_3430	Endothelial 1	0.806908	0.998238
Cell_3427	OD Immature 1	0.484071	0.55135
Cell_3426	Excitatory	0.419369	0.449973
Cell_3419	Ambiguous	0.70669	0.644011
Cell_3417	Astrocyte	0.997158	0.420694
Cell_3416	Ambiguous	0.646421	0.676007
Cell_3415	OD Mature 2	0.646152	0.773264
Cell_839	Ambiguous	0.709604	0.710277
Cell_3413	OD Mature 1	0.0638001	0.355513
Cell_3411	Inhibitory	0.642442	0.709867
Cell_3410	Inhibitory	0.645105	0.738635
Cell_3409	Astrocyte	0.0615973	0.126033
Cell_5994	Inhibitory	0.000668237	0.580845
Cell_3407	Astrocyte	0.645603	0.707538
Cell_3406	Ambiguous	0.937321	0.485456
Cell_3405	Inhibitory	0.321344	0.77609
Cell_3403	Astrocyte	0.483466	0.674555
Cell_3399	Inhibitory	0.900592	0.743119
Cell_3398	OD Immature 1	0.612735	0.711099
Cell_3397	Astrocyte	0.612761	0.742367
Cell_3395	Astrocyte	0.938909	0.647414
Cell_3393	OD Immature 1	0.87027	0.226411
Cell_3389	Ambiguous	0.12983	0.485099
Cell_2257	Inhibitory	0.935598	0.128236
Cell_3383	Inhibitory	0.258059	0.225032
Cell_3382	Inhibitory	0.615618	0.614904
Cell_3380	Astrocyte	0.999672	0.0329489
Cell_3379	Inhibitory	0.580378	0.647086
Cell_3378	Endothelial 1	0.582337	0.710595
Cell_3374	Inhibitory	0.58205	0.678485
Cell_3373	OD Immature 1	0.453507	0.45247
Cell_5172	Endothelial 1	0.000245001	0.966811
Cell_3370	Endothelial 1	0.545852	0.612858
Cell_3368	Ambiguous	0.643966	0.806548
Cell_3367	Astrocyte	0.0018395	0.0970529
Cell_3366	Astrocyte	0.354169	0.837334
Cell_3365	Endothelial 1	0.610597	0.808601
Cell_3363	OD Mature 2	0.803586	0.933976
Cell_3362	Endothelial 1	0.802721	0.451103
Cell_3361	Astrocyte	0.612351	-0.000652088
Cell_3360	Inhibitory	0.161189	0.579321
Cell_3357	Astrocyte	0.869494	0.325513
Cell_3356	Inhibitory	0.547848	0.743399
Cell_3354	Inhibitory	0.67607	0.19615
Cell_3353	Ambiguous	0.615345	0.774566
Cell_3352	Microglia	0.417581	0.742076
Cell_3351	Inhibitory	7.62976e-05	0.742322
Cell_3350	Astrocyte	0.482293	0.707221
Cell_3349	Microglia	0.322843	0.0322415
Cell_3348	Astrocyte	0.290326	1.00166
Cell_3347	Inhibitory	0.642782	0.872598
Cell_3346	Astrocyte	0.35364	0.838072
Cell_3345	Inhibitory	0.547055	0.548532
Cell_3344	Astrocyte	0.93241	-0.000916267
Cell_3343	Ambiguous	0.321749	0.0342967
Cell_3341	OD Mature 2	0.258308	0.904348
Cell_3338	Inhibitory	0.612913	0.772502
Cell_3337	OD Mature 4	0.614366	0.837346
Cell_3335	Inhibitory	0.612054	0.806745
Cell_3333	Astrocyte	0.453138	0.225482
Cell_3332	OD Mature 4	0.61534	0.837788
Cell_3364	Inhibitory	0.613977	0.870974
Cell_3330	Inhibitory	0.970237	0.710023
Cell_3327	OD Immature 1	0.19052	1.00176
Cell_2935	Astrocyte	0.483739	0.579753
Cell_3325	OD Immature 1	0.582618	0.870433
Cell_3324	Astrocyte	0.581613	0.0310187
Cell_3322	Endothelial 1	0.579297	0.809372
Cell_3321	Astrocyte	0.482602	0.966799
Cell_3320	Inhibitory	0.319825	0.809081
Cell_3319	Inhibitory	0.581287	0.839093
Cell_3316	Inhibitory	0.840282	0.159146
Cell_3315	Excitatory	0.579773	0.999853
Cell_3312	Astrocyte	0.997502	0.324696
Cell_3311	Endothelial 1	0.806422	0.741414
Cell_3309	Excitatory	0.645542	0.998786
Cell_3308	Endothelial 1	0.354911	0.97327
Cell_3307	Inhibitory	0.0332334	0.809142
Cell_3306	Ambiguous	0.580072	0.998788
Cell_3305	Excitatory	0.677919	0.997836
Cell_3302	Excitatory	0.64144	1.00118
Cell_3301	Excitatory	0.388131	0.969087
Cell_3300	Astrocyte	0.741981	1.00319
Cell_3297	Ambiguous	0.386956	0.870074
Cell_3296	Astrocyte	0.67257	0.0644401
Cell_3295	OD Immature 1	0.646503	0.903237
Cell_3293	Astrocyte	0.582458	0.939185
Cell_3292	Excitatory	0.419075	0.969728
Cell_3291	Excitatory	0.352281	1.00166
Cell_3290	Ambiguous	0.645264	0.902869
Cell_3289	Ambiguous	0.644898	0.96749
Cell_3287	Endothelial 3	0.257566	0.548708
Cell_3284	OD Immature 1	0.870687	0.998136
Cell_3283	Ambiguous	0.678092	0.869987
Cell_3282	Ambiguous	0.614594	0.967687
Cell_3281	Excitatory	0.613108	0.996695
Cell_3280	Astrocyte	0.804425	1.00152
Cell_3279	Excitatory	0.61172	0.999141
Cell_3278	Endothelial 1	0.225358	0.776393
Cell_3277	Ambiguous	0.0973776	0.421468
Cell_3275	OD Mature 2	0.870536	0.161634
Cell_3272	Ambiguous	0.32064	0.872868
Cell_5207	Excitatory	0.387272	0.871039
Cell_3270	Excitatory	0.581191	0.970075
Cell_3269	Excitatory	0.548041	1.00268
Cell_3268	Endothelial 1	0.643788	0.581326
Cell_3265	Excitatory	0.583886	0.966952
Cell_3264	Astrocyte	0.193944	0.0336734
Cell_3263	OD Immature 1	0.580423	0.900806
Cell_3262	Astrocyte	0.159587	0.0977112
Cell_3261	OD Mature 1	0.291761	0.0335235
Cell_3260	Ambiguous	0.550236	0.967858
Cell_3259	Astrocyte	0.580981	0.771744
Cell_3241	Excitatory	0.452125	1.00099
Cell_3257	Excitatory	0.547446	1.00104
Cell_3256	Ependymal	0.5132	0.936695
Cell_3254	Excitatory	0.419839	0.971146
Cell_3253	Microglia	0.00227917	0.0346887
Cell_3250	Astrocyte	0.678738	0.00104293
Cell_3249	Excitatory	0.643255	0.967201
Cell_3247	OD Immature 1	0.486817	0.546038
Cell_3246	Astrocyte	0.547661	0.933195
Cell_3245	Ependymal	0.550727	0.902313
Cell_3244	Excitatory	0.550878	0.967075
Cell_3242	Astrocyte	0.547574	0.937546
Cell_3237	Ambiguous	0.549901	0.963361
Cell_3236	Excitatory	0.549115	1.00097
Cell_3235	Ambiguous	0.419693	0.902165
Cell_3138	Ependymal	0.516175	0.902584
Cell_5910	Endothelial 1	0.903567	0.0641897
Cell_3232	Ependymal	0.515126	0.90349
Cell_3229	Ependymal	0.485165	0.903692
Cell_3177	Ependymal	0.515236	0.936026
Cell_3227	Ependymal	0.517855	0.647735
Cell_3226	Ependymal	0.550335	0.904093
Cell_3223	Endothelial 1	0.514501	0.997797
Cell_3221	Astrocyte	0.0964478	0.0299852
Cell_3220	Astrocyte	0.514863	0.677145
Cell_3217	Ependymal	0.48309	0.934955
Cell_3216	Microglia	-0.00214194	0.0326314
Cell_3215	Ependymal	0.485478	0.9346
Cell_3214	Ependymal	0.485042	0.939779
Cell_3213	Astrocyte	0.483723	1.00105
Cell_2967	Ependymal	0.484188	0.420919
Cell_3211	Astrocyte	0.287551	-0.00170477
Cell_3210	Astrocyte	0.484102	0.969173
Cell_3209	Ependymal	0.548598	0.868283
Cell_3208	Endothelial 1	0.901897	0.0632343
Cell_3206	Ependymal	0.484498	0.901997
Cell_3205	Inhibitory	0.515031	0.0662657
Cell_3203	Ependymal	0.486025	0.515462
Cell_3201	Endothelial 1	0.0329434	0.222772
Cell_3198	Ependymal	0.516449	0.937403
Cell_3196	Astrocyte	0.549237	0.935647
Cell_3195	Ependymal	0.450986	0.934441
Cell_3193	Ependymal	0.451324	0.900723
Cell_3192	Astrocyte	0.45421	0.936394
Cell_3191	Ependymal	0.451448	0.902226
Cell_3187	Excitatory	0.451499	1.00129
Cell_3184	Ependymal	0.51776	0.837252
Cell_3183	Ependymal	0.546817	0.842062
Cell_3182	Ependymal	0.55022	0.839852
Cell_3181	Ependymal	0.548163	0.807942
Cell_3174	Ependymal	0.514075	0.712148
Cell_3173	Excitatory	0.451555	0.775469
Cell_6011	Ependymal	0.452655	0.806239
Cell_3171	Ependymal	0.45133	0.84068
Cell_3169	Ependymal	0.550043	0.868109
Cell_3167	Ependymal	0.513399	0.9017
Cell_3164	Ependymal	0.514688	0.93368
Cell_3161	Ependymal	0.290761	0.0315102
Cell_3159	Ependymal	0.550332	0.873311
Cell_3156	Ependymal	0.548341	0.841425
Cell_3020	Ependymal	0.48391	0.870266
Cell_3151	Inhibitory	0.354943	0.872492
Cell_3149	OD Immature 1	0.513525	0.773857
Cell_3194	Ependymal	0.548867	0.871553
Cell_3147	Ependymal	0.515535	0.80724
Cell_3143	Ambiguous	0.548858	-0.000954691
Cell_3141	Ependymal	0.48739	0.420064
Cell_3140	Ependymal	0.483337	0.741013
Cell_3136	Ependymal	0.485531	0.838874
Cell_3132	Ependymal	0.487981	0.805749
Cell_3131	Ependymal	0.514125	0.677375
Cell_3128	Ependymal	0.484153	0.835293
Cell_3127	Ependymal	0.483372	0.870374
Cell_3126	Ependymal	0.515534	0.547371
Cell_3123	Ependymal	0.481705	0.807674
Cell_3122	Ependymal	0.482929	0.869317
Cell_3121	Excitatory	0.998774	0.418593
Cell_3165	Ependymal	0.484046	0.839788
Cell_3119	Ependymal	0.482334	0.902453
Cell_3118	Ependymal	0.481701	0.833238
Cell_3117	Ependymal	0.451864	0.905677
Cell_3176	Endothelial 2	0.258907	0.0314402
Cell_3111	OD Immature 1	0.451769	0.869073
Cell_3134	Ependymal	0.483674	0.773504
Cell_3108	Inhibitory	0.514754	0.516783
Cell_3107	Astrocyte	0.262258	0.0994604
Cell_3105	Astrocyte	0.354722	0.00142599
Cell_3104	Astrocyte	0.291714	0.0312136
Cell_3103	Ambiguous	0.96878	0.610579
Cell_3017	Astrocyte	0.547088	0.710063
Cell_3100	Astrocyte	0.483202	0.615736
Cell_3098	Ambiguous	0.130077	0.612287
Cell_3096	Astrocyte	0.644402	0.677721
Cell_3094	Inhibitory	0.44991	0.742896
Cell_3093	Inhibitory	0.320362	0.839715
Cell_5914	Inhibitory	0.548122	0.742604
Cell_3090	Inhibitory	0.546754	0.774589
Cell_3089	Inhibitory	0.552278	0.676682
Cell_3088	Astrocyte	0.548899	0.679848
Cell_3087	Astrocyte	0.581874	0.871664
Cell_3085	Ambiguous	0.482236	0.610843
Cell_3084	Ependymal	0.516215	0.676672
Cell_1651	Inhibitory	0.548356	0.774525
Cell_3080	Ependymal	0.515038	0.484668
Cell_3077	Astrocyte	0.196546	0.643533
Cell_3076	Ependymal	0.483114	0.806372
Cell_3073	Ependymal	0.517968	0.61099
Cell_3072	Ependymal	0.514411	0.738446
Cell_3071	Ependymal	0.515419	0.743032
Cell_3070	Ependymal	0.517847	0.742512
Cell_3069	Ependymal	0.51516	0.839849
Cell_3068	Ependymal	0.516459	0.70658
Cell_3067	Astrocyte	0.514148	0.679858
Cell_3065	Ependymal	0.516649	0.70746
Cell_3056	Ependymal	0.517452	0.582357
Cell_3054	Ependymal	0.515427	0.83977
Cell_3053	Ependymal	0.477839	0.775764
Cell_3051	Ependymal	0.550283	0.804638
Cell_3050	Ependymal	0.484326	0.74139
Cell_3048	Ependymal	0.161125	0.999315
Cell_3047	Ependymal	0.546238	0.809501
Cell_3042	Ambiguous	0.0962737	0.32275
Cell_3041	Inhibitory	0.449985	0.740263
Cell_3038	Inhibitory	0.452278	0.742785
Cell_3035	Astrocyte	0.646577	0.84049
Cell_3034	Inhibitory	0.580306	0.676703
Cell_3031	Inhibitory	0.452817	0.676391
Cell_3029	Ambiguous	0.453019	0.774798
Cell_3026	OD Immature 1	0.485734	0.452694
Cell_3023	Astrocyte	0.191848	0.0308619
Cell_3021	Ependymal	0.51731	0.648237
Cell_3016	Inhibitory	0.449479	0.645199
Cell_3012	Ependymal	0.516583	0.610442
Cell_3011	Ependymal	0.5169	0.580495
Cell_3009	Ependymal	0.512747	0.647777
Cell_3005	Inhibitory	0.514737	0.51406
Cell_3004	Inhibitory	0.549065	0.742835
Cell_2202	Inhibitory	0.356026	0.547765
Cell_3001	Microglia	0.516111	-0.00117872
Cell_3000	Inhibitory	0.546274	0.550128
Cell_4728	Inhibitory	0.386931	0.160996
Cell_2995	Astrocyte	0.545162	0.580357
Cell_2994	Endothelial 1	0.547028	0.612622
Cell_3581	Inhibitory	0.548033	0.644441
Cell_2992	Inhibitory	0.453127	0.742657
Cell_2989	Astrocyte	0.388915	0.739799
Cell_2984	Ependymal	0.482824	0.387032
Cell_2983	Ependymal	0.515473	0.580517
Cell_2982	Ependymal	0.514222	0.611748
Cell_2981	Ependymal	0.513481	0.643726
Cell_2980	Ependymal	0.484991	0.322235
Cell_2979	OD Immature 2	0.00242863	0.0312975
Cell_2974	Ependymal	0.484063	0.514172
Cell_2972	Ependymal	0.488066	0.354551
Cell_2971	Ependymal	0.485209	0.645828
Cell_2970	Ependymal	0.482929	0.643015
Cell_2969	Ependymal	0.484123	0.644263
Cell_2968	Ependymal	0.48362	0.484921
Cell_2963	Inhibitory	0.225933	0.613511
Cell_2962	Endothelial 3	0.677661	0.0944077
Cell_2956	Inhibitory	0.228058	0.6148
Cell_2955	Inhibitory	0.44978	0.645976
Cell_2954	Inhibitory	0.450545	0.547182
Cell_2952	Inhibitory	0.516121	0.454432
Cell_2951	OD Immature 1	0.485577	0.452589
Cell_2950	Inhibitory	0.546531	0.552507
Cell_2949	Ambiguous	0.582054	0.641373
Cell_2948	Excitatory	0.549031	0.515341
Cell_1353	Inhibitory	0.51679	0.323227
Cell_2946	Inhibitory	0.192067	0.293268
Cell_2943	Inhibitory	0.645484	0.614422
Cell_2941	Endothelial 1	0.550567	0.450422
Cell_2940	Inhibitory	0.288852	0.808261
Cell_2939	Inhibitory	0.453859	0.255844
Cell_2938	Inhibitory	0.422599	0.709298
Cell_2937	Inhibitory	0.549503	0.484781
Cell_2934	OD Immature 1	0.482304	0.546993
Cell_2933	Inhibitory	0.545026	0.514272
Cell_2930	Inhibitory	0.449222	0.290387
Cell_2928	Astrocyte	0.453822	0.516085
Cell_2925	OD Immature 1	0.0328046	0.485126
Cell_2383	Inhibitory	0.549483	0.483249
Cell_2923	Astrocyte	0.99764	0.644468
Cell_2922	Excitatory	0.258166	0.159884
Cell_2921	Astrocyte	0.419939	0.805979
Cell_2920	Endothelial 3	0.033261	0.0632206
Cell_2916	Inhibitory	0.5469	0.486732
Cell_2185	Inhibitory	0.387143	0.646053
Cell_2381	Inhibitory	0.611132	0.386488
Cell_2907	Astrocyte	0.00110027	0.00252519
Cell_2906	Inhibitory	0.0956057	0.321286
Cell_2904	Ependymal	0.483834	0.255606
Cell_2902	Ependymal	0.483822	0.483767
Cell_2901	Ependymal	0.452782	0.937765
Cell_2897	Ependymal	0.452532	0.807648
Cell_2896	Ependymal	0.483955	0.741355
Cell_2895	Ependymal	0.480652	0.740506
Cell_2894	Ependymal	0.548738	-0.00265418
Cell_2892	Ependymal	0.516521	0.547741
Cell_2891	Ependymal	0.482223	0.418597
Cell_2889	Ependymal	0.517304	0.549815
Cell_2888	Ependymal	0.480747	0.48363
Cell_2887	Ependymal	0.485345	0.386681
Cell_2886	Ependymal	0.484046	0.255653
Cell_2885	Ependymal	0.483097	0.357788
Cell_2884	Ependymal	0.547116	0.804128
Cell_3166	Ependymal	0.51637	0.743207
Cell_2880	Inhibitory	0.453538	0.547552
Cell_2878	Ambiguous	0.581004	0.258943
Cell_2876	Excitatory	0.420402	0.0958916
Cell_2874	Inhibitory	0.518891	0.321472
Cell_2873	Astrocyte	0.646303	0.838674
Cell_2871	Inhibitory	0.418408	0.257028
Cell_2870	Endothelial 2	0.450667	0.450892
Cell_2869	Astrocyte	0.869324	0.323705
Cell_2864	Ependymal	0.450478	0.80546
Cell_5959	Ependymal	0.484659	0.354665
Cell_2860	Inhibitory	0.44932	0.385587
Cell_3014	Ambiguous	0.451296	0.386169
Cell_2858	Excitatory	0.775404	-0.00123291
Cell_2857	Astrocyte	0.450053	0.514499
Cell_3106	Ependymal	0.484527	0.258844
Cell_2853	Inhibitory	0.54569	0.3881
Cell_2851	Excitatory	0.549776	0.416627
Cell_2849	Excitatory	0.547273	0.389401
Cell_2848	Excitatory	0.420978	0.129072
Cell_2845	Ependymal	0.516937	0.809858
Cell_2842	Inhibitory	0.420166	0.385128
Cell_2841	Excitatory	0.453814	0.41795
Cell_2840	Ambiguous	0.130635	0.9688
Cell_2838	Inhibitory	0.388531	0.0670015
Cell_2834	Ependymal	0.481507	0.419243
Cell_2827	Excitatory	0.841848	0.098349
Cell_2826	Inhibitory	0.451899	0.417705
Cell_2825	Inhibitory	0.451785	0.385626
Cell_2824	Inhibitory	0.449245	0.388027
Cell_2823	Inhibitory	0.451718	0.353591
Cell_2822	Inhibitory	0.387734	0.192736
Cell_2819	OD Immature 1	0.583515	0.258015
[truncated: 3,121 more rows]
