# Supplementary material for: Reconstructing single-cell resolution from spatial transcriptomics with CellRefiner
Source: Nat Commun. 2026 Feb 27;17:3304. doi: 10.1038/s41467-026-70090-2 (PMC13066420; doi:10.1038/s41467-026-70090-2)
Supplement: Supplementary file 4 — Source Data [file 41467_2026_70090_MOESM4_ESM.zip › 656521_2_data_set_12202861_t9jsk2.xlsx]

## Sheet: supp fig8
Cell Index	Displacement	Cell Radius	spearman correlation with LR force	rmse with LR force	spearman correlation without LR force	rmse without LR force
472	2.27792	5.24595	0.617353	2.32537	0.497075	2.26804
45	2.9423	5.84863		2.41217		1.21502
12	2.43864	5.18101		0.58586		0.962646
86	3.46573	5.24205	0.281579	1.6868	0.281579	1.68664
40	3.35403	5.32607		1.02942		1.43049
30	0.451618	5.12606	0.754891	0.862681	0.725981	0.915683
35	0.754737	4.93159	0.568743	0.787651	0.574277	0.766406
32	0.811967	5.12394	0.691882	1.31925	0.866735	1.02143
108	1.28919	5.35458	0.675356	1.46699	0.471821	1.58099
110	0.975041	4.99816	0.526323	1.36321	0.524894	1.35357
111	3.01156	5.24561	0.707954	0.772449	0.522966	0.812791
16	1.33535	5.29463	0.657522	1.21013	0.65883	1.21384
90	1.20075	4.95252	0.162835	1.53349	0.162835	1.55049
77	2.39861	5.51775	0.669128	0.554399	0.669128	0.555345
82	1.2226	5.54404	0.657344	2.20939	0.61449	2.22437
83	1.8337	5.62379	0.633491	1.27476	0.643179	1.36749
76	0.673139	5.07832	0.519554	1.44542	0.519413	1.44126
72	0.090343	5.037	0.739785	1.34325	0.673105	1.56765
70	2.25448	5.05956	0.56489	0.86036	0.69464	0.846332
69	1.2822	5.43772	0.6774	1.11039	0.675235	1.19332
185	0.77606	5.22548	0.528505	0.802789	0.528505	0.80291
182	2.63385	5.4483	0.653372	0.603073	0.788927	0.417055
190	0.378235	5.36977		0.797929		0.78449
179	1.43155	5.10659	0.451328	1.20172	0.452047	1.20467
164	0.688936	5.27246	0.635127	0.99757	0.512626	0.914622
152	1.44134	5.39702	0.662332	1.01125	0.662578	1.01891
158	0.742792	5.36945	0.493327	0.616037	0.491295	0.644346
168	2.55121	5.35737	0.682947	0.765461	0.660438	0.92831
141	2.25294	5.02992	0.508058	0.737408	0.49434	0.864008
131	5.12577	5.18509	0.585102	1.00342	0.544557	1.16573
148	3.00879	5.49857	0.773092	0.732914	0.769999	0.770105
149	1.50115	5.11045	0.843216	0.767955	0.843002	0.749593
106	0.699557	4.92858	0.554169	1.07299	0.557509	1.10914
251	0.334978	5.18755	0.350896	0.961269	0.445959	0.869261
95	0.506556	4.92187	0.523963	1.20786	0.398801	1.27153
311	1.02259	5.31211	0.666623	0.677739	0.681243	0.772438
97	1.84825	5.0362	0.646312	1.00455	0.375153	1.08212
308	0.960882	5.1941	0.725419	0.483053	0.724343	0.489223
307	1.1511	5.12688	0.742215	0.347737	0.689167	0.543757
303	0.970669	5.05205		0.942052		0.787944
356	0.520477	4.9148	0.525029	1.36752	0.524527	1.37441
479	1.48776	5.10157	0.795412	0.669644	0.795412	0.655113
299	0.863214	5.05657	0.637734	0.964991	0.632717	0.919686
92	0.908884	5.13309	0.429423	0.47088	0.538284	0.497142
293	2.23995	5.04054	0.722671	0.722636	0.718381	0.777543
480	0.816124	5.16241	0.489912	0.72136	0.500491	0.646597
484	0.564887	5.34833	0.670059	0.74874	0.668806	0.781097
295	0.360759	5.19888	0.736393	1.00915	0.735309	1.00247
393	0.301961	5.40635	0.806467	0.945862	0.803127	0.962127
268	0.189346	5.36397		0.690572		0.717155
415	0.507817	4.92799	0.355772	0.357731	0.434234	0.566467
278	0.613849	5.07863	0.528731	0.693162	0.528528	0.688911
443	0.192127	5.09805	0.626099	1.09624	0.629645	1.10204
482	0.492827	5.13404	0.576545	0.392903	0.579439	0.409163
101	3.77618	4.92185	0.537047	1.88892	0.584396	1.5543
390	1.06764	5.14154		1.11894		1.17672
471	3.42419	5.12079	0.768067	1.83369	0.782314	1.55939
476	0.244252	5.25399	0.395881	1.98972	0.614053	1.71896
374	2.60488	5.3619		0.659872		0.687937
473	1.42049	5.03651	0.550973	0.764918	0.695984	0.712148
65	2.07946	5.19868	0.428226	0.563088	0.428226	0.594576
365	4.21038	4.89376		0.541819		1.04865
344	3.49267	5.51733	0.633822	1.7404	0.5478	1.70881
112	2.90748	5.04689	0.226187	0.924705	0.318694	0.990096
463	1.08544	5.23545	0.528102	0.762171	0.525806	0.773981
350	0.679662	5.32852	0.608773	2.16182	0.608309	2.20924
326	1.13501	5.47788		0.702673		0.720181
453	2.56907	5.01654	0.757047	1.12293	0.757056	1.18163
180	0.576095	5.01598	0.79917	0.931876	0.799119	0.921509
494	0.372427	5.02253	0.157559	1.09472	0.157559	1.09678
520	0.056945	5.27451		0.571144		0.529489
456	1.90938	5.44481	0.310634	1.22561	0.311468	1.33257
462	1.31159	5.38527		1.19315		1.41763
515	0.785692	4.98204		1.28578		0.693567
214	0.202018	5.04015	0.675173	0.699176		0.768431
470	0.620371	5.25148	0.290849	1.14679	0.295372	1.16136
289	1.68022	5.3835	0.174969	1.3956	0.235811	1.84433
458	0.487153	5.55343	0.4443	0.735596	0.444206	0.744868
287	0.45428	5.59243	0.813382	0.444293	0.568423	0.455237
513	0.953646	5.05547	0.276557	1.40601	0.438289	1.39668
403	0.252167	4.99513	0.43862	0.965577	0.607564	0.964122
197	0.876437	5.31891	0.358785	0.728053	0.355802	0.758951
486	0.641731	5.64205	0.749383	1.21522	0.749489	1.18989
511	0.126385	5.30232		0.613097		0.613077
192	3.37583	5.6463	0.408766	1.12539	0.564179	0.947504
42	0.710581	5.67149	0.813382	0.40559	0.701689	0.56161
43	1.64464	5.7279	0.78965	1.05618	0.476676	1.37393
44	5.09544	5.69821	0.591002	1.10827	0.180736	1.29689
114	3.14639	5.17666	0.195052	0.884554	0.0945394	0.795962
39	0.919105	5.38911	0.59566	0.802053	0.704177	0.462557
31	3.35444	5.41384	0.323191	1.1404	0.399977	1.17038
33	2.1583	5.43389	0.684821	0.704334	0.68473	0.703534
27	2.2353	5.39397	0.684424	0.790598	0.648297	0.845231
19	0.63622	5.61987	0.575267	1.04728	0.648399	1.4154
26	2.6637	5.87517	0.695543	0.739335	0.736565	1.14238
17	0.972148	5.56635		1.27707		1.39899
91	2.17926	5.67902	0.580556	1.15526	0.616056	1.13534
8	0.848436	5.56222	0.688376	1.32698	0.687734	1.39922
94	0.46073	5.31113	0.614598	0.650468	0.614598	0.679564
87	0.539212	5.63121	0.550844	1.43537	0.556532	1.5092
1	0.282156	5.6863	0.504404	1.44671	0.502	1.47349
59	1.33545	4.92126	0.310597	0.945596	0.170025	0.782989
57	0.907276	5.07672	0.648424	1.1017	0.648912	1.09575
51	0.546794	5.49898	0.923112	1.00045	0.893863	0.958585
202	2.16753	5.54216	0.729197	0.924856	0.733427	0.859828
206	1.94751	4.93672	0.525599	0.814712	0.433188	0.836562
213	2.10937	5.03358	0.779328	1.62173	0.770637	1.70465
209	2.38627	5.25828	0.697501	0.601179	0.639995	0.626746
187	2.33334	5.64616	0.530248	0.901232	0.526719	0.942584
181	2.93174	5.04771	0.7388	0.876263	0.517042	0.91941
198	1.94603	5.02506	0.4399	1.06141	0.472673	0.900876
194	2.33942	5.42589	0.789546	1.03448	0.582531	1.20209
160	3.75918	5.29602	0.651863	1.01472	0.762915	0.868918
126	2.73961	5.13402	0.802395	0.872884	0.74878	0.719929
128	2.30957	5.31508	0.734537	0.97412	0.705884	0.855219
129	1.95097	5.04381	0.477301	0.746615	0.73908	0.204665
121	1.09324	5.30503		0.808947		1.14348
122	1.41829	5.10231	0.572506	1.41124	0.54833	1.56216
124	0.806496	5.08631	0.664467	0.968476	0.659745	0.972886
125	0.786904	5.25662	0.736204	0.697146	0.786979	0.833668
309	0.924477	5.2295		0.765108		0.807376
313	0.720111	5.04732	0.835759	0.398043	0.83586	0.393264
312	0.620447	5.1794	0.644372	0.510726	0.640878	0.519489
310	0.731881	5.17768	0.56499	0.920669	0.658348	0.634725
238	0.54897	5.04295	0.434026	1.05744	0.420029	0.963603
306	0.482016	5.21177	0.729481	0.965541	0.729389	0.958008
253	1.65172	5.0969	0.735095	1.32042	0.75944	1.31347
254	1.14756	5.41401	0.553319	0.973319	0.503761	0.828117
250	4.96296	5.14773	0.556011	0.496309	0.471543	0.664238
249	2.48322	5.31669	0.470763	0.689034	0.51992	0.549218
241	1.26276	5.31209	0.776711	0.374128	0.774298	0.435856
298	0.820711	5.32048	0.743961	0.66501	0.740012	0.837713
107	2.25982	4.95637	0.749682	1.04131	0.680739	1.04186
235	1.10885	5.12917	0.126463	1.31357	0.12787	1.34647
291	1.33927	4.92979		0.970599		0.983653
292	0.707993	5.00726	0.643005	0.47311	0.491535	0.512131
284	0.541454	5.02908	0.997726	0.174053	0.971261	0.228793
227	0.465347	5.34529	0.517965	0.634587	0.515105	0.93136
286	0.394979	4.94413		0.843367		0.898988
290	0.686705	5.01253		0.80524		0.831984
457	0.791433	5.14002	0.455236	1.02289	0.451025	1.03336
275	1.36052	5.21765	0.767054	0.69962	0.79937	0.612149
283	0.445015	5.08683	0.870275	0.434185	0.818195	0.517273
282	1.19192	5.09059	0.728048	0.797804	0.73362	0.752616
445	6.3811	5.72733	0.584587	1.45527	0.62841	1.45321
161	0.495463	5.04138	0.5401	0.84656	0.54548	0.841812
412	1.34563	5.09741	0.513127	0.650253	0.514904	0.661191
411	0.371201	5.13081	0.839732	0.746021	0.73822	1.05056
399	0.933169	5.37753	0.641234	0.949652	0.666216	0.847835
401	0.792623	5.42329		0.692554		0.967036
406	7.47553	5.32202	0.808748	0.600436	0.750695	0.921073
391	0.581125	4.99255	0.533125	1.58715	0.529402	1.67232
377	9.93152	5.12539	0.780558	0.961354	0.709449	0.656499
375	0.504349	5.08529	0.728735	1.06568	0.811524	0.882364
387	3.74537	4.96142	0.705486	1.17776	0.661386	1.3355
369	1.13063	5.19198	0.417728	1.70824	0.464881	2.02825
359	8.36736	5.11934	0.778001	1.20821	0.800115	1.06639
349	2.97029	4.93645	0.294803	1.84364	0.46599	1.92074
364	5.78327	5.05792	0.212336	1.42035	0.300775	1.28733
355	1.31998	5.21282	0.581793	1.02716	0.616898	1.02139
333	0.870118	4.94881	0.701611	0.888719	0.591237	0.870246
332	0.519089	5.34657	0.440168	1.15372	0.334444	1.08326
336	1.15524	5.05553	0.278106	0.993422	0.260424	1.06123
324	2.27076	5.01817	0.133825	1.42501	0.459744	1.37206
454	0.303871	5.11294	0.661546	0.900749	0.649716	0.901498
343	1.59259	5.61022	0.498391	0.621909	0.498452	0.642691
316	0.452545	5.71575	0.534378	0.974961	0.531348	0.992893
320	0.784281	5.07048	0.798238	0.672004	0.842415	0.785544
510	0.130188	5.12693	0.574291	0.733454	0.547204	0.692711
370	0.815814	5.1451	0.735672	0.900666	0.737527	0.903196
517	1.64821	5.46451	0.66391	0.639491	0.662762	0.809289
521	0.832201	5.62546	0.763917	0.57656	0.763199	0.616318
506	1.66157	4.93655	0.841475	1.11872	0.822284	1.32871
516	2.13736	4.95849	0.425511	0.631279	0.448822	0.817114
518	0.562327	5.46848		0.81575		0.616578
507	0.306496	5.29123	0.763734	0.889918	0.468051	1.22616
465	2.03931	5.32852	0.729099	1.18074	0.763001	1.05863
467	1.7929	5.29473	0.475878	1.59108	0.508278	1.61086
468	0.799805	5.08074	0.662513	2.39518	0.664623	2.55674
501	3.09509	5.29939		0		0
330	1.85915	5.71975	0.484095	0.275846	0.484095	0.279079
450	1.48422	5.86761		1.09794		0.859587
461	0.316903	5.45029	0.735055	1.00179	0.725573	1.01657
460	1.27747	5.48526	0.639695	0.939899	0.702243	0.784544
444	5.02284	5.20063	0.383199	0.651296	0.352004	0.755272
435	0.580106	5.25342	0.659789	1.29408	0.512495	1.13512
440	1.058	5.03503	0.368503	0.878664	0.297158	0.888721
488	3.59076	5.04524	0.436158	0.741722	0.379305	0.739102
422	0.523572	5.26333		1.30628		1.92603
427	0.940928	5.33038	0.751812	0.99926	0.762619	1.01846
428	5.31404	4.92583	0.539241	0.874354	0.5284	0.870944
487	2.96136	5.28901	0.549893	1.55112	0.581609	1.35239
159	2.39076	5.66354	0.696081	0.645098	0.612298	0.78054
41	3.89577	5.73834		1.11719		1.46084
47	0.558897	5.79071		1.08002		1.07893
49	2.82755	5.7657	0.784358	0.805942	0.781898	0.846422
170	4.38977	5.51879	0.504422	1.23316	0.505778	1.2833
99	3.49228	5.8119	0.655832	0.509131	0.539071	0.46583
36	2.13574	5.48982	0.723681	0.527762	0.721246	0.629018
113	1.61282	5.53563	0.808233	0.786237	0.796666	0.714832
11	2.75707	5.80813	0.785845	0.68446	0.748672	0.587025
105	3.66985	5.40733	0.335209	0.811346	0.337287	0.701896
104	2.27318	5.51581	0.21862	1.39735	0.21862	1.41747
14	1.48645	5.4269	0.601992	0.876904	0.644718	0.873631
62	1.61281	5.33903	0.653778	1.7014	0.547193	1.8478
6	2.88828	5.31706	0.331722	0.896	0.332154	0.9153
5	2.67558	4.91893		0.781918		0.317434
80	0.777876	5.65065	0.626295	1.30562	0.625514	1.31754
58	1.3426	5.2506	0.550338	0.733057	0.541239	0.537908
56	1.65206	5.16181	0.710794	0.761724	0.708019	0.766853
52	1.78192	5.40414	0.745539	0.895869	0.73999	0.900583
2	0.611574	5.48078	0.576065	0.548065	0.51136	1.05757
50	0.30683	5.26501	0.730462	1.26577	0.730462	1.28048
201	0.458742	5.01838	0.484854	1.34799		1.41038
256	1.26479	5.46899	0.554268	0.552604	0.554268	0.54778
297	0.594546	5.21835	0.423906	1.07352	0.423849	1.0734
204	2.51534	4.95444	0.487436	0.723394	0.465455	0.655967
223	0.658635	5.23781	0.717089	0.549999	0.63881	0.597331
224	0.725364	4.99479	0.452466	0.864908	0.451458	0.873531
225	1.33916	5.04001	0.898035	0.474575	0.715948	0.528857
210	0.756147	5.06907	0.591736	0.78549	0.643437	0.542453
215	2.04006	5.72834	0.693676	0.765919	0.668457	0.671077
221	3.1852	5.68915	0.440151	1.61569	0.488836	1.62438
208	1.431	5.61906	0.424741	1.04637	0.460427	1.11355
183	1.37448	5.60229	0.488584	0.777437	0.472585	1.26962
173	0.557913	5.3794	0.660992	0.932986	0.675749	0.795773
193	1.71707	5.52134	0.56742	0.943287	0.565621	0.975348
196	1.186	5.36344	0.77392	0.951289	0.772956	0.964143
132	1.39882	5.22188	0.698588	1.38766	0.698899	1.41416
130	2.36072	5.26342	0.73538	0.79404	0.711514	1.0652
127	1.98702	5.22607	0.602803	1.22549	0.603538	1.20139
162	1.38607	5.70079	0.38566	0.881745	0.383409	0.908224
140	2.64068	5.0506	0.645409	0.851353	0.663393	0.415314
123	1.6872	5.27546	0.853305	0.870646	0.853469	0.935717
144	0.873417	5.36091	0.589617	0.699631	0.589256	0.727855
151	1.1303	5.65919	0.543343	1.40512	0.544715	1.43828
200	0.592681	5.07824	0.52393	0.789847	0.543473	0.846607
178	0.69385	5.13698	0.194742	0.788157		0.729332
103	0.20241	4.92653	0.531867	0.78282	0.531719	0.786927
138	2.07062	5.01586		0.899397		0.678861
220	0.193646	5.35305	0.667613	0.746828	0.637091	0.789725
252	1.23365	5.00588		0.489714		0.37816
265	0.628614	4.92139	0.664193	1.35302	0.600448	1.34814
263	0.76308	5.36716	0.845568	1.12313	0.757503	1.27047
255	1.22867	5.12052	0.570007	1.17524	0.562119	1.19079
257	1.5633	5.07517	0.713862	0.909957	0.657585	0.959052
260	1.44241	5.02228	0.739034	1.56639	0.770019	1.40758
262	1.54191	5.37823	0.387544	0.859803	0.391394	0.860855
388	2.09957	5.14561	0.510658	1.03281	0.561522	0.766995
246	0.497923	5.31767	0.524535	0.985061	0.501799	1.01261
244	0.850978	4.92773	0.825002	1.08788	0.825002	1.17445
243	0.123044	5.23186	0.0206907	1.22495	0.0218916	1.24153
237	1.46788	5.02354		1.17528		1.22082
232	1.14883	5.11803	0.623118	0.89933	0.581585	0.964201
231	0.830423	5.42005		1.0605		1.11057
294	0.220737	5.68102		0.939414		0.885213
55	0.84531	4.94475	0.754144	1.32971	0.745898	1.33705
230	2.28889	5.03542	0.821552	1.01559	0.862507	1.04567
229	0.755027	4.95506	0.840131	0.633074	0.854293	0.565495
228	1.88452	5.0454	0.420082	0.712518	0.416209	0.736714
405	1.69317	5.40886	0.63563	1.91728	0.708847	1.75348
418	0.436784	5.43058	0.546459	0.720901	0.756686	0.545181
414	1.06626	5.86391	0.615825	1.22766	0.729566	0.935789
413	0.0803061	4.9726	0.74767	1.03187	0.745224	0.966072
395	0.167125	5.05238	0.58447	1.17011	0.584235	1.17267
394	0.552168	5.45674	0.394069	0.622548	0.471229	0.747882
389	0.321821	5.34337	0.651426	0.862074	0.636442	1.0806
408	0.665035	5.26967	0.60833	1.14357	0.601357	1.08042
382	0.994094	5.30383	0.736154	0.871766	0.774644	0.693707
378	1.0733	4.99502	0.528633	1.25955	0.527326	1.28069
368	2.06949	5.10055	0.59833	1.13485	0.60029	1.34249
373	0.82439	5.27011	0.5901	0.870494	0.528323	1.09623
352	1.18749	5.17802	0.561846	0.852487	0.607456	1.1152
363	1.19662	5.17281	0.534425	1.68091	0.532553	1.71954
362	1.07667	5.06164	0.660968	1.60231	0.647721	1.51059
341	2.64687	5.08213	0.874461	0.575591	0.674499	0.773051
335	0.702422	4.9227	0.5325	0.894957	0.569607	0.967435
338	3.0129	5.07036	0.577213	0.994521	0.544064	1.02615
328	0.934647	5.26009	0.2828	1.76442	0.280122	1.56169
325	0.212144	5.09928	0.630606	1.29815	0.629583	1.36036
514	0.137543	4.93206		0.632698		0.649592
319	0.900562	5.30049	0.281803	1.04591	0.158383	0.895663
321	0.481302	5.34575	0.400539	1.07784	0.399617	1.07671
322	0.705011	5.22454	0.560657	0.822584	0.558266	0.84791
469	0.418994	4.97197	0.550497	1.06221	0.564075	0.93752
492	1.37706	4.97713	0.17425	0.703944	0.199083	0.880392
522	0.563958	5.01728	0.396333	1.33214	0.392047	1.27512
451	0.677146	5.10802	0.566514	1.162	0.617603	1.25017
366	1.18014	5.02471	0.733444	0.864414	0.780018	0.996441
509	0.558974	4.96091	0.594849	1.64642	0.579136	1.45088
519	0.910599	5.27006	0.74712	0.96661	0.748651	0.955082
505	1.02488	5.09035	0.569012	1.27006	0.581272	1.23481
464	1.32814	5.2735	0.644435	2.26659	0.655286	2.33952
497	1.87521	5.49124	0.88323	0.655727	0.755258	0.850188
500	0.676655	4.97542	0.336994	3.29297	0.343019	3.29629
475	0.977454	5.38403		1.31429		1.41246
496	0.280692	5.68521	0.164288	1.16695	0.164288	1.18644
446	2.95519	5.48083	0.524046	0.906058	0.58533	0.870803
448	1.91893	5.50444	0.69012	0.808238	0.684221	0.735197
452	1.67409	5.04579	0.629782	1.31143	0.666795	1.05125
305	0.19223	5.31302	0.636032	1.39475	0.638641	1.4728
442	2.63928	5.22154	0.741658	1.3389	0.747956	1.33337
490	0.318529	5.59567	0.494929	1.9112	0.493972	1.97588
489	0.572185	5.30159	0.69609	1.19652	0.695969	1.21224
430	0.555001	5.02525	0.524545	1.34259	0.524578	1.39327
485	1.94924	5.2563	0.754308	1.62537	0.674259	1.75496
425	0.519485	5.24746	0.35419	1.62475	0.352675	1.73145
424	0.670427	5.17937	0.60714	0.939115	0.648173	0.90175
281	1.31344	5.62494	0.412367	1.04357	0.41059	1.07649
117	0.161686	5.44023		1.18078		1.22936
115	0.082781	5.533		2.06309		2.09662
212	0.253148	5.60871	0.218281	1.51022	0.218281	1.53875
398	1.12658	5.834	0.482788	2.23398	0.480647	2.28601
38	0.389924	5.6191	1	0.387544	1	0.42257
37	0.735923	5.57289		0.433057		0.450167
34	0.393383	5.60764		1.09373		1.11934
20	3.42208	5.28832	0.602216	2.51296	0.52461	2.04376
98	2.05562	5.6507	0.894647	0.755607	0.894745	0.749077
24	0.741004	5.54758	0.573088	0.806715	0.573177	0.815498
100	0.55806	5.38527	0.548447	1.11817	0.644693	0.79677
84	1.88249	5.59834	0.75272	0.621391	0.752476	0.648484
79	2.03288	5.42514	0.57595	1.35848	0.667466	1.22419
96	3.70577	5.6234	0.565809	0.844378	0.564715	0.88701
85	1.6639	5.40921	0.700808	0.455209	0.657766	0.649611
75	1.35307	5.45072	0.715263	0.330794	0.647102	0.388918
63	0.107599	5.39072	0.383857	1.51222	0.383621	1.54457
0	0.767472	5.01164	0.309667	0.980643	0.323918	1.06055
68	0.124336	5.3224	0.615566	1.06402	0.743674	0.983441
102	2.17653	4.93546	0.564369	1.00535	0.560175	1.16778
120	0.920912	4.93707		0.794754		0.845459
119	1.15566	5.27181		0.378811		0.590461
118	0.472737	5.02074		1.1897		0.932257
203	0.725942	4.95034	0.528977	1.36188	0.461651	1.39033
219	1.19208	4.95095	0.341528	0.81998	0.41242	0.667246
222	0.522292	4.93668	0.605174	0.940909	0.605174	0.993169
207	1.86805	5.13823	0.498389	1.01697	0.513448	0.861237
184	0.664871	5.33965	0.84191	0.780542	0.780534	1.04097
186	7.84055	5.67061	0.560254	1.70852	0.488336	1.70319
188	0.669563	5.46378	0.813962	0.895039	0.733749	1.06853
175	0.717511	5.22302	0.694711	0.970551	0.751349	0.93096
157	0.936895	5.20212	0.67017	0.913663	0.687212	0.898189
156	1.00548	5.1395	0.629191	0.731232	0.683623	0.603068
165	0.86867	5.43756	0.731164	0.405115	0.733599	0.393825
163	0.859796	5.11164	0.650291	1.39434	0.608866	1.46377
145	3.52009	5.30736	0.681174	1.15068	0.650851	1.21005
142	1.5624	5.00221	0.391741	0.963589	0.32841	0.522067
143	8.5351	5.04595	0.345761	1.18281	0.214335	1.08715
147	2.33002	5.09624	0.802439	0.722381	0.668615	0.780813
139	0.474231	5.06793	0.662336	0.857166	0.659987	0.886044
137	1.94295	5.14461	0.75923	0.990595	0.759143	0.988905
134	1.33473	4.95234		1.03847		0.964109
133	4.16415	5.14274	0.832142	0.36711	0.760275	0.542512
7	0.747054	5.1354	0.430201	0.819207	0.464568	0.756166
269	0.707162	4.95939	0.574653	1.20466	0.669165	0.999501
267	0.14847	4.97783	0.815499	0.798121	0.831539	0.852615
280	0.622113	4.93446	0.751634	0.940961	0.749753	0.926994
301	0.493823	4.93165	0.269609	1.41739	0.195977	1.16893
315	1.83605	5.01772	0.70266	0.759621	0.461674	0.772976
261	0.687006	5.05434	0.675209	0.89214	0.674212	0.973035
258	1.28593	5.02626	0.825242	0.724545	0.742649	0.443806
248	0.500315	5.08377		1.24541		1.26162
247	0.370924	5.04236		1.39169		1.44312
493	0.944524	5.18234	0.691896	0.850179	0.720522	0.842489
491	0.917295	4.94293	0.525758	0.782683	0.519098	0.79454
234	1.74254	5.13074	0.849175	0.982241	0.847409	0.984982
233	1.10411	4.94257	0.869542	1.01207	0.839434	1.13988
236	0.784106	5.40886	0.706829	0.998147	0.778944	0.921817
240	2.14192	5.01249	0.672966	0.658321	0.68992	0.539031
218	1.32513	5.01859	0.621145	1.04837		1.19149
271	1.83061	5.30478	0.619441	0.948117	0.612635	0.935054
273	2.01079	5.68856	0.7459	0.880275	0.779714	0.800266
274	0.772456	4.96042	0.450966	1.49961	0.447765	1.50335
449	0.489891	5.0824		0.515208		0.533526
380	1.06147	5.15526	0.667847	1.00203	0.664499	1.00593
416	1.42983	4.93701		0.333533		0.344184
438	0.442466	5.35356	0.662035	1.13176	0.596904	1.31118
466	0.999353	5.03388	0.364738	1.14061	0.363786	1.15248
397	0.806984	5.17406	0.759277	0.694878	0.794093	0.50695
396	0.496567	5.56086	0.646031	1.65713	0.667913	1.72259
392	0.360132	5.13576		1.10296		0.880113
376	0.671435	5.26219	0.693898	1.38613	0.691131	1.42168
383	1.57205	5.30736	0.700713	0.983887	0.70343	1.04695
386	0.743201	5.37935		1.61446		1.79186
371	1.00375	5.23319	0.795207	0.687861	0.799189	0.713518
361	2.28671	5.50674	0.369889	1.46658	0.272714	1.34272
348	1.34416	5.55931	0.639704	1.13841	0.638422	1.25408
367	1.2557	4.97209	0.449476	1.59142	0.430735	2.08845
346	0.96088	5.08	0.861588	0.803919	0.861147	0.804827
337	4.72809	4.9507	0.85392	1.23546	0.74517	1.3376
419	2.3125	5.41547	0.61681	1.71526	0.553354	1.84079
420	0.172632	5.31462	0.525942	1.13919	0.400857	1.26864
323	2.59126	5.50429		0.953699		1.15638
314	1.1469	5.20714	0.606012	1.15413	0.606148	1.13771
317	1.69721	5.04653	0.0916762	0.957216	0.122683	0.783156
318	1.02126	5.31453	0.234472	1.26377	0.234472	1.32099
53	1.54839	5.06426	0.652242	0.692626	0.535403	0.753979
483	1.20392	5.47189		1.08874		1.11063
360	1.32612	5.44535	0.164288	2.26404	0.167404	2.22131
327	3.32801	5.32697	0.385409	0.985509	0.365735	1.25023
481	1.24786	5.89815	-0.0107542	1.14756	-0.0107542	1.16029
477	6.49706	5.29091	0.748484	1.7244	0.760679	1.71407
498	8.39663	4.92905	0.577835	0.994259	0.655653	1.24767
502	4.5049	5.42667	0.67782	1.68304	0.743139	1.17437
504	2.30571	5.34398	0.782386	0.866197	0.782386	0.872635
495	7.07361	5.54573	0.648923	1.22521	0.66447	1.0063
447	1.62654	5.4443		1.87038		1.60636
431	3.49928	5.51556	0.720338	1.08966	0.676041	1.11931
459	3.70477	5.37481	0.823169	1.34273	0.77551	1.48205
433	3.74499	5.29336	0.716373	1.07477	0.764955	1.01383
441	2.8779	5.20594	0.842013	1.48623	0.724978	0.990759
436	0.71696	5.2537	0.761646	0.989057	0.952973	0.619164
439	5.44727	4.92424	0.6336	1.52217	0.823022	1.23096
432	1.03677	5.32464	0.650435	1.24443	0.643634	1.38924
429	2.05235	5.14819	0.492136	1.38243	0.399334	1.3454
426	0.569481	5.56396	0.641672	0.83377	0.643424	0.836074
423	1.20465	5.60343	0.597661	0.876762	0.597661	0.953951
22	0.396894	5.55131	0.62968	1.50053	0.62968	1.5517
353	0.986855	5.26349	0.170521	2.18871	0.170521	2.19178
167	1.27592	5.43943	0.649484	1.81278	0.651586	1.819
116	0.720847	5.32784		0.706368		0.727854
18	1.41656	5.29758	0.830388	0.572524	0.830388	0.558875
10	0.290163	4.97796	0.823122	1.27177	0.822546	1.27258
9	1.59614	5.17638	0.650383	0.590788	0.650383	0.59078
15	2.736	5.2904	0.603506	1.38345	0.562602	1.20961
89	1.99066	5.12973	0.922533	0.725091	0.998343	0.614671
93	0.524446	5.50812	0.458289	0.913217	0.458289	0.920812
78	2.2973	5.54837	0.732322	1.76296	0.794891	1.23673
81	4.72935	5.10761	0.751084	1.1459	0.814652	1.15807
74	1.27155	5.33365	0.770825	1.46051	0.801788	1.44784
73	0.939638	5.10468	0.682864	0.962143	0.680833	0.965126
64	1.07036	5.08442	0.927971	0.178813	0.929669	0.191179
67	1.53783	5.16632	0.8876	0.44122	0.8864	0.437723
217	0.844105	5.37516	0.80865	0.81648	0.805302	0.854275
211	0.970356	5.75356	0.912277	0.361589	0.913035	0.346318
13	1.11011	4.94098	0.565023	1.23917	0.564739	1.23906
199	1.45209	5.38469	0.903464	1.22975	0.904624	1.22277
195	1.6331	5.19857	0.588226	1.66569	0.599154	1.5692
176	1.4422	5.0801		1.38105		1.39608
174	1.70007	5.47349	0.490962	0.874625	0.537642	0.623204
171	1.40216	5.60095	0.373405	1.21333	0.368946	1.27855
154	3.09361	5.08612	0.480174	1.01933	0.587803	0.839046
205	0.514332	5.01493	0.461775	0.98029	0.459491	1.03848
226	0.282026	5.23913		1.66348		1.63314
296	1.53992	5.29176	0.813787	1.63972	0.813787	1.68295
48	2.78276	4.98217		1.48796		1.07919
23	0.776647	5.23027	0.500438	1.72509	0.499134	1.76913
146	1.34532	5.27575		0.371385		0.38184
150	1.0479	4.97939	0.345016	0.813388	0.34588	0.8189
88	1.56437	5.11307	0.475835	1.84219	0.340485	1.91281
189	0.678486	5.05647	0.583763	0.35092	0.582034	0.351235
136	4.30275	5.01813	0.859796	0.79951	0.589966	0.99756
135	1.7845	5.26247	0.354522	0.676295	0.382508	0.740264
3	0.357462	4.92193		1.10487		1.10487
266	0.693267	5.10225	0.446387	0.547702	0.442699	0.576001
264	0.381188	5.28972	0.6153	1.08049	0.615603	1.07476
21	0.267649	5.23145	0.553838	1.12063	0.557011	1.13453
4	0.955658	4.92687	0.631315	1.45929	0.600123	1.51489
302	0.951246	5.30918	0.704891	0.604393	0.702546	0.616809
304	0.414627	5.46788	0.783712	0.466647	0.780567	0.439098
279	0.428489	5.55164	0.616824	0.738656	0.634259	0.741035
66	0.439216	5.13552	0.529484	0.707199	0.53408	0.720432
300	0.756734	5.18841	0.430671	0.840168	0.514225	0.808166
71	0.876188	5.29756	0.37872	1.04427	0.36946	1.1198
242	0.665303	5.5037	0.354688	1.5247	0.35402	1.6357
153	0.273656	4.92231	0.370082	0.703838	0.370041	0.700859
239	0.464233	4.92435	0.336818	0.45749	0.498443	0.477404
166	1.05037	5.4146	0.484849	0.908023	0.583858	1.37829
276	0.882779	5.39832	0.478016	0.978723	0.475468	1.03045
277	0.727002	4.91318	0.512075	0.793049	0.510864	0.842863
285	0.431139	5.37285	0.501508	0.616916	0.49487	0.886361
288	0.376154	5.13877	0.733461	0.781797	0.755974	0.472057
272	0.90748	5.11846	0.625073	0.524437	0.624746	0.546657
172	0.865333	4.95744	0.504816	1.55095	0.503537	1.55022
60	0.526351	4.93254	0.348918	0.866374	0.348136	0.888926
417	1.07914	5.17521	0.628753	0.778338	0.624259	0.816489
410	0.991483	5.07627	0.214952	0.875859	0.214097	0.874646
385	0.374243	5.46576	0.676841	0.867625	0.676596	0.885675
400	0.974299	5.04555	0.135343	0.531498	0.134688	0.551297
402	1.15685	5.52823	0.813909	1.00433	0.815147	1.00798
404	0.508656	5.55184	0.727015	0.567555	0.764354	0.662151
245	0.311773	4.94589	0.753936	0.957336	0.754088	0.954488
372	0.765718	5.09161	0.548379	0.956382	0.546771	1.05322
381	0.403772	4.96486		1.04105		1.07027
329	0.353778	5.07916	0.501973	0.787554	0.501351	0.803302
354	0.605586	4.92803	0.40631	1.1709	0.352856	1.04053
358	0.810916	5.04389	0.25967	0.788465	0.262387	0.804571
345	0.0618216	4.92092	0.802345	1.1379		1.91563
351	0.996224	5.40423	0.48499	1.51969	0.486365	1.59904
340	0.894922	5.36381	0.532932	1.63751	0.538603	1.67182
270	1.77208	5.50833	0.470952	1.16639	0.494961	0.913783
331	1.84048	5.13033	0.726043	0.525064	0.564672	0.670308
339	0.953951	5.02311	0.786252	0.496619		0.765714
61	0.592768	5.18094	0.824817	1.10717	0.825068	1.10671
25	1.27235	5.17799	0.377659	0.480842	0.377659	0.479437
109	0.76104	5.13465	0.20094	1.42252	0.254458	1.37335
508	1.29129	5.22146	0.563816	0.763482	0.60365	0.761761
334	0.684834	5.18269	0.546126	1.41434	0.603939	1.33817
347	0.086319	5.31732	0.499642	1.58665	0.500913	1.61772
503	1.19076	4.917	0.374418	1.36336	0.333428	1.14141
474	1.94704	5.51109	0.717093	1.44338	0.877742	1.14827
407	0.816182	5.63819	0.483329	1.08955	0.490177	0.967385
155	0.648162	5.52477	0.594966	0.541677	0.78648	0.65084
379	0.629872	5.61666		1.09607		1.06271
455	1.31968	5.52	0.613055	1.96176	0.569357	2.02289
177	1.17977	5.2817	0.606686	0.802318	0.643941	0.830092
434	0.548422	5.00182	0.168339	0.707463	0.149995	0.560876
384	0.72344	5.03214	0.475996	0.7063	0.475996	0.740239
437	1.00074	5.56278	0.502173	0.995584	0.377879	0.818786

## Sheet: with_LR_force
Cell Index	x	y	Cadm3-Cadm3	Cd22-Ptprc	Cd34-Selp	Entpd1-Adora1	Entpd1-Adora2a	Entpd1-Adora2b	Ptprc-Cd22	Ptprc-Mrc1	Cd86-Cd28	Cd86-Ctla4	Cd96-Pvr	Cdh2-Cdh2	Cdh1-Cdh1	Cdh1-Itga2_Itgb1	Cdh1-Itgae_Itgb7	Cdh5-Cdh5	Cldn11-Cldn11	Cntn2-Cntn2_Cntnap2	Cntn2-Cntn2	Cspg4-Itga3_Itgb1	Dsc1-Dsg2	Dsc2-Dsg2	Dsg2-Dsc3	Efna1-Epha1	Efna1-Epha2	Efna1-Epha3	Efna1-Epha7	Efna1-Epha8	Efna2-Epha1	Efna2-Epha2	Efna2-Epha3	Efna2-Epha7	Efna2-Epha8	Efna5-Epha1	Efna5-Epha2	Efna5-Epha3	Efna5-Epha7	Efna5-Epha8	Efna5-Ephb2	Efnb1-Ephb1	Efnb1-Ephb2	Efnb1-Ephb3	Efnb1-Ephb4	Efnb2-Ephb1	Efnb2-Ephb2	Efnb2-Ephb3	Efnb2-Ephb4
472	-276.835	-47.8636	1.21417	0	0	0	0	0	0	0	0	0	0	0	0	0	0	0	0	0	0	0	0	0	0	0	0	0	0	0	0	5.28364	6.75796	0	0	0	0	0	0	0	0	0	0	0	0	3.48622	0	0	0
45	-290.65	-22.0767	0	0	0	0	7.43473	9.07316	0	0	0	0	0	0	0	0	0	3.80784	0	0	0	0	0	0	0	0	0	0	0	0	0	0	0	0	0	0	0	0	0	0	0	0	0	0	0	0	0	0	0
12	-271.532	-54.8848	0	0	0	0	0	0	0	0	0	0	0	0	0	0	0	0	0	0	0	0	0	0	0	0	0	0	0	0	0	0	0	0	0	0	0	0	0	0	0	0	0	0	0	0	0	0	0
86	-290.145	-56.2287	0	0	4.93315	0	0	0	0	0	0	0	0	0	0	0	0	0	0	0	0	0	0	0	0	0	0	0	0	0	0	0	0	0	0	0	0	0	0	0	0	0	0	0	0	0	0	0	0
40	-267.797	-43.6884	1.94618	0	0	0	0	0	0	0	0	0	0	0	0	0	0	0	0	0	0	0	0	0	0	0	2.19842	9.65732	3.61761	0	0	0	0	0	0	0	0	0	0	0	0	3.4203	0	2.47714	0	0	0	0	0
30	-260.484	-30.6216	2.92263	4.52533	0	0	0	0	0	0	0	0	0	0.660694	0	0	0	0	0	0	0	0	0	0	0	0	0	0	0	0	0	1.81028	2.71067	2.11619	0	0	0	0	0	0	0	0.540119	0	1.56189	0	0.566623	0	1.52545	0
35	-258.127	-50.2822	1.06084	3.16442	0	0	0	0	0	0	0	0	0	1.49286	0.776705	0	0	0	0	0	1.06917	0	2.14253	0	0	0	0	0	0.858606	0	0	0	0	0	0	0	0	0	0	0	0	0.445854	0	0	0	1.03925	0	0	0
32	-258.498	-39.511	2.52457	0	0	0	0	0	1.3677	2.19525	0	0	0	0	0	0	0	0	0	0	0	0	0	0	0	0	0	0	0	0	0	0	0	0	0	0	5.91862	7.2208	0	0	0	1.78067	0	0	0	0	0	0	0
108	-241.128	-43.873	1.88228	0	0	0	0	0	0	0	0	0	0	0	0	0	0	0	0	0	1.03134	0	0	0	0	0	0	0	0	0	0	0	0	0	0	0	0	0	0	0	0	1.98216	0	1.89805	0	0	0	0	0
110	-256.214	-59.9098	0.908414	0	0	0	0	0	1.73614	0	0	1.72822	0	1.49286	0.776705	3.0165	0	0	0	0	1.06917	0	0	0	0.944356	0	1.75956	1.00181	1.45283	0.962334	0	0	0	0	0	0	0	0	0	0	0	0	0	0	0	1.47214	1.56545	0	1.77469
111	-285.517	-38.0188	0.88539	0	3.87536	0	0	0	3.07556	2.15263	0	0	0	1.5123	0	0	0	0	0	0	0	0	0	0	0	0	0	0	0	0	0	0	0	0	0	0	0	0	0	0	0	0	0	0	0	0	0	0	0
16	-247.461	-51.7111	1.18267	0	0	0.892691	0	0	1.91036	0	0	0	0	0	0	0	0	0	0	0	0	4.49044	0	0	0	0	1.93613	1.10234	7.46818	1.0589	0	0	0	0	0	0	3.40374	2.29472	12.7414	2.35161	2.22665	0	0	0	0	0	0	0	0
90	-215.383	-55.8422	0.481743	3.54663	0	0	0	0	0	0	0	0	0	0	0	0	0	0	0	0	0	0	0	0	0	0	4.24439	0	0	3.92789	0	0	0	0	0	0	0	0	0	0	0	0	0	0	0	0	0	0	0
77	-234.01	-50.2938	0	0	0	0	0	0	0	0	0	0	0	0	0	0	0	0	0	0	0	0	0	0	0	0	0	0	0	0	0	0	0	0	0	0	0	0	0	0	0	0	0	0	0	0	0	0	0
82	-228.382	-31.8917	3.3817	1.6365	5.17588	0.343001	3.56222	0	0	0	0	0	0	0	2.81262	0	0	0	0	0	0	0	3.62059	0	0	0	0	0	0	0	0	0	0	0	0	0	0	0	0	0	0	0	0	0	0	0.781271	0	2.55982	0
83	-235.576	-37.4887	3.6618	0	0	0	0	0	0	0	0	3.65029	0	0	0	0	0	0	0	0	0	0	0	0	0	0	0	0	0	0	0	0	0	0	0	0	0	0	0	0	0	4.50599	0	10.7011	0	4.7271	0	10.4515	0
76	-227.822	-61.0793	0.769748	0	0	0	0	0	0	0	0	0	0	1.48823	0	0	0	0	0	0	0	0	0	0	0	0	0	0	0	0	0	0	0	0	0	0	3.1007	0	3.08502	3.62485	0	0	0	0	0	0	0	2.32756	0
72	-221.759	-41.0075	2.25765	0	0	0	3.42579	3.53461	0	0	0	0	0	2.05838	0	0	0	0	0	0	0	0	0	0	0	2.28507	2.45384	0	2.04154	2.27086	2.91577	3.25877	0	2.88162	3.53517	0	0	0	0	0	0	0.443488	0	0.954175	0	0.465251	0	0.931917	0
70	-205.332	-31.1705	2.08301	1.50808	0	0	1.10134	0.985051	0	0	0	0	0	0	0	0	0	0	0.19964	0	0	0	0	0	0	0	0	0	0	0	0	0	0	0	0	0	0	0	0	0	0	0	0	0	0	0	0	0	0
69	-223.849	-51.9897	2.05368	0	0	0	0	0	4.08693	2.85414	0	0	0	2.89439	0	0	0	0	0	0	0	0	0	0	0	0	0	0	0	0	4.62079	5.43519	3.29571	6.91512	3.74147	0	0	0	0	0	0	0	0	0	0	0	0	0	0
185	-145.248	-59.0386	0.560918	0	0	0	0	0	0	0	0	0	0	0	0	0	0	0	0	0	0	0	0	0	0	0	0	0	0	0	0	0	0	0	0	0	0	0	0	0	0	0	0	0	0	0	0	0	0
182	-159.006	-32.6291	0.502016	0	0	0	0	0	0	0	0	0	0	0	0	0	0	0	0	0	0	0	0	0	0	0	0	0	0	0	0	0	0	0	0	0	0	0	0	0	0	0	0	0	0	0	0	0	0
190	-142.634	-50.325	1.97193	0	0	0	0	0	0	0	0	0	0	0.799959	0	0	0	0	0	0	0	0	6.37767	0	0	0	0	0	0	0	0	0	0	0	0	0	0	0	0	0	0	0	0	0	0	0	0	0	0
179	-148.691	-42.3546	0.796297	0	0	2.34361	0	0	0	0	0	0	0	0.799959	0	0	0	0	0	0	1.03599	0	0	1.59687	1.53901	0	0	0	0	0	2.83354	0	0	1.62693	0	4.35069	0	0	2.11639	0	0	0	0	0	0	0.692741	0	0	0
164	-133.439	-50.8285	1.47261	0	0	0	0	0	0	0	0	0	0	0	0	0	0	0	0	0	0	0	0	0	2.52904	0	0	0	0	0	0	0	0	0	0	0	0	0	0	0	0	0	0	0	0	0	0	0	0
152	-126.066	-41.4115	2.20467	0	1.6288	0	0	0	0	0	0	0	0	0	0.586793	0	0	0	0	0	0	0	0	0	0	0	0	0	0	0	2.82272	1.0855	0	0.952607	2.88379	0	0	0	0	0	0	2.05663	0	1.62523	0	0	0	0	0
158	-119.874	-50.9237	1.57547	0	0	0	0	0	0	0	0	0	0	0	0.586793	0	0	0	0	2.50508	0.745522	0	0	0	0	0	0	0	0	0	0	0	0	0	0	2.51786	1.35081	0	3.32752	0	1.54672	1.16858	1.14728	0.835329	0	1.22593	1.1766	0.815844	0
168	-115.748	-41.5444	2.81461	0	0	3.91687	1.00759	0.712882	0	0	0	0	0	0.733734	0	0	0	0	0	0	1.16563	0	0	0	8.04938	0	0	0	0	0	0	0	0	0	0	0	0	0	0	0	0	0	0	0	0	4.76086	2.05099	1.73354	0
141	-99.2136	-35.0008	1.50673	0	0	0	0	0	0	0	1.64243	1.49672	0	0.672771	1.63812	0	0	0.363879	0	0	0.669639	0	0.973415	0.989142	0	2.20119	0	0.606915	0.605112	3.4293	1.75383	0	0.499195	0.533323	3.3335	0	0	0	0	0	0	0	0	0	0	1.28856	0	0.897708	0
131	-103.95	-42.8537	2.90982	0	3.40772	2.32481	0	0.712882	0	0	0.640187	1.6089	1.38418	0	0.602734	0	1.0349	0.363879	0	1.41162	0.607912	0	3.58712	0	0	0	0	0	0	0	0	0	0	0	0	0	0	0	0	0	0	1.37144	2.22355	1.32003	0	0	0	0	0
148	-110.409	-49.98	2.39411	0	0	5.54435	2.38858	3.23441	0	0	0	0	0	1.617	0	0	0	0	0	0	0	0	0	5.38499	0	0	0	0	0	0	1.98461	1.07992	0	1.72719	2.63576	0	0	0	0	0	0	0	0	0	0	2.2429	0	1.41199	0
149	-107.489	-59.4931	0.450784	0	0	0.797658	0	0	0	0	0	0	0	0.883262	0	0	0	0	0	0	0	0	0	0	1.42368	2.72796	0	0	1.29441	0	3.3376	0	0	1.75183	0	0	0	0	0	0	0	0	1.52067	0	0	0	0	0	0
106	-39.0834	-51.4775	1.06503	2.24758	0	1.57794	0.697778	0.888361	0	0	0	0	0	0	0	0	0	0	0	0	1.30031	0	0	0	0	0	0	0	0	0	0	0	0	0	0	0	0	0	0	0	0	1.02282	1.15808	2.11381	0	0	0	0	0
251	-52.58	-35.7481	0.930377	0.588991	0	0.699865	0.349126	0	0.791228	0	0	0	0	0.419445	0	0	0	0	0.0275935	0	1.09471	0.5043	0.637873	0	0	0	0	0	0	0	0	0	0.205604	0	0.412669	0	0	0	0	0	0	0.345679	0.251689	0.211692	0	0.633925	0.451212	0.361421	0
95	-49.1087	-48.2281	0.416918	0	0	0	0	0	0	0	0	0	0	0	0	0	0	0	0	0	0	0	0	0	0	0	0	0	0	0	0	0	0	0	0	0	0	0	0	0	0	0	0	0	0	0	0	0	0
311	-33.8955	-42.4835	1.37693	0	0	0.98859	1.94606	0.52067	2.92399	0	0	0	0	0.202182	0	0	0	0	0	0	2.41113	0	4.49611	0	0.29886	1.22161	1.20452	1.77512	1.32993	1.2228	1.6607	1.70422	2.49112	1.99991	2.02804	0	0	0	0	0	0	0	0	0	0	1.30658	0.542453	2.05903	0.659638
97	-5.18881	-52.8644	0.559332	0	0	0	0	0	0	0	0	0	0	0	0	0	0	0	0	0	0	0	0	0	0	0	0	0	0	0	0	0	0	0	0	0	0	0	0	0	0	0	0	0	0	0	0	0	0
308	-17.923	-53.8499	1.82646	2.41089	0.691465	0	0	0	1.21613	0.785071	0	0	0	0	0	0	0	0	0	0	1.61529	0	0.810732	0	0	0	0	0	0	0	1.69446	1.73886	0.45397	1.08244	0	1.52924	1.45613	0.453831	0.827652	0	0	0.82586	0	0.403456	0.281783	0	0	0	0
307	-28.3528	-53.0317	1.84321	2.07946	0	0	0	0	2.70357	0	0	0	0	0	0.571902	0	0	0	0	0	2.29665	0	0	0	1.1722	0.768405	1.30899	3.14005	1.0742	1.6684	0	0	0	0	0	0	0	0	0	0	0	0.950558	0.849182	1.41062	0.55007	0.598398	0.522594	0.826736	0.463417
303	-24.7557	-45.8586	1.44041	1.39842	1.99524	0.864529	0.303629	0.386558	1.21388	0.576106	0	0	0.790785	0	1.07033	0	0	0	0	0	3.45302	0	0	1.20178	1.03019	0.435934	1.23026	0.865349	0.325701	0.519619	0	0	0	0	0	0	0	0	0	0	0	0	0	0	0	1.26094	0.778932	1.39028	0
356	-15.0162	-43.1209	1.88948	0	0	0	0	0	1.87582	0.708427	0	0	0	0	0.846145	0	0	0	0.0749193	0.976616	2.11165	0	0.531258	0	0	0	0	0	0	0	1.50951	1.5765	1.0726	0.929589	0	3.65364	3.54057	2.87574	1.90624	0	0	0.531144	0	1.43736	1.05555	0	0	0	0
479	2.92329	-58.7655	1.4011	0	0	0	0	0	0	0	0	0	1.08923	0	0	0	0	0	0	0	0	0	0	0	0	0	0	0	0	0	0	0	0	0	0	0	0	0	0	0	0	0	0	0	0	0	0	0	0
299	11.7146	-29.7259	1.90636	0	0	2.17126	1.90164	1.20259	0.600468	1.97292	0	0	0	2.10679	0	0	0	0.539819	0.180348	0.688992	2.44817	0	0	0	2.49991	0	0	0	0	0	3.0074	2.29378	0.361754	0.917408	0	0	0	0	0	0	0	0	0	0	0	2.04257	1.80871	2.02377	0.895715
92	9.23397	-50.3824	1.77144	0	0	0	0	0	0	0	0	0	1.65207	0	0	0	0	0	0	0	0.236281	0	0	0	0	0	0	0	0	0	0	0	1.0869	0	0	0	0	0	0	0	0	0	0	0	0	0	0	0	0
293	4.03641	-37.1371	1.2742	0	0	1.04397	0.668757	0.598145	0	0	1.02112	2.17465	0	0	0.64018	0	0	0	0	1.70087	2.36384	0	0	0	1.60109	0	0	0	0	0	1.02928	2.39623	0.31427	0.843555	0	0	0	0	0	0	0	1.24369	2.41924	2.64834	0.960822	0.780092	1.48342	1.5465	0.806525
480	13.4767	-39.3923	1.14901	0	0	1.252	1.1037	0	0	0.37858	0	0	0.989807	1.5253	0	0	0	0.356151	0	0	2.22783	0.35161	1.14022	0	0.19028	0	0	0	0	0	0.802925	0.933067	0	0.606197	0	0	0	0	0	0	0	0.177888	0.365186	0.442203	0.0994691	0.186617	0.374517	0.431888	0.139648
484	21.2109	-33.6693	1.28127	0	0.760936	1.03779	0.725079	0.604691	0	0	0.790701	0.980147	1.94806	3.00353	0.721044	0	0	0.307521	0	0.678971	2.41955	0	0.789834	0.802595	0.808799	0	0	0	0	0	0	0	0	0	0	0	0	0	0	0	0	0.816692	1.14229	1.83765	0.627852	0.476833	0.651984	0.998882	0.490577
295	28.0416	-40.2549	1.34946	0	0	0.576764	0.776039	0	0	0.568682	0	0.345659	0	0.446138	0.382026	0	0.410421	0	0	0	1.00694	0	0	0	0	0	0	0	0	0	0	0	0	0	0	1.04644	0.668113	0	0.535356	0	1.64642	0	1.22123	0.66923	0.149417	0	2.09521	1.09344	0.350929
393	75.8931	-33.2366	1.92079	1.27095	0	0.876245	0.239318	0.214049	0	0	0	0	0.78445	1.02316	0	0	0	0	0	1.00125	1.09633	2.63899	0	0	0	3.66012	1.67848	2.13522	0.256715	1.68363	0	0	0	0	0	0	0	0	0	0	0	2.39663	1.5111	2.66111	0.445907	1.48235	0.913686	1.53235	0.369094
268	81.6553	-42.7707	1.03607	0.724275	0.685627	0	0	0	1.56452	0.57255	0	0	0.735535	1.0727	0	0	0.383729	0	0	1.2657	0.924389	0	0.560847	0.569908	0.282354	0	0	0	0	0	0.572762	0	0.515437	0.591301	0.768742	1.56641	0	1.56145	1.37006	2.10221	0	0.451453	0	0.489967	0.2629	0.644076	0	0.650783	0.501946
415	97.0548	-57.0218	1.14972	0	0	1.03623	0.283941	0	1.7628	0.749675	0	0	0	1.05169	0.455829	1.631	0	0	0	1.86502	0.73951	0	0	0	0.677027	0	0	0	0	0	1.01628	0	0	0.268447	0.331841	0	0	0	0	0	0	0.725471	0.843451	0.948701	0	1.31928	1.49944	1.60617	0
278	69.394	-39.8225	0.307218	0	0	0	0	0	0	0	0	0	0	0	0	0	2.1694	0	0	0	0	0	0	0	0.834096	0	0	0	0	0	0	0	0	0	0	1.91339	0	1.90734	2.27238	0	0	0	0	0	0	0	0	0	0
443	83.7006	-29.8647	1.24443	1.37223	0	0	0	0	0	0	0	0	0.964664	2.00526	0	0	0	0	0	0.806554	1.02958	0	0	0	0.786141	2.16534	0.616213	2.87365	1.01714	0.947171	0	0	0	0	0	0	0	0	0	0	0	0.839473	0.592431	0.527141	0.536878	0.880666	0.607569	0.514844	0.753743
482	88.3628	-51.0572	1.18349	0.960128	0	0	0	0	2.08585	0.823683	0	0	0	1.50658	0	0	0	0	0	1.19227	0.584303	0.508184	0	0	0	0	0	0	0	0	0	0	0	0	0	0	0	0	0	0	0	0	0	0	0	0.891249	0	0.571546	0.764744
101	106.926	-30.087	1.77208	0	0	2.61572	1.51267	0	0	0	0	0	0	0	1.0308	0	3.40215	0	0.288223	0	0.718879	0	0	0	0.955639	0	0	0	0	0	0	0	0	0	0	0	0	0	0	0	0	0	0	0	0	0.678447	1.65107	2.66537	3.16658
390	113.756	-44.0998	1.38976	1.29573	0.98401	1.57308	0.555154	0.496537	1.29743	0	0	0	1.13245	1.73332	0	0	0	0	0	1.90692	1.27395	0	0	1.13932	0	2.99746	0	2.72784	1.26685	0	2.38827	0	2.24368	1.11655	0	6.1163	0	6.36485	2.42261	0	4.15379	0	0	0	0	1.62186	1.89445	1.19818	1.59314
471	100.686	-21.7183	3.71699	0	0	0	0	0	0	0	0	0	0	1.56499	1.93348	0	0	0	0.288223	0	1.39662	0	0	0	0	0	0	0	0	0	1.06133	0	0.955107	2.40079	2.96774	0	0	0	0	0	0	3.07855	1.76407	2.2299	2.29399	0	0	0	0
476	105.789	-48.9733	1.39847	0	0	0	0	0	2.52237	1.18962	0	0	0	2.06638	0.455829	0.668872	0	0	0	1.87851	0.746811	0	0	0.502022	3.08354	2.02404	0	0.889721	0.76254	0	0	0	0	0	0	5.18836	0	2.60794	1.83187	0	0	0.941123	0	1.1797	0.782566	0	0	0	0
374	121.38	-49.9058	0.751921	0	0	0	0	0	0	0	0	0	0	1.2832	1.29521	0	0	0	0	1.48154	0.542705	0	0	0	0	1.65117	0	2.95628	1.23365	0	1.31559	0	2.43157	1.08729	0	0	0	0	0	0	0	1.9439	0	0.332828	0.342394	0	0	0	0
473	123.566	-41.1795	1.90736	2.52417	1.70718	0	0	0	1.48627	0	1.38897	1.00496	0	3.64793	0	0	0	0	0	0.838216	1.22133	0	0.665762	0	0	2.69674	0	2.92114	0.78118	1.96886	0	0	0	0	0	0	0	0	0	0	0	0	0	0	0	0	0	0	0
65	137.675	-59.549	0	0	0	0	0	0	0	0	0	0	0	0.672393	5.53235	0	0	0	0	0	0	0	0	0	0	0	0	0	0	0	0	0	0	0	0	0	0	0	0	0	0	0	0	0	0	0	0	0	0
365	134.991	-40.5541	2.4799	1.90431	0	0	0	0	2.02351	0	1.77667	2.44251	0	3.19549	1.09058	0	0	0	0.0902919	1.24229	1.66638	0	0	0	0.796162	0	0	0	0	0	1.40008	1.61007	6.00945	2.57007	1.309	0	0	0	0	0	0	1.21064	0.82358	0.631789	0.728107	0	0	0	0
344	130.816	-53.1783	0	0	0	0	0	0	5.25419	0	0	0	0	0	7.28224	0	4.26883	0	0	0	0	0	0	0	0	0	0	0	0	0	0	0	0	0	0	0	0	0	0	0	0	1.67007	5.83585	1.21096	2.03471	0	0	0	0
112	129.13	-32.4828	1.99069	0	0.877544	0	0	0	1.55117	0	0	0	0	2.00104	0	0	0	0	0	0	0	0	1.64543	0	0	0	0	0	0	0	1.31596	1.51333	5.06554	3.50595	1.63019	0	0	0	0	0	0	2.2335	0	2.50173	0.86636	0	0	0	0
463	159.876	-40.165	0.64174	0	0	0.607707	0.502016	0	0	0	0	0	0	0	0.944672	0.340738	0	0	0	0.632576	0.615068	0	0.990132	0	0	0	1.10011	1.84388	0	0	0	0.912262	1.51661	0	0	0	2.12778	4.22292	0	0	3.08648	0	0	0	0	1.32756	2.34789	0.982487	0
350	139.659	-48.8176	1.13256	5.70082	1.81163	1.46135	1.31302	0	0.83774	0	0	0	0	1.34523	8.34867	0.702697	1.70172	0	0.0902919	0.507595	1.1573	0	0	0	0	0	0	0	0	0	0	0	0	0	0	0	5.97942	5.36449	6.81252	3.10873	3.88797	0	0	0	0	0	0	0	0
326	149.101	-52.3337	0.697308	0	0	0	0	0	0	0	0.984375	1.93119	1.39299	0	2.93371	0.730843	0	0	0	0.645699	0.735167	0	0	1.027	0	0	0	0	0	0	0	1.52449	1.45676	0	0	0	0	0	0	0	0	0	0	0	0	0	0	0	0
453	150.588	-43.2797	0.938316	0	0.51582	0	0	0	0	0	1.1997	1.65723	0	0	2.82742	0	0	0	0	0	0.7725	0	0	0	0.592292	0	0	0	0	0	0.96868	1.52449	0.892941	2.13843	0	0	0	0	0	0	0	0	0	0	0	0	0	0	0
180	205.817	-48.6007	1.2395	0	1.28855	0	0	0	0	0	0	0	0	0	0	0	0	0	0	0	0	0	0	0	0	0	0	0	0	0	0	0	0	0	0	0	0	0	0	0	0	0	0	0	0	0	0	0	0
494	197.433	-54.9139	0.573784	0	0	0	0	0	0	0	0	0	0	0	0	0	0	0	0	0	0	0	0	0	0	0	0	0	0	0	0	0	0	0	0	0	0	0	0	0	0	0	0	0	0	0	0	0	0
520	187.018	-38.4797	0.0532418	0	0	1.01322	0.514511	0.448707	0	0	0	0	0	0	0	0	0	0	0	0.719497	0.4479	0	1.0009	0	0	0	0	0	0	0	0	0	0	1.70628	0	0	0	0	0	0	0	0	0	0	0	0.266424	0	0	0
456	197.625	-38.7632	0.479827	0	0	0	0	0	0	0	0	0	0	0	0	0	0	0.460286	0	1.37611	1.08301	0	0	0	0	3.26069	0	1.30703	2.39841	0.671518	0	0	0	0	0	0	0	0	0	0	0	0	0	0	0	1.22905	1.792	0.526156	0
462	251.573	-41.2067	0.709325	0	0	0	0	0	0	0	0	0	0	3.89046	0	0	0	0	0	0	0	0	0	0	0	0	0	0	0	0	0	0	0	0	0	0	0	0	0	0	0	0	0	0	0	0.721773	0	0	4.00087
515	225.17	-39.4837	0.356533	0	1.28933	1.0354	0	0.952478	0	0	0	0	0	0	0.416602	0	1.16242	0	0	0	0	0	0	0	0	0	0	0	0	0	0	0	0	0	0	0	0	1.72216	4.13171	1.89478	1.7941	1.04631	0.818739	0	0.400698	0	0	0	0
214	221.635	-50.5864	0	0	0	0	0	0	0	0	0	0	0	0	0	0	0	0	0	0	0	0	0	0	0	0	0	0	0	0	0	0	0	0	0	0	0	0	0	0	0	0	0	0	0	0	0	0	0
470	233.05	-34.3524	0.650972	0	0	0	0	0	0.561583	2.52826	0	0	0	0	0.697524	0.448508	1.09748	0	0	0	0	0	0	0	0	0	0	0	0	0	1.13167	0.471972	0.588166	0.894364	0.877603	0	0	0	0	0	0	0.859017	0.946316	0	0	1.90133	2.04759	0	0
289	243.175	-49.9667	0	0	0	0	0	0	0	4.63361	0	0	0	0	0	0	0	0	0	0	0	0	0	0	0	0	0	0	0	0	0	0	0	0	0	0	0	0	0	0	0	0	0	0	0	0	0	0	0
458	251.725	-51.1864	0	0	0	3.52758	0	0	0	0	0	0	0	1.42345	0	0	0	0	0	0	0	0	0	0	0	0	0	0	0	0	0	0	0	0	0	0	0	0	0	0	0	0	0	0	0	0	0	0	0
287	261.438	-49.4294	0	0	0	0	0	0	0	0	8.74348	3.376	0	0	0	0	0	0	0	0	0	0	0	0	3.08544	0	0	0	0	0	0	0	0	0	0	0	0	0	0	0	0	0	0	0	0	0	0	0	0
513	234.205	-44.9231	0.49931	0	0.587044	0	0	0	0	1.20378	0	0	0	0.918578	0	0	0	0	0	0	0	0	0	0	0	2.83704	4.3326	0	2.15428	1.47306	0	0	0	0	0	0	0	0	0	0	0	0.474074	0.719998	0	1.31149	0.823464	1.22259	0	3.04864
403	289.571	-23.11	0	0	0	0	0	0	0	0	0	0	0	0	0	0	0	0	0	1.40781	3.34747	0	0	0	2.68968	0	0	0	0	0	0	0	0	0	0	0	0	0	0	0	0	0	0	0	0	0	0	0	0
197	290.578	-46.2574	0	0	0	0	0	0	0	0	0	0	0	2.41452	0	0	0	0	0	0	0	0	0	0	0	0	5.28265	3.27892	0	0	0	0	0	0	0	0	0	0	0	0	0	0	0	0	0	0	0	0	0
486	281.798	-43.2193	0	0	0	0	0	0	0	0	0	0	3.87248	2.41452	0	0	0	0	2.42019	0	0	0	0	0	0	0	0	0	0	0	0	0	0	0	0	0	0	0	0	0	0	0	0	0	0	0	0	0	0
511	278.487	-52.4913	0	0	0	0	0	0	0	0	0	0	0	0	0	0	0	0	0	0	0	0	0	0	0	0	0	0	0	0	0	0	0	0	0	0	0	0	0	0	0	0	0	0	0	0	0	0	0
192	-280.51	-18.6945	0	0	0	0	0	0	0	0	0	0	0	0	0	0	0	0	0	0	0	0	0	0	0	0	0	0	0	0	0	0	0	0	0	0	0	0	0	0	0	0	0	0	0	0	0	0	0
42	-286.671	-12.0334	0	0	0	0	0	0	0	0	0	0	0	2.21888	0	0	0	0	0	0	0	0	0	0	0	0	0	0	0	0	0	0	0	0	0	0	0	0	0	0	0	0	0	0	0	0	0	0	0
43	-296.133	-28.9215	0	0	0	0	0	0	0	0	0	0	0	2.25909	0	0	0	3.80784	0	0	0	0	0	0	0	0	0	0	0	0	0	0	0	0	0	0	0	0	0	0	0	0	0	0	0	0	0	0	0
44	-307.572	-20.3241	0	0	0	0	5.40797	6.59976	0	0	0	0	0	2.04135	0	0	0	0	0	0	0	0	0	0	0	0	0	0	0	0	0	0	0	0	0	0	0	0	0	0	0	0	0	0	0	0	0	0	0
114	-280.149	-30.992	1.0359	0	0.891572	0.413762	0	1.22001	0	0	0	0	0	0	0	0	0	0	0.171182	0	0	0	0	0	0	1.95841	0	0	0	1.04324	1.56039	0	0	0	1.01409	0	0	0	0	0	0	0	0	1.59586	0	0	0	1.55863	0
39	-269.79	-22.6018	0	0	0	0	0	0	0	0	0	0	0	0	0	0	0	0	0	0	0	0	0	0	0	0	0	0	0	0	0	0	0	0	0	0	0	0	0	0	0	0	0	0	0	0	0	0	0
31	-271.328	-34.1498	1.68969	0	0.958964	1.54009	0.774045	2.1676	1.19637	1.92026	1.42427	1.1044	0	0	0	0	0	0	0.171182	0	0	0	0	0	1.48069	2.88424	4.47647	2.51432	2.93885	0	0	0	0	0	0	0	0	0	0	0	0	4.00378	0	0	0	0	0	0	0
33	-285.705	-48.236	0.837917	2.66896	1.69303	0	0	0	0	0	0	0	0	1.5123	0	0	0	0	0	0	0	0	0	0	0	0	0	0	0	0	0	0	0	0	0	0	0	0	0	0	0	0	0	0	0	2.43433	0	0.964807	3.96908
27	-248.309	-36.869	2.02752	0	0	0	0	0	0	0	0	0	2.19997	0	0	0	0	0	0	4.18688	1.03134	0	0	0	0	0	2.38683	8.14441	0	4.36223	0	0	0	0	0	0	0	0	0	0	0	0	0	0	0	0	0	0	0
19	-250.482	-23.2878	0	0	0	0	0	0	5.23958	11.5904	0	0	0	0	0	0	0	0	0	0	0	0	0	0	0	0	0	0	0	0	0	0	0	0	0	0	0	0	0	0	0	0	0	0	0	4.69295	0	1.18258	0
26	-263.302	-5.63235	2.60781	0	0	0	0	0	0	0	0	0	0	3.14103	0	0	0	0	0	4.51648	1.12945	0	1.40402	0	1.375	0	0	0	0	0	0	0	0	0	0	0	0	0	0	0	0	0	0	0	0	0	0	0	0
17	-260.463	-18.5222	2.68791	0	0	0	0	0	0	0	0	0	3.89764	3.00371	0	0	0	0	0	0	0	0	0	0	0	0	0	0	0	0	0	0	0	0	0	0	0	0	0	0	0	0	0	0	0	0	0	0	0
91	-242.643	-29.5114	2.31581	0	0	0	0	0	3.18507	0	0	0	0	0	0	0	0	0	0.372716	0	0	0	0	0	0	0	0	0	0	0	4.62471	0	9.64075	4.4525	4.95052	0	0	0	0	0	0	0	0	0	0	0	0	0	0
8	-235.1	-23.9887	3.94411	0	5.75787	0	0	0	6.88917	4.25708	0	0	0	0	0	0	0	0	0.840176	0	0	0	0	0	0	0	0	0	0	0	0	0	0	0	0	0	0	0	0	0	0	0	0	0	0	0	0	0	0
94	-229.632	-15.5864	0	2.89421	0	0	2.18556	2.64351	0	0	0	0	0	0	0	0	0	0	0	0	0	0	0	0	2.57858	0	0	0	0	0	0	0	0	0	0	0	0	0	0	0	0	0	0	0	0	1.38171	0	5.43687	0
87	-220.024	-15.0174	2.54736	0	0	0	0	0	0	0	0	0	0	0	3.22425	1.56885	0	0	0	0	0	0	6.91097	0	0	0	3.70777	0	1.25428	2.31257	0	0	0	0	0	0	0	0	0	0	0	0	0	0	0	2.0046	3.36723	0.980225	0
1	-223.48	-23.9717	2.82002	0	5.33914	1.02148	0	1.71273	0	0	0	0	0	0	0	0	0	0	0.46746	0	0	0	4.9689	0	0	5.8739	0	0	4.67956	0	0	0	0	0	0	0	0	0	0	0	0	0	0	0	0	1.19054	0	6.42788	0
59	-209.152	-19.7607	1.32522	0	0	0.293339	0.878402	0	1.73783	0	1.53855	0	0	0	1.98459	0	0	0	0.19964	0	0	0	0	2.71008	0	0	0	0	0	0	0	0	1.48755	3.18466	0	0	0	1.53799	2.51837	0	2.30328	0.44467	1.70846	1.02917	0	0	0	0	0
57	-212.274	-39.3847	2.1909	0	1.44159	0.660347	1.10134	0	0	0	1.92902	0	0	0.652216	1.5482	0	0	0	0	0	0	0	0	0	0	0	2.89825	2.19179	1.87848	0	0	2.40336	1.80277	1.65562	0	0	0	0	0	0	0	0	0	0	0	0	0	0	0
51	-214.758	-28.1182	2.89695	0	0	0	0	0	0	0	0	0	0	0	8.0701	6.50965	0	0	0	0	0	0	0	4.6997	2.28763	0	0	0	0	0	0	0	0	0	0	0	0	0	0	0	0	0	0	0	0	0	0	0	0
202	-161.511	-23.8893	1.28615	0	0	2.30619	0	1.59005	0	1.44437	0	0	0	0	0	0	0	0	0	0	0.901744	0	1.53864	0	0	0	0	0	0	0	0	0	0	0	0	0	0	0	0	0	0	1.99481	0	3.82496	0	2.0927	0	3.73573	0
206	-152.265	-20.189	1.58325	0	0	0.986964	1.10559	0	0	0	0	0	0	0	0.506472	0	0	0	0	0	1.58219	0	0	0	0	0	0	0	0	0	0	0	0	0	0	0	0	0	0	0	0	0	0	0	0	0	0	0	0
213	-149.955	-32.9222	0.731796	0	0	1.53602	1.18184	0	0	0	2.33455	0	0	0	0	0	0	0	0	0	2.24634	0	0	0	1.53901	1.69682	0	0	3.9889	0	0	0	0	0	0	0	0	0	0	0	0	0	0	0	0	0	0	0	0
209	-170.387	-25.1065	1.13054	0	0	0	0	0	0	0	0	0	0	0	1.15047	0	0	0	0	0	0	0	0	2.19639	0	0	0	0	0	0	0	0	0	0	0	0	0	0	0	0	0	1.66808	0	1.97551	1.33392	0	0	0	0
187	-133.497	-16.6758	2.94617	0	0	0	0	0	0	1.77903	0	0	0	0	4.04474	0	0	0	0.155562	0	0.976471	0	0	0	0	0	0	0	0	0	3.56893	0	0	1.06451	3.77137	0	0	0	0	0	0	0	0	0	0	2.2052	0	2.36354	0
181	-110.883	-30.2575	0	0	0	0	0	0	0	0	0	0	0	0	1.28595	0	0	0	0	0	0	0	4.60055	0	0	0	0	0	0	0	0	0	0	0	0	0	0	0	0	0	0	0	0	0	0	1.19335	0	3.41029	0
198	-140.745	-27.013	0.494387	0	0	0	0	0	0	0	0	0	0	0	1.1071	0	0	0	0	0	1.21035	0	0	2.31738	0	0	0	0	0	0	0	0	0	0	0	0	0	0	0	0	0	0	0	0	0	1.96915	0	1.61927	0
194	-142.471	-13.85	2.77256	0	0	0	0	0	0	0	0	0	0	2.38655	0	0	0	0	0	0	0	0	0	0	0	0	0	0	0	0	0	0	1.45449	1.33577	0	0	0	0	0	0	0	0	0	0	0	0	0	0	0
160	-130.162	-27.3122	1.93633	0	0	0	0	0	0	0	0	0	0	0.717946	3.94063	0	0	0	0	0	0	0	0	0	0	4.32693	0	0	0	5.08814	3.44754	0	0	0	4.94601	0	0	0	0	0	0	0	0	0	0	0	0	0	0
126	-113.693	-18.8092	2.59847	0	0	1.68814	1.09792	0	0	0	0	0	0	1.65601	1.95975	0.497182	0	0	0.12979	0	0	0	0	0	0	0	0	0	0	0	0	0	0	0	0	0	0	0	0	0	0	2.10656	1.065	1.18957	0	0	0	0	0
128	-120.978	-33.1157	1.58111	0	3.64392	4.31454	3.85152	1.49448	0	2.76199	0	0	0	0	0	0	0	0	0	0	0	0	0	0	3.17064	0	0	0	0	0	0	1.15599	0	2.06929	2.41585	0	0	0	0	0	0	0	0	0	0	4.54883	0	2.20056	0
129	-134.187	-36.8831	1.00355	0	0	0	0	0	0	0	0	0	0	0	0	0	0	0	0	0	0	0	0	0	0	0	0	0	0	0	0	0	0	0	0	0	0	0	0	0	0	0	0	0	0	1.14575	0	1.05445	0
121	-101.211	-23.6374	1.87695	0	0	0	0	0	0	0	3.50556	4.24393	0	1.59856	2.32134	0	1.77777	0	0	0	0.48183	0	0	0	0	0	0	0	0	0	0	0	0	0	0	0	0	0	0	0	0	2.18156	3.71525	2.23898	0	0	0	0	0
122	-106.601	-14.0219	4.83253	0	2.0861	2.0872	1.33346	1.22484	0	0	3.95737	0	0	2.42367	0	0	0	0	0	0	0	0	0	0	0	0	0	0	0	0	0	0	0	0	0	0	0	0	0	0	0	0	0	0	0	1.78909	2.17157	2.4842	0
124	-92.3977	-41.5565	1.17069	0	0	1.16699	0	0.504028	0	0	0	0	0	0	0	0	0	0	0	0	0	0	0	0	0	0.809085	0	0	0.604494	2.07663	0	0	0	0	0	0	0	0	0	0	0	0	0	0	0	0.626526	1.04426	0.803082	0
125	-95.2007	-15.5996	2.44999	0	0	0	0	0	0	0	0	0	0	0	0	0	0	0	0	0	0	0	0	0	0	0	0	0	0	0	0	0	0	0	0	0	0	0	0	0	0	0	0	0	0	0	0	0	0
309	-50.8373	-26.8304	1.44585	0	0	0	0	0	1.09396	0	1.24847	2.09553	0	0.660719	0	0	0	0	0	0.677432	1.56591	0	0	0	0	0.473446	1.42747	1.65344	1.09937	1.02605	0.628244	1.97142	2.26496	1.61372	1.66108	0	0	0	0	0	0	0	0	0	0	0.453219	0.382797	0.499706	0
313	-44.0469	-21.791	0.913678	0	0	0	0	0	0	0	0	0	0	0	0	2.29966	0	0	0	0	1.00095	0	0	0	0	0	0	0	0	0	0	0	0	0	0	0	0	0	0	0	0	0	0	0	0	0	0	0	0
312	-42.7308	-34.1965	1.69589	1.75295	1.14072	0	0	0	0.256016	0	0.732352	1.62017	0	0.771746	0	0	0	0	0.0275935	0.435555	1.43664	0	0	0.90824	0.495201	0.506963	1.52853	2.30231	1.1772	1.3167	0.40393	1.26753	1.89367	1.03754	1.27991	0.620205	1.80582	3.22074	1.34968	1.96505	0.738919	0.375575	0.310012	0.267221	0	0	0	0	0
310	-30.5449	-11.5964	1.44216	0	0	0	0	0	0.402374	0.410082	0	0	1.78277	0.769004	0.116637	0.217356	2.15201	0	0.0766718	0.481411	0.648695	0	0	0.835691	0	0.470905	0	1.93907	1.08927	0.82074	0.3752	0	1.59491	0.960042	0.797812	0.994158	0	4.68111	2.15517	2.11377	1.75486	0.302997	0.754284	0.109051	0	0.548538	1.33492	0.183798	0
238	-28.2204	-33.8947	1.56127	0	1.2167	0	0	0	0.768936	0	0	0	0	0	0	0	0	0	0.0828763	0	0	0	0	1.29778	1.51607	2.11366	1.50642	0.982868	0	0.944139	0	0	0	0	0	2.5858	1.7797	1.37495	0	1.40904	2.01181	0	0	0	0	0	0	0	0
306	-18.7678	-31.1866	1.95646	0.66728	1.32685	0	0	0	0	0	0	0	0	0	0	0	0	0	0.136014	0	0.128048	0	2.71097	0	0	0	0	0	0	0	0	0	0	0	0	0	0	0	0	0	0	0.337521	0.871413	1.57098	0.426477	0.999747	2.52328	4.33214	1.69054
253	-24.8008	-23.733	1.63686	0	1.32632	0	0	0	0	0	0	0	0	0	0	0	0	0	0	0	0	0	2.26006	0	0	1.65544	0	1.9803	0.685927	0	0	0	0	0	0	0.995817	0	1.36218	0.386694	0	0.534187	0.159167	0.396233	1.10164	1.61244	0.166978	0.406357	1.07594	2.26377
254	-11.7546	-17.5646	0.783633	0	0.86821	1.84257	0.778867	0.260067	0	0	0	0	1.0528	0	0	0	0	0.118967	0.104353	0.293534	1.31128	2.0693	0.952234	0	0	0	0	0	0	0	0.832555	0.94913	0.713311	0.65537	0.498972	1.27833	1.35221	1.21319	0.852538	0.766072	1.30719	0	0	0	0	1.67021	1.73299	1.22083	0
250	-5.54111	-37.9695	1.6865	0	0.673665	0.996099	0.36348	0	0	0	1.18854	1.61152	0	1.02021	1.07765	0	0	0	0.112566	0	1.38914	0.307012	0	0	0	0	0	0	0	0	1.64721	1.80903	0	0.443798	0.951036	0	0	0	0	0	0	0.767944	0.840142	0.682882	0	0	0	0	0
249	-21.0103	-14.5774	1.01315	0.349179	1.08563	0	0	0	0	0	0.206428	0.238049	0.996878	0.888573	0.116637	0.528367	0.253118	0.118967	0.146999	0	1.04423	0.9163	0	0.981462	0	1.65544	1.57068	1.97746	0.877056	0.963903	1.80997	1.78732	2.23192	1.06075	1.28575	0	0	0	0	0	0	0.243362	0.762661	0.476716	0.485437	0.255304	0.782148	0.465596	0.681523
241	-10.5732	-28.7536	1.3509	0	0	0	0	0	0	0	0.309236	1.96482	0	0.990272	0.479914	0.518488	0	0	0.124811	0.311312	0.634159	0	0	0	1.06793	0.39122	0.938285	0.537209	0.292293	0	0.31171	0.778068	0.441861	0.257616	0	0	0	0	0	0	0	0.365607	1.33684	0.807736	0.554233	0.664903	2.37672	1.3676	1.3489
298	-2.86543	-27.0165	1.53358	0	1.39911	1.21571	0.925439	0.49749	0.897678	1.64654	1.03238	1.62167	0	1.25391	1.80657	0.955909	0	0	0	0.573951	1.26018	1.63592	0	0	0.542959	0	0	0	0	0	1.30548	0.801412	0.47376	0.537898	0.560774	0	0	0	0	0	0	0	0	0	0	0.395055	0.594768	0.730279	0.834282
107	2.80107	-19.6738	1.20772	2.1635	0.439081	1.38503	0	0	0	0	0	0	0	0	0.772143	0	0	0	0.171954	0	0	0	0.843654	0.523133	2.95905	0	1.94131	0	0.814691	1.44941	0	0	0	0	0	0	0	0	0	0	0	3.23284	5.7959	4.03915	0	2.63519	4.61849	3.06522	0
235	21.2497	-23.3382	1.4404	1.33882	1.92887	0	0	0	0	0	0	2.60801	1.77212	3.15935	0.909616	0	0.364217	0.270257	0.311062	0	1.13609	0	0	1.72799	1.8261	0.759076	1.49994	2.0338	2.01149	0	0	0	0	0	0	0.928633	1.77204	2.84512	2.30622	0	1.63405	0	0	0	0	0	0	0	0
291	12.6265	-19.8387	1.33903	0	0	0	0	0	0	0	0	1.43855	0	1.87869	0	0	0	0	0	0	0	0	0	0	0	0	0	0	0	0	0	0	0	0	0	0	0	0	0	0	0	0	0	0	0	0	0	0	0
292	20.4341	-49.8753	1.89218	0	0	0.625725	0.533776	0	0	0	0	0	0.543039	0	0	0	0	0	0	0	0.623826	0	0	0	0	0	0	2.35404	0	0	0	0	0	0	0	0	0	0	0	0	0	0.270211	0.894363	0.697868	0.988445	0.464155	1.50185	1.11603	2.27224
284	47.7773	-20.3627	1.36479	0	0	0	0	0	0	0	0	0.792248	0	0.857267	1.94576	0	0	0	0	0	1.83976	0	0	0	0	0	0	0	0	0	0	0	0	0	0	0	0	0	0	0	0	0	0	0	0	0	0	0	0
227	30.9725	-26.661	0.454138	0	0.943957	1.37549	0.343195	0.514735	0	0	0	0	0	0	0	0	0	0	0	0	0	0	0	0	0	0	0	0	0	0	0	0	0	0	0	0	0	0	0	0	0	0	0	0	0	0	0	0	0
286	40.2574	-29.354	0.612337	0	0	0	0	0	0	1.52397	0	0	0	0.429971	0.593097	0	0	0	0	0	0.7749	0	0	0	0	0	0	0	0	0	0	0	0	0	0	0	0	0	0	0	0	1.22254	1.47005	0.699356	0	1.28253	1.50762	0.683043	0
290	20.3684	-0.321236	1.23543	0	0.707357	0	0	0	0.760619	0.570574	0.673396	0.8772	0	0	0	0	0	0	0	0	0	0	0	0	1.70826	0	0	0	0	0	0.678783	0	1.27492	1.2697	0.718524	1.64282	0	3.41794	2.60351	1.73887	0	1.8333	0	1.72353	0	0	0	0	0
457	52.2092	-8.15748	0.41456	0	1.12878	0	0	0	0	0	0	0	0	0	1.6791	0	0	0	0	0	0	0	0	0	0	0	0	0	0	0	0.788487	0	0.709572	0.883202	0	1.92958	0	1.92348	1.83116	0	2.52961	0	1.87633	1.09027	0	0	1.92428	1.06483	0
275	42.1897	-10.7724	0.750039	0	0	2.76306	0	0	0	0	0	0	0	0	1.71071	0	0	0	0	0	0.412463	0	2.03206	0	0	0	0	0	0	0	0	0	0	0	0	0	0	0	0	0	0	1.46761	0	0.560061	0	0	0	0	0
283	55.9668	-17.8539	1.17263	0	0	1.81992	0	0	0	0	0	0	0	1.02366	1.32106	0	0	0	0	0	1.20551	0	1.49932	0	0	0.797221	0	1.14408	0	0	0.635197	0	0.941015	0	0	0	0	0	0	0	0	1.22703	0	0.684057	0	0	0	0	0
282	37.2107	-19.0237	0	0	0	0	0	0	0	1.64754	0	0	0	0	0	0	0	0	0	0	0	0	3.13378	0	0	0	0	0	0	0	0	0	0	0	0	0	0	0	0	0	0	0	3.23117	0.756064	0	0	0	0	0
445	81.7011	-5.50499	0.882634	0.200516	0	1.92827	1.40257	0	0.598161	0.593294	1.18274	2.77531	0.797676	0.915297	0.32715	0.180748	0	0.0712812	0.405014	2.52244	1.69335	0	0	0	0	0	0	0	0	0	0.548359	1.57913	0	0.298274	3.07298	0	0	0	0	0	0	0	0	0	0	0.419431	1.02073	1.15289	0
161	67.8766	-26.2336	0.700858	0	1.4947	1.40054	0	0	0	0	0	0	0	0	0	0.787824	0.852625	0	0.0860515	0.635855	1.13861	0	0	0	0	0.763461	0.809167	1.96032	0.967474	1.24376	0.98113	1.08226	2.60063	1.37532	1.95003	0	0	0	0	0	0	0	0	0	0	0	0	0	0
412	98.8154	-36.2172	2.23346	0	0	0	0	0	0	0	0	0	0	0.96274	0	0	0	0	0	0	0	0	0	0	1.26742	0	0	0	0	0	0	0	0	0	0	0	0	0	0	0	0	0	0	0	0	1.37383	0.869444	1.5354	0.830452
411	77.2423	-22.0329	0.72222	0	1.8842	1.90892	0	0	1.96375	1.85272	0.894062	1.12404	2.29715	1.28797	0	0	0	0	0.0860515	2.42744	1.62465	2.71251	0	0.964426	0	2.74686	1.30511	1.13723	0.790167	0.956202	0	0	0	0	0	0	0	0	0	0	0	0	0	0	0	1.35084	0	1.66784	0.624599
399	99.1977	-11.7436	3.27832	0	0	4.81395	5.0626	0	0	0	2.27001	3.19212	0	0	0	0	0	0	0	0	0	0	0.842874	1.38211	0	0	0	0	0	0	0	0	0	0	0	0	0	0	0	0	0	1.49469	2.81942	0.577522	0	1.56804	2.89146	0.564051	0
401	91.208	-17.5897	2.8166	0	0	2.16475	1.79556	0	0	0	0	0	0	1.84204	1.01187	0	1.77686	0	0	0	0	0	0	0	0	0	0	0	0	0	1.32461	1.95283	1.19203	2.03254	2.11846	0	0	0	0	0	0	0	0	0	0	0	0	0	0
406	90.9682	-5.79013	0	0	0	4.27019	0.515909	0	0	0	0	0	2.05284	2.70123	0	0	0	0	0	2.96665	2.20144	0	0	0	0	0	0	0	0	0	0	0	1.51459	2.42419	3.54283	0	0	4.0013	4.89835	8.44888	0	0	0	0	0	0	0	0	0
391	92.692	-29.2841	2.86752	0	0	0	0	0	0	0	1.84761	2.44123	0	0	0.837821	0	1.20243	0	0	0	0.4654	1.01121	4.45175	0	0	2.72866	0	0.978477	1.65503	3.71686	0	0	0	0	0	0	0	0	0	0	0	0	0	0	0	0.551384	0.734281	0.626964	0.582509
377	116.2	-34.402	1.1837	0	0	1.83326	0	0	0	0	0	0	0	1.87216	0	0	0	0	0	1.5323	1.23142	0	0	0	0	0	0	0	0	0	0	0	0	0	0	0	0	0	0	0	0	2.65187	0	2.0859	1.41406	0	0	0	0
375	96.9127	-45.6554	2.25402	3.64228	2.22225	0	0	0	0	0	0	1.53273	0	3.7776	0	0	0	0	0	0	0	0	4.77224	0	0	1.54235	0	1.24499	1.74335	2.81371	0	0	0	0	0	0	0	0	0	0	0	0	0	0	0	0	0	0	0
387	116.144	-18.5096	2.14623	0	2.03126	0	0	0	0	0	0	0.500721	0	1.81936	0	0	0	0	0.210227	0	1.59449	0	0	0.42962	0	0	0	0	0	0	0	3.33404	3.13399	2.82199	3.64967	0	0	0	0	0	0	2.04984	1.68107	1.78903	0	0	0	0	0
369	108.072	-13.8923	4.08517	0	0	0	0	0	1.14435	2.22051	0	0	0	1.99713	0	0	0	0	0	1.09697	2.00862	0	0	2.25852	0	1.40479	0.794594	1.11733	2.35469	1.0733	1.11929	0.658913	0.919017	2.07533	1.04332	0	0	0	0	0	0	1.1363	3.564	1.19226	0.497701	0	0	0	0
359	121.299	-26.9118	1.33913	0	3.93564	0	0	0	0	0	0	0	0	1.55534	0	0	0	0	0.128251	1.04919	1.1711	1.80103	0.661442	0	0	0	0	0	0	0	3.89386	3.64266	4.944	3.21813	1.69385	0	0	0	0	0	0	2.82667	1.85609	1.90823	3.13132	0	0	0	0
349	126.253	-17.301	0	0	0	0	0	0	0	0	0	0	0	0	0	0	0	0	0	0	0	7.79329	0	0	0	0	0	0	0	0	0	0	0	0	0	0	0	0	0	0	0	0	0	0	0	0	0	0	0
364	140.192	-30.5306	2.12368	0	0	0	0	0	0	0	0	0	3.79564	1.70933	0.980446	1.18895	1.11932	0	0	0	0.777027	3.35429	0	0	1.64761	0	0	0	0	0	0	0	0	0	0	0	0	0	0	0	0	0	0	0	0	0	0	0	0
355	136.482	-15.3235	0.959592	0	0	0	0	0	0	0	0	0	0	0.851785	0	0	0	0	0	0	0	0	0	0	0	0	4.45361	1.55815	0.705426	0	0	3.69313	1.2816	0.621736	0	0	5.26154	2.17973	0.808785	0	1.11727	3.39136	1.72742	2.37752	0	0	0	0	0
333	149.242	-31.7772	0	0	0	0	0	0	0	0	0	0	0	0	0	0	0	0	0	0	0	0	0	0	0	0	0	0	0	0	0	0	0	0	0	0	0	0	0	0	0	0	0	0	0	0	0	0	0
332	161.515	-29.445	1.53113	1.73917	2.47666	0	0	0	1.0855	1.57204	0	0	0	0	1.01443	0	0	0	0	0	1.30285	0	0	1.47308	0	0	0	0	0	0	0	0	0	0	0	0	0	0	0	0	0	0.571089	1.99365	1.06569	0	0.980217	3.34518	1.70292	0
336	143.516	-21.0211	1.95544	0	0	0	0	0	0	0	0	0	0	0	0.547733	0	0	0	0.26039	0	0	0	0	0	1.64761	0	0	0	0	0	0	0	0	0	0	6.53793	4.82781	2.4451	1.71749	1.9291	3.12883	0	0	0	0	0.824727	1.45584	1.4878	0.739627
324	154.105	0.00941796	2.09858	0	1.47601	3.69573	0	0.910974	0	1.6533	0	0	0.930929	0	1.15254	0	0	0	0	0	1.90175	0	0	4.40341	0	1.54658	2.75227	2.03477	3.43969	1.22455	1.23226	2.28231	1.67362	3.03161	1.19034	1.12445	1.93242	1.69168	2.34375	1.08611	1.55464	0	0	0	0	2.20182	1.18262	1.11207	0.719726
454	163.596	-18.3903	0.567521	0	0.755269	0	0	0	0	0	0	1.48228	0	1.83661	0.512014	0	0	0.641971	0.744894	0	2.23204	0	0	0	0	3.54095	0	0.909705	0	0	1.69045	0	0.448327	0	0	0	0	0	0	0	0	1.3096	1.2258	1.10355	0.2955	1.37386	1.25712	1.07781	0.414863
343	171.735	-30.999	0.934286	0	1.32151	0	0	0	3.65279	0	0	0	0	0.354229	0.61275	0	0	0	0	0	0.530962	0	0	0	0	0.660475	0	1.2978	0	0	0.526242	0	1.06746	0	0	0	0	0	0	0	0	1.1772	0	0.937318	0	0.74555	0	0.552662	0
316	173.699	-23.5971	1.60902	2.3727	0	0	0	0	0	0	2.53723	0	0	1.1283	0	0	0	0	0.244984	0	2.71756	0	3.30834	0	0	0	0	0	0	0	0	0.875877	0.964812	1.15621	1.38707	0	0	0	0	0	0	1.94915	1.62081	2.47907	1.21481	1.21147	0.984812	1.43451	1.01047
320	153.74	-13.1792	0.844639	0	0	2.4453	1.6539	0	0	0	0.684778	1.8069	2.13621	1.53102	0	0	0	0.641971	0.896502	0	1.92316	0	0	0	0	1.90463	0.907825	1.46567	1.82983	1.89322	1.51754	0.752809	1.20553	1.61274	1.84033	0	0	0	0	0	0	0	0	0	0	0	0	0	0
510	183.794	-21.4402	0.496739	0	0.860386	1.40005	0.586012	1.23574	0	0	2.54958	1.16	0	0.914688	0	0	0	0	0.544038	2.34322	2.14497	0	0	0	0	0	0	0	0	0	0	0	0	0	0	0	0	0	0	0	0	0	0	0	0	0.263467	0	0	0
370	185.194	-9.58962	0.555693	0	0	0	0	0	0	0	0	0	0	1.29199	0	0	0	0	0.399473	4.08269	2.13934	0	0	0	0	0	0	0	0	0	1.30903	2.4203	1.17802	2.98603	2.24709	0	0	0	0	0	0	0.628715	0	0.44314	0.765988	0.659567	0	0.432803	1.0754
517	198.322	-29.0039	0.556088	0.635239	0	0	0	0	0	0	0.648071	0	6.44826	1.92143	0	0	0	0.460286	0.446223	0	0	0	0	0	0.532815	0	0	0	0	0	1.6753	1.23861	0.718665	0.849551	0.667388	2.5723	1.76462	1.2223	1.10514	1.02464	0.76726	0	0	0	0	1.6678	0.583657	0.408764	0.391038
521	188.515	-29.9804	0	0	0	0	0	0	0	0	0	0	0	0.699496	0	0	0	0	0	0.780603	0.882886	0	1.75631	0	0	0	0	0	0	0	0	0	0	0	0	0	0	0	0	0	0	1.00106	1.08211	0.333625	0	1.05019	1.10976	0.325843	0
506	209.538	-25.4446	0	0	0	0	0	0	0	0	0.841288	0	2.44552	0	1.78872	0	0	0	0.810504	2.46865	1.15677	0	0	0	7.6355	2.38693	3.69353	1.80157	0.748848	0	0	0	0	0	0	0	0	0	0	0	0	0	0	0	0	0	0	0	0
516	207.643	-14.8862	0.461702	0	0	0	0	0	0	0	0	0	1.58211	0	0.77805	1.21431	0	0	0	2.65774	2.27973	0	0	0	0	2.23277	1.5861	0.927822	0.954727	0	2.91184	2.15282	1.24911	1.3773	0	0	0	0	0	0	0	3.4281	0.989177	0.727441	0.484111	3.59632	1.01445	0.710473	0.679662
518	221.627	-15.7406	0.29735	0	0	0	0	0	0	0	0	0	0	0	0	0	0	0	0	0	0	0	0	0	0	0	0	0	0	0	0	0	0	0	0	0	0	0	0	0	0	0	0	0	0	0	0	0	0
507	207.946	-38.9015	0.880301	0	0.586754	0	0	0	0.732014	1.23165	0	0	1.79989	0.720562	0	0	0	0	0	1.31703	0.506317	0	0	3.01111	0	5.64213	0	1.17512	4.85024	0	4.49545	0	0.966553	4.27482	0	0	0	0	0	0	0	0	0	0	0	0	0	0	0
465	243.289	-36.9254	0.893896	0	0	3.36236	2.62081	1.45031	0	0	5.46492	1.9412	0	2.15273	0	0	0	0	0	0	0	0	0	0	0	0	0	0	0	0	0	0	0	0	0	0	0	0	0	0	0	1.59318	3.9218	1.27265	2.27085	2.53859	6.10893	1.88791	4.84235
467	221.141	-24.8966	0	0	3.57976	0	0	0	0	0	0	0	0	0	1.61385	2.54037	0	0	0	0	0	0	0	0	0	0	0	0	0	0	2.60217	3.91317	2.34173	0	2.71953	0	0	0	0	0	0	0	0	0	0	0	0	0	0
468	216.371	-32.0504	0	0	0	0	0	0	0	0	1.99003	0	0	0	0	0	0	0	0	0	0	0	0	0	0	0	0	0	0	0	0	0	0	0	0	0	0	0	0	0	0	5.65694	0	1.28517	0	0	0	0	0
501	231.364	-13.3385	0	0	0	0	0	0	0	0	0	0	0	0	0	0	0	0	0	0	0	0	0	0	0	0	0	0	0	0	0	0	0	0	0	0	0	0	0	0	0	0	0	0	0	0	0	0	0
330	255.598	-24.1432	0	0	0	0	0	0	0	0	0	0	0	1.22479	0	0	0	0	0	0	0	0	0	0	0	0	0	0	0	0	0	0	0	0	0	0	0	0	0	0	0	0	0	0	0	0	0	0	0
450	255.481	-15.1085	1.9643	0	0	0	0	0	0	0	0	0	0	0	0	0	0	0	0	0	0	0	0	0	0	0	0	0	0	0	0	0	0	0	0	0	0	0	0	0	0	0	0	0	0	0	0	0	0
461	241.731	-20.7202	0.750509	0	0	0.607797	2.92686	0	0	0	0	0	0	0	0	0	0	0	0	0	0	0	0	0	0	0	0	0	0	0	0	0	0	0	0	0	0	0	0	0	0	0	0	0	0	3.86083	0	0	1.57595
460	247.826	-28.1873	1.16298	0	0	1.77411	1.95927	3.13665	0	0	0	0	0	0	0	0	0	0	0	0	0	0	0	0	0	0	0	0	0	0	0	0	0	0	0	0	0	0	0	0	0	0	0	0	0	0	0	0	0
444	259.003	-33.3977	1.09184	0	0	1.65532	2.61804	0	0	0	0	0	0	3.15593	0.963217	0	0	0	0	0	1.09072	0	0	0	0	0	0	0	0	0	0	0	0	0	0	0	0	0	0	0	0	0	0	0	0	1.22401	2.74058	1.24165	0
435	274.433	-37.8386	0	0	0	0	0	0	0	0	8.76642	4.96026	0	0	1.21845	0	0	0	0	0	0	0	0	0	0	4.18599	0	0	0	0	0	0	0	0	0	0	0	0	0	0	0	0	0	0	0	0	0	0	0
440	280.51	-28.1749	0	0	0	0.683498	0	0	0	0	0	0	0	0	0	0	0	0	1.51873	0	1.5528	0	1.57762	1.60311	1.84955	0	0	0	0	0	1.0809	1.18705	0.730816	0	0.690801	0	0	0	0	0	0	1.43737	0	0	0	1.50791	0	0	0
488	270.476	-14.3067	0.412234	0	1.75489	0.301177	0	0	0	0	0	0	0.57397	0.468162	0	0	0	0	0	0	1.75229	0	0	0	0	0	0	0	0	0	0	0	0	0	0	0	0	0	0	0	0	0	0	0	0	1.25333	0	0	1.26259
422	289.131	-35.9392	0	0	0	2.23791	3.68122	3.40148	0	2.17107	3.24411	2.37109	0	0	0	7.76064	2.01232	0	3.15595	0	0	0	0	0	0	0	0	0	0	0	0	0	0	0	0	0	0	0	0	0	0	0	0	0	0	0	0	0	0
427	284.096	-13.5921	0	0	0	0	0	0	0	0	0	0	0	0	0	0	0	0	1.09391	0	2.32498	0	6.04725	0	0	0	0	0	0	0	0	0	0	0	0	0	0	0	0	0	0	0	0	0	0	0	0	0	0
428	272.903	-22.7812	0	0	0	0	0	0	0	0.73706	0	0	0	0	0	0	0	0	0.782969	0.73015	1.19994	0	0	0	0	0	0	0	0	0	0	0	0	0	0	0	0	0	0	0	0	0	0	0	0	0	0	0	0
487	265.221	-40.0547	0.242179	0	0	0	0	0	0	0	0	3.73129	0	0.698293	2.18167	0	0	0	0	0	1.09072	0	0	0	0	0	0	0	0	0	0	0	0	0	0	0	0	0	0	0	0	0.760418	0	0	0	0	0	0	0
159	-296.345	-7.2192	0	0	0	0	0	0	0	0	0	0	0	0	0	0	0	0	0	0	0	0	0	0	0	0	0	0	0	0	0	0	0	0	0	0	0	0	0	0	0	0	0	0	0	0	0	0	0
41	-299.072	-15.8408	0	0	0	0	0	0	0	0	0	0	0	6.51931	0	0	0	0	0	0	0	0	0	0	0	0	0	0	0	0	0	0	0	0	0	0	0	0	0	0	0	0	0	0	0	0	0	0	0
47	-279.529	2.89269	0	0	0	0	0	0	0	0	0	0	0	0	1.70597	6.22141	0	0	0	0	0	0	0	0	0	0	0	0	0	0	0	0	0	0	0	0	0	0	0	0	0	1.54057	0	2.61608	5.79297	0	0	0	0
49	-288.598	-1.43261	0	0	0	3.56608	0	11.1508	0	0	0	0	0	0	0	0	0	0	0	0	0	0	0	0	0	0	0	0	0	0	0	0	0	0	0	0	0	0	0	0	0	0	0	0	0	0	0	0	0
170	-272.771	-13.3084	0.825619	0	0	0	0	0	0	0	0	0	0	1.72993	0	0	0	0	0	0	0	0	0	0	0	5.87187	3.65132	3.28948	6.86654	2.85709	0	0	0	0	0	0	0	0	0	0	0	1.92089	0	4.42728	2.43282	0	0	0	0
99	-272.917	-4.15416	0	0	0	0	0	0	0	0	0	0	0	0	0	0	0	0	0	0	0	0	0	0	0	0	0	0	0	0	0	0	0	0	0	0	0	0	0	0	0	0	0	0	0	0	0	0	0
36	-267.15	14.168	0	0	0	0	0	0	0	0	0	0	0	2.02238	0	0	0	0	0	0	0	0	0	0	0	0	0	0	0	0	0	0	0	0	0	0	0	0	0	0	0	0	0	0	0	0	0	0	4.41893
113	-258.566	6.62569	0.800313	0	0	0	0	1.74929	0	0	0	0	0	3.05049	0	0	0	0	0	0	1.12945	0	0	0	0	0	0	0	0	0	4.9077	0	2.28324	1.367	2.28574	11.5259	0	5.93981	2.71998	5.36772	0	0	0	0	0	0	0	1.66541	2.46277
11	-255.109	-10.0079	1.52552	0.848536	0	0	0	0	0	0	0	0	0	1.17668	0	0	0	0	0	0	0	0	0	0	1.47589	3.46929	0.990996	3.80315	2.71522	0	0	0	0	0	0	0	0	0	0	0	0	0	0	0	0	0	0	0	0
105	-243.673	1.11956	1.78035	0	0	0	0	0	0	0	0	0	0	0	0	0	0	0	0	0	0.574256	0	0	0	2.48195	0	0	0	0	0	0	0	0	0	0	0	0	0	0	0	0	0	0	0	0	0	0	0	0
104	-268.051	4.52324	0	0	0	0	0	0	0	0	0	0	0	0	1.70597	0	0	0	0	0	0	0	0	0	0	0	0	0	0	0	0	0	0	0	0	0	0	0	0	0	0	0	0	0	0	0	0	0	0
14	-245.046	-8.41227	1.5669	0	2.03721	0	0	0	1.97161	0	0	0	0	0	0	0	0	0	0	0	0	0	0	0	0	0	0	0	0	0	0	0	0	0	0	2.19722	0	3.47149	3.10216	0	0	0	0	0	0	0	0	0	0
62	-242.703	-17.5326	2.3476	7.32076	0	0.674449	0	1.80639	0	0	0	0	0	0	0	0	0	0	0	0	0	11.844	0	0	0	4.64548	1.00721	1.5913	1.39602	0	5.85136	1.32038	2.06915	1.94511	0	0	0	0	0	0	0	0.65881	0.977007	2.20843	0	0	0	0	0
6	-246.465	9.39125	3.10625	1.47636	0.650895	0.546178	0.994819	1.18705	0	0	0	0	0	0	0	0	1.45926	0	0	0	0.574256	0	2.2695	2.30617	0	0	0	0	0	0	0.793561	1.07174	0	0.580555	0.810729	0	0	0	0	0	0	0.879035	0.773844	0.976203	0.390699	1.52845	1.31538	1.58026	0.909139
5	-232.472	-4.88155	0	0	0	0	0	0	0	0	0	0	0	0	0	0	0	0	0	0	0	0	0	3.61819	0	0	0	0	0	0	0	0	0	0	0	0	0	0	0	0	0	0	0	0	0	0	0	0	0
80	-223.913	7.89302	0	2.3986	2.52192	0	0	0	1.26191	0	1.93272	0	0	1.04205	0	0	0	0	0	0	0	0	0	4.25064	0	2.11055	0	0	2.40457	5.36385	0	0	0	0	0	2.58199	0	0	2.75689	8.00506	0	0	0	0	0	0	0	0	0
58	-215.22	-6.10936	2.10079	0	0	0	0	0	0	0	0	0	0	0.483323	0	0	0	0	0.143645	0	0	0	0	0	0	0	0	0	0	0	0	0	0	0	0	0	0	0	0	0	0	0	0	0	0	0.725038	0	1.43909	0
56	-207.802	18.4133	1.38457	0	0	0	0	0	2.18199	0	0	0	2.39724	0.512651	1.51097	2.64031	0	0	0	0	0	0	0	1.35002	0	0	0	0	0	0	0	0	0	0	0	2.20181	0	0	0	3.39646	0	0	0	0	0	0	0	0	0
52	-211.799	9.91651	1.93529	0	0	1.99659	1.2419	2.46392	0	0	0	0	0	0	2.56281	2.04168	0	0	0	1.27978	0.624352	0	0	0	0	0	0	0	1.33218	4.23073	0	0	0	0	0	0	0	0	0	0	0	0	0	0	0	2.77036	0	3.3475	2.35828
2	-235.694	7.97755	2.43835	2.10845	0	0	0	0	3.61454	1.79676	0	0	0	0	0	0	0	0	0	0	0	0	4.56268	4.6364	0	0	0	0	0	0	0	2.08779	1.05156	3.48543	5.78411	0	0	0	0	0	0	0.531514	0.934878	1.85925	0.607151	0.557596	0.958766	1.81588	0.852401
50	-195.355	-1.20574	0.938317	0	0	0	0	0	0	0	0	0	0	0	0	0	0	0	0	0	0	0	0	0	0	0	0	0	0	0	0	0	0	0	0	0	0	0	0	0	0	0	0	0	0	3.93978	0	0	2.70402
201	-197.353	-21.1125	0	0	0	0	0	0	0	0	0	0	0	0	0	0	0	0	0	0	0	0	0	0	0	0	0	0	0	0	0	0	0	0	0	0	0	0	0	0	0	0	0	0	0	0	0	0	0
256	-204.751	1.55874	0	0	0	0	0	0	0	0	0	0	0	0.758596	0	0	0	0	0	0	0	0	0	2.8723	4.45346	0	0	0	0	0	0	0	0	0	0	0	0	0	0	0	0	0	0	0	0	0	0	0	0
297	-203.628	-8.32625	1.17196	0	0	0	0	0	0	0	0	0	0	0	0	0	0	0	0	0	0	0	0	0	0	0	0	0	0	0	0	0	0	0	0	0	0	0	0	0	0	0	0	0	0	0	0	0	0
204	-168.859	7.00187	1.87315	0	0	0	0	0	0	0	0	0	1.1926	0	0	0	0	0	0	0.880368	1.78313	0	0	0	0.862881	0	0	0	0	0	0	0	0	0.736599	0	0	0	0	0	0	0	0	0	0	0	1.01087	0.945217	1.85005	0.633275
223	-184.585	-2.40362	0.800804	0	0	0	0.369379	0.330378	0	0	0.419199	0	1.07906	0.171713	0	0	0	0	0	0	0	0.625697	0	0	0	0	0.479884	0.801768	0.396232	0	0	0.65889	1.0919	0.578225	0	0	0.566941	1.12161	0.454288	0	1.08834	0	0	0	0	0	0.827903	0.216286	0
224	-172.355	-13.7295	1.0137	0	0	0	0	0	0	0	0	0	0	0	0.885916	0	0	0.383788	0	0	0.749714	0	0	0.75586	0	0	1.7949	0	1.48202	0	0	0	0	0	0	0	0	0	0	0	0	0	0	0	0	0	0	0	0
225	-172.914	-2.68124	0.969546	0	0	0.510291	0	0	0	0	1.44812	1.28299	0	0	0	0	0	0	0	0	1.76338	0	0	0	0	0	2.92553	1.65855	1.42147	3.66057	0	0	0	0	0	0	0	0	0	0	0	0	0	0	0	0	1.16215	0.526526	0
210	-162.387	-14.4719	2.61364	0	0	0	0	0	0	0	0	0	0	0	2.62146	0	0	0.383788	0	0	0	0	0	0	3.31181	0	0	0	0	0	0	0	0	0	0	0	0	0	0	0	0	0	0	0	0	0	0	0	0
215	-157.03	-0.750328	1.17289	0	0	0	0	0	0.59486	0.606255	0	0	0	0	0	0	0	0	0	0.90078	2.09213	0	0.55906	0	0	0	0	0	0	0	0	0	0	0	0	0	0	0	0	0	0	0	0	0	0	0	0	0	0
221	-147.537	-1.70665	0.993687	0	0	0	0	0	1.12759	0	0	0	0	1.50569	2.0908	0	0	0	0.101981	0	2.02217	0	0	0	0	0	0	0	0	0	0.833022	0	0.905562	0	0.851044	0	0	0	0	0	0	1.46251	1.73511	0.52737	0	1.53428	1.77945	0.515068	0
208	-153.358	-10.4619	2.87303	0	1.2205	1.56108	0	2.254	0	0	0	0	0	1.04232	1.56486	1.06613	4.27103	0	0.101981	0	1.99261	1.30769	0	0	0	0	0	0	0	0	0	0	0	0	0	0	0	0	0	0	0	0	0	0	0	0.674476	0	0	0.639138
183	-139.352	-4.42401	3.05833	0	0	0	0	0	0	0	0	0	0	2.81505	2.43654	5.30394	9.50576	0	0	0	0	0	0	0	0	0	0	0	0	0	0	0	0	0	0	0	0	0	0	0	0	0	0	0	0	0	0	0	0
173	-144.264	9.60996	1.2741	3.55858	0	0	0	0	0	0	0	0	0	0	0.564059	2.84	5.08987	0	0	1.65151	3.12947	0	0	1.20733	0	0	0	0	0	0	0	0	1.41741	3.62763	1.80409	0	0	0	0	0	0	0.797021	0	0	0.542527	0	0	0	0
193	-135.07	5.3401	3.15624	0	0	0	0	0	0	0	0	0	3.77159	1.66314	0	0	0	0.545574	0	0	1.49225	0	0	0	0	5.66956	0	1.97058	3.49062	3.91232	5.72399	0	2.05378	3.89832	4.81892	0	0	0	0	0	0	0	0	0	0	1.30874	3.18494	2.4951	0
196	-133.735	14.2589	2.98523	0	0	0	0	0	0	0	2.28993	2.28529	0	1.33214	0	0	0	0	0	1.35224	2.23616	0	0	0	0	0	0	0	0	0	0	0	0	0	0	0	0	0	0	0	0	3.40009	2.82106	0.857433	0	3.56694	2.89314	0.837432	0
132	-123.844	-22.4125	1.43553	0	0	2.77763	0	1.89567	0	0	0	0	0	1.87118	3.61469	0	0	0	0	0	0	0	0	0	0	0	0	0	0	0	1.43546	2.90055	0	1.18635	0	0	0	0	0	0	0	4.59187	3.22401	7.70519	0	0	0	0	0
130	-109.411	-1.14121	4.28434	0	0	0	0	0	0	0	5.51599	2.66183	3.20768	0	0	0	0	0	0	2.88764	1.39566	0	0	0	0	0	2.82841	2.23587	4.62201	4.21544	0	0	0	0	0	0	0	0	0	0	0	0	0	0	0	1.64058	5.0052	2.92866	0
127	-123.435	-11.7825	2.67555	0	0	0	0	0	0	0	0	0	0	2.07766	2.02824	0.373213	0	0	0.285352	0	1.39354	0	0	0	0.853515	1.86779	2.04779	0	0.865585	4.13853	1.94362	2.21781	0	0.996366	5.25407	0	0	0	0	0	0	0	0	0	0	1.78343	0.934958	1.9537	0
162	-125.797	5.16955	3.59133	0	0	3.54744	1.37964	0	0	0	3.77358	0	0	0	0	0	0	0.545574	0	0	0	0	0	0	0	0	0	0	0	0	0	0	0	0	0	0	0	0	0	0	0	0	0	0	0	0	0	0	0
140	-104.349	17.464	2.01698	0	2.45617	0.566876	0	0	0	0	0	0	0	0.409384	0	0.668986	0	0	0	0	0.293196	0	0	1.79389	0	0	0	0	0	0	0	0	0	0	0	0	0	0	0	0	0	0	0	0	0	0	0	0	0
123	-98.2381	-7.04963	3.27681	0	0	0	0	0	0	0	0	0	0	1.3258	0	0	0	0	0	0	0	0	0	0	0	0	0	0	0	0	0	0	0	0	0	0	0	0	0	0	0	0	0	0	0	2.22177	3.68594	3.62483	0
144	-116.981	5.91212	3.17277	0	0	0	0	0	0	0	0	0	0	0.256666	0	0	0	0	0	0	0	0	0	0	0	0	0	0	0	0	2.11424	1.19621	1.14307	4.49075	4.9511	0	0	0	0	0	0	1.01232	0	0.735363	0	0	0	0	0
151	-114.668	-8.6339	4.49038	0	1.54721	3.05905	0	1.99289	0	0	0	0	0	1.25352	1.54358	0.961228	0	0	0	0	0.991483	0.809088	0.57937	0.58873	0	0	0	0	0	0	1.18076	6.43935	3.43411	4.12967	2.28003	0	0	0	0	0	0	1.44604	0.878118	2.21456	0	0	0	0	0
200	-87.9763	-4.9955	2.33076	0	0	0.976417	2.41878	0	0	2.13498	0	0	2.37098	1.04255	0.671663	0	2.19846	0	0	0.55466	0.385801	0	0	0	1.47725	0	0	0	0	0	1.11571	0	0.769272	0	2.03937	0	0	0	0	0	0	0.827279	2.47423	0	0	0.517954	1.51437	0	0
178	-71.3554	8.41083	0	0	0	0	0	0	0	0	0	0	0	0	0	0	0	0	0	0	0	0	0	0	0	0	0	0	0	0	0	0	0	0	0	0	0	0	0	0	0	0	0	0	0	0	0	0	0
103	-77.3627	-9.18345	0.694005	0	1.07626	0	0	0	0	0	0	0	0	0.290602	0.671663	0	0	0	0	0	0	0	1.2619	0	0	0	0	1.311	0	1.25934	0	0	0	0	0	0	0	0	0	0	0	0	0	0	0	0	0.80792	0.613326	0
138	-82.6391	2.40368	1.1966	0	0.767532	0.325511	1.30217	0	0	0	0	0	0	0.74399	0	0	0	0	0.0767039	0	0.385801	0	0	0	0	0	0	1.56712	1.62162	1.50537	0	0	0	0	0	0	0	0	0	0	0	0.281046	1.26145	0.447839	0	0	0	0	0
220	-42.3993	7.48397	0	0	0	0	0	0	0	0	0	0	0	0	0	0	0	0	0	2.2804	4.52758	0	0	0	0	0	2.63605	0	0	0	0	0	0	0	0	0	0	0	0	0	0	0	0	0	0	1.07755	0	1.93639	2.65825
252	-47.494	-4.25514	0	0	0	0.413807	1.23914	0	0	0	0	0	0	0	0	0	0	0	0	0	0.987111	0	0	0	0	0	0	0	0	0	0	0	0	0	0	0	0	0	0	0	0	0	0	0	0	0	0	0	0
265	-34.7394	-23.7679	0	0	0	0.985859	0	0	0	0	0	0	0	0	0	0	0	0	0	0	0	0	0	0	0	0	0	0	0	0	0	0	0	0	0	0	0	0	0	0	0	0	1.36776	0.65069	0.669391	0	0	0	0
263	-32.3827	4.7084	0	2.65247	0	3.4341	3.33062	1.5425	0	0	0	0	0	0.777005	0	0	0	1.28238	0	2.91173	3.90042	0	0	0	0	0	0	0	0	0	0	0	0	0	0	0	0	0	0	0	0	0	0	0	0	0	0	0	0
255	-22.4525	-3.50504	1.57523	0	2.56305	3.06032	2.13736	0.397677	0	0	0.473141	0	2.38148	0.947938	0	0	0	0	0	0	0	0	0	0	4.67445	0	0	0	0	0	0.917134	0	4.22016	3.8634	1.55624	0	0	0	0	0	0	2.02014	0.560316	1.77115	0.421027	0	0	0	0
257	-35.8238	-4.43963	0.667977	0	0	0	0	0	0	0	0.47284	0	0	0.970691	0	0	0	1.28238	0	0	0	0	0	0	0	0	0	0	0	0	0	0	1.21209	0.645049	0	0	0	0	0	0	0	0.596032	0	0.705881	0.420798	0	0	0	0
260	-7.96217	10.7533	1.60701	1.75014	0	0	0	0	5.77329	3.4415	0	0	0	1.66644	0	0	0	0	0.416865	3.99385	2.21171	0	2.12327	0	0	0	0	0	0	0	0	0	0	0	0	0	0	0	0	0	0	1.35084	1.38011	0.772186	2.59723	0	0	0	0
262	5.44998	2.89423	0.900498	2.68483	0	0.972037	0	0.524029	0.786213	0	0.568359	0.740374	0	0.727972	0	0	0	0	0.139701	1.11081	1.61284	0	0	0	0.962659	0.719041	0	0	0.53722	0.623877	0.572906	0	0	0.473485	0.606448	0.505414	0	0	0.35389	0.534961	0	1.49933	0	1.57202	1.91733	0.903729	0	0.882149	1.5466
388	-9.34384	-8.50721	0.872302	0	0	1.22032	1.03721	0.250498	0.970551	0.365891	0	0	0	1.30902	0.50746	1.00665	0	0	0	0.455743	0.635027	0	2.05685	0	1.46916	0	0	0	0	0	0	0	0	0	0	0	0	0	0	0	0	0.37643	0.615104	0.167909	1.36208	0.890494	1.42249	0.369797	4.31212
246	-14.6792	1.4755	1.60053	1.72793	2.36362	2.2709	1.09644	0	0	0	0	0	0	0	0.50746	0.488235	0	0.534174	0	0	0.538808	0	0	0	3.05236	0	0	0	0	0	0	0	0	0	0	0	0	2.77322	1.94797	3.34335	0	1.05267	0	0.4958	1.47324	1.80381	0	0.790953	3.37844
244	-4.13443	-0.673532	0	0	0	0	0	0	0	0	0	0	0	3.66488	0	0	0	0	0	0	0	0	0	0	0	0	0	0	0	0	0	0	0	0	0	0	0	0	0	0	0	3.64507	6.51108	6.12603	0	0	0	0	0
243	11.2865	-3.36977	1.3552	2.41083	1.63768	0	0	0	1.46374	1.26439	0	0	0	0	0.660937	0.59809	0	0	0	0.803611	1.58454	0	1.0615	0	0	0	0	0	0	0	0.329168	0.611855	1.2549	1.50892	2.16373	0.861272	1.48546	3.63707	3.34492	5.66095	4.05997	1.05381	1.7672	1.95437	0	0	0	0	0
237	17.6554	-11.8922	0.745533	0	2.79973	0	0	0	1.86291	3.55035	0	0	0	0.998435	0	0	0	0	0	0	0	0	0	2.30368	0	1.70959	0.982208	1.37459	1.74771	0.901248	0	0	0	0	0	0	0	0	0	0	0	1.3337	0	1.75998	0	2.31154	0	2.83983	0
232	2.85167	-9.66381	0.614418	0	1.27882	1.70152	0	0.507972	2.32344	0.992205	0	0	0	0.97274	0	0	0	0	0.171954	0	0.511465	0	0	0	0	0	0	0	0	0	1.30244	0	0	1.07642	0	0	0	0	0	0	0	0.777686	0	0.540473	2.82222	0.513977	0	0.33255	2.49616
231	3.90555	12.3448	2.26643	2.11271	4.26637	0	0	0	4.65822	1.54619	0.643099	1.38411	0	0	0	0	0	0	0.840778	1.64309	1.53008	0	0	2.35276	0	0	0	0	0	0	0.372455	0	0.583365	0	0.471469	0	0	0	0	0	0	0	0	0	0	0	0	0	0
294	27.7206	18.0258	2.04831	0.757664	0.437082	0	0	0	0	0	0	0	0	0.497956	0	0	0	0	0.390283	0	1.37911	0	0.728211	0.739976	0	0	0	0	0	0	0	0	0	0	0	0	0	0	0	0	0	0	0	0	0	1.5218	1.45086	1.06786	1.03943
55	27.0249	-13.1085	0.665374	0	0.572129	0	0	0	0	0	0	0	0	0	0.570597	0	0	0	0.130714	0	0	0	0	0	0	1.35837	1.22915	1.42105	1.33449	0	0	0	0	0	0	0	0	0	0	0	0	0	0	0	0	0.89867	0	0.990848	0
230	29.7209	3.33894	1.52335	0	0.707357	0.670636	0.426111	0.771749	0	0.992233	0.483582	2.0124	0	0	0	0	0	0	0.245664	2.53432	1.36377	0	0	0.942791	0	0	0.976804	0	1.63318	0.926522	0	0	0	0	0	0	0	0	0	0	0	0.916422	2.02549	0.782495	0	0.961391	2.07725	0.764242	0
229	38.9571	7.20797	1.87491	0	1.01028	0	0	0	0	0	0	2.58077	0	0.409855	0	0	0	0.637904	0.662145	1.23624	1.91464	0	0	0	0	0	0	0	0	0	0	0	0	0	0	0	0	0	0	0	0	0.385775	0	1.08442	0.588317	0	0	0	0
228	36.5168	26.7603	1.35981	0	2.25278	0	0	0	0	0	0	0	0	0	0.290374	0	0	0	0.577854	0	2.21702	0	0	0	1.02282	2.11254	2.55114	0.64403	2.44826	0	0	0	0	0	0	0	0	0	0	0	0	1.02776	0.913722	0.706176	1.01286	1.07819	0.937069	0.689703	1.42199
405	65.6538	-13.8265	1.80468	0	0	0	0	0	0	0	0	0	0	1.46058	0	0	0	0	0	0	1.45704	0	0	0	0	0	0	0	0	0	2.50167	0	1.24791	1.17925	1.45773	0	0	0	0	0	0	0.719108	2.44209	1.4056	0	0.754395	2.50449	1.37281	0
418	63.9726	-3.72766	1.59611	0	0	0	0	0	0.964579	0.956732	0	0	0	1.04869	0	0	0	0	0	0	1.45748	0.939367	0	0	0	0	0	0	0	0	0	0	0	0	0	0	0	0	0	0	0	0	0	0	0	0	0	0	0
414	74.0006	-8.3621	2.06588	1.78663	0.479462	0	0	0	0	0	0	0	0	1.4972	0	0	0	0	0.323728	0	1.87555	0	0	0	0	0	0.52643	0.977553	1.55523	1.19428	0	0	0	0	0	0	0	0	0	0	0	0.677657	0.917648	0.618134	0.168917	1.91248	2.53171	1.6241	0.637971
413	83.6183	16.1249	1.41916	0	1.00879	1.48654	0	0	0	0	0	1.51751	0	1.63635	0	0	0	0.808835	0.15262	3.80435	1.57917	0	0	0	0	0	0	0	0	0	0	0	0	0	0	0	0	0	0	0	0	1.32927	5.21585	2.11034	0	0.881105	3.3798	1.3023	0
395	74.0766	13.7681	0.830053	0	0	0	0	0	0	0	0	0	0	1.37241	0	0	0	0.420589	0	0	0	0	0	0	0	0	1.38176	0	0	2.80439	0	0	0	0	0	0	1.63243	0	0	4.1853	0	0	0	0	0	0	0	0	0
394	71.796	1.45498	2.03157	0	0	0.937847	0.180255	0.428647	0.727139	0.29674	0	0	0.988556	1.48237	0.291044	0.369204	0.221286	0.0712812	0.180772	1.98634	2.07639	0.621091	0	0	0	0.581775	0	1.14777	1.53995	1.59927	0.259835	0	0.529186	0.760807	0.871427	0.398958	0	0.900035	0.989696	1.3379	1.20013	0	0	0	0	0	0	0	0
389	103.957	5.59558	3.36027	0	0	0	0	0	1.67728	2.77426	0	0	0	0	0	0	0	0	0.305037	2.40347	2.53998	0	0	2.58643	0	3.03531	4.35778	0	3.37372	1.57292	0	0	0	0	0	0	0	0	0	0	0	0	0	0	0	0	0	0	0
408	95.2411	1.62621	1.69334	0	0	0	0	0	0	0	0	0	0	1.01342	0	0	0	0.615161	0	2.05098	1.33928	0	0	0	0	2.59858	3.43823	1.03483	1.94148	1.31393	0	0	0	0	0	0	0	0	0	0	0	0.553235	4.37706	1.45978	0	0	0	0	0
382	107.14	-4.18373	3.22886	0	0	0	0	0	0	0	0	0	0	1.3582	0	0	0	0	0.214111	0	1.0473	0	0.979797	0	0	0.79305	1.52025	1.48655	2.50384	1.49922	0	0	0	0	0	0.970195	1.79604	2.07957	2.8707	2.23746	3.30586	0	0	0	0	0.716078	2.51478	1.79762	0.497302
378	115.321	3.79211	2.26624	0	0	0	0	0	0	0	0.860341	2.00326	0	2.99041	0	0	0	0	0	0	0	0	0	0	0	0	0	0	0	0	1.10044	0.816714	2.92288	0.909475	1.29318	0	0	0	0	0	0	0	0	0	0	3.95468	8.35444	2.7351	1.03016
368	117.095	-6.88136	3.67688	1.75717	0	1.92283	0.973511	0	0	1.09144	0.819197	0.529194	0	1.73918	0	0	0	0	0.260007	0	0	1.65324	1.05291	0	1.09019	0	0	0	0	0	0.678758	2.37377	0	1.99632	0.609051	0	0	0	0	0	0	1.81432	4.39045	0.66338	0	0	0	0	0
373	109.249	13.9624	1.18153	0	0	0	0	0	0	0	0	0	0	1.5059	3.7993	1.2559	0	0	0	1.65019	2.61941	0	0	0	2.06876	0	0	0	0	0	4.22592	2.98219	2.42292	3.85244	0	0	0	0	0	0	0	0	0	0	0	0	0	0	0
352	127.759	-7.67179	1.31402	0	4.02206	2.53408	1.74266	0	0	0	0	0	0	0	0	0	0	0.26244	0	0	0	0	0	0	0.782997	0	0	0	0	0	1.42802	3.22226	2.36816	0	1.94394	0	0	0	0	0	0	0	0	0	0	1.96089	2.58256	1.51681	0
363	153.485	-21.7055	0.984279	0	0.779081	2.01452	0.758232	0	0	0	0	0	0	0.69177	0	0	0	0	0.441338	0	1.69084	3.03504	0	2.85523	0	0	0.985067	1.76353	1.98552	1.31378	0	1.6449	2.92089	3.52387	2.57163	0	1.85252	3.9271	3.62371	3.1211	5.68384	0	0	0	0	0	0	0	0
362	146.185	-4.10273	0.975984	0	1.99033	0	0	0	0	0	0	0	8.513	1.32535	1.77511	0	0	0	0	0	0	0	0	0	3.84311	0	0	5.24815	0	1.51372	0	0	0	0	0	0	0	0	0	0	0	0	0	0	0	0	0	0	0
341	139.32	3.74449	1.10679	0	0	0	0	0	0	0	0	0	0	0	0	0	0	0	0	0	0	0	0	0	0	0	0	0	0	0	0	0	0	0	0	0	0	0	0	0	0	0	0	0	0	3.20412	0	2.92874	2.8544
335	163.548	-7.10971	0.701966	0	0	2.35357	0	0	0	0	0	0	1.56477	2.54508	0	0	0	0	0.600183	0	0	0	4.15288	0	0	0	0	0	0	0	0	0	0	0	0	0	0	0	0	0	0	0	0	0	0	0	0	0	0
338	147.049	10.0636	0.859574	0	0	0	0	0	0	0	0	0.86365	0	0	0.619546	0	0	0	0	0	0	0	0	0	0	1.32616	0	1.79482	0.990817	0.727756	1.68657	0	2.35637	1.39389	1.12917	1.62238	0	2.51081	1.13599	1.08611	0	0	0	0	0	0	0	0	0
328	125.79	1.62475	2.15336	0	0	0	0	0	0.880517	2.28225	1.33463	0.950251	0	2.39735	0.306812	0.573975	0	0.26244	0.0920157	0	0.680485	2.92779	0	3.60437	0	0	0	0	0	0	1.3453	4.16048	3.90671	1.98657	1.33335	0	0	0	0	0	0	1.21612	3.15323	1.72153	1.21545	0	0	0	0
325	138.32	-5.04261	0	0	0	0	0	0	0	0	2.19833	0	0	2.17714	1.24211	0	0	0	0	0	0	0	0	0	0	0	0	0	0	0	0	0	0	0	0	3.5572	11.0548	0	0	2.23377	0	0	0	0	0	0	0	0	0
514	182.161	0.722911	1.15192	0	0	0	0	0	0	0	4.38082	0	0	0.343608	0	0	0	0	0	0	0	0	0	0	1.21555	0	0	0	0	0	1.11924	0.894551	0	1.08187	0	1.71851	1.27445	0	1.40735	0	1.04175	0	0	0	0	0	0	0	0
319	172.157	-14.7948	0.489789	0	1.65435	0	0	0	0	0	0.906177	1.04659	0	0.712183	0.512014	0	0	0	0	0	1.27974	0	0	0.978906	0	0.631937	0	1.15056	0.857766	0.961392	0.503505	0	0.946347	0.756003	0.934536	0	0	0	0	0	0	0.627609	0	0.287244	0.493179	0.658407	0	0.280544	0.692393
321	165.212	3.74816	2.11105	0	0	0	0	0	0	0	0	0	0	1.47219	0	0	0	0	0	0	1.28987	0	0	0	4.82259	0	0	0	0	0	0	0	0	0	0	4.44495	0	1.15594	1.23901	1.1846	1.62185	0	0	0	0	0	0	0	0
322	174.061	6.06618	1.14787	0	0	0	0	0	0	0	0	0	0	0	0	0	0	0	0	0	0	0	0	5.70269	0	0	0	0	0	0	0	0	0	0	0	1.07701	0	1.0736	1.17404	1.84864	0	0	0	0	0	1.55041	0	0.359035	0.892105
469	191.389	4.66809	0.500672	0	0	0	0	0	0	0	0	0	0	0	1.82653	0.742213	0	0	0	5.25388	1.77045	0	0	0	0	0	0	0	0	0	0.949874	0	0.854807	1.22627	1.63056	0	0	0	0	0	0	1.72217	0	1.06072	1.43958	0	0	0	0
492	198.349	-16.8678	0.433297	0	0.956765	0	0	0	0	0	0.923583	0	0	0.773795	0	0	0	0	0.57605	2.88948	0.955749	0	2.77693	1.66279	0	1.46431	0.738298	1.87672	0.484435	0	1.16671	0.61223	1.54362	0.426962	0	0	0	0	0	0	0	1.13216	0	0.898955	0	2.65171	0	1.96019	0
522	194.985	14.8525	0.347928	0	0	0.923891	0	0.557626	0	0	0	0	1.04803	0	0.994819	11.0024	0	0	0	1.29742	0.474464	0	0	0	0	0	0	0	0	0	0	0	0	0	0	0	0	0	0	0	0	1.40052	0	0.60617	0	0	0	0	0
451	202.998	-1.19943	0	0	0	0	0	0	0	0	0	1.19432	0	0	1.08755	0	1.88262	0	1.65231	3.70975	3.54178	0	1.13113	0.696097	0	0	0	0	0	0	1.06993	0.612587	1.24199	2.10287	1.09307	0	0	0	0	0	0	0	0	0	0	2.07793	0	0.927806	0
366	214.039	-6.15467	0.4724	0	0	0	0	0	0	0	0	0	0	0	0	0	0	0	4.12334	3.32641	4.41314	0	0	0	0	0	0	0	0	0	0	0	0	0	0	0	0	0	0	0	0	0	0	0	0	0	0	0	0
509	214.205	2.30118	0	0	0	0	0	0	0	0	0	2.01876	0	0	0.59974	0	4.99501	0	4.07156	0	2.77	0	0	0	1.10776	0	0	0	0	0	1.76669	1.00761	0	2.22194	0	0	0	0	0	0	0	0	0	0	0	0	0	0	0
519	194.11	-6.03383	0	0	0	0	0	0	0	0	0	0	0	0.536737	1.31953	0	7.49529	0	0	6.40818	3.54191	0	0	0	0	0	0	0	0	0	0	0	0	0	0	0	0	0	0	0	0	0	0	0	0	0	0	0	0
505	203.014	8.77883	0.196685	0	0	0	0	0	0	0	0	0	0.637304	0	0	0	0	0	0	0	0	0	0	0	0	1.48511	0.813839	0	0.671972	0	0	0	0	0	0	0	0	0	0	0	0	1.35161	1.68545	0.373776	0.384519	0	0	0	0
464	224.387	-5.64477	0.781371	0	0	1.92392	0	0	0	0	4.16955	4.95065	0	0	0	0	0	0	0	0	0	0	0	0	0	0	0	0	0	0	0	3.36103	0	4.26427	0	0	0	0	0	0	0	10.0802	0	0	0	6.95846	0	0	0
497	225.845	5.49674	0.677281	0	0	2.0976	3.68449	1.74807	0	0	0	0	0	0	1.68805	0	0	0	0	0	0	0	0	0	0	0	0	0	0	0	0	0	0	0	0	0	0	0	0	0	0	0	0	0	0	0	0	0	0
500	231.524	-24.6558	0.130628	0.48734	1.22662	0.622799	0	0.642273	0	0	0	0	1.01167	0	0.884101	0	0	0	0	0	0	0	0.904655	0.536313	0	0	1.76372	0	0.770297	0.526718	0	0	0	0	0	0	0	0	0	0	0	2.51013	0.552091	0	0.270198	2.63331	0.566198	0	0.379341
475	238.563	7.29833	0.644591	0	0	0	0	0	0	0	3.74677	7.10319	2.1944	0	3.63274	0	0	0	0	2.52383	1.76965	0	0	0	0	0	0	0	0	0	0	1.98738	0	1.31773	0	0	0	0	0	0	0	4.00219	3.50092	2.60701	3.93576	0	0	0	0
496	245.495	-11.7459	1.05776	6.01564	0	0	0	0	0	0	0	0	0	0	0	0	0	0	0	0	0	0	0	0	0	0	0	0	0	0	0	0	0	0	0	0	0	0	0	0	0	0	0	0	0	0	0	0	0
446	253.119	4.47202	0	0	3.27181	0	0	0	0	0	0	0	0	0	0	0	0	0	0	0	2.4983	0	0	0	0	0	0	0	0	0	0	0	0	0	0	0	0	0	0	0	0	0	0	0	0	0	0	0	0
448	245.288	-2.17016	0	0	0	0	0	0	6.93209	0	0	0	0	0	2.00943	0	0	0	2.07436	0	0	0	0	0	0	0	0	0	0	0	0	0	0	0	0	0	0	0	0	0	0	0	0	0	0	2.39814	0	0	3.09426
452	235.319	-3.32243	0	0	0	0	0	0	0	0	0	0	0	0	0	0	0	0	2.07436	0	0.605586	0	0	0	0	0	0	0	0	0	0	0	0	0	0	0	0	0	0	0	0	2.71021	0	0	2.33498	0	0	0	0
305	250.105	14.2723	0	0	0	0	0	0	0	0	0	0	0	0	0	0	0	0	2.23787	0	2.65304	0	7.45383	0	0	0	0	0	0	0	0	0	0	0	0	0	0	0	0	0	0	0	0	0	0	0	0	0	0
442	266.124	-0.764433	0	0	0	0	0	0	0	1.93049	0	0	0	0	0	0	0	0	0	0	0	0	0	0	0	2.12159	3.14534	0	1.58511	0	0	0	0	0	0	0	0	0	0	0	0	0	0	0	0	0	0	0	0
490	254.547	-5.3405	1.91033	0	0	0	0	0	0	0	4.60115	7.7204	0	0	0	0	0	0	0	0	0	0	0	0	0	0	0	0	0	0	0	5.55773	0	0	0	0	0	0	0	0	0	0	0	0	0	0	0	0	0
489	263.868	-8.48805	2.41868	0	0	2.47579	1.00709	1.52759	0	0	3.89131	1.4369	6.23839	1.66452	0	0	0	0	2.76566	0	1.08266	0	0	0	0	0	0	0	0	0	0	0	0	0	0	0	0	0	0	0	0	0	0	0	0	0	0	0	0
430	286.138	-0.921537	0	1.46857	0	0	0	0	0	0	0	0	0	1.27325	0	5.90535	0	0	9.65455	0	1.18029	0	0	0	0	0	0	0	0	0	0	0	0	0	0	0	0	0	0	0	0	0	0	0	0	0	0	0	0
485	276.424	-4.23359	0.883573	0	0	2.89282	1.41879	0	0	0	0	0	0	1.85591	0	0	0	0	10.2959	0	0	0	0	0	0	0	0	0	0	0	2.37532	4.61936	0	4.6786	0	0	0	0	0	0	0	6.0348	0	1.36311	2.29815	6.33093	0	1.33131	3.22646
425	290.66	7.36294	0.287334	0	0	0	0	0	1.69229	7.83861	0	0	0	0.613707	0	0	0	0	8.2734	0	0	0	0	0	0	0	0	0	0	0	0	0	0	0	0	0	0	0	0	0	0	0	0	0	0	0	0	0	0
424	280.445	5.27969	0.592155	0	0	0	0	0	0	0	0	0	0	0	0	0	0	0	9.75473	0	1.18029	0	2.2	0	0	1.64785	0	0	1.23116	0	0	0	0	0	0	0	0	0	0	0	0	0	0	0	0	0	0	0	0
281	-291.788	29.6648	0	0	0	0	0	0	0	0	0	0	0	3.41958	0	0	0	8.01124	0	0	0	0	0	0	0	0	0	0	0	0	0	0	0	0	0	0	0	0	0	0	0	0	0	0	0	0	0	0	0
117	-287.091	8.96669	0	0	0	0	0	0	0	0	0	0	0	0	0	0	0	0	0	0	0	0	0	0	0	0	3.79397	0	0	0	0	0	0	0	0	0	0	0	0	0	0	0	0	0	0	0	0	0	0
115	-286.575	18.3822	0	0	0	0	0	0	0	0	0	0	0	4.54009	0	0	0	6.91324	0	0	0	0	0	0	0	0	0	0	0	0	0	0	0	0	0	0	0	0	0	0	0	0	0	0	0	0	0	0	0
212	-295.856	19.1016	0	0	0	0	0	0	0	0	0	0	0	0	0	0	0	7.05212	0	0	0	0	0	0	0	0	0	0	0	0	0	0	0	0	0	0	0	0	0	0	0	0	0	0	0	0	0	0	0
398	-276.833	13.2478	1.09248	0	0	0	0	0	0	0	0	0	0	0	0	0	0	0	0	0	0	0	0	0	0	0	0	0	0	0	0	0	0	0	0	0	0	0	0	0	0	3.06655	0	8.84581	18.7938	0	0	0	0
38	-276.92	35.4586	0	0	0	3.0826	0	0	0	0	0	0	0	0	0	0	0	0	0	0	0	0	0	0	0	0	0	0	0	0	0	0	0	0	0	0	0	0	0	0	0	0	0	0	0	0	0	0	11.887
37	-273.906	24.425	1.88564	0	0	0	0	0	0	0	0	0	0	0	0	0	0	2.38955	0	0	0	0	0	0	0	0	0	0	0	0	0	0	0	0	0	0	0	0	0	0	0	0	0	0	0	0	0	0	0
34	-282.046	26.4555	0	0	0	0	0	0	0	0	0	0	0	4.79074	0	0	0	0	0	0	0	0	0	0	0	0	0	0	0	0	0	0	0	0	0	0	0	0	0	0	0	0	0	0	0	0	0	0	0
20	-251.544	18.943	2.75319	0	0	0	0	0	2.5763	1.96758	0	0	0	1.57781	0	0	0	0	0.181833	0	0	0	0	0	0	0	3.43674	1.74516	3.24727	6.10298	0	0	0	0	0	0	0	0	0	0	0	3.00345	5.29805	1.25455	0	0	0	0	0
98	-256.617	26.8766	2.75548	0	0	0	0	0	0	0	0	0	0	2.42342	0	0	0	2.14263	0	0	0	0	0	0	0	0	0	0	0	0	0	0	0	0	0	0	0	0	0	0	0	2.41949	0	1.11932	0	0	0	0	0
24	-265.329	24.4482	1.57214	0	0	0	0	0	0	0	0	0	0	0	0	0	0	3.79387	0	0	0	0	0	0	0	0	0	0	0	0	0	0	0	0	0	0	0	0	0	0	0	0	0	0	0	0	0	0	0
100	-248.99	32.8095	1.90618	0	0	0.638707	0	0	0	0	0	0	0	1.22326	0	0	0	0.738302	0	0	0.885444	0	0	3.25577	0	0	0	0	0	0	0	0	0	0	0	0	0	0	0	0	0	0	0	0	0	1.39746	3.97227	0.706477	0
84	-231.605	33.8469	1.32322	0	1.30938	0	0	0	0	0	0	0	0	0	0.944852	0	0	0	0.306531	1.54325	1.33516	0	0	4.03719	1.5035	0	0	0	0	0	0	0	0	0	0	0	0	0	0	0	0	0	0	0	0	0	0	0	0
79	-226.058	16.0183	0.8935	0	3.32342	0.890173	1.12681	1.88513	5.03766	2.29509	0	0	0	1.10104	0.767367	0	2.09849	0	0	0	0	0	0	0	1.32944	0	0	0	0	0	0	0	0	0	0	0	0	0	0	0	0	0	0	0	0	0.759007	0	5.02337	2.82941
96	-241.956	18.0712	3.48678	5.68009	2.92909	0	0	0	0	0	0	0	0	0.377647	0	0	0	0	0.53942	0	0	0	0	0	0	2.67083	0	0.768564	2.37244	1.71499	0	0	0	0	0	0	0	0	0	0	0	0	0	0	0	0	0	0	0
85	-228.762	24.5984	0	0	0	0	0	0	2.4605	0	0	0	0	0	0	0	0	0	0	0	0.661463	0	0	6.95624	0	0	0	0	0	0	0	0	0	0	0	0	0	0	0	0	0	0	0	0	0	0	0	0	0
75	-222.467	32.6653	0	0	5.18886	0	0	0	0	0	0	0	0	0	0	0	0	0	0	0	0	0	0	0	0	0	0	0	0	0	0	0	0	0	0	0	0	0	0	0	0	0	0	0	0	0	0	0	0
63	-217.243	2.32096	1.21412	0	0	0	0	0	0	0	0	0	0	1.73924	0.796349	2.61576	0	0	0.143645	0	0.624352	0	0	1.9977	0	0	0	0	0	0	1.42067	0	0	0	4.12834	2.18134	0	0	0	6.33824	2.74914	0	0	0	0	0	0	0	0
0	-210.454	32.1918	0.217412	0	0	0.430705	0.373434	0	0	0	0	0	0.379914	0.498662	0	0	1.10244	0	0	0	0.208297	0	0.449885	0	0	0	2.16074	0.78306	0	0.752204	0	3.0721	1.1043	0	1.25366	0	2.55272	1.09544	0	1.1226	0	0.708536	0	0.643108	0	0.984512	0	0.83193	0
68	-217.295	21.4183	1.94899	6.08352	2.82026	1.9375	1.91946	1.52247	0	0	0	0	0	1.06896	2.43716	4.95812	0	0	0	0	0	0	0	0	1.46717	2.1554	3.4506	0	1.2837	4.16427	0	0	0	0	0	0	0	0	0	0	0	3.14103	0	0	1.04984	0	0	0	0
102	-175.42	14.0267	2.44934	0	0	0	0	0	0	0	0	0	0	0	0.276127	0.403764	5.91033	0	0	0	0	0	0	0	0	0	0	0	0	0	0	0	0	0	0	0	0	0	0	0	0	0	0	0	0	0	0	0	0
120	-181.733	21.5077	1.6293	0	0	1.87775	1.02053	1.49953	0	0	0	0	0	0	0	0	0	0	0	0	2.97728	0	0	0	0	0	0	0	0	0	0	0	0	0	0	0	0	0	0	0	0	0	0	0	0	0	0	0	0
119	-184.768	6.95228	0.824258	0	0.628416	0	0	0	0	0	0	0	2.30938	0.171713	0.276127	0.788779	0.709547	0	0	0	0	0	0	0	0	0	0	0	0	0	0	0	0.380261	0.349224	0.431694	0	0	0	0	0	0	0.21799	0	0.418066	0.48855	0.228687	0	0.408314	0.685893
118	-169.912	22.8523	2.12266	0	0	0	0	0	0	0	0	0	4.67644	0	0	0	0	0	0	0	4.03505	0	0	0	0	0	0	0	0	0	2.88946	0	3.50704	1.63572	1.95938	0	0	0	0	0	0	0.848566	0	0.636612	0	0.890206	0	0.621762	0
203	-161.826	18.1989	2.34954	0	0	0	0	0	0.929094	0.946892	0	1.56424	0	1.29864	1.26503	0	1.74689	0	0	2.79265	3.81008	0	0	0	0	4.38213	0	0	4.6507	2.40339	3.49152	0	0	4.09895	2.33625	0	0	0	0	0	0	0	0	0	0	1.2126	2.41149	0.451387	1.9771
219	-158.351	26.6568	1.2828	0	0	0	0	0	0	1.00537	0	2.12195	0	0.989717	0.800262	0	0	0	0	0	2.35605	0	0	0	0	0	0	0	0	0	0	0	1.28477	2.4652	0	0	0	2.18513	3.20685	0	0	0.740341	0	0.876787	0	0.77667	0	0.856335	0
222	-177.15	29.3023	0.689623	0	0	0	0	0	0	0	0	0	0	0	0	0	0	0	0	0	3.34066	0	0	0	0	0	0	0	0	0	0	0	0	0	0	6.84558	0	3.26639	1.3366	3.34737	1.84641	0	0	0	0	0	0	0	0
207	-159.911	7.49391	2.40073	2.61851	0.751474	0	0	0	0	0	0.512619	0.662111	0	0.991434	0.464763	0	0	0	0	0	3.36268	1.35026	0.881091	0.895326	0.547505	1.14922	0	1.56472	2.80188	2.47903	0	0	0	0	0	0	0	0	0	0	0	0	0	0	0	0	0	0	0
184	-151.182	16.1481	1.77807	0	0	0	0	0	4.46658	3.93789	0	0	0	1.84758	0	0	0	0	0	2.37863	4.03287	0	0	0	0	0	0	0	0	0	3.67588	0	5.47486	4.73513	3.7554	0	0	0	0	0	0	0	0	0	0	0	0	0	0
186	-130.978	22.5695	2.3914	0	0	0	0	0	0	0	0	0	0	1.96767	0	0	0	0	0	0	0.819078	0	0	0	0	0	0	0	0	0	0	0	0	0	0	1.63125	2.71619	0	0	0	0	0	0	0	0	0	0	0	0
188	-147.58	26.4406	2.37439	0	1.41058	0	0	0	0	0	0	0	0	0	0	0	0	0.861774	0	4.83991	3.40282	0	0	1.04382	0	0	0	0	0	0	4.67276	0	1.42431	1.42942	3.38551	0	0	0	0	0	0	0	0	0	0	0	0	0	0
175	-123.737	16.4943	2.42242	0	0	0	0	0	0	0	0	0	0	0	0	0	0	0	0	0	0	0	0	0	0	0	0	0	0	0	0	0	0	0	0	0	0	0	0	0	0	0	0	0	0	0	0	0	0
157	-125.093	30.3676	2.24348	0	0	0	0	0	0	0	0	4.62343	0	1.07632	0	0	0	0	0.294443	0	0	0	0	0	0	0	0	0	0	0	3.0316	0	0	0	1.72485	2.91773	0	0	0	1.65992	2.48736	1.23513	1.845	0	0	1.29574	1.89214	0	0
156	-117.547	25.6792	2.70575	0	0	0	0	0	0	0	0	0	0	0	0	0	0	0	0.127813	0	0	0	0	0	0	0	1.91739	1.69702	0	1.63015	0	2.51627	2.20898	0	2.50776	0	2.26523	2.37399	0	2.43285	0	0	0	0.554623	2.00664	0	0	0.541685	2.81719
165	-130.677	-5.43123	3.31037	0	0	0	0	0	0	0	0	0	0	1.82497	0	0	0	0	0	0	0	0	0	0	0	0	0	0	0	0	0	0	0	0	0	0	0	0	0	0	0	0	0	0	0	0	0	0	0
163	-99.8361	2.39423	2.30335	1.27686	1.13412	0	0	0	0	0	0	0	0	0	0	0.9146	0	0	0	0	1.06474	0	0	0	0	0	2.1487	1.15466	0.989606	0	0	0	0	0	0	0	0	0	0	0	0	0.751359	3.21666	0.991559	0	1.23708	5.17734	1.51989	0
145	-102.619	45.6442	1.20761	0	0	0	0	0	0	0	0	0	0	2.53954	0	0	0	0	0	0	0	8.41704	0	0	0	0	0	0	0	0	0	0	0	0	0	0	0	0	0	0	0	0	0	0	0	0	0	0	0
142	-96.6033	25.1163	1.6912	0	0	0	0	0	0	0	0	0	0	0	0	0	0	0	0	0	0	0	0	0	0	0	0	0	0	0	0	0	0	0	0	0	0	0	0	0	0	0	0	0	0	0	0	0	0
143	-106.524	8.3177	2.29296	0	0	0	0	0	0	0	0	0	0	0	0	0	0	0	0	0	0	1.8492	0	0	0	0	3.24539	2.84307	4.48672	1.59721	0	0	0	0	0	0	0	0	0	0	0	0	0	0	0	2.9393	1.51104	3.98158	0
147	-108.148	26.1266	2.20937	0	0	1.70006	1.04449	1.9192	0	0	0	0	0	0	0	0	0	0	0	0	0	0	0	0	0	0	0	0	0	0	0	0	0	0	0	0	0	0	0	0	0	0.817426	1.66922	0.636326	1.28143	0	0	0	0
139	-85.0743	11.4993	2.09501	0	1.60508	0	0	0	0	0	1.05609	0	2.06432	1.84831	0.8027	1.1905	2.65434	0	0.246895	0	0	0	0	0	0	0	0	0	0	0	2.25711	3.18146	1.55626	1.1835	3.22974	0	0	0	0	0	0	0.614851	0.738507	0.351334	0	0.645023	0.757378	0.343139	0
137	-72.0573	30.2575	0.766516	0	1.24175	0	0	0	0.977479	0	0	0	0	0.515782	1.10049	1.0415	0	0	0	0	1.29668	0	0	0	0.899666	0	0	0	0	0	0	0	0	0	0	0	0	0	0	0	0	1.25481	0	0	0	1.31638	0	0	0
134	-96.1194	12.8741	2.40115	0	0	0	0	0	1.47138	0	1.30265	2.87351	0	0.975949	0	0	0	0	0	0.856179	0.536692	0	0	0	1.05023	0	0	0	0	0	0	0	0	0	0	0	0.821083	0	2.72824	0	0.99563	0.97489	0.738507	0.527969	0	0	0	0	0
133	-81.1581	31.163	1.50282	0.848253	0	0	0	0	1.47914	2.71879	0	0	0	0	0	0	0	0	0.483855	0	0	0	0	1.53104	0	0	0	0	0	0	0	0	0	0	0	0	0	0	0	0	0	0.386018	0	0.758894	1.07558	0	0	0	0
7	-34.6359	39.2833	1.04873	1.63296	0.445817	0	0	0	0	0	0	0	0	1.13262	0	0	0	0	0	0	0.635891	0	0	0	0	0	0	0	0	0	0.951664	1.22397	0.91269	0.376305	1.54322	0	0	0	0	0	0	0	0	0	0	0.719644	0	1.28021	1.3225
269	-36.7981	23.4047	1.75357	0.397997	1.12083	0.635787	0.445048	0.554001	0	0.341787	0.296905	0.956287	0	1.97306	0	0	0	0	0.112713	0	0	0	0	1.17397	0	0	0	0	0	0	0.527067	0.844388	0	1.49963	1.77586	0	0	0	0	0	0	0.304341	0	0.762333	0.161355	0.562281	0	1.31124	0.39895
267	-28.5225	31.5013	1.53913	0	0	0.275983	0.329077	0	0	0	1.16277	1.46187	0	1.334	0.358964	0.209004	0	0	0.0614881	0	0	0	0.536161	0.320272	0	0	0	0	0	0	1.12111	0.636373	0.474316	0.746722	0.305755	0	0	0	0	0	0	0.763507	0.414705	0.276226	0.161355	1.79539	0.953319	0.604722	0.507775
280	-47.7837	20.082	0.885073	0	0.307705	0	0	0	0	0	0	0	0	1.45764	0	0	0	0	0	0	0	0	1.48205	2.51725	0	0.429964	0.389061	0.660099	1.56413	1.47905	0	0	0	0	0	0	0	0	0	0	0	0.738143	0	0.31619	0.1847	0.774364	0	0.308814	0.259306
301	-25.2121	20.5366	0	0	0	0.833188	0	1.36897	0	0	0	0	0	0	0	0	0	0	0	1.86904	1.06563	0	0	0	0	0	0	0	0	0	0	0	0	0	0	0	0	0	0	0	0	0	0	0	0	0	0	0.896215	0
315	-8.73855	25.691	0.9524	0	0	0	0	0	0	0	0	0	0	1.46644	0	0	0	0.798918	0	2.79857	1.05024	0	0	0	0	0	0	0	0	0	0	0	0	0	0	0	0	0	0	0	0	0	0	0	0	0	0	0	0
261	-33.8234	14.8753	0.347389	0	1.68075	1.05739	2.80857	0	3.51519	0.467415	0.406036	0.510479	0	0	0	0.168022	0	0	0	0	4.02592	0	0.702613	0	0	0.513684	0.464817	0.78863	0.675899	0.430156	0.667169	0.628312	1.05737	0.971062	0.681603	0	0	0	0	0	0	0	0	0	0	0.334622	0	0.368945	0.309797
258	-15.2098	16.2451	0.46724	0	0	0	0	0	0.752268	0	0	0	0	0	0	0	0	0	0.224805	0	1.05292	0	0	0	0	0	0	0	0	0	0	0	0	0	0	0	0	1.18202	0.830278	2.05511	0	0	0	0	0	0.362555	0	0.952748	0
248	-1.79752	20.6046	2.6959	5.90482	0	0	0	0	0	0	0	0	0	2.95288	0	0	0	1.40313	0	0	3.43513	0	0	0	4.08148	0	0	0	2.49652	0	0	0	0	0	0	0	0	0	0	0	0	0	0	0	0	0	0	0	0
247	4.10678	29.0756	2.01182	0	2.82095	0	0	0	2.21289	1.64993	0	0.57188	0	1.48017	0	0	0	0.762711	0	3.75863	2.33586	0	0	0	0	0.887791	0	0.906297	1.2067	0.838006	0	0	0	0	0	1.77126	0	2.06764	2.25628	2.03962	7.62233	0	0	0	0	1.74014	3.55541	1.08967	0.626993
493	-20.8436	7.77489	0.668436	0	0	1.90259	2.16405	1.02442	1.02062	0.881963	0	0	0	0	0	0	0	0.534174	0.0943211	1.02075	0.656656	0	0	4.31937	0	0	0	0	0	0	0	0	0.995267	1.42006	1.70626	0	0	0	0	0	0	0.450459	0	0	0.416368	0.472563	0	0	0.584554
491	-1.54637	36.0992	1.10795	0	1.02263	1.51066	0.876459	0.890173	0.752751	0.492406	0	1.37563	1.87396	0	0.8604	0	1.95661	0	0.185382	0	0	0	0	0	0	1.38532	0	0	1.06761	0.788027	1.81618	0	0	1.54826	1.26042	1.69477	0	0	1.22404	1.17606	2.35364	0.954179	1.74581	0.97142	0	0	0	0	0
234	26.9457	27.8275	1.75344	0	0	0	0	0	1.90772	0.889814	1.27401	0.971795	0	0	0	0	0	0	0.25773	1.69755	1.87817	0	0	0	0	1.56898	2.33999	3.07683	3.80925	1.39864	0.779152	1.20941	1.57733	2.09252	0.847376	0	0	0	0	0	0	0	0	0	0	0.428639	0	0.759683	0.698879
233	10.096	20.3111	3.28467	0	0	5.95246	0	2.64124	0	0	0	0	1.68373	0	0	0	0	0	0.473423	0	0	0	0	2.77071	0	0	0	0	0	0	0	0	0	0	0	0	0	2.59905	3.48349	1.81289	7.22543	3.18655	3.42766	2.49858	1.02074	0	0	0	0
236	13.6847	8.47934	3.52009	0	0	1.75502	0	1.13544	0	0	0	0	0	0.64593	0.660937	0.616944	0	0	0.30284	0	2.95396	0	0	0	0	0	0	0	0	0	0.748913	0.561164	0.534196	0.918332	0.718524	0	0	0	0	0	0	0.913763	1.92719	1.38653	0.248807	0.958602	1.97643	1.35419	0.349309
240	37.2934	-1.21652	1.2692	0	0.342559	0	0	0	0	1.43113	0.864843	1.0873	1.27339	0	0	0	0	0.637904	0.247892	3.22454	1.27062	0	0.401645	0.670349	0.393343	0	0	0	0	0	0	0	0	0	0	0	0	0	0	0	0	0.385775	1.51976	0	0	0	0	0	0
218	50.1823	6.10559	0	0	0	0	0	0	0	0	0	0	0	0	0	0	0	0	0	0	0	0	0	0	0	0	0	0	0	0	0	0	0	0	0	0	0	0	0	0	0	0	0	0	0	0	0	0	0
271	36.8343	17.9278	2.61592	0	0	0	0	0	0	0	2.44488	2.40017	0	1.11612	0.290374	0.929084	0	0	0.768721	1.69235	2.35153	0	1.05802	1.84075	0	0	0	0	0	0	2.0281	3.88124	1.43643	2.90961	0.906122	3.114	5.52954	2.44307	3.78497	1.39117	2.56465	1.89361	2.51731	0	0.852509	0.8768	1.13946	0	0.528265
273	21.7612	14.1865	1.93847	0	0	0	0	0	0	0	0	0	3.11462	0.93591	0	0	0	0	0	1.42303	2.09959	0	0	0.790573	0	0	0	0	0	0	1.19493	2.69784	0	0.987569	0.984666	0	0	0	0	0	0	0.588409	0	0.819842	0.510882	0	0	0	0
274	45.977	19.6815	0.919153	0	0.372076	0.682949	0.514563	0	0	0	0	0.516668	0	0.28361	0	0	0	0	0	0	1.44925	0	0	0	0	0	0	0	0	0	0	0.39012	0.529722	0.486485	0.60137	0	0	0	0	0	0	0	0	0.365762	0.644239	0	0	0	0
449	72.303	25.8028	0.959555	0	0.597187	0	0	0	0	0	1.14354	1.96859	0	0	0	0	0	0	0.29203	0	0.63621	0	0	0.926466	0	0	0.755082	0.727441	0	0	0	0.374947	0.358288	0	0	0	0.892062	1.01763	0	0	1.35667	0.305452	0.602595	0	0.372144	0	0	0	0
380	81.8209	29.7243	1.91924	0	1.49806	1.00376	0.347146	0.712006	0	0	1.65461	0.495304	0	0.530506	0.808595	0	0.790487	0.994141	0	0	1.1067	0	3.02864	0	0	0	0	0	0	0	0	0	0	0	0	0	0	0	0	0	0	0	0	0	0	0	0	0	0
416	64.7738	21.6093	0.417407	0	0	0.25273	0	0	0	0	0	0	0	0	0	0	0	0	0.29203	0	0.370983	0	0	0	0.410621	0	0.783903	0	1.40745	0	0	0.650048	0	1.24047	0	0	0	0	0	0	0	0.294221	0.732438	0	0.358461	0	0	0	0
438	81.675	4.56851	1.11093	0	0	1.68269	1.5464	0	0	0	1.20932	3.72669	2.10055	2.81779	0.387023	3.27146	0.405036	0	0.297586	2.78993	3.56916	0.88427	0	0	0	0	2.55839	1.17762	2.12147	2.57976	0	0	0	0	0	0	3.02251	1.6474	2.43231	3.85007	2.62716	1.51948	1.9487	1.67171	0.633964	0	0	0	0
466	92.1192	33.6763	1.40844	0.905692	1.7587	0	0	0	0.371152	1.42392	0.692059	0.495304	0	0	0.640672	0	0	0.55649	0.312552	0	0.711767	0	0	1.01472	0.409571	0.799021	0.72301	1.65842	3.31326	2.26216	0.366376	0.345037	0.785009	1.68054	1.26549	0	0	0	0	0	0	0	0	0	0	0.558726	1.06917	0.605014	0
397	91.3071	24.5468	1.26634	0	0	0.764359	0.320272	0.286456	1.20487	0.727051	0.631579	1.98159	0.756698	0.208685	0	0	0	0.71135	0.358539	0	0	0	0	1.93777	1.99769	1.87326	0.416086	0	0.596976	0.669096	1.49255	0.345037	0	0.526152	0.650404	3.85935	0.827829	0	1.15264	1.68164	1.28441	0	0	0	0	0	0	0	0
396	99.8085	17.3339	3.23784	2.14485	1.62157	1.80143	2.71538	1.42622	0	1.86267	2.44698	1.39102	1.53466	0	3.09623	0	6.30825	0	0.611077	0.684944	1.76663	0	0	5.45449	0	0	0	0	0	0	0	0	0	0	0	0	0	0	0	0	0	0	0	0	0	1.022	2.99952	1.37719	0
392	92.2991	10.878	2.41287	0	0	1.76961	0.833415	0	0	0	0	2.7703	0	0	0	0	0	1.00341	0	1.05253	1.61414	0	0	0	0	0	0	0	0	0	0	0	0	0	0	0	0	0	0	0	0	1.26789	1.05027	1.38567	0.605524	0	0	0	0
376	103.618	28.7122	1.04584	0	0	0	0	0	0	0	0	0	3.18789	0.724735	0	0	0	0	0.410507	0	0	0	3.56052	0	1.22538	0	0	0	0	0	1.69807	0	1.53065	1.77591	2.9515	0	0	0	0	0	0	0	0	0	0	2.65127	1.20992	0.547091	0
383	120.565	25.8263	2.63176	0	0	1.51466	1.60863	1.50725	1.78574	1.08404	1.95184	1.11126	2.13355	0	0	0	0	0	0	0	0	0	0	0	0	0	0	0	0	0	0	0	0	0	0	1.45747	0	0.90344	0.605562	0	1.98306	1.9744	1.47093	0	0.318237	2.07129	1.50852	0	0.446785
386	121.654	13.3472	2.10227	0	1.27367	0	0	0	0	0	1.24296	0	0	2.06526	0.978139	1.97802	0	0	0	0	1.26426	0	2.58072	0	0	3.34117	4.43379	3.28847	3.83589	0	0	0	0	0	0	4.0875	5.23812	4.6003	4.39792	0	5.67629	0.998362	2.5139	0.462088	0.410673	1.75415	4.31797	0.755872	0.965646
371	110.978	23.5492	2.58891	0	0	0	0	0	0	0	0	0	0	1.18889	3.16232	2.72281	0	0	0	1.68722	1.90939	0	0	0	2.78873	2.22379	1.66286	2.20453	1.88941	2.48422	1.77183	1.37892	1.81326	1.66525	2.41482	0	0	0	0	0	0	0	0	0	0	2.34196	0	0.570858	0
361	147.323	26.4201	0	0	4.43897	2.41784	0	2.97358	0	0	0	0	0	0	0	0	0	2.91918	0	0	0	0	0	0	0	0	0	0	0	0	0	0	0	0	0	0	0	0	0	0	0	0.960006	1.22704	0	0	0	0	0	0
348	128.125	20.7695	2.74395	0	1.30327	0	0	0	0	0	0.721096	0	0	0	0	0	0	0	0	0	0	0	0.765479	0.777847	2.35642	0	0	0	0	0	0	0	0	0	0	2.47908	1.96173	3.37283	1.18232	0	1.75082	0	0	0	0	0	0	0	0
367	129.873	32.5522	3.10067	0	0	0	0	0	2.03665	1.23636	0	0	0	0	1.32635	3.81591	6.73247	0	1.94908	0	0.730664	1.96925	0.676528	0	0	0	0	0	0	0	2.29928	1.88721	0.694719	1.7766	0	0	0	0	0	0	0	0	0	0	0	1.46242	2.50866	0	0
346	132.947	11.0755	2.14599	0	0	2.6224	2.50857	0.650464	0	0	0	0	6.80876	0	0	0	0	0	0	0	0	0	0	0	5.45515	0	0	0	0	0	0	0	0	0	0	0	0	0	0	0	0	1.3318	3.19923	0	0.410673	0	0	0	0
337	152.722	17.3343	0.628902	0	0	1.23526	0	0.741205	0	1.74213	0	0	0	1.08985	0	0	0	0	0	0	0.291798	0	0	0	0	0	0	0	0	0	1.00261	0	1.36172	1.61211	0.968507	0	0	0	0	0	0	0	0	0	0	0	0	0	0
419	136.846	21.7747	1.78888	0	0	0	0	0	0	0	1.35755	1.38924	1.39377	0	1.57241	5.79282	6.46809	0	1.78088	0	0.645466	1.64453	1.44111	1.46439	0	2.17884	0	1.43912	0.503053	0	0	0	0	0	0	0	0	0	0	0	0	0.52443	1.40097	0.878827	1.35262	0.910384	2.3775	1.42032	3.14236
420	165.239	34.0782	0.614841	0	0	0	0	0	0	0	0	0	0	0.520295	0	0	0	0	0	0	0	0	0	0	0	0	1.45407	0	1.36869	1.53404	0	0	0	0	0	0	0	0	0	0	0	0	0	0	0	0	0	0	1.66686
323	157.847	9.55397	1.65688	0	0	0	0	0	0	0	0	0	0	2.08056	0	0	0	0	0	0	1.28907	0	0	0	0	0	0	0	0	0	0	0	0	0	0	0	0	0	0	0	0	0	0	0	0	3.07054	0	1.64819	0
314	174.516	19.212	0	0	0	0	0	0	0	0	0	0	0	0	0	0	0	0	0	0	0	0	0	0	0	0	0	0	0	0	0	0	0	0	0	0	0	0	0	0	0	0	0	0	0	1.79411	0	1.97813	3.29563
317	176.095	28.1382	0.324093	0	0	1.86222	0	0	0	0	0	0	0	0	0	0	0	0	0	0	0	0	0	0	0	0	1.65765	0	0	2.43355	0	0	0	0	0	0	0	0	0	0	0	1.02465	2.55078	0	0	0	0	0	0
318	157.476	27.872	0	0	0	0	0	0	0	0	0	0	0	0	0	0	0	2.91918	0	0	0	0	0	0	0	0	0	0	0	0	0	0	0	0	0	0	0	0	0	0	0	0	0	0	0	0	0	0	0
53	164.421	18.9643	0.291762	0	0	0	0	0	0	0	0	0	0	0.522384	0	0	0	0	0	0	0	0	0	0	0	0	0	0	0	0	0	0	0	0	0	0	0	0	0	0	0	0	0	0	0	0	0	0	0
483	208.559	33.1453	0	0	0	0	0	0	0	0	0	0	0	0	0	0	0	0	0	0	0	0	2.82666	0	0	0	0	0	0	0	0	0	0	0	0	0	0	0	0	0	0	0	0	0	0	0	0	0	0
360	203.358	24.6092	0	0	0	0	0	0	0	0	0	0	0	0	0	0	0	0	0	0	0	0	0	0	0	0	0	0	0	0	0	0	0	0	0	0	0	0	0	0	0	0	0	0	0	0	0	0	0
327	218.405	12.8545	0	0	2.33646	0	0	0	0	0	0	0	0	0	0	0	0	0	0	0	0	0	0	0	0	0	0	0	0	0	0	0	0	0	0	0	0	0	0	0	0	3.53353	0	1.72718	0	3.70692	0	1.68689	0
481	209.625	18.5569	0	0	0	0	0	0	0	0	0	0	0	0	0	0	0	0	0	0	0	0	0	0	0	0	0	0	0	0	0	0	0	0	0	0	0	0	0	0	0	0	0	0	0	0	0	0	0
477	240.814	36.6875	0	0	2.68759	0	0	0	4.36074	4.44428	0	0	0	0	0	0	0	0	0	0	0	0	0	0	1.33231	0	0	0	0	0	0	0	0	0	0	0	0	0	0	0	0	0	0	0	0	0	0	0	0
498	223.51	21.6062	1.03065	0	0	0	0	0	0	0	2.31051	1.82982	0	0	0	0	0	0	0	2.08084	1.64537	0	0	0	0	1.83733	0	4.09175	4.34318	3.93052	1.46392	0	3.36552	3.82792	3.82072	2.24774	0	5.72403	4.97955	5.86595	9.25488	0	0	0	0	0.903343	4.38433	0	1.93529
502	235.061	26.192	0.86248	0	0	0	0	0	0	0	1.38637	1.13707	0	0	0	1.22847	0	0	0	0	0.685625	0	2.83212	4.6312	1.80896	0	0	0	0	0	0	0	0	0	0	0	0	0	0	0	0	0	0	0	0	0	0	1.75565	0
504	242.151	18.7949	1.50592	0	7.19792	0	0	0	0	0	0	0	0	0	0	0	0	0	0	0	0	0	0	0	0	0	0	0	0	0	2.51831	3.02714	2.26627	3.34929	2.57279	0	0	0	0	0	0	0	0	0	0	0	0	0	0
495	232.625	13.8938	0.782203	0	0	0	0	0	0	2.27228	0	0	0	0	1.52388	1.39357	0	0	0	0	2.12381	0	0	0	0	0	0	0	0	0	0	0	0	0	0	0	0	0	0	0	0	0.956566	0	2.03918	0	1.00351	0	1.99161	0
447	246.472	29.5095	0	3.60512	0	3.35778	2.28848	0	0	0	4.38368	0	0	0	0	0	0	0	0	0	0	0	0	5.99145	0	0	0	0	0	0	0	0	0	0	0	0	0	0	0	0	0	0	0	0	0	0	0	0	0
431	259.363	14.2955	0	0	0	3.46726	0	0	0	5.89488	0	0	0	0	0	0	0	0	2.23787	0	4.66204	0	0	0	3.95419	0	0	0	0	0	0	0	0	0	0	0	0	0	0	0	0	0	0	0	0	0	0	0	0
459	252.949	36.8866	0.957916	2.13073	1.80266	0	0	0	2.24893	2.29201	3.66909	3.9144	0	3.86075	5.01425	5.00736	0	0.86246	0	0	0	0	0	0	0	0	0	0	0	0	2.19116	0	1.97186	1.81091	0	0	0	0	0	0	0	0	0	0	0	0	0	0	0
433	267.86	30.8152	0	1.48735	0	0	0	0	0	2.5948	1.8031	0	0	0	1.47937	0	0	0	1.12945	0	0	0	1.23007	0	0	0	0	0	0	0	2.69755	2.07236	0	0	0	0	0	0	0	0	0	0	0	0	0	0	0	0	0
441	262.945	22.6977	0.733408	0	0	0	0	0	1.71394	0	0	0	5.2145	1.63465	0	0	0	0	0	0	0	0	0	0	0	0	0	0	0	0	0	0	0	0	0	0	0	0	0	0	0	0	0	0	0	0	0	0	0
436	272.621	19.9207	0.473833	0	0	0	0	0	0	0	2.34459	2.68392	0	3.52318	0.654726	0	0	0	1.12945	0	0	0	1.23007	0	2.21936	0	0	0	0	0	4.32476	2.36221	1.63562	2.76738	0	0	0	0	0	0	0	1.75916	0	0	0.967999	0	0	0	0
439	268.568	9.37952	0.2264	0	0	1.41649	0	1.8568	0	0	0	0	2.11202	1.88854	0	0	0	0	0	0	0.971812	0	0	2.54141	0	1.23481	1.91976	0	0	0	0	0	0	0	0	0	0	0	0	0	0	0	0	0	0	0	0	0	0
432	282.51	21.6181	0	0	0	7.77468	0	9.67267	0	0	0	0	0	0	0	0	0	0	0	0	0	0	0	0	0	0	0	0	0	0	0	0	0	0	0	0	0	0	0	0	0	0	0	0	0	0	0	0	0
429	283.892	38.1333	0	0	0	0.631678	0	2.44314	0	0	0	0	0	0	0	0	0	0	0	0	0	0	0	0	0	0	0	0	0	0	0	0	0	0	0	0	0	0	0	0	0	0	0	0	0	0	0	0	0
426	291.395	18.0711	0	0	0	1.1022	2.85372	4.26298	0	0	0	0	0	0	0	0	0	0	2.20556	0	0	0	0	0	0	0	0	0	0	0	0	0	0	0	0	0	0	0	0	0	0	0	0	0	0	0	0	0	0
423	289.676	28.3663	0	0	0	0	0	0	0	0	0	0	0	0	0	0	0	0	0	0	0	0	0	0	0	0	0	0	0	0	0	0	0	0	0	0	0	0	0	0	0	0	0	0	0	0	0	0	0
22	-288.439	39.77	0	0	0	0	0	0	0	0	0	0	0	0	0	0	0	10.1417	0	0	0	0	0	0	0	0	0	0	0	0	0	0	0	0	0	0	0	0	0	0	0	0	0	0	0	0	0	0	0
353	-287.587	50.4984	0	0	0	0	0	0	0	0	0	0	0	0	0	0	0	8.32825	0	0	0	0	0	0	0	0	0	7.97945	0	0	0	0	0	0	0	0	0	0	0	0	0	0	0	0	0	0	0	0	0
167	-299.154	34.3349	0	0	0	2.09112	8.63116	0	0	0	0	0	0	0	0	0	0	0	0	0	0	0	0	0	0	0	0	0	0	0	0	0	0	0	0	0	0	0	0	0	0	0	0	0	0	0	0	0	0
116	-280.004	44.8548	0	0	0	0	0	0	0	0	0	0	0	0	0	0	0	8.39402	0	0	0	0	0	0	0	0	0	0	0	0	0	0	0	0	0	0	0	0	0	0	0	0	0	0	0	0	0	0	0
18	-259.698	43.6571	0	0	0	0.72557	0	1.94331	0	0	0	0	0	0	0	0	0	0	0	0	0	0	0	0	0	0	0	0	0	0	0	0	0	0	0	0	0	0	0	0	0	0	0	0	0	0	0	0	0
10	-244.827	61.4112	0.690858	2.23701	0.796289	0	0	0	0	0	0	0	0	0.576968	0	0	0	0	0	0	0.258015	2.18974	0	0	0.91434	0	1.61245	0.969968	0	0	0	2.16647	1.29266	0	0	0	1.90497	1.35691	0	0	1.31666	0	0	0	0	0	0	0	0
9	-255.359	52.5016	0.346458	0	0	0	0	0	0	0	0	0	0	0	0	0	0	0	0	0	0	0	0	0	0	0	0	0	0	0	0	0	0	0	0	0	0	0	0	0	0	0	0	0	0	0	0	0	0
15	-240.777	38.7656	0	0	0	0	0	0	0	0	0	0	0	0	0	0	0	0	0	1.86409	1.55914	0	0	0	0	3.04837	6.08405	0	5.2721	9.68917	0	0	0	0	0	0	0	0	0	0	0	0	0	0	0	0	0	0	0
89	-238.886	54.2217	1.11544	0	0	0.535415	0	0	2.57781	0	4.69695	0	0	1.19365	0	0	0	0	0	0.471372	0.258015	0	0	1.5194	0	0	0	0	0	0	0	0	0	0	0	2.20552	2.46082	0	0	0	1.40729	0	0	0	0	1.06796	1.71447	0	0
93	-266.874	34.805	0	0	0	2.63998	0	0	0	0	0	0	0	0	0	0	0	0	0	0	0	0	0	0	0	0	0	0	0	0	0	0	0	0	4.13991	0	0	0	0	0	0	0	0	0	0	0	0	0	0
78	-239.481	27.7147	2.65049	0	0	0	0	0	3.31774	6.23938	0	0	0	0	0	0	0	0	0.664119	0	0	0	0	0	0	0	6.58081	2.6574	2.41829	4.14003	0	0	0	0	0	0	0	0	0	0	0	0	0	0	0	0.640754	1.35426	2.55257	0
81	-246.226	48.7583	0.771045	0	1.36512	0	0	0	0	0	0	0	0	0.616681	0	0	0	0	0	0	0	9.42977	0	1.26968	0	2.29982	1.72344	1.03673	0	0	0	0	0	0	0	0	0	0	0	0	0	0.944353	1.04385	0.621802	0	0.990694	1.07053	0.607297	0
74	-232.134	42.9493	1.00751	1.10271	0	0	0	0	1.2707	0	0	0	0	0	1.5805	0	0	0	0	0	0	0	0	0	0	0	0	0	0	0	0	0	0	0	0	0	0	0	0	0	0	0	0	0	0	0	0	0	0
73	-223.403	47.8069	1.09897	1.10271	0	0	0	0	1.2707	1.29504	0	0	0	0	1.03382	0	1.28156	0	0	0	0.206736	0	0	0	0	0	0	0	0	0	0	0	0	0	0	0	0	0	0	0	0	0.515194	0	0.594299	1.23906	0.884429	0	0.94982	2.8466
64	-208.376	42.4888	0.387399	0	0	0.651663	2.0658	0	0	0	0	2.78424	0	0.907144	0	0	0	0	0	0	0.500847	0	0	1.40357	0.440587	0	0	0	0	0	1.0052	0	0	0.591505	2.93677	0	0	0	0	0	0	0.759272	0	0.223882	0.760478	1.33449	0	0.366339	1.78874
67	-214.725	49.2878	0.782138	0	0.638031	0	0.524481	0	0	0	0.997221	0	0.533583	0.408482	0.398178	0	1.54836	0	0	0	0.499286	0	0	0	2.57829	0	1.11676	1.80251	0	1.73148	0	0	0	0	0	0	0	0	0	0	0	1.79431	0	2.37307	0	1.14852	0	1.41415	0
217	-154.35	38.2965	2.19558	0	0	0	0	0	0	0	0	0	3.34939	0.947886	0	0	0	0	0	1.88403	3.38059	0	1.54261	0	0	0	0	0	0	0	0.641492	0	1.98313	0.530169	0	1.59298	0	5.45495	1.1154	0	2.58948	2.70112	1.92074	2.9427	0	3.61814	2.51515	3.66971	0
211	-156.695	48.392	1.74588	0	0.576188	0	0	0	0	0	0	0	1.94739	0.838717	0	0	0	0	0	3.99737	1.99259	0	0	0	1.44643	1.6626	0	1.55629	0.713558	1.09039	1.3247	0	1.28007	0.628903	1.05993	0	0	0	0	0	0	1.38298	4.3529	0.738651	0	0.660348	2.03183	0.328352	0
13	-168.747	47.4901	0.463078	0	0	0	0	0	0	1.46047	0	0	1.79104	0.30923	0	0	0	0	0	0.924829	0.656069	0	0	0	0	0	0	0	0	0	0.760958	0	0	0.628903	0	1.83999	0	0	1.28836	0	2.991	0	1.4088	0.670216	0	0	0	0	0
199	-147.384	45.6789	2.08636	1.32894	0.779439	0	0	0	0	0	1.36658	2.80043	2.51536	0.966427	0.766053	0	2.75804	0.476185	0	0	0	0	0	0	0	0	0	0	0	0	0	0	0	0	0	0	0	0	0	0	0	0	0	0	0	1.45763	3.80061	1.88226	0.642585
195	-145.201	35.7398	1.65615	0	0	0	0	0	1.53139	0	0	0	0	1.18129	0	0	0	1.33796	0.149119	2.81007	1.66509	0	0	0	0.849117	0	0	0	0	0	0	0	0	0	0	3.7674	0	1.29937	0	2.08851	1.97753	2.25383	2.38011	2.00663	0	1.45717	1.50431	1.20781	0
176	-131.37	41.3999	0.267214	0	0	0	0	0	0	0	0	0	0	0	0.542393	0	0	0	0	0	2.17758	0	0	0	0	1.97058	2.49871	1.05868	0.907348	0	0	0	0	0	0	0	0	0	0	0	0	0	0	0	0	0	0	0	0
174	-138.543	47.8496	0.828528	0	0	0	0	0	0	0	0	0	0	0	1.30845	1.43655	0	0	0	0	0.906826	0	0	0	0	0	0	0	0	0	0	0	0.763978	1.26125	0	0	0	0	0	0	0	0	0	0	0	1.10258	0	0	0
171	-136.98	29.5687	2.17321	0	0	1.69953	0.658694	2.23184	0	0	0	0	4.38531	1.76982	0	0	0	0	0.315749	0	0	6.19963	0	0	0	0	1.52554	1.33773	0	0	0	0	0	0	0	0	1.80229	1.87138	0	0	0	0	0	0	0	3.26478	0	2.5437	0
154	-112.354	36.6015	1.0011	0	0	0	0	0	0	0	0	0	0	0	0	0	0	2.70396	0	0	0	0	0	0	0	0	0	0	0	0	0	0	0	0	0	0	0	0	0	0	0	0	0	0	0	0	3.43177	0	3.09665
205	-121.196	50.726	0	0	0	0	0	0	0	0	0	4.20519	0	0	0	0	0	2.46042	0	0	0	0	0	0	0	0	6.27349	0	0	1.69223	0	0	0	0	0	0	0	0	0	0	0	0	0	0	0	0	0	0	0
226	-120.846	41.6168	0	0	0	0.422382	1.72006	0	4.76242	0	0	0	0	0	0	0	0	4.25266	0	0	2.63428	0	0	0	0	0	0	0	0	0	0	4.21915	2.69262	2.86783	0	0	0	0	0	0	0	0	0	0	0	3.69074	0	0	4.04632
296	-112.366	45.486	0	7.8325	0	0	10.8704	0	0	0	0	0	0	0	0	0	0	0	0	0	2.16625	0	0	0	0	0	0	0	0	0	0	0	0	0	0	0	0	0	0	0	0	0	0	0	0	0	0	0	0
48	-99.963	35.2534	1.7277	0	1.25436	0.704625	1.22079	1.88721	0	0	0	0	4.71162	3.13665	0	0	0	0	0	0	0	0	0	0	0	0	0	0	0	0	0	0	0	0	0	0	0	0	0	0	0	0	2.32035	0	0	0	3.80235	0	0
23	-110.321	54.1888	0.740985	0	0	0	3.0171	0	4.26331	0	0	0	1.81786	0	0	0	0	0.911726	0	0	1.40646	0	0	0	0	0	0	0	0	0	0	6.87569	2.45614	0	2.0883	0	9.79568	4.17738	0	3.20617	8.90127	0	0	0	0	0	0	0	0
146	-87.5756	49.8519	0.513195	0	0	0.379135	0	0	0	0.699208	1.6636	1.27173	0	0	0.564425	0.927517	0	0	0	0	0.296749	0	0	0	0	1.26377	0	1.10168	0	0.643472	1.00693	0	0.906149	0	0.625496	0	0	0	0	0	0	0	0	1.13354	0.904095	0	0	0.664773	0.762166
150	-117.459	59.8623	0.374592	0	0	0	0	0	0	0	0	0	0	0	0	0	0	0	0	0	0.603746	0	0	0	0	0	0	0	0	0	0	0	0	0	0	0	0	0	0	0	0	0	0	0	0	0	0	0	0
88	-87.9097	22.9754	2.17784	1.28359	1.18562	0	0	0	0	0	0	0	2.2129	0.744996	0.8027	2.09877	0	0	0.431662	0	0	0	0	0	0	0	0	0	2.14659	2.27534	0	0	0	1.1835	1.38359	0	0	0	0	0	0	0	0	0	0	1.26698	1.59203	0	0
189	-66.4159	37.7715	0.364239	0	0	0	0	0	0	0	0	0	0	0.515782	1.10049	0	0	0	0	0	1.29668	0	0	0	0	0	0	0	0	0	0	0	0	0	0	0	0	0	0	0	0	0	0	0	0	0	0	0	0
136	-92.1962	38.8385	0.729357	0	0	0	0	0	0	0	0	0	0	3.37691	0	0	0	0	0	0	0	0	0	0	0	0	0	0	0	0	0	0	0	0	0	0	0	0	0	0	0	0	3.88064	0	0	0	0	0	0
135	-80.0047	41.5579	1.06776	0	1.16306	0.489529	0	0	0	0	0	0	0	0	0.564425	1.34043	0	0	0.222385	0	0.296749	0	0	0	0	0	0	0	0	0	0	0	0.550974	0	1.14382	0	0	0	0	0	0	0	0	0	0	0	0	0	0
3	-42.4005	53.7193	0	0	0	0	0	0	0	0	0	0	0	0	0	0	0	0	0	0	0	0	0	0	0	0	0	0	0	0	0	0	0	0	0	0	0	0	0	0	0	0	0	0	0	0	0	0	0
266	-44.4969	39.3111	0.657134	0	0	0	0	0	0.844797	0	0.451706	1.22422	0	0.610638	0.294966	0	0	0	0	0	0.363417	0	0.898588	0	0.807321	0.946207	0	0	0.800109	0.89677	0.753904	0	0	0.705186	0.871718	0	0	0	0	0	0	0	0	0	0	0.746107	0	0	0
264	-26.6502	56.5702	0.294336	0.557327	0	0	0	0	0	0	0.952484	0	0	0	0	0	0	0	0.115956	0	0.703044	0	0	0	0	0	0	0.627069	0	0.60236	0	0	0.515772	0	0.585533	0	0	0	0	0	0	0.424868	0	0.300369	0.309001	0	0	0	0
21	-44.7714	29.7283	0.676276	0	0	0	0	0	0	0	1.52877	4.01532	0	1.29326	0.294966	0.17412	0	0	0.0512252	0	0	2.21341	0	0	0.880017	0	0	0	0	0	1.541	1.45125	1.85783	2.58613	1.57434	2.36609	2.06757	3.15978	3.36417	2.41708	0	0	0	0	0	0	0	0	0
4	-15.863	32.2375	2.3198	0	1.79262	0	0	0	0	0	0	0	0.63202	0	0	0	0	0	0	0	0	0	0	1.1941	1.98737	0	0	0	0	0	1.11584	0.969777	0	2.5005	0	0	0	0	0	0	0	1.29486	1.1344	0	0.601597	1.3584	1.16339	0	0.844604
302	-30.8921	48.0402	1.1728	0	0	0	0	0	1.67916	0	0	0	0	0	0	0	0	0	0.115956	0.423078	1.33021	0	0	0	0	0	0	0	0	0	0.925367	0.399187	0.515772	0.82399	0	0	0	0	0	0	0	0.597071	0.46695	0	0.309001	1.36899	1.04664	0	0.948152
304	-22.6533	42.096	3.09137	0	0.927203	0	0	0	0	0	0	0	0	0	0.571624	0	0	0	0	0	0.544202	0	1.09022	1.90143	0	0.948628	0.727275	0.463764	0	0.841135	1.29727	1.03511	0.654702	0	1.40335	1.16053	0.859211	0.648769	0	1.25532	0	1.6384	0	1.14622	1.73813	0.628959	0	0.409651	0.892948
279	-13.6782	44.2692	2.68404	0	1.01837	0	0	0	1.39461	0	0	0	1.54806	0.909935	0.699062	0.243681	1.53819	0	0.178105	0.645368	0.650567	0	2.5542	0	0.391281	1.85085	0.73223	0	1.27888	0	1.47469	0.607198	0	1.12716	0	0	0	0	0	0	0	0.355128	0.417938	0.830245	0	0	0	0	0
66	-13.1347	53.7218	1.64545	2.26779	1.0653	0	0	0	0	0	0	0	1.58233	0	0	0	0	0	0	1.16375	0.993824	0	0.445601	0.4528	0.717084	0	0	0	0	0	2.22873	0	0.625694	0	0	0	0	0	0	0	0	0.846493	0.765937	0.792554	0.761129	1.39248	1.23172	1.21378	1.67559
300	6.16509	46.6124	1.86373	0	1.74302	1.14156	0.784967	0.908102	1.18346	1.32642	0.769147	1.79889	0	0	1.2875	0	2.92786	0.133489	0	1.65557	1.90641	0	0	0	0	1.24071	0	0.497267	0.362105	0.705766	0.988553	0	0.409008	0.319146	0.68605	1.51785	0	0.695637	0.415161	1.05329	1.24852	0	0	0	0	0	0	0	0
71	-3.02279	55.7161	1.97074	0.940324	0	0.715841	0.397304	0.543614	1.35339	0	1.44311	1.20608	0	0	0	0	0	0	0.101703	1.41723	1.25431	0	0.732218	0	0	0	0	0	0	0	1.29658	0.428025	0	0.339359	0	3.39601	1.04022	0	0.753054	0	0	0	0	0	0	0.325175	0	1.73919	0.586843
242	-4.08638	46.3712	2.98387	2.25018	0	0	0	0	1.60562	0.998408	0	0	0	0.909935	2.03095	0.514353	0	0	0.413116	1.44635	1.73687	0	0	0	0	2.26103	0.683267	0.560726	0.509693	0	0	0	0	0	0	0	0	0	0	0	0	0	0	0	0	0	0	0	0
153	16.517	50.6245	0.698792	0	0	0	0	0	0.876169	0	0	0	0	0.317741	0.438289	0	0	0	0	0.793182	0.598335	0	0	0	0	0.981346	1.50428	0	0	1.3921	0	0	0	0	0	0	0	0	0	0	0	0	0	0	0	0	1.49645	0.677984	1.00259
239	31.8439	40.545	0	0	0	0	0	0	0	0	0	0	0	0	0	0	0	1.00569	0	0	0	0	0	0	0	0	0	0	0	0	0	0	0	0	0	0	0	0	0	0	0	0	0	0	0	0.787901	0	1.48912	2.20209
166	15.9706	30.2605	2.79676	2.25871	0	0	0	0	0	0	0	0	0.449035	0.813737	0	0	0	0	0	0	2.99534	0	0	1.68401	1.70909	1.22868	0.648594	0	3.17487	0.922808	0	0	0	0	0	0	0	0	0	0	0	0	0	0	0	0	0	0	0
276	9.49833	38.1704	2.43948	0	1.53657	0	0	0	0	0	0	0	0	0.910402	0.9071	0	0	0.479313	0.0902541	3.02908	2.75803	0	0	0	0	0	0	0	0	0	2.36365	1.15013	0.790156	1.83897	0	0	0	0	0	0	0	0.885034	0.823756	0.911726	0.772572	0.928464	0.844804	0.890459	1.08464
277	25.4388	57.1994	1.6935	1.18296	0.868986	0	0	0	0	0	0	0	0	0.85057	0.438289	0	0	0	0	0	1.42315	0	0.457698	0	0	3.22676	3.44186	1.06652	0.690377	2.44239	3.37845	3.75058	1.15274	0.799582	3.11984	0	0	0	0	0	0	0.984013	0.633903	0.863798	0	1.0323	0.6501	0.843649	0
285	19.6591	38.6728	1.19999	0	1.36604	0.949507	0.642604	0.247166	0.63996	0.361024	0	0	0	0	0.303752	0	0	1.19301	0.0381799	0.654433	0.636788	3.80884	0.601446	0	0	1.50602	1.92747	0.624851	0.831965	2.69642	2.0569	2.73982	0.880989	1.25693	4.49298	0	0	0	0	0	0	0.578031	0.348251	1.65869	0.307908	0.606395	0.357149	1.62	0.432283
288	34.0377	51.6099	0.858382	0.562358	0.846014	0.749352	1.35886	0.762148	0	0	0	0	0	0.631688	0	0	0	0	0	0.612536	0.926146	0	0.991938	0	0	1.95097	1.10704	0	0.542284	1.63229	0	0	0	0	0	0	0	0	0	0	0	0.703833	2.95337	2.23857	1.4454	0	0	0	0
272	32.8394	60.9464	1.04822	0	0	0.451249	0.885453	0.575637	1.13504	0	1.58193	1.98884	0	0.696846	0	0	0	0	0	0.48088	0.826832	0	0	0	0	0.545468	1.4929	0.63273	0	1.76371	0.966457	2.75295	1.1573	0	3.81247	0	0	0	0	0	0	0.255914	1.44813	0.385848	0.396938	0.268472	1.48514	0.376848	0.557275
172	76.7738	44.1723	0.896573	0.824426	0	0.583375	0.452924	0.687442	0.556927	1.15931	0	0	0	0	0	0	0	0.171807	0	0	0.325714	0	0	2.43054	0.534372	0	0	0	0	0	0.518123	0.487947	0	1.42734	0.898257	1.31289	1.14725	0	3.06422	2.27594	0	0	0	0	0	0.767708	0	1.14136	0
60	84.6942	54.0982	0.557044	0	0	0	0	0	0	0	0	0	0.356362	0.265792	0.534766	0.286596	0.706777	0	0	0	0	0.479277	0	0	0	0	0	0	0	0	0	0	0	0	0	0	0	0	0	0	0	0	1.27053	1.14709	0.352634	0	1.67293	1.4384	0.635634
417	85.6941	39.2453	1.19069	0.805384	0.516951	0	0	0	1.58314	1.12122	0.570973	2.01517	1.16693	0.321821	1.00406	1.28737	1.48462	0.553677	0	0	1.20978	1.67835	0.872225	0.886317	1.585	0	0	0	0	0	0.565003	1.84975	0	1.51208	1.00301	0	0	0	0	0	0	0.219937	0.511436	0.30163	0.178575	0.230729	0.524504	0.294594	0.250707
410	67.0354	43.3825	0.494675	0	0	0.322639	0	0	0	0	0	1.06648	0	0	0	1.01139	0	0	0	0	0	1.07672	0.545649	0.554465	0.906808	0	0.971083	0	0.48585	0	0	0	0	0	0	0	1.14725	0	0.557037	0	0	0.389082	0	0	0	0.240533	0	0	0
385	110.604	35.5838	2.49094	0	0	0	0	0	0	0	1.93835	2.52278	0	0	0	0	0	0	0	1.16895	1.07168	0	5.28127	5.3666	2.28696	0	0	4.20921	3.33665	3.22048	0	0	0	0	0	0	0	0	0	0	0	3.69181	2.03248	0	1.11122	2.4797	1.33456	0	0.998856
400	94.1712	49.6558	0.557044	0	0.359915	0	0	0	0	0	0	0	0	0.265792	0.534766	0	0	0	0	0	0	0	0	0	0	0	0	0	0.662563	0	0	0	0	0	0	0	0	0	0	0	0	0	0	0.370303	0	0	0	0	0
402	101.685	39.9403	1.19069	0	0	0	0	0	0	0	0	0	0	0	0	0	0	0	0.38849	0	0	1.70005	0	2.99794	0	0	0	0	0	0	0	0	0	0	0	1.33937	1.17039	2.60331	3.45824	7.98806	0	0	0	0	0	0.548389	0	0.48851	0.415734
404	119.667	37.4221	1.86921	3.31705	0	0	0	0	0	0	0	0	0	0.443525	0	0	0	0	0	0	0	0	0	0	0	0	0	0	0	0	0	0	0	0	0	0	0	0	0	0	0	0	0	0	0	0	0	0	0
245	105.832	55.831	1.32835	0	0.62439	0.5747	0.60768	1.14194	0	0	0	0	0	2.61457	0	0	0	0	0	3.58847	1.3011	0	0	0	0	0.960607	0.869224	0.760576	0	0	0.765376	0.720799	0.625582	0	0	0	0	0	0	0	0	0	0	0	0	0.513766	1.3766	0	2.94647
372	119.556	49.0695	1.95774	0	1.26102	0.871646	1.22727	1.82638	0	0	0	0	0	2.17275	0	0	0	0	0	5.54366	1.92753	0	0	2.1724	0	0.818523	2.22657	2.0796	0.761052	0	1.06381	3.01177	2.79013	1.09414	0	0	0	0	0	0	0	1.80125	1.17192	0	1.83233	2.42516	1.54246	0	3.30149
381	110.531	48.2137	2.18054	0	2.86068	0.86979	0.60768	0.402663	0	0	1.73527	0.738789	0	3.40702	0.288682	0	0	0	0	5.03145	2.38543	0	2.30387	2.34109	0.807498	1.08944	0.985797	0	0	1.38692	1.3542	1.27533	0	0	2.10328	0	0	0	0	0	0	0	0	0	0	0.612622	0.980668	0	1.84891
329	115.813	58.0382	1.7143	0	1.55701	0.340725	1.11926	0.402663	0	0.588151	1.05537	1.45576	0	3.79005	0.288682	0	0	0	0	3.95551	1.65578	0	0	0	0	0	0	0	0	0	0	0	0.771154	0	0	0	0	0	0	0	0	0	0	0	0	0.239085	0	0	1.15067
354	138.603	47.2611	0.702744	0	0	0	0	0	1.4125	0	0	0	0	0.850136	0.509583	0	0	0	0	3.33353	3.16225	0	0	0	1.30006	0	0	0	0	0	0	0	0	0	0	0	1.55495	3.16524	0.772887	0	0	1.19564	0	0.790715	0.81344	0.755773	0	0.465323	0.688111
358	128.101	47.9709	0.959282	0.699069	0	0.771346	1.04297	0	0	0	1.31337	1.01227	0	0.814656	0	0	0	0	0	2.25435	1.8862	0	0.757087	1.24022	0	0	0	0	0	0	0	0	0	0	0	0	0	0	0	0	0	0	0	0	0	0.892923	0	0.984512	2.44623
345	135.689	58.4903	0	0	0	0	0	0	0	0	0	0	0	0	0	0	0	0	0	0	0	0	0	0	0	0	0	0	0	0	0	0	0	0	0	0	0	0	0	0	0	0	0	0	0	0	0	0	0
351	155.368	36.7001	0.499684	0	3.50365	1.43397	0.760183	0	0	0	2.23426	3.36938	3.2699	1.45133	0	0	0	0	2.44204	0	0	0	0	0	0	0	0	0	0	0	0	0	0	0	0	0	0	0	0	0	0	0	0	0	0	2.28042	2.29467	3.23115	3.09989
340	140.85	33.16	1.10338	0	0	0	0	0	0	0	1.44021	2.17191	0	0	2.34851	2.44534	2.67887	0	5.94113	0	2.95062	0	0	0	0	0	0	0	0	0	0	0	0	0	0	0	0	0	0	0	0	1.46231	2.32383	2.13477	2.19612	0	0	0	0
270	146.03	40.499	0.659367	0.526694	0	1.33326	1.3189	1.75297	0	0.618559	0	0	0.481691	0.718677	1.32334	1.55205	5.91124	0	4.4967	0	4.0701	0	0	0.579622	0	0	0	0	0	0	0	0	0	0	0	0	1.89348	1.37585	0.966428	0.849558	0	0	0	0	0	0	0	0	0
331	161.11	45.8008	0	0	0	0	0	0	0	0	0	0	0	0.577651	0	0	0	0	1.23547	0	0	0	0	0	0	0	0	0	0	0	0	0	0	0	0	0	0	0	0	0	0	0	0	0	0	0	0	0	0
339	148.921	55.2465	0	0	0	0	0	0	0	0	0	0	0	0	0	0	0	0	0	0	0	0	0	0	0	0	0	0	0	0	0	0	0	0	0	0	0	0	0	0	0	0	0	0	0	0	0	0	0
61	205.126	43.9734	0.426863	0	0	0	0	0	0	0	0	0	2.58619	0	0	0	0	0	0	0	0.846338	0	0	0	2.76824	0	0	0	0	0	0	0	0	0	0	0	0	0	0	0	0	0	0	0	0	2.67393	0	0	0
25	212.942	52.0585	0	0	0	0	0	0	0	0	0	0	0	0	1.29642	0	0	0	0	0	0	0	0	0	0	0	0	0	0	0	0	0	0	0	0	0	0	0	0	0	0	0	0	0	0	0	0	0	0
109	226.524	31.8208	0.874917	0	0	0	0	0	0	0	0	0	0	0	0	0	0	0	0.42171	0	0	0	0	0	1.44128	4.20644	1.346	2.82569	2.10876	1.46872	5.01365	1.6697	3.47678	2.78031	2.13572	0	0	0	0	0	0	0.618407	5.10338	0.742793	0	0	0	0	0
508	214.429	42.9948	1.02905	0	0	2.66842	0	0	0	0	0	3.60312	0	0	1.29642	0	0	0	0	1.94769	1.94608	0	1.2328	0	0	0	0	0	0	0	0	0	0	0	0	0	0	0	0	0	0	1.46518	2.64205	0	0	1.53708	2.70956	0	0
334	224.184	50.7182	0.492091	0	1.44264	0	0	0	0	0	0	2.58997	2.27085	0	0	0	0	0	0	0	1.09974	0	0	0	0	0	0	0	0	0	0	0	0	0	0	0	0	0	0	0	0	0	1.38746	0	0	0	0	0	0
347	235.009	51.457	0	0	0	2.0979	1.16442	0	0	0	0	0	0	1.38642	0	0	0	0	0	0	0	0	0	0	0	0	0	0	0	0	0	0	0	0	0	0	0	0	0	0	0	0	0	0	0	0	0	0	0
503	230.84	41.7929	0.373932	0	0	0	0	0	0	0	1.17579	2.8254	0	0	0	0	0	0	0	0	0	0	2.05789	1.26832	0	0	0	0	0	0	0	0	0	0	0	0	0	0	0	0	0	0	0	0	0	0	0	0	0
474	217.945	33.5149	0.807709	0	0	0	0	0	0	0	0	0	0	0	0	0	0	0	0.42171	0	0	0	0	0	0	0	0	0	0	0	0	0	0	0	0	0	0	0	0	0	0	0	0	0	0	0	0	0	0
407	248.389	54.7979	0	0	0	0	0	0	0	3.63745	0	0	0	0	0	0	0	0	0	0	0	0	0	0	3.28496	0	0	0	0	0	0	0	0	2.63234	0	0	0	0	0	0	0	0	0	0	2.87606	0	0	0	0
155	243.627	45.5954	0.452555	0	0	0	0	0	0	0	0	0	0	5.002	4.10943	0	0	0	0	0	0	0	0	0	0	0	0	0	0	0	0	0	0	0	0	0	0	0	0	0	0	0	0	0	0	0	0	0	0
379	252.86	45.9689	0	0	0	0	0	0	0	0	0	0	0	3.51171	4.01214	0	0	0	0	0	0	0	0	0	0	0	0	0	0	0	0	0	0	0	0	0	0	0	0	0	0	0	0	0	0	0	0	0	0
455	253.233	24.0718	1.55805	0	4.04591	0	0	0	0	0	0	0	0	0	1.39852	0	0	0.86246	0	0	1.76149	0	0	0	7.97015	6.11696	0	0	0	0	4.87377	0	0	0	0	0	0	0	0	0	0	0	0	0	0	4.72037	0	5.3048	7.17382
177	271.495	47.3385	0	0	0	3.56222	0	0	0	0	0	0	0	0	1.82958	0	0	0	0	0	0	0	0	0	0	0	0	0	0	0	0	0	0	0	0	0	0	0	0	0	0	0	0	0	0	0	0	0	0
434	259.811	61.1846	0	0	0	0	0	0	0	0	0	0	0	0	0	0	0	0.748384	0	0	0	0	0	0	0	0	0	0	0	0	0	0	0	0	0	0	0	0	0	0	0	0	0	0	0	0	0	0	0
384	271.552	56.1202	0	0	0	0	0	0	0	0	0	0	0	0	0	0	0	0.748384	0	0	0	0	0	0	0	0	0	0	0	0	0	0	0	0	0	0	0	0	0	0	0	0	0	0	0	0	0	0	0
437	267.677	39.5276	0	0	0	0	0	0	0	0	0	0	0	0	2.65423	0	0	0	0	0	0	0	0	0	0	0	0	0	0	0	0	0	0	0	0	0	0	0	0	0	0	1.31726	0	0	0	0	0	0	0
[truncated: 86 more columns]

## Sheet: without_LR_Force
Cell Index	x	y	Cadm3-Cadm3	Cd22-Ptprc	Cd34-Selp	Entpd1-Adora1	Entpd1-Adora2a	Entpd1-Adora2b	Ptprc-Cd22	Ptprc-Mrc1	Cd86-Cd28	Cd86-Ctla4	Cd96-Pvr	Cdh2-Cdh2	Cdh1-Cdh1	Cdh1-Itga2_Itgb1	Cdh1-Itgae_Itgb7	Cdh5-Cdh5	Cldn11-Cldn11	Cntn2-Cntn2_Cntnap2	Cntn2-Cntn2	Cspg4-Itga3_Itgb1	Dsc1-Dsg2	Dsc2-Dsg2	Dsg2-Dsc3	Efna1-Epha1	Efna1-Epha2	Efna1-Epha3	Efna1-Epha7	Efna1-Epha8	Efna2-Epha1	Efna2-Epha2	Efna2-Epha3	Efna2-Epha7	Efna2-Epha8	Efna5-Epha1	Efna5-Epha2	Efna5-Epha3	Efna5-Epha7	Efna5-Epha8	Efna5-Ephb2	Efnb1-Ephb1	Efnb1-Ephb2	Efnb1-Ephb3	Efnb1-Ephb4	Efnb2-Ephb1	Efnb2-Ephb2	Efnb2-Ephb3	Efnb2-Ephb4
472	-274.623	-48.4048	1.78951	0	0	0	0	2.21469	0	0	0	0	0	0	0	0	0	0	0	0	0	0	0	0	0	0	0	0	0	0	3.37562	4.79487	6.37069	0	2.45033	0	0	0	0	0	0	0	0	0	0	3.17512	0	1.29797	0
45	-292.726	-19.9924	0	0	0	2.46032	6.97437	16.3848	0	0	0	0	0	0	0	0	0	3.69543	0	0	0	0	0	0	0	0	0	0	0	0	0	0	0	0	0	0	0	0	0	0	0	0	0	0	0	0	0	0	0
12	-271.301	-57.3125	0	0	0	0	0	0	0	0	0	0	0	0	0	0	0	0	0	0	0	0	0	0	0	0	0	0	0	0	0	0	0	0	0	0	0	0	0	0	0	0	0	0	0	0	0	0	0
86	-292.339	-53.5463	0	0	4.91977	0	0	0	0	0	0	0	0	0	0	0	0	0	0	0	0	0	0	0	0	0	0	0	0	0	0	0	0	0	0	0	0	0	0	0	0	0	0	0	0	0	0	0	0
40	-268.049	-40.3438	2.78757	0	0	0	0	0	0	0	0	0	0	0	0	0	0	0	0	0	0	0	0	0	0	0	1.9201	3.37339	3.37734	0	0	0	0	0	0	0	0	0	0	0	0	2.0016	0	2.29863	0	0	0	0	0
30	-260.932	-30.6846	3.02755	1.16352	0	0	0	0	0	0	0	0	0	0.710251	0	0	0	0	0	0	0	0	0	0	0	0	0	0	0	0	0	5.31601	2.55533	4.7653	0	0	0	0	0	0	0	1.7568	0	0.93012	0	1.81512	0	1.00893	0
35	-258.754	-50.7028	1.96766	4.30303	0	0	0	0	0	0	0	0	0	1.60484	0.806272	0	0	0	0	0	1.03738	0	2.25226	0	0	0	0.738478	1.29742	0.80158	0	0	0	0	0	0	0	0	0	0	0	0	0.716978	0	0.567355	0	1.64593	0	1.36741	0
32	-257.702	-39.354	3.39207	0	0	0	0	0	2.39203	2.06099	0	0	0	0	0	0	0	0	0	0	0	2.33223	0	0	0	0	0	0	0	0	0	0	0	0	0	0	7.8814	8.62668	2.16348	1.85002	1.82662	1.64669	0.792051	0	0.660272	0	0	0	0
108	-241.692	-42.7135	2.45094	0	0	0	0	0	0	0	0	0	0	0.841883	0	0	0	0	0	0	1.00068	0	0	0	0	0	0	0	0	0	0	0	0	0	0	0	0	0	0	0	0	1.83301	0	1.76128	0	0	0	0	0
110	-255.368	-59.4248	0.884012	0	0	0	0	0	1.4942	0	0	1.66316	0	1.60484	0.806272	3.30477	0	0	0	0	1.03738	0	0	0	1.00648	0	1.5368	1.01828	1.35634	0.889553	0	0	0	0	0	0	0	0	0	0	0	0	0	0	0	1.34077	1.55099	0	1.80615
111	-283.074	-39.7804	1.8606	0	3.86485	0	0	0	3.68848	4.65909	0	0	0	1.62574	0	0	0	0	0	0	0	0	0	0	0	0	0	0	0	0	0	0	0	0	0	0	0	0	0	0	0	0	0	0	0	0	0	0.569695	0
16	-246.589	-52.7227	1.1509	0	0	0.84748	0	0	1.64414	0	0	0	0	0	0	0	0	0	0	0	0	4.69655	0	0	0	0	1.69101	1.12047	6.97217	0.978819	0	0	0	0	0	0	3.13126	2.19796	12.9885	2.37748	2.3474	0	0	0	0	0	0	0	0
90	-216.304	-55.0722	0.468802	3.4768	0	0	0	0	0	0	0	0	0	0	0	0	0	0	0	0	0	0	0	0	0	0	3.70704	0	0	3.63083	0	0	0	0	0	0	0	0	0	0	0	0	0	0	0	0	0	0	0
77	-235.956	-51.6955	0	0	0	0	0	0	0	0	0	0	0	0	0	0	0	0	0	0	0	0	0	0	0	0	0	0	0	0	0	0	0	0	0	0	0	0	0	0	0	0	0	0	0	0	0	0	0
82	-227.16	-31.9133	3.36373	4.66721	5.16184	0.32563	3.34165	0	0	0	0	0	0	0	0	0	0	0	0	0	0	0	1.30076	0	0	0	0	0	0	0	0	0	0	0	0	0	0	0	0	0	0	0	0	0	0	0.711552	0	2.63815	0
83	-234.08	-38.5488	3.00301	0	0	0	0	0	0	0	0	3.51287	0	0	0	0	0	0	0	0	0	0	0	0	0	0	0	0	0	0	0	0	0	0	0	0	0	0	0	0	0	1.19767	0	8.81939	0	1.23743	0	9.56663	0
76	-227.934	-60.4155	0.74907	0	0	0	0	0	0	0	0	0	0	1.59986	0	0	0	0	0	0	0	0	0	0	0	0	0	0	0	0	0	0	0	0	0	0	2.85248	0	3.14486	3.66473	0	0	0	0	0	0	0	2.39879	0
72	-221.849	-41.0121	2.97979	0	0	0	6.06086	2.5885	0	0	0	0	0	2.21278	0	0	0	0	0	0	0	0	0	0	0	2.14998	2.14318	2.41105	1.90594	4.20536	2.54466	2.95732	2.9455	2.77942	6.90367	0	0	0	0	0	0	0.410118	0	0.885416	0	0.423733	0	0.960434	0
70	-205.365	-33.4247	1.48775	0	0	0	1.03314	0.721382	0	0	0	0	0	0	0	0	0	0	0	0	0	0	0	0	0	0	0	0	0	0	0	0	0	0	0	0	0	0	0	0	0	0	0	0	0	0	0	0	0
69	-225.053	-51.5473	1.99851	0	0	0	0	0	3.5174	2.67958	0	0	0	3.1115	0	0	0	0	0	0	0	0	0	0	0	0	0	0	0	0	4.03267	4.9324	3.10685	6.66988	3.64709	0	0	0	0	0	0	0	0	0	0	0	0	0	0
185	-146.02	-59.1127	0.54585	0	0	0	0	0	0	0	0	0	0	0	0	0	0	0	0	0	0	0	0	0	0	0	0	0	0	0	0	0	0	0	0	0	0	0	0	0	0	0	0	0	0	0	0	0	0
182	-161.085	-34.2464	0.97032	0	0	0	0	0	0	0	0	0	0	0	2.16582	0	0	0	0	0	0	0	0	0	0	0	0	0	0	0	0	0	0	0	0	0	0	0	0	0	0	0	0	0	0	0	0	0	0
190	-142.957	-50.1282	1.91896	0	0	0	0	0	0	0	0	0	0	0.859963	0	0	0	0	0	0	0	0	6.70429	0	0	0	0	0	0	0	0	0	0	0	0	0	0	0	0	0	0	0	0	0	0	0	0	0	0
179	-150.09	-42.0473	0.774906	0	0	2.22491	0	0	0	0	0	0	0	0.859963	0	0	0	0	0	0	1.0052	0	0	1.51212	1.64025	0	0	0	0	0	2.47289	0	0	1.56923	0	4.26321	0	0	2.15745	0	0	0	0	0	0	0.630923	0	0	0
164	-133.741	-50.2092	2.38533	0	0	0	0	0	0	0	0	0	0	0	0	0	0	0	0	0	0.893575	0	0	0	2.69542	0	0	0	0	0	0	0	0	0	0	0	0	0	0	0	0	0	0	0	0	0	0	0	0
152	-124.843	-42.174	2.14545	0	1.62439	0	0	0	0	0	0	0	0	0	0.609131	0	0	0	0	0	0	0	0	0	0	0	0	0	0	0	2.46346	0.985085	0	0.918824	2.81104	0	0	0	0	0	0	1.90188	0	1.50811	0	0	0	0	0
158	-119.187	-51.2065	1.53315	0	0	0	0	0	0	0	0	0	0	0	0.609131	0	0	0	0	2.40281	0.723361	0	0	0	0	0	0	0	0	0	0	0	0	0	0	2.46723	1.24268	0	3.39206	0	1.6306	1.08065	1.10795	0.775134	0	1.11653	1.16573	0.840809	0
168	-116.126	-39.0213	1.99019	0	0	2.89956	0.945199	0	0	0	0	0	0	0.78877	0	0	0	0	0	0	0.723361	0	0	0	8.57892	0	0	0	0	0	0	0	0	0	0	0	0	0	0	0	0	0	0	0	0	3.05832	2.03205	1.02512	0
141	-99.9643	-37.125	0.997567	0	0	0	0	0	0	0	0	2.81972	0	0	1.73989	0	0	0.925242	0.125995	0	0.182226	0	1.02327	0.936644	0	0.762031	0	0.616896	0.564923	1.56155	0.563175	0	0.470588	0.51441	1.60069	0	0	0	0	0	0	0	0	0	0	1.89461	0	0.340413	0
131	-100.957	-47.0148	2.08284	0	2.58174	1.7026	0	0	0	0	0.623646	1.54833	0.57301	0	0.625678	0	1.10016	0.353137	0	0	0.182226	0	1.16414	0	0	0	0	0	0	0	0	0	0	0	0	0	0	0	0	0	0	0.677543	2.14732	0.52292	0	0	0	0	0
148	-110.778	-46.9938	2.3298	0	0	5.26355	2.24068	2.36865	0	0	0	0	0	1.73828	0	0	0	0	0	0	0	0	0	5.09919	0	0	0	0	0	0	1.73201	0.980017	0	1.66594	2.56926	0	0	0	0	0	0	0	0	0	0	2.04275	0	1.45519	0
149	-108.355	-58.2676	0.438674	0	0	0.75726	0	0	0	0	0	0	0	0.949514	0	0	0	0	0	0	0	0	0	0	1.51734	2.56669	0	0	1.20843	0	2.9128	0	0	1.6897	0	0	0	0	0	0	0	0	1.46854	0	0	0	0	0	0
106	-38.3841	-51.4993	1.03642	2.20333	0	1.49803	0.654572	0.650573	0	0	0	0	0	0	0	0	0	0	0	0	1.26166	0	0	0	0	0	0	0	0	0	0	0	0	0	0	0	0	0	0	0	0	0.945855	1.11838	1.96149	0	0	0	0	0
251	-52.2457	-35.769	1.42228	0.577395	0	0.913053	0.327508	0	0.680967	0	0	0	0	0.675107	0.522032	0	0	0	0.0250494	0	1.06217	0.527448	1.23871	0	0	0	0	0	0	0	0	0	0.193822	0.409115	0.402258	0	0	0	0	0	0	0.319669	0.24306	0.446024	0	0.577355	0.447046	0.845743	0
95	-49.5157	-47.9265	0.922616	0	0	0	0	0	0	0	0	0	0	0.224201	0.522032	0	0	0	0	0	0	0	0.90435	0	0	0	0	0	0	0	0	0	0	0	0	0	0	0	0	0	0	0.210023	0	0.249587	0	0.216995	0	0.270734	0
311	-34.4231	-41.6075	0.995196	0	0	0.609302	1.44624	0.381302	1.77311	0	0	0	0	0.217347	0	0	0	0	0	0	1.84913	0	3.57286	0	0.318521	0.60316	0.287426	1.80431	0.836656	1.13032	0.760553	0.422539	2.34837	1.29985	1.97688	0	0	0	0	0	0	0	0	0	0	0.856289	0.537444	1.70571	0.67133
97	-4.71205	-54.6501	0.934677	0	0.501324	0	0	0	0	0	0.540873	1.15724	0	0	0	0	0	0	0	0.858967	0.436201	0	0	0	0	0	0	0	0	0	0	0	0	0	0	0	0	0	0	0	0	0	0	0	0	0	0	0	0
308	-18.4366	-53.0378	1.7774	2.36343	0.68959	0	0	0	1.04665	0.737055	0	0	0	0	0	0	0	0	0	0	1.56727	0	0.852252	0	0	0	0	0	0	0	1.47879	1.57801	0.427955	1.04405	0	1.49849	1.33956	0.434696	0.843706	0	0	0.763719	0	0.374382	0.273931	0	0	0	0
307	-27.6553	-53.9474	1.44895	1.30369	0	0	0	0	2.32681	0	0	0	0	0	0.593673	0	0	0	0	0	1.73806	0	0	0	0.381796	0.722978	1.14327	2.31399	1.00286	0.775482	0	0	0	0	0	0	0	0	0	0	0	0.563584	0	0.934098	0.534742	0.34942	0	0.608022	0.471631
303	-25.2039	-44.9977	1.73347	1.74777	2.83244	1.00003	0.609032	0.283088	1.04472	0.540871	0	0	1.40981	0	1.77461	0	0	0	0	0	3.35038	0	0	2.29353	1.09796	0.410163	1.07451	0.879581	0.304069	0.480321	0	0	0	0	0	0	0	0	0	0	0	0	0	0	0	1.14842	0.77174	2.47691	0
356	-14.6913	-42.7142	1.83872	0	0	0	0	0	1.61442	0.665098	0	0	0	0	0.878356	0	0	0	0.068012	0.936746	2.04888	0	0.558465	0	0	0	0	0	0	0	1.31739	1.43067	1.01114	0.896623	0	3.58017	3.25714	2.75449	1.94322	0	0	0.491179	0	1.33379	1.02614	0	0	0	0
479	4.11783	-59.6523	1.36346	0	0	0	0	0	0	0	0	0	1.08866	0	0	0	0	0	0	0	0	0	0	0	0	0	0	0	0	0	0	0	0	0	0	0	0	0	0	0	0	0	0	0	0	0	0	0	0
299	11.8968	-28.8821	2.34798	0	0	2.58275	1.78389	0.880693	1.62321	2.60287	0	0	0	2.26482	0	0	0	0.523883	0.370012	0.660864	2.3754	0	0	0	2.66437	0	0	0	0	0	2.62462	2.08159	0.341023	0.884873	0	0	0	0	0	0	0	0	0	0	0	1.8603	1.79201	2.0857	0.911592
92	8.32573	-50.3483	0.819156	0	0	0	0	0	0	0	0	0	1.65121	0	0	0	0	0	0	0	0	0	0	0	0	0	0	0	0	0	0	0	1.02461	0	0	0	0	0	0	0	0	0	0	0	0	0	0	0	0
293	2.18719	-35.873	1.23998	0	0	0.991096	0.627347	0.438039	0	0	0.994732	2.09278	0	0	0.66455	0	0	0	0	1.63143	2.29358	0	0	0	1.70641	0	0	0	0	0	0.89828	2.17457	0.29626	0.813639	0	0	0	0	0	0	0	1.15011	2.3363	2.45749	0.934049	0.710478	1.46972	1.59382	0.820822
480	12.6843	-39.1968	1.83109	0	0	1.62496	1.82393	0	0	0.355426	0	0	0.989293	1.63971	0	0	0	0.345637	0	0	2.58605	0.367749	1.19862	0	0.202798	0	0	0	0	0	0.700731	0.846752	0	0.584699	0	0	0	0	0	0	0	0.164503	0.78512	0.734026	0.0966973	0.169964	0.826066	0.796218	0.142124
484	20.6466	-33.6967	1.24685	0	0.758873	0.98523	0.680182	0.442833	0	0	0.77027	0.943248	1.94705	3.22882	0.748493	0	0	0.298443	0	0.651252	2.34762	0	0.830284	0.759998	0.862006	0	0	0	0	0	0	0	0	0	0	0	0	0	0	0	0	0.755241	1.10313	1.70522	0.610357	0.434281	0.645964	1.02945	0.499273
295	27.943	-39.9079	1.31321	0	0	0.547553	0.727987	0	0	0.533901	0	0.332646	0	0.479602	0.396568	0	0.436299	0	0	0	0.977011	0	0	0	0	0	0	0	0	0	0	0	0	0	0	1.02539	0.614629	0	0.545741	0	1.7357	0	1.17936	0.621004	0.145253	0	2.07586	1.1269	0.35715
393	75.6777	-33.025	1.8692	1.24593	0	0.831867	0.224499	0.156755	0	0	0	0	0.784043	1.09991	0	0	0	0	0	0.960377	1.06374	2.76012	0	0	0	3.44374	1.46598	2.17034	0.239665	1.55629	0	0	0	0	0	0	0	0	0	0	0	2.2163	1.4593	2.46935	0.433482	1.35007	0.905249	1.57924	0.375637
268	81.4792	-42.701	1.00824	0.710016	0.683768	0	0	0	1.3465	0.537532	0	0	0.735154	1.15317	0	0	0.407924	0	0	1.21403	0.896911	0	0.589569	0.539661	0.300928	0	0	0	0	0	0.499862	0	0.485899	0.570331	0.749349	1.53491	0	1.49562	1.39663	2.12534	0	0.417484	0	0.454659	0.255574	0.586601	0	0.670697	0.510844
415	96.7713	-57.4432	0.323436	0	0	0.36061	0.266359	0	0.53703	0	0	0	0	0.24326	0	0	0	0	0	0.599131	0.293556	0	0	0	0	0	0	0	0	0	0	0	0	0.258927	0.32347	0	0	0	0	0	0	0	0	0.157962	0	0	0	0.29702	0
278	68.8741	-40.1488	0.298965	0	0	0	0	0	0	0	0	0	0	0	0	0	2.30619	0	0	0	0	0	0	0	0.888968	0	0	0	0	0	0	0	0	0	0	1.87492	0	1.82692	2.31645	0	0	0	0	0	0	0	0	0	0
443	83.885	-29.9185	1.211	1.34522	0	0	0	0	0	0	0	0	0.964163	2.15567	0	0	0	0	0	0.773626	0.998978	0	0	0	0.837857	2.03733	0.538199	2.92091	0.949584	0.875537	0	0	0	0	0	0	0	0	0	0	0	0.776307	0.572121	0.489154	0.521918	0.802078	0.601959	0.530599	0.767104
482	88.5352	-50.5955	1.1517	0.941226	0	0	0	0	1.79518	0.773306	0	0	0	1.61959	0	0	0	0	0	1.14359	0.566934	0.53151	0	0	0	0	0	0	0	0	0	0	0	0	0	0	0	0	0	0	0	0	0	0	0	0.811717	0	0.589035	0.7783
101	106.852	-33.8625	1.92679	0	0	2.52236	1.41901	0	0	0	0	0	0	0	1.07004	0	3.61667	0	0.436984	0	0.88858	0	0	0	1.01851	0	0	0	0	0	0	0	0	0	0	0	0	0	0	0	0	0	0	0	0	1.29405	1.63582	2.2965	1.33302
390	114.496	-44.8696	1.49215	1.27023	0	1.51043	0.520779	0.363629	1.11663	0	0	0	1.13186	1.70101	0	0	0	0	0	1.82907	1.45481	0	0	1.07885	0	2.04462	0	2.35947	1.21693	0	1.51107	0	1.79988	1.10811	0	4.34502	0	5.18789	2.54105	0	4.37904	0	0	0	0	1.77136	1.87695	1.03884	0.799045
471	102.907	-24.3248	2.08408	0	0	0	0	0	0	0	0	0	0	0.608016	1.44823	0	0	0	0.26165	0	1.35511	0	0	0	0	0	0	0	0	0	0.926246	0	0.900373	2.31565	2.89287	0	0	0	0	0	0	2.84691	1.70359	1.11023	1.19653	0	0	0	0
476	105.921	-49.179	0.986319	0	0	0	0	0	2.17087	1.11686	0	0	0	1.8869	0	0	0	0	0	0.739282	0.30064	0	0	0	1.84664	1.90439	0	0	0	0	0	0	0	0	0	5.08402	0	0	0	0	0	0.426278	0	1.09469	0.334548	0	0	0	0
374	120.592	-52.3886	0.731722	0	0	0	0	0	0	0	0	0	0	1.37945	1.34451	0	0	0	0	1.42106	0.526572	0	0	0	0	1.55356	0	3.0049	1.15171	0	1.14815	0	2.29223	1.04873	0	0	0	0	0	0	0	1.79763	0	0.308844	0.332853	0	0	0	0
473	123.472	-42.5969	1.46002	4.27952	0	0	0	0	0.669471	0	0	0.967124	0	2.60391	0	0	0	0	0	0.803997	0.955992	0	0	0	0	1.55356	0	2.44507	0.772695	0.782783	0	0	0	0	0	0	0	0	0	0	0	0	0	0	0	0	0	0	0
65	135.891	-58.4821	0	0	0	0	0	0	0	0	0	0	0	0.722828	5.74295	0	0	0	0	0	0	0	0	0	0	0	0	0	0	0	0	0	0	0	0	0	0	0	0	0	0	0	0	0	0	0	0	0	0
365	139.014	-39.3102	0.985399	2.44144	0.908715	0	0	0	1.13185	0	0.746697	1.44715	0	0.723305	2.18772	0.29775	0	0	0.0819673	0.654683	0.754021	0	0	0	0	0	0	0	0	0	0	1.46242	1.45165	0	0	0	0	0	0	0	0	1.18134	1.8725	0	0	0	0	0	0
344	130.966	-49.6889	0	0	0	0	0	0	8.70673	0	0	0	0	0	8.6147	0	7.33332	0	0	0	0	0	0	0	0	0	0	0	0	0	0	0	0	0	0	0	0	0	0	0	0	3.21032	5.63578	2.00562	1.97801	0	0	0	0
112	126.277	-33.0418	1.62256	0	0.682915	0	0	0	0.777061	0	0	0	0	2.13269	0	0	0	0	0	0	0	0	1.08923	0	0	0	0	0	0	0	2.23513	1.37334	6.492	4.37419	0	0	0	0	0	0	0	2.06544	0	2.84607	1.90285	0	0	0	0
463	158.999	-40.8043	0.624501	0	0	0.576929	0.470931	0	0	0	0	0	0	0	0.980633	0.3733	0	0	0	0.606751	0.596784	0	1.04084	0	0	0	0.960836	1.8742	0	0	0	0.827873	1.4297	0	0	0	1.95744	4.04487	0	0	3.25385	0	0	0	0	1.20909	2.32621	1.01255	0
350	140.224	-49.1951	1.10213	5.58859	1.80671	1.38734	1.23172	0	0.720996	0	0	0	0	1.44613	8.66648	0.769849	1.80902	0	0.0819673	0.486873	1.1229	0	0	0	0	0	0	0	0	0	0	0	0	0	0	0	5.50075	5.1383	6.94466	3.14292	4.09881	0	0	0	0	0	0	0	0
326	150.227	-52.1888	0.678577	0	0	0	0	0	0	0	0.95894	1.85849	1.39227	0	3.04539	0.800685	0	0	0	0.619339	0.713314	0	0	0.972496	0	0	0	0	0	0	0	1.38347	1.37328	0	0	0	0	0	0	0	0	0	0	0	0	0	0	0	0
453	148.49	-41.7962	1.4126	0	1.20734	0	0	0	0	0	2.1491	1.59484	0	0	3.38463	0	1.19094	0	0	0	1.03601	0	0	0	0.631256	0	0	0	0	0	0.84539	1.38347	0.84177	2.0626	1.29939	0	0	0	0	0	0	0	0	0	0	0	0	0	0
180	206.367	-48.7726	1.2062	0	1.28506	0	0	0	0	0	0	0	0	0	0	0	0	0	0	0	0	0	0	0	0	0	0	0	0	0	0	0	0	0	0	0	0	0	0	0	0	0	0	0	0	0	0	0	0
494	197.267	-54.5807	0.55837	0	0	0	0	0	0	0	0	0	0	0	0	0	0	0	0	0	0	0	0	0	0	0	0	0	0	0	0	0	0	0	0	0	0	0	0	0	0	0	0	0	0	0	0	0	0
520	186.965	-38.5001	0.0518116	0	0	0.961904	0.482652	0.328602	0	0	0	0	0	0	0	0	0	0	0	0.690124	0.434586	0	1.05215	0	0	0	0	0	0	0	0	0	0	1.64577	0	0	0	0	0	0	0	0	0	0	0	0.242649	0	0	0
456	199.051	-37.4933	0.466938	0	0	0	0	0	0	0	0	0	0	0	0	0	0	0.446698	0	1.31993	1.05082	0	0	0	0	3.06792	0	1.32852	2.23912	0.620731	0	0	0	0	0	0	0	0	0	0	0	0	0	0	0	1.11937	1.77545	0.542257	0
462	250.406	-41.8045	0.532604	0	0	0	0	0	0	0	0	0	0	4.10739	0	0	0	0	0	0	0	0	0	0	1.61243	0	0	0	0	0	0	0	0	0	0	0	0	0	0	0	0	0	0	0	0	0.951645	0	0	4.07179
515	225.555	-40.1686	0.613369	0	1.28584	1.80293	0	0.697527	0	0	0	0	0	0	0.432461	0	1.23572	0	0	0	0	0	0	0	0	0	0	0	0	0	0	0	0	0	0	0	0	1.64955	4.21185	8.51036	1.89139	0.967578	0.790671	0	0.389532	0	0	0	0
214	221.444	-50.652	0.266413	0	0	0.503154	0	0	0	0	0	0	0	0	0	0	0	0	0	0	0	0	0	0	0	0	0	0	0	0	0	0	0	0	0	0	0	0	0	0	0	0	0	0	0	0	0	0	0
470	232.803	-33.7829	0.633485	0	0	0	0	0	0.483323	2.37363	0	0	0	0	0.724077	0.491369	1.16668	0	0	0	0	0	0	0	0	0	0	0	0	0	0.987633	0.428312	0.55446	0.862647	0.855464	0	0	0	0	0	0	0.794381	0.913874	0	0	1.73166	2.02869	0	0
289	242.632	-51.5566	0	0	0	0	0	0	0	2.12646	0	0	0	0	0	0	0	0	0	0	0	0	0	0	0	0	0	0	0	0	0	0	0	0	0	0	0	0	0	0	0	0	0	0	0	0	0	0	0
458	251.252	-51.3031	0	0	0	3.34892	0	0	0	0	0	0	0	1.53022	0	0	0	0	0	0	0	0	0	0	0	0	0	0	0	0	0	0	0	0	0	0	0	0	0	0	0	0	0	0	0	0	0	0	0
287	261.628	-49.017	0	0	0	0	0	0	0	0	4.43612	0	0	0	0	0	0	0	0	0	0	0	0	0	3.28841	0	0	0	0	0	0	0	0	0	0	0	0	0	0	0	0	0	0	0	0	0	0	0	0
513	234.126	-43.9727	0.328332	0	0.585452	0	0	0	0	0	0	0	0	0	0	0	0	0	0	0	0	0	0	0	0	0	3.78408	0	2.0112	1.36166	0	0	0	0	0	0	0	0	0	0	0	0.438402	0.695315	0	1.27495	0.74998	1.2113	0	3.10269
403	289.607	-22.8605	0	0	0	0	0	0	0	0	0	0	0	0	0	0	0	0	0	1.35033	3.24797	0	0	0	0	0	0	0	0	0	0	0	0	0	0	0	0	0	0	0	0	0	0	0	0	0	0	0	0
197	289.743	-46.5216	0	0	0	0	0	0	0	0	0	0	0	2.59563	0	0	0	0	0	0	0	0	0	0	0	0	4.61386	3.33284	0	0	0	0	0	0	0	0	0	0	0	0	0	0	0	0	0	0	0	0	0
486	281.231	-43.519	0	0	0	0	0	0	0	0	0	0	3.87047	2.59563	0	0	0	0	2.19706	0	0	0	0	0	0	0	0	0	0	0	0	0	0	0	0	0	0	0	0	0	0	0	0	0	0	0	0	0	0
511	278.361	-52.4931	0	0	0	0	0	0	0	0	0	0	0	0	0	0	0	0	0	0	0	0	0	0	0	0	0	0	0	0	0	0	0	0	0	0	0	0	0	0	0	0	0	0	0	0	0	0	0
192	-277.671	-16.8682	0	0	0	0	0	0	0	0	0	0	0	0	0	0	0	0	0	0	0	0	0	0	0	0	0	0	0	0	0	0	0	0	0	0	0	0	0	0	0	0	0	0	0	0	0	0	0
42	-285.962	-12.0786	0	0	0	0	0	0	0	0	0	0	0	0	0	0	0	0	0	0	0	0	0	0	0	0	0	0	0	0	0	0	0	0	0	0	0	0	0	0	0	0	0	0	0	0	0	0	0
43	-294.656	-29.645	0	0	0	0	0	0	0	0	0	0	0	2.05835	0	0	0	3.69543	0	0	0	0	0	0	0	0	0	0	0	0	0	0	0	0	0	0	0	0	0	0	0	0	0	0	0	0	0	0	0
44	-302.954	-22.4758	0	0	0	0	5.07311	4.8332	0	0	0	0	0	4.25282	0	0	0	0	0	0	0	0	0	0	0	0	0	0	0	0	0	4.02689	0	4.26023	0	0	0	0	0	0	0	0	0	0	0	0	0	0	0
114	-282.859	-29.3931	1.00807	0	0.889154	0.392806	0	0.893451	0	0	0	0	0	0	0	0	0	0	0.155399	0	0	0	0	0	0	1.84263	2.04337	0	0	0.964339	1.36179	1.7606	0	0	0.988512	0	0	0	0	0	0	0	0	1.48086	0	0	0	1.60633	0
39	-269.005	-23.08	0	0	0	0	0	0	0	0	0	0	0	0	0	0	0	0	0	0	0	0	0	0	0	0	0	0	0	0	0	0	0	0	0	0	0	0	0	0	0	0	0	0	0	0	0	0	0
31	-274.676	-33.9361	1.32511	1.02949	0.967381	1.1662	0.726116	2.55945	0	1.1579	1.38747	1.06282	0	0	0	0	0	0	0.155399	0	0	0	0	0	1.5781	5.92271	3.90974	2.55567	2.74366	1.67942	0	0	0	0	0	0	0	0	0	0	0	2.30471	0	1.0669	0	0	0	0	0
33	-283.95	-49.4928	0.815409	2.61642	1.68844	0	0	0	0	0	0	0	0	1.62574	0	0	0	0	0	0	0	0	0	0	0	0	0	0	0	0	0	0	0	0	0	0	0	0	0	0	0	0	0	0	0	2.2171	0	0.994331	4.03944
27	-248.451	-34.6382	1.45274	0	0	0	0	0	0	0	0	0	2.19883	0	0	0	0	0	0	4.01596	1.00068	0	0	0	0	0	2.08465	3.66249	0	0	0	0	0	0	0	0	0	0	0	0	0	0	0	0	0	0	0	0	0
19	-249.889	-23.5172	0	0	0	0	0	0	4.42039	6.88722	0	0	0	0	0	0	0	0	0	0	0	0	0	0	0	0	0	0	0	0	0	0	0	0	0	0	0	0	0	0	0	0	0	0	0	2.69902	0	1.21876	0
26	-261.275	-3.90313	1.78358	0	0	0	0	0	0	0	0	0	0	2.54386	0	0	0	0	0	4.33209	1.09588	0	1.47592	0	1.46545	0	0	0	0	0	0	0	0	0	0	0	0	0	0	0	0	0	0	0	0	0	0	0	0
17	-259.903	-19.3168	1.86152	0	0	0	0	0	0	0	0	0	2.20115	2.39624	0	0	0	0	0	0	0	0	0	0	0	0	0	0	0	0	0	0	0	0	0	0	0	0	0	0	0	0	0	0	0	0	0	0	0
91	-240.55	-30.1184	2.70816	0	0	0	0	0	3.0987	3.44498	0	0	0	0.841883	0	0	0	0	0.338353	0	0	0	0	0	0	0	0	0	0	0	7.58749	0	9.08827	4.53611	4.82564	0	0	0	0	0	0	0	0	0	0	0	0	0	0
8	-235.08	-23.1405	3.01526	0	5.74226	0	0	0	5.92913	3.99671	0	0	0	0	0	0	0	0	0.762715	0	0	0	0	0	0	0	0	0	0	0	0	0	0	0	0	0	0	0	0	0	0	0	0	0	0	0	0	0	0
94	-229.773	-15.1476	0	2.83723	0	0	2.05023	1.93592	0	0	0	0	0	0	0	0	0	0	0	0	0	0	0	0	2.74822	0	0	0	0	0	0	0	0	0	0	0	0	0	0	0	0	0	0	0	0	1.25841	0	5.60324	0
87	-220.553	-15.1238	1.984	0	0	0	0	0	0	0	0	0	0	0	0.778322	1.71877	0	0	0	0	0	0	3.84964	0	0	0	3.23836	0	1.17097	2.13768	0	0	0	0	0	0	0	0	0	0	0	0	0	0	0	1.82572	3.33614	1.01022	0
1	-223.246	-24.1281	2.74426	0	5.32466	0.969746	0	1.25428	0	0	0	0	0	0	0	0	0	0	0.424362	0	0	0	5.22338	0	0	5.52665	0	0	4.36876	0	0	0	0	0	0	0	0	0	0	0	0	0	0	0	0	1.0843	0	6.62458	0
59	-209.29	-18.4324	1.63527	0	1.65064	0.706787	1.01508	0	0	1.32719	0	0	0	0	2.06014	0	0	0.415272	0.172359	0	0.520356	0	0	2.56625	0	0	0	0	0	0	0	0	0	1.75403	0	0	0	0	1.46595	0	2.32869	1.1152	1.58228	1.41975	0	0	0	0	0
57	-213.179	-39.4365	2.13205	0	1.43769	0.626903	1.03314	0	0	0	1.87918	0	0	0.701138	1.60714	0	0	0	0	0	0	0	0	0	0	0	2.53133	2.22783	1.75372	0	0	2.18104	1.69946	1.59691	0	0	0	0	0	0	0	0	0	0	0	0	0	0	0
51	-214.211	-28.1093	1.87017	0	0	0	0	0	0	0	0	0	0	0	2.88896	7.13174	0	0	0	0	0	0	0	4.45027	2.43812	0	0	0	0	0	0	0	0	0	0	0	0	0	0	0	0	0	0	0	0	0	0	0	0
202	-159.422	-24.466	1.41733	0	0	2.95896	0	1.16444	0	1.35603	0	0	0	0	0	0	0	0	0	0	2.06961	0	3.64969	0	0	0	0	0	0	0	0	0	0	0	0	0	0	0	0	0	0	2.59594	0	3.54932	0	2.68212	0	3.85005	0
206	-151.548	-18.3782	2.28328	0	0	1.51097	1.03713	0	0	0	0	0	0	0	1.13624	0	0	0.889613	0	0	1.53516	0	0	1.70955	0	0	0	0	0	0	0	0	0	0	0	0	0	0	0	0	0	0	0	0	0	0	0	0	0
213	-151.913	-32.1378	0.877868	0	0	2.23332	2.61401	0	0	0	2.27423	0	0	0	0	0	0	0	0	0	3.37424	0	0	0	3.65809	1.59651	0	0	3.72397	0	0	0	0	0	0	0	0	0	0	0	0	0	0	0	0	0	0	0	0
209	-168.893	-26.9674	1.58196	0	0	0	0	0	0	0	0	0	0	0	3.36009	0	0	0	0	0	0	0	0	2.07982	0	0	0	0	0	0	0	0	0	0	0	0	0	0	0	0	0	1.54256	0	4.39578	1.29675	0	0	0	0
187	-132.526	-14.5542	2.86703	0	0	0	0	0	0	1.67023	0	0	0	0	4.19872	0	0	0	0.14122	0	0.947445	0	0	0	0	0	0	0	0	0	3.11468	0	0	1.02676	3.67623	0	0	0	0	0	0	0	0	0	0	2.00841	0	2.43587	0
181	-108.193	-29.091	0	0	0	0	0	0	0	0	0	0	0	0	3.29514	0	1.95917	0.572105	0.382742	0	0	0	2.84575	0	0	0	0	0	0	0	0	0	0	0	0	0	0	0	0	0	0	0	0	0	0	1.7016	2.14337	4.81164	0
198	-141.305	-28.8766	0.889559	0	0	0	0	0	0	0	0	0	0	0	1.14925	0	0	0	0	0	1.74654	0	0	2.19439	0	0	0	0	0	0	2.21634	0	0	0	2.52906	0	0	0	0	0	0	0	0	0	0	2.86718	0	1.66882	0
194	-141.017	-15.6826	2.31242	0	0	0	0	0	0	0	0	0	0	2.15924	0	0	0	0	0	0	0	0	0	0	0	0	0	0	0	0	0	0	0	0	0	0	0	0	0	0	0	0	0	0	0	0	0	0	0
160	-132.851	-24.6852	1.42036	0	0	0	0	0	0	0	0	0	0	1.82318	4.09064	0	0	0	0	0	0	0	0	0	0	1.53066	0	0	0	2.61329	1.13123	0	0	0	2.6788	0	0	0	0	0	0	0	0	0	0	0	0	0	0
126	-114.98	-21.2277	3.09263	1.63161	0	2.67494	1.02994	0	0	0	0	0	0	1.78023	2.88037	0.544694	0	0	0.37457	0	0	0	0	0	0	0	0	0	0	0	0	0	0	0	0	0	0	0	0	0	0	2.831	1.02849	1.63838	0	0	0	0	0
128	-121.982	-31.0358	2.28057	0	3.63404	5.04628	6.02803	2.15415	1.65066	2.59307	0	0	0	0	0	0	0	0	0	0	0	0	0	0	1.40293	0	0	0	0	0	1.65051	2.56203	0	1.99591	4.2383	0	0	0	0	0	0	0	0	0	0	3.62547	0	1.959	0
129	-132.301	-36.3837	2.40183	0	0	0	0	0	0	0	0	0	0	0	0	0	0	0	0	0	1.46575	0	3.84369	3.51831	0	0	0	0	0	0	0	0	0	0	0	0	0	0	0	0	0	0	0	0	0	0.471873	0	1.15258	0
121	-100.118	-23.6806	1.35785	0	0	0	0	0	0	0	2.34368	2.75362	0	0.995232	1.33491	0	0	0	0	0	0	0	0	0	0	0	0	0	0	0	0	0	0	0	0	0	0	0	0	0	0	2.01741	1.62283	1.17936	0	0	0	0	0
122	-107.634	-14.9941	3.92822	0	2.08044	1.42886	1.25089	0	0	0	3.85511	0	0	2.60547	0	0	0	0	0	0	0	0	0	0	0	0	0	0	0	0	0	0	0	0	0	0	0	0	0	0	0	0	0	0	0	0.967076	2.15152	2.04657	0
124	-91.7228	-41.9981	1.13924	0	0	1.10788	0	0.369114	0	0	0	0	0	0	0	0	0	0	0	0	0	0	0	0	0	0.761253	0	0	0.564346	1.91957	0	0	0	0	0	0	0	0	0	0	0	0	0	0	0	0.570617	1.03462	0.827657	0
125	-94.4773	-15.9093	1.87388	0	0	0	0	0	0	0	0	0	0	0	0	0	0	0	0	0	0	0	0	0	0	0	0	0	0	0	0	0	0	0	0	0	0	0	0	0	0	0	0	0	0	0	0	0	0
309	-49.9181	-26.9289	1.40701	0	0	0	0	0	0.941514	0	1.21621	2.01664	0	0.710278	0	0	0	0	0	0.649776	1.51936	0	0	0	0	0.445457	1.24675	1.68063	1.02635	0.948447	0.548283	1.78905	2.13516	1.55649	1.61918	0	0	0	0	0	0	0	0	0	0	0.412775	0.379263	0.514997	0
313	-44.0824	-21.0718	0.889134	0	0	0	0	0	0	0	0	0	0	0	0	2.51943	0	0	0	0	0.971197	0	0	0	0	0	0	0	0	0	0	0	0	0	0	0	0	0	0	0	0	0	0	0	0	0	0	0	0
312	-42.1171	-34.2879	1.65034	1.71844	1.13762	0	0	0	0.220339	0	0.713429	1.55918	0	0.829633	0	0	0	0	0.0250494	0.417774	1.39394	0	0	0.860036	0.527778	0.476993	1.33501	2.34017	1.09901	1.21712	0.352519	1.15027	1.78515	1.00074	1.24763	0.607733	1.66126	3.08494	1.37586	1.98667	0.778989	0.347315	0.299384	0.247964	0	0	0	0	0
310	-29.8233	-11.7189	1.97662	0	0	0	0	0	0.346301	0.385	0	0	2.88361	0.826685	0.121078	1.57759	2.2877	0	0.0696029	0.461758	0.629412	0	0	0.791338	0	1.7693	0.877419	1.97096	1.01692	0.758668	1.30759	0.755999	1.50351	0.925995	0.777685	3.89015	1.88418	4.48374	2.19697	2.13702	3.34212	0.280198	1.31592	0.369752	1.19626	0.499588	2.38931	0.692141	3.03418
238	-27.7951	-34.2418	1.85108	0	1.56754	0	0	0	1.04306	0	0	0	0.351419	0	0.663533	0	0	0	0.0752353	0	0	0	0	1.62953	2.32692	2.81163	1.70786	1.43871	0.346105	0.872735	0	0	0	0	0	3.58229	2.12522	1.89658	0.433291	1.42454	2.1209	0	0	0	0	0	0	0	0
306	-19.2488	-31.156	1.9039	0.654144	1.32325	0	0	0	0	0	0	0	0	0	0	0	0	0	0.123474	0	0.124242	0	2.84981	0	0	0	0	0	0	0	0	0	0	0	0	0	0	0	0	0	0	0.312125	0.841539	1.45777	0.414593	0.910532	2.49998	4.46471	1.72051
253	-24.032	-22.2711	2.44864	0	1.32272	0	0	0	0	0	0	0	0	0	0	0	0	0	0	0	0	0	2.37581	0	0	1.55757	1.0218	6.16481	1.62356	0	0	0	0	0	0	0.975793	0.625213	3.99602	0.99942	0	1.94532	0.744464	1.32179	1.73204	2.31963	0.769178	1.39073	1.87879	3.40934
254	-12.738	-18.1559	1.04513	0	1.31959	1.9939	0.73064	0.190455	0	0	0	0	1.05225	0	0	0	0	0.115455	0.0947323	0.28155	1.2723	2.16428	1.001	0	0	0	0	0	0	0	1.62562	1.55476	0.672434	0.632128	0.486385	2.80253	2.24545	1.16204	0.869075	0.7745	2.17116	0	0	0	0	1.52116	2.70511	1.72387	0.680035
250	-4.07292	-42.7103	1.3302	0	0.873787	0.251205	0.340974	0	0	0	1.15783	0.859781	0	0	0.602902	0.522084	0	0	0.068012	0	1.35285	0	0	0	0	0	0	0	0	0	0.625139	0.823986	0	0.768562	0	0	0	0	0	0	0	0.253852	0	0	0	0	0	0	0
249	-20.0578	-12.2841	1.23476	0.559176	1.45015	0	0	0	0	0	0.201094	0.229087	0.99636	1.63896	0.347086	0.80835	0.269078	0.115455	0.133446	0	1.34782	1.6341	0	1.34507	0	1.55757	1.37183	2.46619	1.17792	0.891004	1.5796	1.62198	2.58157	1.47186	1.25332	0	0	0	0	0	0	0.476605	0.736515	0.442363	0.471911	0.492426	0.774926	0.479843	0.693604
241	-11.2469	-27.6856	0.972513	0	0	0	0	0	0	0	0	1.24631	0	0.657887	0.316806	0.568036	0	0	0.0791279	0	0.463671	0	0	0	1.13818	0	0.819496	0.546044	0	0	0	0.706092	0.416539	0	0	0	0	0	0	0	0	0.338097	1.29101	0.488385	0.257344	0.605569	2.35477	0.918378	0.6557
298	-2.85303	-26.1959	1.13311	0	1.09594	0.994574	0.59407	0.172963	0.772582	1.1875	0.682707	0.869545	0	0.657887	1.54094	1.04726	0	0	0	0	0.943159	1.71101	0	0	0.578678	0	0	0	0	0	0.847648	0.727276	0.446611	0.252404	0.546627	0	0	0	0	0	0	0	0	0	0	0.359802	0.589276	0.448906	0.405545
107	4.18311	-21.4618	1.66811	3.21455	0.43789	1.5089	0	0	0	0	0	0	0	0	0.801537	0	0	0	0.362393	0	0	0	2.15694	1.20479	3.15371	0	2.8344	0	1.37345	1.33979	0	0	0	0	0	0	0	0	0	0	0	3.59382	5.5972	4.92571	0	2.8851	4.57585	4.15156	0
235	22.3202	-23.6273	1.40171	1.31246	1.92364	0	0	0	0	0	0	2.50983	1.7712	3.39632	0.944243	0	0.387182	0.262279	0.282383	0	1.10232	0	0	1.63628	1.94623	0.714201	1.31004	2.06724	1.8779	0	0	0	0	0	0	0.909959	1.63018	2.72516	2.35095	0	1.72266	0	0	0	0	0	0	0	0
291	13.384	-18.7342	1.30306	0	0	0	0	0	0	0	0	1.3844	0	2.01961	0	0	0	0	0	0	0	0	0	0	0	0	0	0	0	0	0	0	0	0	0	0	0	0	0	0	0	0	0	0	0	0	0	0	0
292	19.9373	-50.3797	1.64961	0	0	0.481693	0.834065	0.232752	0	0	0	0	0.542757	0	0	0	0	0	0	0.407476	0.800461	0	0	0	0	1.77613	2.00904	3.34492	0	0	0	0	0	0	0	0	0	0	0	0	0	0.416228	0.432453	0.845263	0.748443	0.704156	0.745027	1.5013	1.80121
284	47.9372	-20.88	0.821338	0	0	0	0	0	0	0	0	0.762423	0	0.921569	1.22752	0	0	0	0	0	1.38487	0	0	0	0	0	0	0	0	0	0	0	0	0	0	0	0	0	0	0	0	0	0	0	0	0	0	0	0
227	31.0611	-27.1178	0.441938	0	0.941398	0.5656	0.321945	0.376956	0	0	0	0	0	0	0	0	0	0	0	0	0	0	0	0	0	0	0	0	0	0	0	0	0	0	0	0	0	0	0	0	0	0	0	0	0	0	0	0	0
286	40.5047	-29.046	0.595888	0	0	0	0	0	0	1.43076	0	0	0	0.462222	0.615675	0	0	0	0	0	0.751866	0	0	0	0	0	0	0	0	0	0	0	0	0	0	0	0	0	0	0	0	1.13055	1.41966	0.64896	0	1.16808	1.49369	0.703944	0
290	21.0545	-0.291561	1.20224	0	0.705439	0	0	0	0.654623	0.535677	0.655996	0.844177	0	0	0	0	0	0	0	0	0	0	0	0	1.82064	0	0	0	0	0	0.592389	0	1.20186	1.22467	0.700398	1.60979	0	3.27382	2.65401	1.75799	0	1.69536	0	1.59933	0	0	0	0	0
457	52.7809	-7.61015	0.403424	0	1.12572	0	0	0	0	0	0	0	0	0	1.74302	0	0	0	0	0	0	0	0	0	0	0	0	0	0	0	0.688131	0	0.668909	0.85188	0	1.89078	0	1.84238	1.86668	0	2.66678	0	1.81201	1.0117	0	0	1.90651	1.09742	0
275	43.0138	-9.68977	0.826308	0	0	2.06142	0	0	0	0	0	0	0	0	0.983519	0	2.61407	0	0	0	0.405696	0	2.15141	0	0	0	0	0	0	0	0	0	0	0	0	0	0	0	0	0	0	1.71513	0	1.21838	0	0	0	0	0
283	56.2598	-18.1888	0.589927	0	0	1.09158	0	0	0	0	0	0	0	0.459347	1.37134	0	0	0	0	0	0.633006	0	1.5761	0	0	0.750091	0	1.16289	0	0	0.554351	0	0.887089	0	0	0	0	0	0	0	0	0.534142	0	0.634763	0	0	0	0	0
282	37.9271	-18.0711	0	0	0	0	0	0	0	1.49657	0	0	0	0	0	0	0	0	0	0	0	0	4.83952	0	0	0	0	0	0	0	0	0	0	0	0	0	0	0	0	0	0	0	1.58562	1.08479	0	0	0	0	0
445	87.4808	-2.80049	1.32335	0	2.22712	2.38467	1.31573	0	0	1.39132	0	4.35318	0.335486	0.990941	0.219619	0	2.04376	0.709027	0.0972818	2.97621	1.51437	0	0	0	0	0	0	0	0	0	0.810945	2.1378	0	1.47557	3.57512	0	0	0	0	0	0	0	0	0	0	0.249533	1.59974	0.88728	0.357633
161	67.3891	-26.322	0.682031	0	1.49065	1.32961	0	0	0	0	0	0	0	0	0	0.863112	0.906385	0	0.0781178	0.609897	1.10477	0	0	0	0	0.718327	0.706725	1.99256	0.903218	1.14969	0.856255	0.982144	2.4516	1.32655	1.90083	0	0	0	0	0	0	0	0	0	0	0	0	0	0
412	97.528	-36.6087	2.17346	0	0	0	0	0	0	0	0	0	0	1.03495	0	0	0	0	0	0	0	0	0	0	1.3508	0	0	0	0	0	0	0	0	0	0	0	0	0	0	0	0	0	0	0	0	1.25123	0.861416	1.58238	0.845173
411	77.2444	-21.6617	0.702819	0	1.87909	2.4578	1.91016	0	1.69009	1.7394	0.870961	2.88171	2.29596	2.03969	0	0	0	0	0.0781178	4.71087	2.58647	2.83701	0	0.91324	0	2.58447	2.03545	1.15593	0.737687	1.76104	0	0	0	0	0	0	0	0	0	0	0	0	0	0	0	1.86436	1.67859	2.50995	0.635671
399	98.5392	-11.0824	3.93657	0	0	5.86826	5.5325	0	0	0	2.99663	4.267	0	0	0	0	0	1.09375	0	0	0	0	0	0	0	0	0	0	0	0	0	0	0	0	0	0	0	0	0	0	0	1.24468	1.8713	0.931062	0.243324	1.286	1.96889	1.00995	0.357633
401	90.6397	-18.1422	1.89578	0	0	1.49692	1.68438	0	0	0	0	0	0	0.905854	0.491529	0	0	0	0	0	0	0	0	0	0	0	0	0	0	0	1.15601	1.77218	1.12372	0	2.06502	0	0	0	0	0	0	0	0	0	0	0	0	0	0
406	85.4159	-10.7957	0	0	0	2.61397	0.483964	0	0	0	0	0	1.84163	2.3723	0	0	0	0	0	0	2.19627	0	0	0	0	0	0	0	0	0	0.649023	0.771635	2.69999	1.34164	1.49342	1.73799	1.73103	7.24752	2.86512	3.69384	1.80863	0	0	0	0	0	0	0	0
391	93.1141	-28.8847	2.79049	0	0	0	0	0	0	0	1.79987	2.34932	0	0	0.869715	0	1.27824	0	0	0	0.451565	1.05763	4.67974	0	0	2.56735	0	0.994569	1.5451	3.43576	0	0	0	0	0	0	0	0	0	0	0	0	0	0	0	0.50218	0.727501	0.64615	0.592834
377	119.517	-25.0408	0.939403	0	1.59319	2.23804	2.56979	0	0	0	0	0	0	2.24817	0	0	0	0	0	0.58953	0.823028	0	0	0	0	0	0	0	0	0	0	0	0	0	0	0	0	0	0	0	0	2.05016	1.02496	0.660079	0.649408	0	0	0	0
375	97.3126	-45.9627	1.77266	2.60178	2.21622	0	0	0	0	0	0	1.47502	0	3.5081	0	0	0	0	0	0	0	0	3.89155	0	0	1.45117	0	0	0.6314	2.60091	0	0	0	0	0	0	0	0	0	0	0	0	0	0	0	0	0	0	0
387	117.834	-15.1671	1.88018	0	2.92354	0	0	0	0	0	0	0.481871	0	2.34358	0	0	0	0	0.0744188	0	1.23383	0	0	0.406818	0	0	0	0	0	0	1.36929	3.02562	3.70739	2.64748	3.55759	0	0	0	0	0	0	1.32528	1.62344	2.022	1.12046	0	0	0	0
369	107.611	-14.9245	3.19822	0	0	0	0	0	0	0.989765	0	0	0	1.88651	0	0	0	0	0	1.05219	1.94892	0	0	1.53455	0	1.32174	0.693997	0	2.1983	0	0.976827	0.59796	0	2.00173	0	0	0	0	0	0	0	0.806834	2.35538	0.448933	0.483833	0	0	0	0
359	116.384	-33.6838	2.06646	0	1.20531	0	0	0	0	0	0	0	0	1.87129	0	0	0	0	0.175334	2.50892	1.77095	0	1.12248	0	0	0	0	0	0	0	3.07716	0	7.81731	4.46972	3.72368	0	0	0	0	0	0	4.76554	0	4.00134	5.4481	0	0	0	0
349	128.254	-19.4962	0	0	0	0	0	0	0	0	0	0	0	0	0	0	0	0	0	0	0	3.52278	0	0	0	0	0	0	0	0	0	0	0	0	0	0	0	0	0	0	0	0	0	0	0	0	0	0	0
364	135.015	-27.9538	1.82524	0	0	0	0	0	0	0	0	0	4.1251	1.36074	0.568584	1.30257	0	0	0	0	0	3.50826	0	0	1.756	0	0	0	0	0	0	0	0	0	0	0	0	0	0	0	0	0	0	0	0	0	0	0	0
355	137.615	-16.0004	1.09958	0	0	0	0	0	0	0	0	0	0	1.60519	0	0	0	0	0	0	0	0	0	0	0	0	3.50155	2.7078	1.54339	0	0	3.017	2.06559	1.40539	0	0	4.35725	3.56957	1.93218	0	1.17786	3.99832	1.6682	3.80617	1.10419	0	0	0	0
333	150.112	-31.8013	0	0	0	0	0	0	0	0	0	0	0	0	0	0	0	0	0	0	0	0	0	0	0	0	0	0	0	0	0	0	0	0	0	0	0	0	0	0	0	0	0	0	0	0	0	0	0
332	161.105	-29.127	1.6295	1.70493	2.46994	0	0	0	0.934227	1.47589	0	0	0	0	1.41658	0	0	0	0	0	1.55857	0	0	2.4515	0	0	0	0	0	0	0	0	0	0	0	0	0	0	0	0	0	0.954812	1.9253	1.29272	0.546493	1.61404	3.3143	2.29424	1.31416
336	144.051	-22.045	1.66758	0	0	0	0	0	0	0	0	0	0	0	0.568584	0	0	0	0.0950993	0	0	0	0	0	1.756	0	0	0	0	0	0	0	0	0	0	6.40647	4.44134	2.342	1.7508	1.95032	0	0	0	0	0	0.413149	0	1.53333	0.752737
324	154.368	2.26492	1.80839	0	1.47201	2.78155	0	0.667133	0	1.55218	0	0	0	0	1.19642	0	0	0	0	0	1.19446	0	0	4.16971	0	1.45515	2.40383	2.06823	3.21124	1.13194	1.07542	2.07118	1.57771	2.9241	1.16031	1.10184	1.77773	1.62035	2.38921	1.09806	0	0	0	0	0	1.73079	0	1.1461	0.732484
454	163.308	-18.4877	0.571206	0	0.753221	0	0	0	0	0	0	1.42648	0	1.2454	0.895034	0	0	0.623019	0.431826	0	2.46013	0	0	0	0	3.33162	0	2.08424	0	0	1.47529	0	0.952637	0	0	0	0	0	0	0	0	1.27843	1.18378	1.52112	0.287265	1.32087	1.24552	1.65	0.422216
343	170.178	-31.3361	0.909188	0	1.31793	0	0	0	3.14376	0	0	0	0	0.380799	0.636076	0	0	0	0	0	0.515179	0	0	0	0	0.621429	0	1.31914	0	0	0.459264	0	1.00628	0	0	0	0	0	0	0	0	1.08862	0	0.869773	0	0.679019	0	0.569574	0
316	173.257	-23.4997	1.56579	2.32599	0	0	0	0	0	0	2.47167	0	0	1.21293	0	0	0	0	0.222397	0	2.63678	0	3.47777	0	0	0	0	0	0	0	0	0.794853	0.909523	1.1152	1.35208	0	0	0	0	0	0	1.80248	1.56524	2.30043	1.18096	1.10336	0.975718	1.47841	1.02838
320	152.986	-13.3971	0.199321	0	0	1.02483	0	0	0	0	0.667084	0	0.847387	0.718002	0	0	0	0.623019	0.372107	0	1.21523	0	0	0	0	1.79203	0	0.767634	1.00851	1.11919	1.32439	0	0.585575	0.918333	1.14725	0	0	0	0	0	0	0	0	0	0	0	0	0	0
510	183.912	-21.4939	0.720658	0	0.858053	1.50218	0.549726	0.904968	0	0	2.4837	1.11633	0	1.43787	0	0	0	0	0.493879	2.24756	2.88715	0	0	0	0	0	0	0	0	0	0	0	0	0	0	0	0	0	0	0	0	0	0	0	0	0.679914	0	0.548913	0.48098
370	185.9	-9.9983	0.540766	0	0	0	0	0	0	0	0	0	0	1.3889	0	0	0	0	0.362643	3.91602	2.07574	0	0	0	0	0	0	0	0	0	1.14242	2.1964	1.11051	2.88013	2.19041	0	0	0	0	0	0	0.581408	0	0.411207	0.744644	0.600709	0	0.446047	1.09446
517	197.782	-27.4468	0.29792	0	0	0	0	0	0	0	0	0	4.41237	1.29095	0	0	0	0.446698	0.405083	0	0	0	0	0	0.567867	0	0	0	0	0	1.46207	1.12403	0.677481	0.819423	0	2.52058	1.62336	1.17076	1.12658	0	0.808868	0	0	0	0	1.51897	0.578267	0.421273	0.397969
521	189.314	-29.7465	0	0	0	0	0	0	0	0	0	0	0	0.751964	0	0	0	0	0	0.748736	0.856642	0	1.84626	0	0	0	0	0	0	0	0	0	0	0	0	0	0	0	0	0	0	0.925739	1.04502	0.309583	0	0.956471	1.09952	0.335814	0
506	209.359	-27.0965	0	0.78363	0	0	0	0	0	0	1.61399	0	3.01287	0	1.286	0	0	0	0.30896	3.36156	1.23427	0	0	0	2.43423	0.94304	0	1.8312	0.699112	0.798617	0	0	0	0	0	0	0	0	0	0	0	0	0	0	0	0	0	0	0
516	206.711	-16.8098	0.216252	0	0	0	0	0	0	0	0	0	1.58129	0	0.807669	1.33035	0	0	0	2.54924	1.05565	0	0	0	0	2.10077	1.3853	0.943081	0	0	2.54123	1.95367	1.17753	0	0	0	0	0	0	0	0	2.11379	0.955266	0.675021	0.470622	2.18396	1.00509	0.732213	0.691709
518	221.58	-16.3009	0.689943	0	0	0	0	0	0	0	0	0	0	0	0	0	0	0	0	0	1.98756	0	0	0	0	0	0	0	0	0	0	0	0	0	0	0	0	0	0	0	0	0	0	0	0	0	0	0	0
507	208.173	-38.6963	0.613424	0	0	0	0	0	0.792779	0	0	0	1.94898	0	0.478328	0.787879	0	0	0	3.20402	1.10018	0	0	3.94801	0	5.63628	1.34061	1.50306	3.58785	0	4.16546	1.15509	1.14658	3.26704	0	0	0	0	0	0	0	0	0	0	0	0	0	0	0
465	243.737	-34.936	0.712319	0	0	1.50338	2.45853	1.06211	0	0	2.34683	1.86812	0	1.32673	0	0	0	0	0	0	0	0	0	0	0	0	0	0	0	0	0	0	0	0	0	0	0	0	0	0	0	0.759092	3.78736	1.18094	0.593131	1.19124	6.05252	1.94568	1.32411
467	222.628	-25.8986	0	0	3.57005	0	0	0	0	0	0	0	0	0	0.626141	1.05504	0	0	0	0	0	0	0	0	0	0	0	0	0	0	0	1.32726	0	0	2.65092	0	0	0	0	0	0	0	0	0	0	0	0	0	0
468	216.86	-32.6835	0	0	0	0	0	0	0	0	5.34788	0	0	0	0	0	0	0	0	0	0	0	0	0	0	0	0	0	0	0	0	0	0	0	0	0	0	0	0	0	0	5.23129	0	1.19256	0	0	0	0	0
501	233.77	-11.3919	0	0	0	0	0	0	0	0	0	0	0	0	0	0	0	0	0	0	0	0	0	0	0	0	0	0	0	0	0	0	0	0	0	0	0	0	0	0	0	0	0	0	0	0	0	0	0
330	257.321	-24.8417	0	0	0	0	0	0	0	0	0	0	0	1.31665	0	0	0	0	0	0	0	0	0	0	0	0	0	0	0	0	0	0	0	0	0	0	0	0	0	0	0	0	0	0	0	0	0	0	0
450	254.063	-15.5471	3.63708	0	0	0	0	0	0	0	0	0	0	0	0	0	0	0	0	0	0	0	0	0	0	0	0	0	0	0	0	0	0	0	0	0	0	0	0	0	0	0	0	0	0	0	0	0	0
461	241.85	-20.4265	1.56365	0	0	1.25868	3.48584	0.516838	0	0	0	0	0	0	0.525233	0.885009	0	0.451129	0	0	0	0	0	0	0	0	0	0	0	0	0	0	0	0	0	0	0	0	0	0	0	0	0	0	0	4.17047	1.73183	0	1.60388
460	248.462	-27.079	1.33828	0	0	1.12865	1.83795	1.14914	0	0	0	0	0	0	0	0	0	0	0	0	0	0	0	0	0	0	0	0	0	0	0	0	0	0	0	0	0	0	0	0	0	0	0	0	0	0	0	0	0
444	263.996	-32.8539	0.235674	0	0	1.66101	0	0	0	0	0	0	0	2.06733	2.34046	0	0	0	0	0	1.0583	0	0	0	0	0	0	0	0	0	0	0	0	0	0	0	0	0	0	0	0	0	0	0	0	1.11478	0	0	0
435	274.275	-37.2806	0	0	0	0	0	0	0	0	11.3077	4.77352	2.28865	0	2.60542	1.28353	3.07141	0	0	0	0	0	0	0	0	3.93852	0	1.29669	1.72072	1.90956	0	0	0	0	0	0	0	0	0	0	0	0	0	0	0	0	0	0	0
440	279.666	-27.5369	0	0	0	1.11971	0	0	0	0	0	0	0	0	0	0	0	0	1.37871	0	1.50664	0	1.65842	1.51803	1.97122	0	0	0	0	0	0.943324	1.07724	0.688935	0	0.673374	0	0	0	0	0	0	1.32922	0	0	0	1.37335	0	0	0
488	267.434	-16.2151	1.26646	0	1.75013	0.726411	0	0	0	0	0	0	0.573672	0.97771	0	0	0	0	0	0	1.7002	0	0	0	0	0	0	0	0	0	0	0	0	0	0	0	0	0	0	0	0	0	0	0	0	1.60067	0	0	1.28497
422	288.75	-36.2988	0	0	0	2.12457	3.45328	2.491	0	2.03828	3.16028	2.28183	0	0	0	0.893969	2.1392	0	2.86498	0	0	0	0	0	0	0	0	0	0	0	0	0	0	0	0	0	0	0	0	0	0	0	0	0	0	0	0	0	0
427	284.063	-14.5324	0	0	0	0	0	0	0	0	0	0	0	0	0	0	0	0	2.11506	0	3.42586	0	6.35695	0	0	0	0	0	0	0	0	0	0	0	0	0	0	0	0	0	0	0	0	0	0	0	0	0	0
428	275.897	-18.391	0	0	0	0	0	0	0	0.69198	0	0	0	0	0	0	0	0	4.90928	0.700342	2.33426	0	0	0	0	0	0	0	0	0	0	0	0	0	0	0	0	0	0	0	0	0	0	0	0	0	0	0	0
487	262.272	-39.7932	0.494093	0	0	0	0	0	0	0	2.2119	5.35153	0	2.00112	2.26472	0	0	0	0	0	1.0583	0	0	0	0	0	0	0	0	0	0	0	0	0	0	0	0	0	0	0	0	0.703201	2.43488	1.11304	0	0	0	0	0
159	-294.53	-8.775	0	0	0	0	0	0	0	0	0	0	0	0	0	0	0	0	0	0	0	0	0	0	0	0	0	0	0	0	0	0	0	0	0	0	0	0	0	0	0	0	0	0	0	2.92271	0	0	0
41	-302.278	-13.6271	0	0	0	0	0	0	0	0	0	0	0	2.19447	0	0	0	0	0	0	0	0	0	0	0	0	0	0	0	0	0	0	0	0	0	0	0	0	0	0	0	0	0	0	0	0	0	0	0
47	-279.974	2.55444	0	0	0	0	0	0	0	0	0	0	0	0	1.77091	6.81595	0	0	0	0	0	0	0	0	0	0	0	0	0	0	0	0	0	0	0	0	0	0	0	0	0	1.42465	0	2.42756	5.63155	0	0	0	0
49	-290.959	0.123068	0	0	0	3.38547	0	8.16605	0	0	0	0	0	0	0	0	0	0	0	0	0	0	0	0	0	0	0	0	0	0	0	0	0	0	0	0	0	0	0	0	0	0	0	0	0	0	0	0	0
170	-268.504	-12.2779	0.803441	0	0	0	0	0	0	0	0	0	0	1.85969	0	0	0	0	0	0	0	0	0	0	0	5.52474	3.18906	3.34358	6.41048	2.64101	0	0	0	0	0	0	0	0	0	0	0	1.77636	0	4.10825	2.36503	0	0	0	0
99	-275.913	-5.94987	0	0	0	0	0	0	0	0	0	0	0	0	0	0	0	0	0	0	0	0	0	0	0	0	0	0	0	0	0	0	0	0	0	0	0	0	0	0	0	0	0	0	0	0	0	0	0
36	-266.625	12.0979	0	0	0	0	0	0	0	0	0	0	0	2.17408	0	0	0	0	0	0	0	0	0	0	0	0	0	0	0	0	0	0	0	0	0	0	0	0	0	0	0	0	0	0	0	0	0	0	4.49726
113	-258.256	5.04302	1.42551	0	0	0	0	1.28106	0	0	0	0	0	3.2793	0	0	0	0	0	0	2.52296	0	0	0	0	0	0	0	0	0	4.28306	0	2.1524	1.31852	2.22808	11.2942	0	5.68936	2.77274	5.42677	0	0	0	0	0	0	0	1.71637	2.50643
11	-253.51	-12.2536	2.14572	2.99879	0	0	0	0	0	0	0	0	0	1.26494	1.02157	0	0	0	0	0	0	0	0	0	3.5028	3.26419	0.865534	3.8657	3.5071	0	0	0	0	0	0	0	0	0	0	0	0	0	0	0	0	0	0	0	0
105	-247.076	2.49229	1.80084	0	0	0	0	0	0	0	0	0	0	0	0	0	0	0	0	5.64137	1.98427	0	0	0	2.64523	0	0	0	0	0	0	0	0	0	0	0	0	0	0	0	0	0	0	0	0	0	0	0	0
104	-268.425	2.28103	0	0	0	0	0	0	0	0	0	0	0	0	1.77091	0	0	0	0	0	0	0	0	0	0	0	0	0	0	0	0	0	0	0	0	0	0	0	0	0	0	0	0	0	0	0	0	0	0
14	-245.792	-7.12671	2.01561	0	2.03169	0	0	0	1.69685	0	0	0	0	0	0	0	0	0	0	0	0	0	0	0	0	0	0	0	0	0	0	0	0	0	0	2.15304	0	3.32512	4.65801	0	0	0	0	0	0	0	0	0	0
62	-242.841	-15.9258	3.08291	4.46706	0	0.948068	0	2.29123	0	0	0	0	0	0	1.02157	0	0	0	0	0	0	12.3876	1.22945	1.12537	0	5.68228	0.879697	3.57498	3.20269	0	6.6388	1.19824	4.3112	4.61032	0	0	0	0	0	0	0	0.609238	0.943513	2.04929	0	0	0	0	0
6	-247.515	12.0818	3.02281	1.44729	0.64913	0.518516	0.933221	0.869309	0	0	0	0	0	0	0	0	1.55127	0	0	0	0.557186	0	2.38573	2.18377	0	0	0	0	0	0	0.692559	0.972601	0	0.559967	0.790277	0	0	0	0	0	0	0.812893	0.747315	0.905856	0.379813	1.39206	1.30324	1.62862	0.925255
5	-234.973	-5.83026	1.31956	0	0	0	0	0	0	0	0	0	0	0	0	0	0	0	0	0	0	0	0	3.42616	0	1.61157	0.825437	1.51771	0.927173	0	0	0	0	0	0	0	0	0	0	0	0	0.433414	0.885318	1.17874	0	0.715065	1.48743	2.04174	0
80	-224.653	7.65412	0	2.35138	2.51508	0	0	0	1.08606	0	1.88278	0	0	1.12022	0	0	0	0	0	0	0	0	0	4.02504	0	1.98578	0	0	2.24487	4.95818	0	0	0	0	0	2.53007	0	0	2.81036	8.09312	0	0	0	0	0	0	0	0	0
58	-216.536	-6.37517	2.4989	0	0	0	0	0	0	0	0	0	0	0.519576	0	0	0	0	0.302761	0	0	0	0	0	0	0	0	0	0	0	0	0	0	0	0	0	0	0	0	0	0	0	0	0	0	1.06439	0	1.48313	0
56	-206.361	17.6051	1.34738	0	0	0	0	0	1.87792	0	0	0	2.39599	0.551105	1.56849	2.89262	0	0	0	0	0	0	0	1.27837	0	0	0	0	0	0	0	0	0	0	0	2.15754	0	0	0	3.43382	0	0	0	0	0	0	0	0	0
52	-212.697	11.4557	2.29216	0	0	1.89547	1.165	1.8044	0	0	0	0	0	0	3.56585	2.23679	0	0	0	1.22753	0.605793	0	0	0	0	0	0	0	2.60598	5.42255	0	0	0	0	0	0	0	0	0	0	0	0	0	0	0	2.52314	0	3.44994	2.40009
2	-235.499	7.3977	1.39777	1.07352	0	0	0	0	3.11084	1.68687	0	0	0	0	0	0	0	0	0	0	0	0	0	0	0	0	0	0	0	0	0	1.89465	0.991298	2.02231	3.96478	0	0	0	0	0	0	0.491521	0.902828	1.72527	0.590233	0.507838	0.949913	1.87145	0.867511
50	-195.099	-1.03678	0.913112	0	0	0	0	0	0	0	0	0	0	0	0	0	0	0	0	0	0	0	0	0	0	0	0	0	0	0	0	0	0	0	0	0	0	0	0	0	0	0	0	0	0	3.5882	0	0	2.75195
201	-197.346	-21.5712	0.430412	0	0	0	0	0	0	0	1.19629	0	0	0	0	0	0	0.415272	0	0	0.520356	0	0	0	0	0	0	0	0	0	0	1.57486	0	1.46893	3.01875	0	0	0	0	0	0	0	0	0	0	0	0	0	0
256	-204.081	2.63123	0	0	0	0	0	0	0	0	0	0	0	0.815497	0	0	0	0	0	0	0	0	0	2.71986	4.74643	0	0	0	0	0	0	0	0	0	0	0	0	0	0	0	0	0	0	0	0	0	0	0	0
297	-203.996	-7.85937	1.14048	0	0	0	0	0	0	0	0	0	0	0	0	0	0	0	0	0	0	0	0	0	0	0	0	0	0	0	0	0	0	0	0	0	0	0	0	0	0	0	0	0	0	0	0	0	0
204	-167.004	5.30258	2.25155	0	0	0	0	0	0	0	0	0	1.19199	0	0	0	0	0	0	0.844428	2.35798	0	0	0	2.43521	0	0	0	0	0	0.743164	0	0	0.710477	0.848023	0	0	0	0	0	0	0	0	0	0	0.920659	0.936489	1.90666	0.644501
223	-185.167	-2.71366	1.25503	0	0	0.510906	0.346508	0.241945	0	0	0.408367	0	1.0785	0.184592	0	0	0	0	0	0	0	0.654417	0	0	0	0	0.41913	0.814953	0.369915	0	0	0.597939	1.02933	0.557719	0	0	0.521556	1.07432	0.463099	0	1.14736	0	0	0	0	0	0.820259	0.222905	0
224	-172.282	-13.0078	0.986469	0	0	0	0	0	0	0	0	0	0	0	0.919641	0	0	0.372459	0	0	0.727429	0	0	0.715744	0	0	1.56766	0	1.38359	0	0	0	0	0	0	0	0	0	0	0	0	0	0	0	0	0	0	0	0
225	-174.18	-3.11689	1.41924	0	0	1.05848	0	0	0	0	3.41245	2.73622	0	0	0	0	0	0	0	0	1.71097	0	0	0	0	0	2.55515	3.73599	2.94092	5.1747	0	0	0	0	0	0	0	0	0	0	0	0	0	0	0	0	1.15142	0.542638	2.06658
210	-162.556	-15.2088	3.286	0	0	0	0	0	0	0	0	0	0	0	3.33175	0	0	1.26207	0	0	0	0	0	0	5.38408	0	0	0	0	0	0	0	0	0	0	0	0	0	0	0	0	0	0	0	0	0	0	0	0
215	-159.069	-0.689901	1.57009	0	0	0	0	0	0.511963	1.48219	0	0	0	0	0	0	0	0	0	0.864006	2.65779	0	2.11408	0	0	0	0	0	0	0	0	0	0	0	0	0	0	0	0	0	0	0	0	0	0	0	0	0	0
221	-149.561	0.752371	0.753922	0	0	0	0	0	1.45795	0.541965	0	0	0	0.749754	1.37099	0	1.13214	0	0.0925786	0.828775	2.69481	0	0	0	0	0	0	0	0	0	0.726997	0	0.853668	0.695021	0.829575	0	0	0	0	0	0	1.55932	2.21339	0.913375	0.264932	1.61108	2.32882	0.990763	0.389391
208	-152.833	-9.13072	2.14339	0	1.21719	1.48202	0	1.65067	0	0	0	0	0	0.368873	1.62443	1.16801	4.54033	0	0.0925786	0	1.93338	1.36771	0	0	0	0	0	0	0	0	0	0	0	0	0	0	0	0	0	0	0	0	0	0	0	0.614288	0	0	0.650468
183	-139.484	-5.79208	2.73843	0	0	0	0	0	0	0	0	0	0	2.48251	1.43577	3.21124	0	0	0	0	0	0	0	0	0	0	0	0	0	0	0	0	0	0	0	0	0	0	0	0	0	0	0	0	0	0	0	0	0
173	-143.888	10.0224	1.62461	3.48852	0	0	0	0	0	0	0	0	0	0	0.585532	3.1114	5.4108	0	0	1.58409	4.00706	0	0	1.14325	0	0	0	0	0	0	0	0	1.33618	3.49898	1.75858	0	0	0	0	0	0	1.6357	0	0	0.527409	0	0	0	0
193	-136.713	4.84206	3.07146	0	0	0	0	0	0	0	0	0	3.76963	1.78788	0	0	0	0.529468	0	0	1.44789	0	0	0	0	5.33438	0	2.00298	3.25878	3.61644	4.99545	0	1.93609	3.76007	4.69735	0	0	0	0	0	0	0	0	0	0	1.19195	3.15553	2.57145	0
196	-132.569	14.0423	2.90504	0	0	0	0	0	0	0	2.23076	2.19926	0	1.43207	0	0	0	0	0	1.29704	2.16969	0	0	0	0	0	0	0	0	0	0	0	0	0	0	0	0	0	0	0	0	3.14425	2.72435	0.795645	0	3.24863	2.86643	0.863058	0
132	-124.875	-21.4672	1.39696	0	0	2.63695	0	1.38826	0	0	0	0	0	2.01153	3.7523	0	0	0	0	0	0	0	0	0	0	0	0	0	0	0	1.25276	2.63223	0	1.14428	0	0	0	0	0	0	0	4.24636	3.11348	7.14994	0	0	0	0	0
130	-108.835	1.14811	2.95101	0	0	0	0	0	0	0	3.87743	1.26672	3.20602	0	0	0	0	0	0	2.76976	1.35417	0	0	0	0	0	0	2.27264	4.31503	3.89663	0	0	0	0	0	0	0	0	0	0	0	0	0	0	0	0.831819	3.20546	1.70449	0
127	-121.461	-12.0078	2.60368	0	0	0	0	0	0	0	0	0	0	2.2335	2.10545	0.408879	0	0	0.259043	0	1.35212	0	0	0	0.909664	1.75737	1.78854	0	0.808095	3.82554	1.69625	2.01265	0	0.961031	5.12153	0	0	0	0	0	0	0	0	0	0	1.62428	0.926325	2.01349	0
162	-127.163	5.40335	3.49486	0	0	3.36778	1.29421	0	0	0	3.67608	0	0	0	0	0	0	0.529468	0	0	0	0	0	0	0	0	0	0	0	0	0	0	0	0	0	0	0	0	0	0	0	0	0	0	0	0	0	0	0
140	-102.878	15.2714	3.48613	0	2.44951	1.22443	0	0	0	0	0	0	0	0.440091	0.525713	0.732916	0	1.1019	0	1.45987	0.704468	0	0	1.69868	0	0	0	0	0	0	0	0	0	0	0	0	0	0	0	0	0	0	0	0	0	0	0	0	0
123	-99.2581	-8.39357	3.18879	0	0	0	0	0	0	0	0	0	0	1.42525	0	0	0	0	0	0	0	0	0	0	0	0	0	0	0	0	0	0	0	0	0	0	0	0	0	0	0	0	0	0	0	2.02351	3.65191	3.73575	0
144	-117.166	5.05863	3.08754	0	0	0	0	0	0	0	0	0	0	0.275919	0	0	0	0	0	0	0	0	0	0	0	0	0	0	0	0	1.84515	1.08556	1.07756	4.33149	4.8262	0	0	0	0	0	0	0.936153	0	0.682372	0	0	0	0	0
151	-113.918	-7.78866	4.36976	0	1.54301	2.90413	0	1.45945	0	0	0	0	0	1.34755	1.60234	1.05309	0	0	0	0	0.962011	0.846226	0.609041	0.557484	0	0	0	0	0	0	1.03048	5.84367	3.23732	3.98321	2.22251	0	0	0	0	0	0	1.33724	0.848014	2.05498	0	0	0	0	0
200	-88.5682	-4.9647	1.75786	0	0	0.926965	2.26901	0	0	2.0044	0	0	2.36975	1.12075	0.697232	0	2.33708	0	0	0.532016	0.374333	0	0	0	1.57443	0	0	0	0	0	0.973702	0	0.725188	0	1.98793	0	0	0	0	0	0	0.765031	2.3894	0	0	0.471733	1.50038	0	0
178	-71.6627	7.78875	0.498405	0	0	0.302975	0.534837	0	0	0	1.05653	0	0	0	0	0	1.78377	0	0.0715084	1.1009	0.77461	0	0	0	0	0	0	0	0	0	0	0	0	0	0	0	0	0	0	0	0	0	0	0	0	0	0	0	0
103	-77.446	-9.36792	0.675362	0	1.07334	0	0	0	0	0	0	0	0	0.3124	0.697232	0	0	0	0	0	0	0	1.32652	0	0	0	0	1.33256	0	1.1641	0	0	0	0	0	0	0	0	0	0	0	0	0	0	0	0	0.80046	0.632094	0
138	-80.5929	2.72106	1.66286	0	0.76545	0.746235	1.22154	0	0	0	0	0	0	0.799795	0	0	0	0	0.141141	0	1.14894	0	0	0	0	0	1.75457	1.5929	2.47096	3.11002	0	0	0	0	0	0	0	0	0	0	0	0.259899	1.91207	0.415567	0	0	0	0	0
220	-42.383	7.67693	0	0	0	0	0	0	0	0	0	0	0	0	0	0	0	0	0	2.18731	3.43522	0	0	0	0	0	0	0	0	0	0	0	0	0	0	0	0	0	0	0	0	0	0	0	0	0	0	0.771213	0
252	-48.6545	-3.83675	0.3658	0	0	0.4885	0	0	0	0	0	0	0	0	0	0	2.2474	0.238652	0	0	0	0	0	0	0	0	0	0	0	0	0	0	0	0	0	0	0	0	0	0	0	0.476683	1.23922	0	0	0.492508	1.30385	0	0
265	-34.1875	-23.4671	0	0	0	1.3929	0	0	0	0	0	0	0	0	0	0	0	0	0	0	0	0	0	0	0	0	0	0	0	0	0	0	0	0	0	0	0	0	0	0	0	0.507241	1.32087	1.20659	1.0272	0	0	0	0
263	-33.1445	4.75351	0	4.54242	0	4.62739	3.12439	1.12961	0	0	0	0	0	0.835288	0	0	0	2.87172	0	2.79286	4.76055	0	0	0	0	0	0	0	0	0	0	0	0	0	0	0	0	0	0	0	0	0	0	0	0	0	0	0	0
255	-23.459	-2.80032	1.53291	0	2.5561	2.90533	2.00502	0.29123	0	0	0.460915	0	2.38024	1.01904	0	0	0	0	0	0	0	0	0	0	4.98196	0	0	0	0	0	0.800404	0	3.97832	3.72639	1.51698	0	0	0	0	0	0	1.86813	0.541107	1.64352	0.409295	0	0	0	0
257	-37.3207	-4.89037	1.01583	0	0	0	0	0	0	0	1.58636	0	0	1.0435	0	0	0	1.48318	0	0	0	0	0	0	0	0	0	0	0	0	0	1.63021	1.14263	0.622173	0	0	0	0	0	0	0	1.33178	0	1.58265	1.92173	0	0	0	0
260	-7.42665	9.41398	2.48562	1.71569	0	0	0	0	8.39632	3.23101	0	0	0	1.79144	0	0	0	0	0.378431	4.63534	2.61647	0	4.59859	0	0	0	0	0	0	0	0	0	0	0	0	0	0	0	0	0	0	1.58199	1.33279	0.716541	2.52486	0	0	0	0
262	4.08284	2.18121	0.876308	2.63197	0	0.922808	0	0.383761	0.67665	0	0.553673	0.712501	0	0.782576	0	0	0	0	0.126821	1.06546	1.5649	0	0	0	1.02599	0.676532	0	0	0.501539	0.576694	0.499988	0	0	0.456694	0.59115	0.495251	0	0	0.360755	0.540846	0	1.38652	0	1.45874	1.8639	0.823082	0	0.909143	1.57402
388	-8.53713	-10.4456	0.791214	0	0	1.42017	0.449287	0.31371	0.219404	1.27357	0	0	0	2.72134	0.226009	1.54734	1.45959	0	0	0.245495	1.18486	0	0	0	1.7681	0	0	0	0	0	0	0	0	0	0	0	0	0	0	0	0	0.48609	1.9167	0.76044	1.32412	1.13251	4.54752	1.86006	4.38855
246	-14.8837	1.02151	1.86042	4.25626	2.88901	2.00894	1.26059	0	0	0	0	0	0	0	0	0	0	0.518405	0	0	0.737653	0	0	0	2.30111	0	0	0	0	0	0	0	0	0	0	0	0	1.87891	1.40461	3.38013	0	0.387143	0	1.09654	1.43219	0.653354	0	1.94284	3.43833
244	-4.81631	-1.18264	0	0	0	0	0	0	0	0	0	0	0	3.93977	0	0	0	0	0	0	0	0	0	0	0	0	0	0	0	0	0	0	0	0	0	0	0	0	0	0	0	3.3708	6.28786	5.68458	0	0	0	0	0
243	11.3075	-3.24853	1.3188	2.36336	1.63324	0	0	0	1.25976	1.18705	0	0	0	0	0.686097	0.655246	0	0	0	0.770804	1.53744	0	1.11586	0	0	0	0	0	0	0	0.287273	0.555255	1.18298	1.45541	2.10915	0.843953	1.36654	3.48371	3.40981	5.72322	4.28013	0.974514	1.70662	1.81353	0	0	0	0	0
237	17.7971	-10.4312	0.725506	0	2.79214	0	0	0	1.60331	3.33321	0	0	0	1.07333	0	0	0	0	0	0	0	0	0	2.18141	0	1.60852	0.857859	1.39719	1.63163	0.833088	0	0	0	0	0	0	0	0	0	0	0	1.23335	0	1.63315	0	2.10526	0	2.92673	0
232	2.63908	-10.7928	0.910323	0	1.84859	1.7927	0.524772	0.372003	1.99965	0.93152	0	0	0	1.6761	0	0	0	0	0.156101	0	0.985987	0	0	0	0	0	0	0	0	0	1.13667	0	1.08833	2.0609	0	0	0	0	0	0	0	1.84235	0	0.501525	2.74358	1.1992	0	0.342727	2.54041
231	3.9011	11.5144	2.20554	2.07112	4.2548	0	0	0	4.00907	1.45162	0.626482	1.332	0	0	0	0	0	0	0.763261	1.57602	1.4846	0	0	2.22789	0	0	0	0	0	0	0.32505	0	0.549934	0	0.459575	0	0	0	0	0	0	0	0	0	0	0	0	0	0
294	27.5143	18.1045	2.46564	1.09754	0.769285	0	0	0	0	0	0	0	0	0.535307	0	0	0	0	0.426303	0.572111	1.69044	0	1.17753	1.07785	0.409106	0	0	0	0	0	0	0	0	0	0	0	0	0	0	0	0	0	0	0	0	1.386	1.43746	1.10054	1.05786
55	27.1009	-13.9504	0.647501	0	0.570578	0	0	0	0	0	0	0	0	0	0.592319	0	0	0	0.118663	0	0	0	0	0	0	1.27806	1.07353	1.44442	1.24586	0	0	0	0	0	0	0	0	0	0	0	0	0	0	0	0	1.70853	0	1.02117	0
230	29.3134	5.59126	2.454	0	1.28859	1.25494	1.04942	0.778279	0.627834	1.33059	1.06393	2.71804	0	0	0	0	0	0	0.441653	2.43086	2.12747	0	0	1.2699	0	0.775502	2.41477	0	2.09962	0.85645	0	0	0	0	0	0	0	0	0	0	0	0.847466	1.95605	1.0493	0.596381	0.875599	2.05807	1.13821	0.876548
229	39.2063	6.49527	2.44581	0	1.62735	0	0	0	0	0	0.668709	3.31414	0	0.918947	0	0	0	0.619073	0.721152	2.26019	2.68021	0	0	0	0	0	0	0	0	0	0	0	0	0	0	0	0	0	0	0	0	0.356748	0	1.00627	0.571923	0	0	0	0
228	37.9845	25.5782	1.32329	0	2.24667	0	0	0	0	0	0	0	0	0	0.301428	0	0	0	0.524578	0	2.15112	0	0	0	1.0901	1.98765	2.22816	0.654621	2.28565	0	0	0	0	0	0	0	0	0	0	0	0	0.950424	0.882398	0.655288	0.984639	0.981976	0.928417	0.710809	1.4472
405	67.2164	-13.1743	1.205	0	0	0	0	0	0	0	0	0	0	0.929041	0	0	0	0	0	0	0.87706	0	0	0	0	0	0	0	0	0	0.973062	0	0	1.13743	1.42095	0	0	0	0	0	0	0.664999	2.35837	0.590617	0	0.687075	2.48136	0.640658	0
418	63.6478	-3.43562	1.13243	0	0	0	0	0	0	0.356519	0	0	0	0.751315	0	0	0	0	0	0	0.885537	0.982484	0	0	0	0	0	0	0	0	0	0	0	0	0	0	0	0	0	0	0	0	0	0	0	0	0	0	0
414	74.5067	-7.42364	1.29337	0.422017	0	0	0	0	0	0	0	0	0	1.55379	0	0	0	0	0.0766385	1.72905	1.67625	0	0	0	0	0	1.19744	0	0.227468	1.33561	0	0	0	0	0	0	0	0	0	0	0	0.596033	0.791166	0.668576	0	1.65666	2.23938	1.95098	0
413	83.6753	16.1815	1.82438	0	1.65644	1.61248	0	0.415735	0	0.778481	0.701698	1.46038	0	2.26109	0	0	0	1.19516	0.350725	3.64904	1.53223	0	0	1.96103	0	0	0	0	0	0	0	0	0	0	0	0	0	0	0	0	0	1.22925	5.03704	2.89939	0	0.802477	3.3486	1.98717	0
395	74.218	13.8573	0.807756	0	0	0	0	0	0	0	0	0	0	1.47535	0	0	0	0.408173	0	0	0	0	0	0	0	0	1.20683	0	0	2.59229	0	0	0	0	0	0	1.50175	0	0	4.23134	0	0	0	0	0	0	0	0	0
394	71.6506	0.92228	1.57585	0	0	0.645016	0	0.313911	0.426944	0.27859	0	0	0.804755	1.37477	0.182137	0	0	0	0.110957	1.90525	1.71131	0.6496	0	0	0	0.547382	0	0	0.519306	1.47832	0.226764	0	0	0.265068	0.849443	0.390936	0	0	0.364426	1.35262	1.26521	0	0	0	0	0	0	0	0
389	104.204	5.80213	2.58426	0	0	0	0	0	0	2.60458	0	0	0	0	0	0	0	0	0.116287	0.927209	2.0418	0	0	1.51469	0	1.12583	3.80607	0	3.14964	1.45396	0	0	0	0	0	0	0	0	0	0	0	0	0	0	0	0	0	0	0
408	95.906	1.61693	4.17434	0	0	0	0	0	0	0	0	0	0	1.54924	0	0	0	1.71902	0	0.673839	1.36472	0	0	0	0	2.44495	2.50222	2.72222	3.12743	0	0	0	0	0	0	0	0	0	0	0	0	0.215537	3.68996	1.67317	0.79149	0	0	0	0
382	106.181	-4.44386	4.09698	0	0.667675	0	0	0	0	0	0	0	0	2.55034	0	0	0	0	0.194371	0	1.36947	0	1.02998	0	0	0.746166	1.32778	1.511	2.99006	2.53166	0	0	0	0	0	0.950686	1.65226	1.99189	3.74328	4.13237	3.48513	0	0	0	0	0.652177	2.49156	1.85263	0.506117
378	114.454	4.42533	2.20536	0	0	0	0	0	0	0	0.83811	1.92785	0	3.21472	0	0	0	0	0	0	0	0	0	0	0	0	0	0	0	0	0.960382	0.741163	2.75538	0.877222	1.26056	0	0	0	0	0	0	0	0	0	0	3.60178	8.2773	2.8188	1.04842
368	118.754	-5.64458	2.8009	0.749067	0	1.5614	0.913231	0	0	1.02469	0.79803	0.509272	0	1.6092	0	0	0	0	0.236035	0	0	1.72913	1.10683	0	1.16191	0	0	0	0	0	0.592367	2.15418	0	1.4503	0	0	0	0	0	0	0	1.00991	4.23994	0.615576	0	0	0	0	0
373	108.923	14.7196	0.972515	0	0	0	0	0	0	0	0	0	0	1.06521	3.24705	0	0	0	0	1.58282	1.97512	0	0	0	0	0	0	0	0	0	3.68806	2.70632	1.26806	3.71582	0	0	0	0	0	0	0	0	0	0	0	0	0	0	0
352	128.922	-7.91143	0.88642	0	1.43911	1.38079	0	0	0	0	0	0	0	0	0	0	0	0.254693	0	0	0	0	0	0	0.834507	0	0	0	0	0	0	0	2.23245	0	1.02072	0	0	0	0	0	0	0	0	0	0	1.78591	2.55871	1.56322	0
363	154.476	-22.3757	0.957839	0	0.776968	1.91249	0.711282	0	0	0	0	0	0	0.743659	0	0	0	0	0.400648	0	1.64058	3.17435	0	2.70369	0	0	0.860356	1.79253	1.85365	1.21442	0	1.49274	2.75351	3.3989	2.50676	0	1.70423	3.76152	3.694	3.15544	5.99207	0	0	0	0	0	0	0	0
362	146.101	-3.02939	1.13738	0	3.21385	0	0	0	0	0	0	0	8.50859	1.42477	3.11689	0	0	0	0	0	0	0	0	0	4.09593	0	0	9.02323	1.8192	3.41809	0	0	0	0	0	0	0	0	0	0	0	0	0	0	0	0	0	0	0
341	136.699	3.37019	1.53267	1.67056	0	0	0	0	0	0	0	0	0	0	0	0	0	0	0.319123	0	0	0	0	0	0	0	0	0	0	0	0	0	0	0	0	0	0	0	0	0	0	0	0	0	0	3.74816	2.19725	3.01836	2.905
335	163.895	-6.49909	0.722062	0	0	1.13609	0	0	0	0	0	0	0	2.307	0	0	0	0	0	0	0	0	3.74063	0	0	0	0	0	0	0	0	0	0	0	0	0	0	0	0	0	0	0	0	0	0	0	0	0	0
338	145.557	7.44612	0.873167	0	0	0	0	0	0	0	1.32586	0.831137	0	0	1.91734	0	0	0	0	0	0	0	0	2.21904	0	0	2.06123	1.82434	0	0.672716	0	2.83479	2.22133	0	1.10069	0	2.56495	2.40494	0	1.09806	0	0	0	0	0	0	0	0	0
328	125.232	2.37456	2.55112	0	0	0	0	0	2.44788	2.14266	1.30014	0.914477	0	2.57717	0.318492	0.628826	0	0.254693	0.402655	0	0.660257	3.06218	0	3.41307	0	0	0	0	0	0	1.17408	3.77561	3.68283	1.91612	1.29971	0	0	0	0	0	0	1.12461	3.04513	1.59747	1.18158	0	0	0	0
325	138.13	-5.1367	0	0	0	0	0	0	0	0	2.14152	0	0	2.34044	1.2894	0	0	0	0	0	0	0	0	0	0	0	0	0	0	0	0	0	0	0	0	3.48567	10.1698	0	0	2.25834	0	0	0	0	0	0	0	0	0
514	182.216	0.596741	1.12098	0	0	0	0	0	0	0	4.26763	0	0	0.369382	0	0	0	0	0	0	0	0	0	0	1.29552	0	0	0	0	0	0.976783	0.811799	0	1.0435	0	1.68395	1.17243	0	1.43465	0	1.09825	0	0	0	0	0	0	0	0
319	172.756	-14.1222	1.0269	0	1.64987	0	0	0	0	0	2.53075	1.00719	0	2.44801	0.531505	0	0	0	0	0	2.04764	0	0	0.926952	0	0.594578	1.01492	1.16948	1.34739	0.888683	0.43942	0.874472	0.892116	1.22691	0.91096	0	0	0	0	0	0	0.935049	0	0.266545	0.479437	0.966089	0	0.289128	0.704666
321	164.85	4.06609	2.05434	0	0	0	0	0	0	0	0	0	0	1.58261	0	0	0	0	0	0	1.25153	0	0	0	5.13984	0	0	0	0	0	0	0	0	0	0	4.35557	0	1.1072	1.26304	1.19763	1.7098	0	0	0	0	0	0	0	0
322	173.956	5.36914	1.11703	0	0	0	0	0	0	0	0	0	0	0	0	0	0	0	0	0	0	0	0	5.40002	0	0	0	0	0	0	0	0	0	0	0	1.05535	0	1.02833	1.19682	1.86898	0	0	0	0	0	1.41206	0	0.370022	0.907918
469	190.972	4.62829	0.984901	0	0	0	0	0	0	0	0	0	0	0	1.89606	0.813142	0	0	0	5.03939	1.71782	0	0	0	0	0	0	0	0	0	0.828976	0	0.805821	2.15675	1.58942	0	0	0	0	0	0	2.40345	0	1.94789	1.39946	0	0	0	0
492	197.164	-17.5686	0.421658	0	0.95417	0	0	0	0	0	0.899718	0	0	0.831836	0	0	0	0	0.0961223	1.18733	0.430302	0	0.97057	0.523508	0	0.610059	0	1.18461	0.45226	0	0.450861	0	0.903659	0.411821	0	0	0	0	0	0	0	0.349024	0	0.518024	0	0.805102	0	1.25453	0
522	195.035	15.4142	0.338582	0	0	0.8771	0	0.408366	0	0	0	0	1.04749	0	1.03269	12.0539	0	0	0	1.24445	0.46036	0	0	0	0	0	0	0	0	0	0	0	0	0	0	0	0	0	0	0	0	1.29514	0	0.562488	0	0	0	0	0
451	203.436	-0.682528	0	0	0	0	0	0	0	0	0	0	0	0	1.12896	0	2.00133	0	0.726487	3.5583	2.01797	0	1.18906	0.659152	0	0	0	0	0	0	0.93375	0.555919	1.17082	1.26497	1.0655	0	0	0	0	0	0	0	0	0	0	1.26536	0	0.956197	0
366	213.501	-7.2049	0.627244	0	0	0	0	0	0	0	0	0	0	0	0	0	0	0	2.96969	0	3.69468	0	0	0	0	0	0	0	0	0	0	0	0	0	0	0	0	0	0	0	0	0	0	0	0	0	0	0	0
509	214.619	1.92598	0	0	0	0	0	0	0	0	0	4.11654	0	0	0.622571	0	5.30996	0	3.69618	0	2.68766	0	0	0	1.18063	0	0	0	0	0	4.50264	0.914402	0	2.14314	0	0	0	0	0	0	0	0	0	0	0	0	0	0	0
519	193.812	-5.17313	0	0	0	0	0	0	0	0	0	0	0	0.576997	1.36976	0	7.96789	0	0	6.14657	3.43663	0	0	0	0	0	0	0	0	0	0	0	0	0	0	0	0	0	0	0	0	0	0	0	0	0	0	0	0
505	201.996	8.66007	0.689079	0	0	0	0	0	0	0	0	0	0.636973	0	0	0	0	0	0	0	0	0	0	0	0	1.39731	1.92271	0	0.627341	0	0	0	0	0	0	0	0	0	0	0	0	2.18474	1.62767	0.346841	0.373804	0	0	0	0
464	223.691	-6.77588	0.760382	0	0	2.58942	0	0	0	0	4.06181	4.76427	0	0	0	0	0	0	0	0	0	0	0	0	0	0	0	0	0	0	2.40195	4.48014	3.01177	4.11304	2.74086	0	0	0	0	0	0	11.2487	0	0.813728	0	7.64762	0	0.580819	0
497	226.274	3.67118	0.820157	0	0	2.3155	1.45501	1.16484	0	0	0	0	0	0	0.927761	1.87031	0	0	0	0	0	0	0	0	0	0	0	0	0	0	0	0	0	0	0	0	0	0	0	0	0	0	0	0	0	0	0	0	0
500	231.827	-24.051	0.33521	0.477746	3.42658	1.0458	0.740201	0.470356	0	0	1.29959	0	1.01114	0	1.44299	0	0	0.451129	0	0	0	0	0.950985	0.507849	0	0	1.54043	0	0.719136	0.486883	0	0	0	0	0	0	0	0	0	0	0	1.34108	0.533164	0	0.967469	1.3856	0.56097	0	1.42196
475	237.986	6.50893	0.509773	0	0	0	0	0	0	0	3.64995	6.83578	2.19326	0	3.01369	0	0	0	0	0	1.75123	0	0	0	0	0	0	0	0	0	0	1.80354	0	1.271	0	0	0	0	0	0	0	2.87678	0	2.41914	3.82609	0	0	0	0
496	245.409	-12.0132	1.02934	5.89721	0	0	0	0	0	0	0	0	0	0	0	0	0	0	0	0	0	0	0	0	0	0	0	0	0	0	0	0	0	0	0	0	0	0	0	0	0	0	0	0	0	0	0	0	0
446	250.323	3.51361	0	0	0	0	0	0	0	0	0	0	0	0	0	0	0	0	0	0	2.08056	0	0	0	0	0	0	0	0	0	0	3.16407	0	0	0	0	0	0	0	0	0	0	0	0	0	0	0	0	0
448	243.485	-2.82851	0	0	0	0	0	0	5.96606	0	0	0	0	0	2.08593	0	0	0	1.88311	0	0	0	0	0	0	0	0	0	0	0	0	0	0	0	0	0	0	0	0	0	0	0	0	0	0	9.08814	0	0	3.14911
452	234.016	-2.27127	0	0	0	0	0	0	0	0	0	0	0	0	0	0	0	0	1.88311	0	0.587585	0	0	0	0	0	0	0	0	0	0	0	0	0	0	0	0	0	0	0	0	3.42011	0	0	2.26992	0	0	0	0
305	250.295	14.3039	0	0	0	0	0	0	0	0	0	0	0	0	0	0	0	0	2.03155	0	2.57418	0	7.83556	0	0	0	0	0	0	0	0	0	0	0	0	0	0	0	0	0	0	0	0	0	0	0	0	0	0
442	268.749	-1.04032	0	0	0	0	0	0	0	4.71935	0	0	0	0	0	0	0	0	0	0	0	0	0	0	0	1.99616	2.74713	0	3.85333	0	0	0	0	0	0	0	0	0	0	0	0	0	0	0	0	0	0	0	0
490	254.625	-5.03168	1.85902	0	0	0	0	0	0	0	4.48226	7.42976	0	0	0	0	0	0	0	0	0	0	0	0	0	0	0	0	0	0	0	5.04361	0	0	0	0	0	0	0	0	0	0	0	0	0	0	0	0	0
489	263.355	-8.74302	2.35371	0	0	2.3504	0.944729	1.1187	0	0	3.79076	1.38281	6.23515	1.78938	0	0	0	0	2.51068	0	1.05048	0	0	0	0	0	0	0	0	0	0	0	0	0	0	0	0	0	0	0	0	0	0	0	0	0	0	0	0
430	285.817	-1.37443	0	1.43966	0	0	0	0	0	0	0	0	0	1.36876	0	6.46969	0	0	8.76443	0	1.1452	0	0	0	0	0	0	0	0	0	0	0	0	0	0	0	0	0	0	0	0	0	0	0	0	0	0	0	0
485	276.932	-6.11538	1.24209	0	0	4.56701	2.22151	1.05457	0	0	0	1.30355	0	2.46955	0	0	0	0	12.4231	0	0	0	0	0	0	0	0	0	0	0	5.44037	4.19204	0	5.77969	5.08807	0	0	0	0	0	0	7.10405	0	2.16057	2.23412	7.33988	0	2.34363	3.28365
425	290.358	7.78593	0.279615	0	0	0	0	0	1.45646	7.35919	0	0	0	0.65974	0	0	0	0	7.51062	0	0	0	0	0	0	0	0	0	0	0	0	0	0	0	0	0	0	0	0	0	0	0	0	0	0	0	0	0	0
424	279.863	4.94664	0.576248	0	0	0	0	0	0	0	0	0	0	0	0	0	0	0	8.85538	0	1.1452	0	2.31267	0	0	1.55043	2.68928	0	1.14939	0	0	0	0	0	0	0	0	0	0	0	0	0	0	0	0	0	0	0	0
281	-291.688	28.3552	0	0	0	0	0	0	0	0	0	0	0	3.67608	0	0	0	7.77475	0	0	0	0	0	0	0	0	0	0	0	0	0	0	0	0	0	0	0	0	0	0	0	0	0	0	0	0	0	0	0
117	-287.233	8.88903	0	0	0	0	0	0	0	0	0	0	0	0	0	0	0	0	0	0	0	0	0	0	0	0	3.31365	0	0	0	0	0	0	0	0	0	0	0	0	0	0	0	0	0	0	0	0	0	0
115	-286.523	18.4473	0	0	0	0	0	0	0	0	0	0	0	4.88064	0	0	0	6.70916	0	0	0	0	0	0	0	0	0	0	0	0	0	0	0	0	0	0	0	0	0	0	0	0	0	0	0	0	0	0	0
212	-295.874	18.849	0	0	0	0	0	0	0	0	0	0	0	0	0	0	0	6.84394	0	0	0	0	0	0	0	0	0	0	0	0	0	0	0	0	0	0	0	0	0	0	0	0	0	0	0	0	0	0	0
398	-276.817	14.3742	1.06313	0	0	0	0	0	0	0	0	0	0	0	0	0	0	0	0	0	0	0	0	0	0	0	0	0	0	0	0	0	0	0	0	0	0	0	0	0	0	2.83581	0	8.20836	18.2701	0	0	0	0
38	-276.859	35.8438	0	0	0	2.92648	0	0	0	0	0	0	0	0	0	0	0	0	0	0	0	0	0	0	0	0	0	0	0	0	0	0	0	0	0	0	0	0	0	0	0	0	0	0	0	0	0	0	12.0977
37	-273.737	25.1413	1.83498	0	0	0	0	0	0	0	0	0	0	0	0	0	0	2.31901	0	0	0	0	0	0	0	0	0	0	0	0	0	0	0	0	0	0	0	0	0	0	0	0	0	0	0	0	0	0	0
34	-281.919	26.8277	0	0	0	0	0	0	0	0	0	0	0	5.15009	0	0	0	0	0	0	0	0	0	0	0	0	0	0	0	0	0	0	0	0	0	0	0	0	0	0	0	0	0	0	0	0	0	0	0
20	-249.585	21.7494	4.43437	1.96813	0	0	0	0	2.21728	1.84724	0	0	0	2.16361	0	0	0	0	0.39143	0	0	0	0	0	0	3.21418	6.38345	1.77386	8.54734	7.73093	0	0	0	0	0	0	0	0	0	0	0	3.47369	7.407	3.03862	0	0	0	0	0
98	-257.24	28.8353	2.68146	0	0	0	0	0	0	0	0	0	0	2.6052	0	0	0	2.07938	0	0	0	0	0	0	0	0	0	0	0	0	0	0	0	0	0	0	0	0	0	0	0	2.23743	0	1.03866	0	0	0	0	0
24	-265.062	23.7568	1.5299	0	0	0	0	0	0	0	0	0	0	0	0	0	0	3.68188	0	0	0	0	0	0	0	0	0	0	0	0	0	0	0	0	0	0	0	0	0	0	0	0	0	0	0	0	0	0	0
100	-248.508	32.5275	3.29062	0	0	1.05077	0	0.971233	0	0	0	0	0	2.22438	0	0	0	0.716507	0	0	0.859124	0	0	4.80184	0	0	0	0	0	0	0	0	0	0	0	0	0	0	0	0	0	0	0	0	0	1.9921	5.06791	0.728096	0
84	-233.086	32.684	1.28767	0	1.30583	0	0	0	0	0	0	0	0	0	0.98082	0	0	0	0.27827	1.48025	1.29547	0	0	3.82292	1.60241	0	0	0	0	0	0	0	0	0	0	0	0	0	0	0	0	0	0	0	0	0	0	0	0
79	-224.055	16.3667	0.881666	0	3.77485	0.379395	1.05704	0.783848	3.33062	2.15472	0	0	0	1.18363	1.70206	3.13896	0	0	0	0	0	0	0	0	1.4169	0	0	0	0	0	0	0	0	0	0	0	0	0	0	0	0	0	0	0	0	1.55873	0	4.31462	1.62009
96	-239.136	15.6665	3.39312	5.56826	2.92114	0	0	0	0	0	0	0	0	0.405973	0	0	0	0	0.489688	0	0	0	0	0	0	2.51293	0	0.781204	2.21487	1.58528	0	0	0	0	0	0	0	0	0	0	0	0	0	0	0	0	0	0	0
85	-230.425	24.6401	0	0	0	0	0	0	0	0	0	0	0	0	0	0	0	0	0	0	0.6418	0	0	4.33959	0	0	0	0	0	0	0	0	0	0	0	0	0	0	0	0	0	0	0	0	0	0	0	0	0
75	-223.232	31.5492	0	0	3.62175	0	0	0	0	0	0	0	0	0	0	0	0	0	0	0	0	0	0	0	0	0	0	0	0	0	0	0	0	0	0	0	0	0	0	0	0	0	0	0	0	0	0	0	0
63	-217.197	2.41786	1.18151	0	0	0	0	0	0	0	0	0	0	1.8697	0.826664	2.86573	0	0	0.130402	0	0.605793	0	0	1.89167	0	0	0	0	0	0	1.23986	0	0	0	4.0242	2.13748	0	0	0	6.40797	2.89822	0	0	0	0	0	0	0	0
0	-210.449	32.9592	0.211572	0	0	0	0.350311	0	0	0	0	0	0.379717	0.536066	0	0	1.17196	0	0	0	0.202105	0	0.472925	0	0	0	0.42373	0.795938	0	0.695315	0	0.62597	1.04102	0	1.22203	0	0.527281	1.04925	0	1.13495	0	0.655223	0	0.596764	0	0.896657	0	0.857388	0
68	-217.405	21.478	1.89663	3.87057	1.53833	1.83938	0	1.11495	0	0	0	0	0	1.14914	2.52993	5.43193	0	0	0	0	0	0	0	0	0	2.02797	3.01375	0	1.19844	3.84933	0	0	0	0	0	0	0	0	0	0	0	2.90468	0	0	1.02058	0	0	0	0
102	-173.259	14.2872	2.6804	0	0	0	0	0	0	0	0	0	0	0	0.773196	0	6.28299	0	0	0	0	0	0	0	0	0	0	0	0	0	0	0	0	0	0	0	0	0	0	0	0	0	0	0	0	0	0	0	0
120	-181.201	20.7559	1.58553	0	0	1.78265	0.957343	1.09815	0	0	0	0	0	0	0	0	0	0	0	0	2.88878	0	0	0	0	0	0	0	0	0	0	0	0	0	0	0	0	0	0	0	0	0	0	0	0	0	0	0	0
119	-183.76	6.38779	0.3494	0	0.626712	0	0	0	0	0	0	0	1.0785	0.184592	0	0.864157	0.754286	0	0	0	0	0	0	0	0	0	0	0	0	0	0	0	0.35847	0.336839	0.420804	0	0	0	0	0	0	0	0	0	0.474936	0	0	0	0.698051
118	-170.002	23.3164	2.48084	0	0	0	0	0	0	0	0	0	4.67402	0	0	0	0	0	0	1.77059	4.82426	0	0	0	0	0	0	0	0	0	4.37251	0	3.30606	1.57771	4.02191	0	0	0	0	0	0	1.11453	0.857397	0.590736	0.422406	1.15152	0.902113	0.640788	0.620843
203	-162.187	18.8288	3.036	0	0	0	0	0	0.79962	0.888979	1.28232	1.50535	0	1.39605	2.08638	0	1.85703	0	0	2.67864	3.69683	0	0	0	0	4.12307	0	0	4.34182	2.22162	3.04713	0	0	3.95359	2.27731	0	0	0	0	0	0	0	0	0	0	1.45083	2.38922	1.16515	2.01215
219	-158.203	27.8397	1.37802	0	0	0	0	0	0	0.94388	0	3.59154	0	0.384576	0.830726	0	0	0	0	0	2.49174	0	0	0	0	0	0	0	0	0	0.703355	0	1.21115	1.78051	0	1.21257	0	2.09299	2.44792	0	1.26186	1.22645	0.857397	0.813604	0.693934	1.26716	0.902113	0.882539	1.01993
222	-177.453	29.7274	0.671098	0	0	0	0	0	0	0	0	0	0	0	0	0	0	0	0	0	3.24135	0	0	0	0	0	0	0	0	0	0	0	0	0	0	6.70793	0	3.12866	1.36253	3.38419	1.94654	0	0	0	0	0	0	0	0
207	-158.201	8.24553	2.57116	3.04882	1.20223	0	0	0	0	0	0.499373	0.637185	0	1.44668	0.776584	0.699208	2.71799	0	0	0	3.99547	1.41224	0.926214	0.847808	0.583523	1.08128	0	2.56007	3.37906	2.29154	0	0	0	0	0	0	0	0	0	0	0	0	0	0	0.264932	0	0	0	0
184	-150.541	16.3239	1.44479	0	0	0	0	0	3.84414	3.69704	0	0	0	1.30679	0	0	0	0	0	0.911591	3.20956	0	0	0	0	0	0	0	0	0	0	0	5.16112	4.5672	0	0	0	0	0	0	0	0	0	0	0	0	0	0	0
186	-138.538	20.4917	2.01535	0	0	0	0	0	0	0	0	0	0	1.56092	0	0	0	0.726713	0	0	2.70491	0	0	0	0	0	0	0	0	0	0	0	0	0	0	1.59845	0	2.09596	0	0	3.50371	0	0	0	0	0	0	0	0
188	-146.992	26.7613	2.85298	0	1.40676	0	0	0	0	0	0	0	0	0	0	0	0	1.56305	0	4.64232	4.24123	0	0	0.988418	0	0	0	0	0	0	4.07803	0	1.34268	1.37873	3.30011	0	0	0	0	0	0	0	0	0	0	0	0	0	0
175	-123.045	16.6828	2.93515	0	3.22313	0	0	0	0	0	0	0	0	0	0	0	0	0	0	0	0	0	0	0	0	0	0	0	0	0	0	0	0	0	0	0	0	0	0	0	0	0	0	0	0	0	0	0	0
157	-125.542	29.5455	2.19721	0	0	0	0	0	0	0	0	2.92626	0	0.602713	0	0	0	0	0.267296	0	0	0	0	0	0	0	0	0	0	0	2.64574	2.79022	0	0	1.68133	2.85906	2.52592	0	0	1.67818	2.62225	0.344567	1.78175	0	0.705356	0.356006	1.87467	0	1.03672
156	-117.779	24.7008	2.62271	0	0	0	0	0	0	0	0	1.43905	0	0	0	0	0	0	0.116029	0	0	0	0	0	0	0	1.67465	1.72493	0	1.50686	0	2.2835	2.08239	0	2.44449	0	2.08389	2.27389	0	2.45961	0	0	0	0.514656	0.50182	0	0	0.558261	0.737565
165	-130.375	-4.61664	3.22145	0	0	0	0	0	0	0	0	0	0	1.96186	0	0	0	0	0	0	0	0	0	0	0	0	0	0	0	0	0	0	0	0	0	0	0	0	0	0	0	0	0	0	0	0	0	0	0
163	-98.9765	2.41379	2.49178	1.25172	0	0	0	0	0	0	0	0	0	0	0.525713	1.002	0	0	0	0	1.45308	0	0	0	0	0	2.77282	1.17365	1.71481	0	0	0	0	0	0	0	0	0	0	0	0	1.62078	3.10639	1.64339	0	2.62815	5.12954	2.79773	0
145	-102.428	49.1591	0.857147	0	0	0	0	0	0	0	0	0	0	1.23587	0	0	0	0	0	0	0	8.80339	0	0	0	0	0	0	0	0	0	0	0	0	0	0	0	0	0	0	0	0	0	0	0	0	0	0	0
142	-95.8483	26.4842	3.98426	0	0	0	0	0	0	0	0	0	0	0	0	0	0	1.1019	0	0	0	0	0	0	0	0	0	0	0	0	0	0	0	0	0	0	0	0	0	0	0	0	0	0	0	0	0	0	0
143	-112.953	13.9316	2.31363	0	0	0	0	0	0	0	0	0	0	0	0	0	0	0	0	0	0	1.93408	0	0	0	1.41577	0.916092	3.54713	2.13892	4.26345	0	0	0	0	0	0	0	0	0	0	0	0	0	0	0	1.52938	3.32123	2.5079	1.24177
147	-107.379	23.9272	3.63586	0	0.923348	2.07675	0.979811	1.40549	0	0	0	0	0	0	0	0	0	0	0	0	0	0	0	0	0	0	0	0	0	0	0	0	0	0	0	0	0	0	0	0	0	0.75592	1.612	0.590471	1.24573	0	0	0	0
139	-85.5423	11.4228	2.03873	0	1.60073	0	0	0	0	0	1.0288	0	2.06325	1.98695	0.833257	1.30426	2.8217	0	0.224132	0	0	0	0	0	0	0	0	0	0	0	1.96983	2.88716	1.46708	1.14153	3.14826	0	0	0	0	0	0	0.568587	0.71319	0.326016	0	0.587463	0.750384	0.353639	0
137	-73.3212	31.7332	0.745926	0	1.23839	0	0	0	0.841262	0	0	0	0	0.55447	1.14239	1.14103	0	0	0	0	1.25813	0	0	0	0.958851	0	0	0	0	0	0	0	0	0	0	0	0	0	0	0	0	1.16039	0	0	0	1.19891	0	0	0
134	-94.7892	12.7635	2.58387	0	0	0	0	0	2.41517	0.798972	1.26899	1.73877	0	1.37469	0	0	0	0	0	0.821226	0.857127	0	0	0	1.11932	0	0	0	0	0	0	0	0	0	0	0	2.2257	0	3.59785	1.18169	1.04962	0.901535	0.71319	0.489922	0	0	0	0	0
133	-80.6638	27.0283	1.23358	0.831553	0	0	0	0	1.27301	3.30554	0	0	0	0	0	0	0	0	0.237364	0	0	0	0	1.44978	0	0	0	0	0	0	0	0	0	0	0	0	0	0	0	0	0	0.356972	0	0	0.457196	0	0	0	0
7	-34.0787	38.7856	1.5369	1.60081	0.444608	0	0	0	0	0	0	0	0	1.21758	0	0	0	0	0	0.263819	0.840724	0	0	0	0	0	0	0	0	0	0.830539	1.50527	0.860387	0.730944	1.50429	0	0	0	0	0	0	0	0	0	0	0.978597	0.855557	1.31938	1.34594
269	-37.2286	22.8437	1.70647	1.29259	1.11779	0.865942	1.19378	0.405711	0	0.320883	0.289233	0.920286	0	3.31675	0	0	0	0	0.102321	0	0	0	0	1.11166	0	0	0	0	0	0	0.459984	0.766277	0	1.44644	1.73106	0	0	0	0	0	0	0.281441	0	0.707398	0.156859	0.512104	0	1.35136	0.406021
267	-28.6443	31.4165	2.12633	0	0	0.262005	0.308701	0	0	0	1.13273	1.40683	0	1.43406	0.372629	0.228978	0	0	0.0558191	0	0	0	1.89163	1.01785	0	0	0	0	0	0	0.978419	0.577505	0.447135	0.720241	0.298042	0	0	0	0	0	0	0.706057	0.400488	0.256321	0.156859	1.63518	0.944516	0.623227	0.516776
280	-47.5074	20.6394	0.861297	0	0.30687	0	0	0	0	0	0	0	0	1.56697	0	0	0	0	0	0	0	0	1.55795	2.38365	0	0.404545	0.339805	0.670955	1.46024	1.36719	0	0	0	0	0	0	0	0	0	0	0	0.682602	0	0.293405	0.179553	0.705262	0	0.318264	0.263903
301	-24.9743	20.9694	0	0	0	1.4484	0	2.37187	0.912964	3.57911	0	0	0	1.19569	0	0	0	0	0	2.74602	1.70928	1.3761	0	0	0	0	0	0	0	0	0	0	0	0	0	0	0	0	0	0	0	0	0	0	0	1.3076	0	1.80311	2.57152
315	-7.69102	27.1989	1.41235	0	0	0	0	0	0	0	0.785051	0.975023	0	2.25487	0	0	0	1.10901	0	3.53255	2.33514	0	0	0	0	0	0	0	0	0	0	0	0	0	0	0	0	0	0	0	0	0	0	0	0	0	0	0	0
261	-33.8781	14.1905	0.338058	0	1.6762	1.00384	2.63467	0	3.02533	0.438827	0.395545	0.491261	0	0	0	0.184079	0	0	0	0	3.90625	0	0.738596	0	0	0.483315	0.40597	0.801599	0.631008	0.397623	0.582254	0.570189	0.996773	0.936625	0.664408	0	0	0	0	0	0	0	0	0	0	0.304761	0	0.380235	0.315288
258	-14.5933	17.3735	0.646801	0	0	0	0	0	0.647436	0.870955	0.785051	0	0	0	0	0	0	0	0.204079	0	2.29785	0	0	0	0	0	0	0	0	0	0	0	0	0	0	0	0	1.13218	2.33999	2.07772	0	0	0	0	0	0.330202	0	0.981903	0
248	-1.84211	20.1063	2.62348	5.78857	0	0	0	0	0	0	0	0	0	3.17437	0	0	0	1.36171	0	0	3.33302	0	0	0	4.34998	0	0	0	2.33071	0	0	0	0	0	0	0	0	0	0	0	0	0	0	0	0	0	0	0	0
247	3.94153	29.4076	1.87758	0	2.96225	0	0	0	1.10565	2.61544	0.961239	0.550351	0	1.90778	0	0	0	1.07387	0	2.12038	2.20152	0	0	0	0	0.835306	0	0	1.27212	0.774629	0	0	0	0	0	1.73564	0	0	2.59726	2.06205	8.03568	0	0	0	0	1.23462	3.52258	0.420616	0
493	-21.3232	8.58859	0.65048	0	0	1.80624	2.03005	0.750212	2.84323	0.82802	0	0	0	0	0	0	0	2.1456	0.085625	0.979079	1.61321	0	0	4.09012	0	0	0	0	0	0	0	0	0.938232	1.3697	1.66322	0	0	0	0	0	0	0.416565	0	0	0.404766	0.430393	0	0	0.594916
491	-2.02957	36.8789	1.07818	0	1.01985	1.43415	0.822189	0.651899	0.647851	0.46229	0	1.32384	1.87298	0	0.893154	0	2.07998	0	0.168291	0	0	0	0	0	0	1.30342	0	0	0.996702	0.728429	1.58502	0	0	1.49336	1.22862	1.66069	0	0	1.24778	1.189	2.48128	0.882382	1.68596	0.901418	0	0	0	0	0
234	28.5884	28.4091	1.70634	0	0	0	0	0	1.64187	0.835392	1.24109	0.935211	0	0	0	0	0	0	0.233968	1.62825	1.82234	0	0	0	0	1.47622	2.04374	3.12743	3.55625	1.29286	0.679983	1.09753	1.48693	2.01831	0.825999	0	0	0	0	0	0	0	0	0	0	0.390388	0	0.782929	0.711267
233	9.10475	20.7973	2.46999	0	0	6.49489	0	1.10559	0	0	0	0	2.21608	0	0	0	0	0	0.303053	0	0	0	0	1.52314	0	0	0	0	0	0	0	0	0	0	0	0	2.01158	0	1.69002	0	7.61726	2.25388	3.31015	0.859696	0.423087	0	0	0	0
236	13.0993	7.95767	2.5801	0	0	1.66614	0	0.831515	0	0	0	0	0	0.694381	0.686097	0.675901	0	0	0.148197	0	2.86616	0	0	0	0	0	0	0	0	0	0.653594	0.509253	0.503583	0.885765	0.700398	0	0	0	0	0	0	0.845008	0.631512	1.28661	0.241874	0.873059	0.664447	1.39562	0.3555
240	35.4991	-2.38625	1.83831	0	0.34163	0	0	0	0	1.3436	0.842497	1.04637	2.54974	0	0	0	0	0.619073	0.225037	3.0929	1.63855	0	0.422214	0.634771	0.41922	0	0	0	0	0	0	0	0	0	0	0	0	0	0	0	0	0.356748	2.39822	0	0	0	0	0	0
218	50.0803	7.42679	0.621266	0	0	0.752296	0.961601	0.671428	0	0	0.668709	0.830528	0.615043	0.47835	0	0	0	0	0.120055	2.73791	0.822478	0	0	0	0	0	0	0	0	0	0	0	0	0	0	0	0.854058	0	0.758335	0	1.71444	0	0	0	0	0	0	0	0
271	36.0719	16.2635	2.45628	0.265795	0	0	0	0	0	0	2.38171	2.30981	0	0.958062	0.301428	1.01787	0	0	0.844484	2.35709	2.18087	0	1.42087	2.22681	0	0	0	0	0	0	1.76997	2.71236	1.35412	2.80643	0.883264	3.05138	3.91729	2.34006	3.85839	1.40647	2.70373	1.23799	2.43101	0	0.828753	0.564555	1.12894	0	0.537629
273	19.8352	14.7641	2.05257	0	0	0	0	0	0	0	0	0	1.75063	0.764339	0	0	0	0	0	1.36493	1.4845	0	0	0.748614	0	0	0	0	0	0	1.04285	1.68321	0	0.952546	0.959826	0	0	0	0	0	0	0.544135	1.7338	0.491615	0	0	0	0	0
274	46.1382	20.4369	0.894463	0	0.371067	0.64836	0.482701	0	0	0	0	0.497217	0	0.304883	0	0	0	0	0	0	1.40617	0	0	0	0	0	0	0	0	0	0	0.354031	0.499366	0.469232	0.586199	0	0	0	0	0	0	0	0	0.339405	0.626288	0	0	0	0
449	72.7569	25.987	0.933779	0	0.595568	0	0	0	0	0	1.114	1.89448	0	0	0	0	0	0	0.265106	0	0.617299	0	0	0.877295	0	0	0.659487	0.739404	0	0	0	0.340262	0.337756	0	0	0	0.82065	0.974723	0	0	1.43024	0.282468	0.581937	0	0.361774	0	0	0	0
380	81.9245	28.6679	1.86768	0	1.49399	0.952927	0.32565	0.521422	0	0	1.61185	0.476658	0	0.570299	0.839376	0	0.840329	0.964794	0	0	1.0738	0	3.18375	0	0	0	0	0	0	0	0	0	0	0	0	0	0	0	0	0	0	0	0	0	0	0	0	0	0
416	63.3491	21.7312	0.406194	0	0	0.239931	0	0	0	0	0	0	0	0	0	0	0	0	0.265106	0	0.359955	0	0	0	0.437634	0	0.68466	0	1.31397	0	0	0.589915	0	1.19648	0	0	0	0	0	0	0	0.272083	0.707328	0	0.348473	0	0	0	0
438	82.1136	4.62624	1.08109	0	0	1.21181	0.309505	0	0	0	1.17808	2.51107	2.09946	2.37841	0.401756	3.58409	0.430575	0	0.27015	0	2.32851	0.924859	0	0	0	0	1.34586	1.19699	1.98057	1.5143	0	0	0	0	0	0	1.67476	1.57794	2.47949	2.47176	1.36694	1.03853	0.9288	1.11556	0.616299	0	0	0	0
466	92.4792	34.6086	1.37061	0.887862	1.75393	0	0	0	0.31943	1.33683	0.674177	0.476658	0	0	0.665061	0	0	0.540062	0.283736	0	0.690609	0	0	0.960869	0.436515	0.751785	0.631475	1.68569	3.09321	2.09108	0.319744	0.313119	0.740023	1.62094	1.23356	0	0	0	0	0	0	0	0	0	0	0.508867	1.0593	0.623528	0
397	91.2176	25.3488	1.67566	0	0	0.92687	0.300441	0.20978	1.03697	1.46107	0.61526	1.90699	1.40169	0.726339	0	0	0	1.10056	0.537659	0	0	0	0	3.07398	2.12911	1.76252	1.0836	0	0.557326	1.32388	1.30258	0.933649	0	0.507493	1.35706	3.78174	2.2708	0	1.175	3.63913	1.35406	0	0	0	0	0	0	0	0
396	99.3202	17.2438	2.46512	0.675741	1.61718	1.45462	1.79104	1.04446	0	0.760027	2.38375	1.33865	1.53387	0	3.2141	0	6.706	0	0.394111	0.656982	1.29144	0	0	5.165	0	0	0	0	0	0	0	0	0	0	0	0	0	0	0	0	0	0	0	0	0	0.930801	1.93962	0.629732	0
392	92.5677	11.1179	2.62017	0	0	2.31164	1.21717	0	0	0	0.898019	3.78133	0	0	0	0	0	1.1519	0	1.00956	1.82856	0	0	0	0	0	0	0	0	0	0	0	0	0	0	0	0	0	0	0	0	1.38975	1.01427	1.73771	0.86691	0	0	0	0
376	103.583	28.0417	1.01775	0	0	0	0	0	0	0	0	0	3.18623	0.779096	0	0	0	0	0.37266	0	0	0	3.74286	0	1.30599	0	0	0	0	0	1.48194	0	1.44293	1.71293	2.87704	0	0	0	0	0	0	0	0	0	0	2.41468	1.19874	0.563832	0
383	121.206	24.3911	2.56107	0	0	1.43795	1.50902	1.1038	1.53689	1.01774	1.9014	1.06942	2.13244	0	0	0	0	0	0	0	0	0	0	0	0	0	0	0	0	0	0	0	0	0	0	1.42816	0	0.865347	0.617308	0	2.0906	1.82584	1.42051	0	0.30937	1.88645	1.49459	0	0.454705
386	122.383	13.2021	1.86852	0	1.27022	0	0	0	0	0	1.21084	0	0	1.66653	0.318492	2.16704	0	0	0	0	0.660257	0	1.38703	0	0	3.14365	3.87246	3.34255	3.58112	0	0	0	0	0	0	4.00531	4.8188	4.40633	4.48323	0	5.98411	0.613579	2.42772	0.428789	0.39923	1.06176	4.2781	0.779002	0.982764
371	111.65	24.2947	2.51936	0	0	0	0	0	0	0	0	0	0	1.27807	3.28271	2.98301	0	0	0	1.61834	1.85263	0	0	0	2.97218	2.09232	1.45234	2.24079	1.76392	2.29634	1.54632	1.25136	1.70934	1.6062	2.3539	0	0	0	0	0	0	0	0	0	0	2.13297	0	0.588326	0
361	149.087	27.8753	0	0	5.32591	2.76221	0.822981	2.17764	0	0	0	0	0	0	0	0	0	3.68377	0	0	0	0	0	0	0	0	0	0	0	0	0	0	0	0	0	0	0	0	0	0	0	1.57709	1.18497	0.819177	0.882858	0	0	0	0
348	129.454	20.9676	2.67024	0	1.29974	0	0	0	0	0	0.702463	0	0	0	0	0	0	0	0	0	0	0	0.804682	0.736563	2.51144	0	0	0	0	0	0	0	0	0	0	2.42923	1.80469	3.23062	1.20526	0	1.84577	0	0	0	0	0	0	0	0
367	129.713	33.7976	2.45911	0	0	0	0	0	1.75283	1.16074	0	0	0	0	0.668875	4.18057	4.97575	0	1.27964	0	0.501317	2.05964	0.711174	0	0	0	0	0	0	0	0.944807	1.08424	0.654907	1.12748	0	0	0	0	0	0	0	0	0	0	0	1.33192	1.15897	0	0
346	132.135	11.5886	2.08834	0	0	2.48959	2.35324	0.476354	0	0	0	0	6.80523	0	0	0	0	0	0	0	0	0	0	0	5.81402	0	0	0	0	0	0	0	0	0	0	0	0	0	0	0	0	1.23159	3.08956	0	0.39923	0	0	0	0
337	148.085	16.4083	1.06629	0	0	1.69403	0	0.968343	0	1.63558	0	0	0	3.03217	0	0	0	0	0	0	0.49299	0	0	0	0	0	0	0	0	0	1.94827	0.63516	1.28369	2.14737	0.944075	0	0	0	0	0	0	0	0	0	0	0	0	0	0
419	139.145	21.5288	1.63684	0	0	0	0	0	0	0	1.32247	1.33694	0.739488	1.86057	0.924309	3.51082	6.87592	0	1.12695	0	0.628517	1.72001	1.51491	1.38667	0	2.05003	0	2.28929	0.469642	0	0	0	0	0	0	0	0	0	0	0	0	0.489397	0.570727	0.815497	1.31493	0.836713	0.993665	1.46378	3.19806
420	165.067	34.0926	0.598325	0	0	0	0	0	0	2.04052	0	0	0	1.08341	0.698079	0	0	0	0	0	1.20962	0	0	0	0	0	1.26998	0	1.27779	1.41802	0	0	0	0	0	0	0	0	0	0	0	0	0	0	0	0.507244	0	0.987132	1.69641
323	159.198	11.765	1.46144	0	0	0	0	0	0	0	0	0	0	2.23661	0	0	0	0	0	0	1.25075	0	0	0	0	0	0	0	0	0	0	0	0	0	0	0	0	0	0	0	0	0	0	0	0	2.79653	0	1.69863	0
314	175.169	18.269	0	0	0	0	0	0	0	0	0	0	0	0	0	0	0	0	0	0	0	0	0	0	0	0	0	0	0	0	0	0	0	0	0	0	0	0	0	0	0	0	0	0	0	1.634	0	2.03866	3.35405
317	174.522	27.5022	0.675017	0	0	2.49963	0	0	0	0	0	0	0	0	0	0	0	0	0	0	0	0	0	0	0	0	1.44779	0	1.49477	2.2495	0	0	0	0	0	0	0	0	0	0	0	2.02802	2.46333	1.28401	0	0	0	0	0
318	158.412	27.4641	0	0	0	0	0	0	0	0	0	0	0	0	0	0	0	2.83301	0	0	0	0	0	0	0	0	0	0	0	0	0	0	0	0	0	0	0	0	0	0	0	0	0	0	0	0	0	0	0
53	165.404	20.1609	0.643555	0	1.52949	0	0	0	0	0	0	0	0	0.561568	0	0	0	0	0	0	0	0	0	0	0	0	0	0	0	0	0	0	0	0	0	0	0	0	0	0	0	0	0	0	0	0	0	0	0
483	207.95	34.1837	0	0	0	0	0	0	0	0	0	0	0	0	0	0	0	0	0	0	0	0	2.97142	0	0	0	0	0	0	0	0	0	0	0	0	0	0	0	0	0	0	0	0	0	0	0	0	0	0
360	202.805	25.8146	0	0	0	0	0	0	0	0	0	0	0	0	0	0	0	0	0	0	0	0	0	0	0	0	0	0	0	0	0	0	0	0	0	0	0	0	0	0	0	0	0	0	0	0	0	0	0
327	215.077	12.8466	0	0	2.33012	0	0	0	0	0	0	0	0	0	0	0	0	0	0	0	0	0	0	0	0	0	0	0	0	0	0	0	0	0	0	0	0	0	0	0	0	1.74413	0	1.60271	0	1.80203	0	1.73851	0
481	208.457	18.9964	0	0	0	0	0	0	0	0	0	0	0	0	0	0	0	0	0	0	0	0	0	0	0	0	0	0	0	0	0	0	0	0	0	0	0	0	0	0	0	0	0	0	0	0	0	0	0
477	247.26	35.8736	0	0	2.6803	0	0	0	3.75305	4.17246	0	0	0	0	0	0	0	0	0	0	0	0	0	0	1.41996	0	0	0	0	0	0	0	0	0	0	0	0	0	0	0	0	0	0	0	0	0	0	0	0
498	224.396	13.2564	0.546846	0	0	0	0	0	0	0	1.86773	0	0	0	0	0	0	0	0	1.99589	0.931216	0	0	0	0	0	0	0	1.78095	0	0	0	0	1.62171	0	0	0	0	2.22959	0	4.10241	0	0	0	0	1.2544	1.82645	0	1.96959
502	235.225	30.694	0.89965	0	0	0	0	0	0	0	1.35054	1.50868	0	0	0.593342	0.966302	0	0	0	1.97217	0.920149	0	2.97717	4.38541	1.92796	0	0	0	0	0	0	0	0	0	0	0	0	0	0	0	0	0	0	0	0	1.20135	2.65418	1.32846	0
504	240.15	17.65	0.913972	0	7.1784	0	0	0	0	0	0	0	0	0	0	0	0	0	0	0	0	0	0	0	0	0	0	0	0	0	2.19778	2.74711	2.13639	3.23051	2.50789	0	0	0	0	0	0	0	0	0	0	0	0	0	0
495	232.909	20.9617	0.7398	0	0.913407	0	0	0	0	2.13331	0	0	0	0	0.593342	3.01421	0	0	0	0	1.85137	0	0	0	0	0	0	0	0	0	0	0	0	0	0	0	0	0	0	0	0	0.417286	0	1.89223	0	0.431139	0	2.05256	0
447	244.888	29.1404	0	3.53415	0	3.69257	3.64059	0	0	0	6.0309	3.51862	0	0	0	0	0	0	0	0	0	0	0	7.51941	0	0	0	0	0	0	0	0	0	0	0	0	0	0	0	0	0	0	0	0	0	0	0	0	0
431	261.783	16.8234	0	0	0	3.42471	0	1.10992	0	5.53434	0	0	0	0	0	0	0	0	2.69315	0	3.01633	0	0	0	4.21432	0	0	0	0	0	0	0	0	0	0	0	0	0	0	0	0	0	0	0	0	0	0	0	0
459	256.649	36.6971	0.97886	4.43945	1.79777	0	0	0	1.93553	6.07924	3.57428	3.76704	0	3.60593	4.65803	5.48588	0	2.02716	0	0	0	0	0	0	0	0	0	0	0	0	4.0643	3.03194	1.85886	1.74669	0	0	0	0	0	0	0	0	0	0	0	0	0	0	0
433	271.486	31.7536	0	1.45807	0	0	0	0	0	3.72694	1.75651	0	0	0	1.53569	0	0	0	2.07687	0	0	0	1.29307	0	0	0	0	0	0	0	2.35422	2.90959	0	0.959728	0	0	0	0	0	0	0	0	0	0	0	0	0	0	0
441	263.904	25.4111	1.20078	0	0	0	0	0	3.8532	2.64386	0	0	5.21179	3.34386	0	0	0	0	0	0	0	0	0	0	0	0	0	0	0	0	0	0	0	0	0	0	0	0	0	0	0	0	0	0	0	0	0	0	0
436	273.153	19.4407	0.240787	0	0	0	0	0	0	0	2.28401	1.40197	0	1.75726	0.67965	0	0	0	1.68692	0	0	0	3.43905	0	3.41467	0	0	0	0	0	2.43823	0	1.54189	1.44884	0	0	0	0	0	0	0	2.12942	0	0.942701	0.941026	0	0	0	0
439	263.649	7.03941	0	0	0	0.564821	0	0.796452	0	0	0	0	1.23641	0	0	0	0	0	0	0	0.942924	0	0	1.40955	0	0	1.67671	0	0	0	0	0	0	0	0	0	0	0	0	0	0	0	0	0	0	0	0	0	0
432	283.088	22.4785	0	0	0	7.38092	0	7.08358	0	0	0	0	0	0	0	0	0	0	0	0	0	0	0	0	0	0	0	0	0	0	0	0	0	0	0	0	0	0	0	0	0	0	0	0	0	0	0	0	0
429	281.873	38.5002	0	0	0	1.13243	0	1.78918	0	0	0	0	0	0	0	0	0	0	1.05155	0	0	0	0	0	0	0	0	0	0	0	0	0	0	0	0	0	0	0	0	0	0	0.996887	0	0	0	0	0	0	0
426	291.582	17.5333	0	0	0	1.04638	2.67702	3.12191	0	0	0	0	0	0	0	0	0	0	2.00222	0	0	0	0	0	0	0	0	0	0	0	0	0	0	0	0	0	0	0	0	0	0	0	0	0	0	0	0	0	0
423	289.06	29.4018	0	0	0	0	0	0	0	0	0	0	0	0	0	0	0	0	0	0	0	0	0	0	0	0	0	0	0	0	0	0	0	0	0	0	0	0	0	0	0	0	0	0	0	0	0	0	0
22	-288.469	39.3743	0	0	0	0	0	0	0	0	0	0	0	0	0	0	0	9.8423	0	0	0	0	0	0	0	0	0	0	0	0	0	0	0	0	0	0	0	0	0	0	0	0	0	0	0	0	0	0	0
353	-288.459	50.0366	0	0	0	0	0	0	0	0	0	0	0	0	0	0	0	8.0824	0	0	0	0	0	0	0	0	0	8.11067	0	0	0	0	0	0	0	0	0	0	0	0	0	0	0	0	0	0	0	0	0
167	-298.163	35.1384	0	0	0	1.98521	8.09672	0	0	0	0	0	0	0	0	0	0	0	0	0	0	0	0	0	0	0	0	0	0	0	0	0	0	0	0	0	0	0	0	0	0	0	0	0	0	0	0	0	0
116	-280.267	45.5261	0	0	0	0	0	0	0	0	0	0	0	0	0	0	0	8.14623	0	0	0	0	0	0	0	0	0	0	0	0	0	0	0	0	0	0	0	0	0	0	0	0	0	0	0	0	0	0	0
18	-261.06	44.0491	0	0	0	0.688822	0	1.42314	0	0	0	0	0	0	0	0	0	0	0	0	0	0	0	0	0	0	0	0	0	0	0	0	0	0	0	0	0	0	0	0	0	0	0	0	0	0	0	0	0
10	-245.002	61.6428	0.672299	2.19297	0.794129	0	0	0	0	0	0	0	0	0.620246	0	0	0	0	0	0	0.250346	2.29025	0	0	0.974491	0	1.40831	0.98592	0	0	0	1.96606	1.21858	0	0	0	1.75247	1.29969	0	0	1.38806	0	0	0	0	0	0	0	0
9	-254.153	51.4562	0.337151	0	0	0	0	0	0	0	0	0	0	0	0	0	0	0	0	0	0	0	0	0	0	0	0	0	0	0	0	0	0	0	0	0	0	0	0	0	0	0	0	0	0	0	0	0	0
15	-240.696	41.5005	0	0	1.61037	0	0	0	0	0	0	0	0	0	0	0	0	0	0	1.78799	2.02045	0	0	0	1.97611	0	9.93534	1.99929	1.68016	8.95638	0	0	0	0	0	0	0	0	0	0	0	0	0	0	0	0	0	0	0
89	-240.843	53.8608	1.08548	0	0	0.508299	0	0	2.21858	0	4.57558	0	0	1.28318	0	0	0	0	0	0.452129	0.758007	0	0	4.35632	0	0	0	0	0	0	0	0	0	0	0	2.16117	2.26383	2.63557	0	0	1.4836	0	0	0	0	0.972659	1.69864	0	0
93	-266.368	34.6653	0	0	0	2.50628	0	0	0	0	0	0	0	0	0	0	0	0	0	0	0	0	0	0	0	0	0	0	0	0	0	0	0	0	4.03547	0	0	0	0	0	0	0	0	0	0	0	0	0	0
78	-241.156	26.1421	3.45738	0	0	0	0	0	4.84651	8.07139	0	0	0	0	0	0	0	0	0.829251	0	0	0	0	0	0	1.5991	5.74766	0	2.25767	5.14251	0	0	0	0	0	0	0	0	0	0	0	0	0	0	0	1.49393	1.34175	2.63068	0
81	-247.286	44.1493	1.30893	0	1.36142	0	0	0	0	0	0	0	0	1.10485	0	0	0	0	0	0	0	9.86261	0	3.00618	0	2.16386	3.09583	3.03346	0.885577	0.982769	0	0	0	0	0	0	0	0	0	0	0	1.28727	1.00807	1.06895	0	1.33	1.06064	1.15951	0
74	-231.373	41.9304	0.980441	1.081	0	0	0	0	1.09362	0	0	0	0	0	1.64066	0	0	0	0	0	0	0	0	0	0	0	0	0	0	0	0	0	0	0	0	0	0	0	0	0	0	0	0	0	0	0	0	0	0
73	-223.76	48.6761	1.06945	1.081	0	0	0	0	1.09362	1.21583	0	0	0	0	1.07318	0	1.36236	0	0	0	0.200591	0	0	0	0	0	0	0	0	0	0	0	0	0	0	0	0	0	0	0	0	0.476429	0	0.551473	1.20453	0.805505	0	0.978885	2.89706
64	-207.315	42.6313	0.376993	0	0	0.618659	1.93789	0	0	0	0	2.67943	0	0.975188	0	0	0	0	0	0	0.485959	0	0	1.32908	0.469571	0	0	0	0	0	0.877259	0	0	0.570528	2.86269	0	0	0	0	0	0	0.702141	0	0.207749	0.739287	1.21541	0	0.377549	1.82045
67	-214.939	47.7649	0.761127	0	0.636301	0	0.492006	0	0	0	0.971454	0	0.533306	0.439122	0.413336	0	1.64599	0	0	0	0.484445	0	0	0	2.74791	0	0.975375	1.83215	0	1.60053	0	0	0	0	0	0	0	0	0	0	0	1.6593	0	2.20206	0	1.04602	0	1.45742	0
217	-153.51	38.3844	2.1366	0	0	0	0	0	0	0	0	0	3.34765	1.01899	0	0	0	0	0	1.80712	3.2801	0	1.62161	0	0	0	0	0	0	0	0.559845	0	1.86948	0.511368	0	1.56095	0	5.22495	1.13704	0	2.7299	2.49788	1.8549	2.73065	0	3.29527	2.49192	3.78201	0
211	-157.605	48.0551	1.69898	0	0.574626	0	0	0	0	0	0	0	1.94638	0.901628	0	0	0	0	0	3.83418	1.93336	0	0	0	1.54159	1.56431	0	1.58189	0.666166	1.00792	1.1561	0	1.20671	0.6066	1.03319	0	0	0	0	0	0	1.27892	4.20367	0.685423	0	0.60142	2.01307	0.3384	0
13	-169.017	46.4135	0.450639	0	0	0	0	0	0	1.37115	0	0	1.79011	0.332425	0	0	0	0	0	0.887073	0.636567	0	0	0	0	0	0	0	0	0	0.664105	0	0	0.6066	0	1.80299	0	0	1.31335	0	3.1532	0	1.3605	0.621919	0	0	0	0	0
199	-148.542	46.5542	2.03032	1.30277	0.777325	0	0	0	0	0	1.33127	2.69501	2.51406	1.03892	0.795215	0	2.93194	0.462128	0	0	0	0	0	0	0	0	0	0	0	0	0	0	0	0	0	0	0	0	0	0	0	0	0	0	0	1.32756	3.76552	1.93986	0.653976
195	-143.584	35.9658	2.06099	0	0	0	0	0	2.57837	0	0	0	0	1.2699	0	0	0	1.29846	0.135371	2.69535	2.21442	0	0	0	0.904976	0	0	0	0	0	0	0	0	0	0	5.65795	0	2.42536	0.882716	2.11148	3.34584	3.19447	3.68888	2.4976	0.684976	2.03406	2.39197	1.66965	0.620454
176	-130.626	42.6357	0.260036	0	0	0	0	0	0	0	0	0	0	0	0.56304	0	0	0	0	0	2.11285	0	0	0	0	1.85408	2.18237	1.07609	0.847085	0	0	0	0	0	0	0	0	0	0	0	0	0	0	0	0	0	0	0	0
174	-139.502	46.4461	1.2556	1.24584	0	0	0	0	0	0	0	0	0	0	1.35825	1.57383	0	0	0	0	1.4787	0	0.891657	0	0	0	0	0	0	0	0	0	1.8289	1.21652	0	0	0	0	0	0	0	0	0	0	0	1.55676	0	0.424879	0
171	-135.582	29.6733	2.11483	0	0	1.61346	0.617908	1.63444	0	0	0	0	4.38303	1.90258	0	0	0	0	0.286638	0	0	6.4842	0	0	0	0	1.3324	1.35973	0	0	0	0	0	0	0	0	1.65801	1.79247	0	0	0	0	0	0	0	2.97344	0	2.62154	0
154	-109.532	35.3341	0.95693	0	0	0	0	0	0	0	0	0	0	0	0	0	0	2.62414	0	0	0	0	0	0	0	0	0	0	0	0	0	0	0	0	0	0	0	0	0	0	0	0	0	0	0	0	0	0	3.15154
205	-121.315	51.2266	0	0	0	0	0	0	0	0	0	4.04688	0	0	0	0	0	2.38779	0	0	0	0	0	0	0	0	5.47926	0	0	1.56425	0	0	0	0	0	0	0	0	0	0	0	0	0	0	0	0	0	0	0
226	-120.875	41.3363	0	0	0	0.996008	1.61356	0	4.09875	0	0	0	0	0	0	0	0	4.12712	0	0	2.55598	0	0	0	0	0	0	0	0	0	0	6.61907	2.53832	2.76613	0	0	0	0	0	0	0	0	0	0	0	3.36139	0	1.07954	4.11804
296	-111.888	44.0222	0	7.6783	0	0	10.1973	0	0	0	0	0	0	0	0	0	0	0	0	0	2.10185	0	0	0	0	0	0	0	0	0	0	0	0	0	0	0	0	0	0	0	0	0	0	0	0	0	0	0	0
48	-99.8111	38.032	2.11043	0	1.25096	0.668938	1.1452	1.38206	0	0	0	0	7.27375	3.37192	0	0	0	0	0	0	0	0	0	0	0	0	0	0	0	0	0	0	0	0	0	0	0	0	0	0	0	0	2.2408	0	1.36305	0	3.76724	0	3.20113
23	-110.967	53.7582	0.72108	0	0	0	2.83028	0	3.6692	0	0	0	1.81692	0	0	0	0	0.884811	0	0	1.36466	0	0	0	0	0	0	0	0	0	0	6.23965	2.31539	0	2.03562	0	9.01152	4.00124	0	3.24144	9.38398	0	0	0	0	0	0	0	0
146	-87.9452	48.5583	0.49941	0	0	0.359933	0	0	0	0.656443	1.62062	1.22385	0	0	0.585911	1.01615	0	0	0	0	0.287928	0	0	0	0	1.18906	0	1.1198	0	0.594807	0.878767	0	0.85422	0	0.609717	0	0	0	0	0	0	0	0	1.05185	0.878903	0	0	0.685115	0.775676
150	-118.378	60.365	0.364529	0	0	0	0	0	0	0	0	0	0	0	0	0	0	0	0	0	0.5858	0	0	0	0	0	0	0	0	0	0	0	0	0	0	0	0	0	0	0	0	0	0	0	0	0	0	0	0
88	-88.2995	21.4604	2.78031	2.3939	1.1824	0	0	0	0	0	0	0	2.87413	1.12641	0.833257	3.19179	0	0	0.391864	0	0.336389	0	1.37271	2.00863	0	0	1.18159	0	2.00402	2.10326	0	0.636863	0	1.14153	1.34868	0	0	0	0	0	0	0	0	0	0	1.15392	2.91074	0.628402	0
189	-66.4885	38.4461	0.354455	0	0	0	0	0	0	0	0	0	0	0.55447	1.14239	0	0	0	0	0	1.25813	0	0	0	0	0	0	0	0	0	0	0	0	0	0	0	0	0	0	0	0	0	0	0	0	0	0	0	0
136	-90.9411	34.7229	1.20376	0	0	0	0	0	0	0	0	0	0	2.13605	0	0	0	0	0	0	0	0	0	0	0	0	0	0	0	0	0	0	0	0	0	0	0	0	0	0	0	0.566767	0	0	0	0	0	0	0
135	-79.4831	43.2645	0.49941	0	0.548432	0.464736	0	0	0	0	0	0	0	0	0.585911	0	0	0	0	0	0.287928	0	0	0	0	0	0	0	0	0	0	0	0.519399	0	0	0	0	0	0	0	0	0	0	0	0	0	0	0	0
3	-42.2475	53.3962	0	0	0	0	0	0	0	0	0	0	0	0	0	0	0	0	0	0	0	0	0	0	0	0	0	0	0	0	0	0	0	0	0	0	0	0	0	0	0	0	0	0	0	0	0	0	0
266	-45.095	39.6616	0.639481	0	0	0	0	0	0.72707	0	0.440035	1.17813	0	0.656441	0.306195	0	0	0	0	0	0.352614	0	0.944608	0	0.860431	0.890269	0	0	0.746968	0.828948	0.657949	0	0	0.680178	0.849727	0	0	0	0	0	0	0	0	0	0	0.679526	0	0	0
264	-26.9709	56.7761	0.286429	0.546355	0	0	0	0	0	0	0.927873	0	0	0	0	0	0	0	0.105265	0	0.682145	0	0	0	0	0	0	0.637382	0	0.556804	0	0	0.486215	0	0.570761	0	0	0	0	0	0	0.392899	0	0.278724	0.300391	0	0	0	0
21	-44.7581	29.9957	0.658109	0	0	0	0	0	0	0	1.48927	3.86416	0	1.39026	0.306195	0.190759	0	0	0.0465024	0	0	2.315	0	0	0.937909	0	0	0	0	0	1.34486	1.317	1.75136	2.49442	1.53462	2.31851	1.90205	3.02655	3.42942	2.44367	0	0	0	0	0	0	0	0	0
4	-16.4449	31.4794	1.15308	0	2.77955	0	0	0	0	0	0	0	0	0	0	0	0	0	0	0	0	0	0	0	1.39721	0	0	0	0	0	0.966284	1.60971	0	1.59095	1.10262	0	0	0	0	0	0	0	0	0.538451	0.58031	0	0	0.584073	0.852926
302	-29.9649	48.2529	1.14129	0	0	0	0	0	1.44516	0	0	0	0	0	0	0	0	0	0.105265	0.405806	1.29067	0	0	0	0	0	0	0	0	0	0.807589	0.36226	0.486215	0.794768	0	0	0	0	0	0	0	0.552145	0.450942	0	0.300391	1.24683	1.03698	0	0.964959
304	-22.9924	41.8573	2.5233	0	0.337209	0	0	0	0	0	0	0	0	0	0.593385	0	0	0	0	0	0.75176	0	0.42	0.659841	0	1.79514	0.635201	0.471391	0	0.777521	2.27705	0.939354	0.617183	0	1.36795	2.28718	0.790429	0.621414	0	1.26913	0	2.3699	0	1.06362	1.68969	0.896004	0	0.422186	0.908776
279	-13.5869	43.8505	1.88036	0	0.379018	0	0	0	1.20026	0	0	0	1.54726	0.978187	0.725674	0.266968	1.63518	0	0.161684	0.619021	0.631229	0	1.34795	0	0.417022	1.74143	0.639528	0	1.19394	0	1.28699	0.551029	0	1.08718	0	0	0	0	0	0	0	0.328406	0.40361	0.770416	0	0	0	0	0
66	-12.6966	53.7533	1.60125	2.22315	1.06241	0	0	0	0	0	0	0	1.58151	0	0	0	0	0	0	1.11624	0.964282	0	0.468421	0.428768	0.764258	0	0	0	0	0	1.94506	0	0.589838	0	0	0	0	0	0	0	0	0.782799	0.739679	0.735441	0.73992	1.26822	1.22035	1.25092	1.70529
300	6.01446	45.8708	1.16206	0	0.577945	0.800107	0.736362	0.221107	0.580223	0.414032	0	1.18564	0	0	1.33651	0	3.11247	0.129549	0	0.997181	1.37328	0	0	0	0	1.16736	0	0	0.338055	0.65239	0.862733	0	0	0.307828	0.668743	1.48733	0	0	0.423214	1.06488	0.604613	0	0	0	0	0	0	0	0
71	-3.61978	56.3575	1.26619	0.488551	0	0.354358	0	0.398104	1.16479	0	0.67194	0.615146	0	0	0	0	0	0	0.0923261	0.665816	0.740559	0	0.769717	0	0	0	0	0	0	0	0.734908	0	0	0.327324	0	2.16124	0	0	0.767661	0	0	0	0	0	0	0.296157	0	1.38343	0
242	-4.2749	47.0092	2.90372	2.20588	0	0	0	0	1.38187	0.937343	0	0	0	0.978187	2.10827	0.563507	0	0	0.375028	1.38731	1.68524	0	0	0	0	2.12736	0.596764	0.569948	0.475841	0	0	0	0	0	0	0	0	0	0	0	0	0	0	0	0	0	0	0	0
153	16.5037	50.3512	0.68002	0	0	0	0	0	0.754071	0	0	0	0	0.341574	0.454973	0	0	0	0	0.760801	0.580549	0	0	0	0	0.923331	1.31383	0	0	1.28682	0	0	0	0	0	0	0	0	0	0	0	0	0	0	0	0	1.48263	0.69873	1.02036
239	32.1039	40.1604	0	0	0	0	0	0	0	0	0	0	0	0.767078	0	0	0	0	0	0	0	0	0	0	0	0	0	0	0	0	0	0	0	0	0	0	0	0	0	0	0	0	0	0	0	1.05008	2.77996	0	0
166	17.0143	30.3785	1.71223	1.4246	0	0	0	0	0	0	0	0	0.448802	0.512912	0	0	0	0	0	0	2.12617	0	0	1.59463	0.627764	1.15604	0.56648	0	2.23885	0.853017	0	0	0	0	0	0	0	0	0	0	0	0	0	0	0	0	0	0	0
276	9.18053	37.3468	2.37395	0	1.5324	0	0	0	0	0	0	0	0	0.97869	0.941632	0	0	0.465164	0.081933	2.90542	2.67605	0	0	0	0	0	0	0	0	0	2.06281	1.04373	0.744875	1.77376	0	0	0	0	0	0	0	0.818441	0.795516	0.846026	0.751045	0.84561	0.837004	0.917707	1.10387
277	24.7671	56.9213	1.64801	1.15967	0.86663	0	0	0	0	0	0	0	0	0.91437	0.454973	0	0	0	0	0	1.38085	0	0.481138	0	0	3.036	3.00611	1.08406	0.644525	2.25768	2.94845	3.40362	1.08668	0.771226	3.04114	0	0	0	0	0	0	0.909971	0.612171	0.801551	0	0.94018	0.644097	0.869464	0
285	19.3115	38.4178	1.16775	0	1.36233	0.568868	0.602815	0.181007	0.550778	0.338943	0	0	0	0	0.315315	0	0	0.181793	0.0346598	0.627717	0.617859	3.98367	0.632248	0	0	0	0	0.635127	0.776708	0.534072	0	0	0.830503	1.21236	0.938435	0	0	0	0	0	0	0.534537	0.336312	0.71379	0.299328	0.552282	0.353851	0.774267	0.439946
288	33.6958	51.4531	0.835324	0.551287	0.84372	1.19803	1.27472	0.558143	0	0	0	0	0	1.44615	0	0	0	0	0	0.587529	0.898616	0	1.04274	0	0	3.90917	3.43034	0	0.506267	4.37467	0	0	0	0	0	0	0	0	0	0	0	0.650874	2.85212	5.39902	1.40513	0	0	0	0
272	33.7152	61.1841	1.02006	0	0	0.428395	0.830626	0.421556	0.976863	0	1.54105	1.91396	0	0.749115	0	0	0	0	0	0.461248	0.802254	0	0	0	0	0.51322	1.3039	0.643135	0	1.63032	0.843449	2.49829	1.09098	0	3.7163	0	0	0	0	0	0	0.236658	1.39849	0.358044	0.385877	0.244515	1.47142	0.38838	0.567154
172	77.0285	43.3454	0.872488	0.808195	0	0.553829	0.424879	0.503434	0.479316	1.0884	0	0	0	0	0	0	0	0.166736	0	0	0.316032	0	0	2.30154	0.569526	0	0	0	0	0	0.452178	0.442809	0	1.37672	0.875597	1.28649	1.05541	0	3.12366	2.30098	0	0	0	0	0	0.6992	0	1.17629	0
60	84.4771	53.6186	0.54208	0	0	0	0	0	0	0	0	0	0.356177	0.285728	0.555123	0.313984	0.751341	0	0	0	0	0.501277	0	0	0	0	0	0	0	0	0	0	0	0	0	0	0	0	0	0	0	0	1.22697	1.06442	0.342808	0	1.65748	1.48242	0.646901
417	84.7968	38.6458	1.15871	0.789528	0.515549	0	0	0	1.36252	1.05264	0.55622	1.9393	1.16633	0.345961	1.04229	1.41039	1.57823	0.537332	0	0	1.17382	1.75539	0.916894	0.839276	1.68927	0	0	0	0	0	0.493091	1.67864	0	1.45846	0.977711	0	0	0	0	0	0	0.203388	0.493903	0.279894	0.173599	0.21014	0.519661	0.303609	0.255151
410	66.7879	44.3426	0.481387	0	0	0.306299	0	0	0	0	0	1.02633	0	0	0	1.10805	0	0	0	0	0	1.12615	0.573593	0.525037	0.966463	0	0.848142	0	0.453581	0	0	0	0	0	0	0	1.05541	0	0.567841	0	0	0.359806	0	0	0	0.219068	0	0	0
385	110.896	35.8175	2.42403	0	0	0	0	0	0	0	1.88827	2.42781	0	0	0	0	0	0	0	1.12123	1.03983	0	5.55174	5.08177	2.43741	0	0	4.27844	3.11504	2.97692	0	0	0	0	0	0	0	0	0	0	0	3.41402	1.9628	0	1.08026	2.25842	1.32224	0	1.01656
400	94.596	48.779	0.54208	0	0.358939	0	0	0	0	0	0	0	0	0.285728	0.555123	0	0	0	0	0	0	0	0	0	0	0	0	0	0.618557	0	0	0	0	0	0	0	0	0	0	0	0	0	0	0.343618	0	0	0	0	0
402	101.755	38.7856	1.1587	0	0	0	0	0	0	0	0	0	0	0	0	0	0	0	0.352673	0	0	1.77808	0	2.83883	0	0	0	0	0	0	0	0	0	0	0	1.31244	1.0767	2.49355	3.52531	8.07593	0	0	0	0	0	0.499452	0	0.503458	0.423104
404	119.593	36.9188	1.40099	3.25175	0	0	0	0	0	0	0	0	0	0	0	0	0	0	0	0	0	0	0	0	0	0	0	0	0	0	0	0	0	0	0	0	0	0	0	0	0	0	0	0	0	0	0	0	0
245	105.547	55.7034	1.29267	0	0.622697	0.545594	0.570053	0.836274	0	0	0	0	0	2.81069	0	0	0	0	0	3.44198	1.26242	0	0	0	0	0.903817	0.759178	0.773084	0	0	0.667961	0.654121	0.589733	0	0	0	0	0	0	0	0	0	0	0	0	0.467919	1.36389	0	2.9987
372	120.066	49.6407	1.48715	0	1.2576	0.8275	1.15128	0.71258	0	0	0	0	0	1.85893	0	0	0	0	0	5.31734	1.87023	0	0	2.0571	0	0.770133	1.94468	2.1138	0.710505	0	0.92841	2.73317	2.63024	1.05533	0	0	0	0	0	0	0	0.937164	1.13174	0	1.78127	1.24268	1.52822	0	3.36001
381	110.882	48.4125	2.12197	0	2.85292	0.825739	0.570053	0.294882	0	0	1.69043	0.710977	0	3.66257	0.299672	0	0	0	0	4.82604	2.31453	0	2.42186	2.21684	0.86062	1.02503	0.860993	0	0	1.28203	1.18184	1.15735	0	0	2.05022	0	0	0	0	0	0	0	0	0	0	0.557953	0.971613	0	1.88169
329	115.472	58.1347	1.66825	0	1.55279	0.323469	1.04996	0.294882	0	0.552179	1.0281	1.40095	0	4.07433	0.299672	0	0	0	0	3.79403	1.60656	0	0	0	0	0	0	0	0	0	0	0	0.726962	0	0	0	0	0	0	0	0	0	0	0	0	0.21775	0	0	1.17107
354	139.189	47.4153	0.683866	0	0	0	0	0	1.21566	0	0	0	0	2.44145	0.528981	0	0	0	0	3.19744	3.06826	0	0	0	1.38558	0	0	0	0	0	0	0	0	0	0	0	4.03102	3.03179	0.787879	0	0	2.53663	0	2.43424	0.790774	1.57915	0	1.591	0.700308
358	128.854	47.6687	0.933513	0.685306	0	0.73228	0.978392	0	0	0	1.27944	0.974166	0	0.875763	0	0	0	0	0	2.16232	1.83013	0	0.79586	1.1744	0	0	0	0	0	0	0	0	0	0	0	0	0	0	0	0	0	0	0	0	0	0.813241	0	1.01464	2.48959
345	135.638	58.4554	0	0	0	0	0	0	0	0	0	0	0	1.30743	0	0	0	0	0	0	0	0	0	0	0	0	2.9686	0	0	0	0	5.06234	0	0	0	0	5.81609	0	0	0	0	0	0	0	0	1.26541	0	1.57878	0
351	155.195	37.6812	0.486261	0	3.49415	1.36135	0.713113	0	0	0	2.17653	3.24254	3.26821	1.56019	0	0	0	0	2.21689	0	0	0	0	0	0	0	0	0	0	0	0	0	0	0	0	0	0	0	0	0	0	0	0	0	0	2.07692	2.27349	3.33002	3.15484
340	140.045	32.7689	1.07374	0	0	0	0	0	0	0	1.403	2.09015	0	0	2.43792	2.67902	2.84778	0	5.39338	0	2.86291	0	0	0	0	0	0	0	0	0	0	0	0	0	0	0	0	0	0	0	0	1.35228	2.24416	1.98093	2.13493	0	0	0	0
270	145.737	38.7513	0.641655	0.516325	0	1.26573	1.23724	1.28375	0	0.580727	0	0	0.481441	0.772584	1.37372	1.70038	6.28396	0.850759	4.08212	0	3.94912	0	0	0.548859	0	0	0	0	0	0	0	0	0	0	0	0	1.7419	1.31784	0.985174	0.858903	0	0	0	0	0	0	0	0	0
331	162.737	44.9417	0	0	0	0	0	0	0	0	0	0	0	1.14507	0.698079	0	0	0	1.12157	0	1.20962	0	0	0	0	0	0	0	0	0	0	0	0	0	0	0	0	0	0	0	0	0	0	0	0	0	0	0	0
339	148.308	55.9775	0	0	0	0	0	0	0	0	0	0	0	2.83497	0	0	0	0	0	0	0	0	0	0	0	0	0	0	0	0	0	0	0	0	0	0	0	0	0	0	0	0	0	0	0	1.03752	0	2.40238	1.8903
61	205.331	44.5296	0.415397	0	0	0	0	0	0	0	0	0	2.58484	0	0	0	0	0	0	0	0.82118	0	0	0	2.95035	0	0	0	0	0	0	0	0	0	0	0	0	0	0	0	0	0	0	0	0	2.43532	0	0	0
25	212.999	50.7874	0	0	0	0	0	0	0	0	0	0	0	0	1.34577	0	0	0	0	0	0	0	0	0	0	0	0	0	0	0	0	0	0	0	0	0	0	0	0	0	0	0	0	0	0	0	0	0	0
109	225.905	31.3785	0.73329	0	0	0	0	0	0	0	0	0	0	0	0	0	0	0	0.38283	0	0	0	0	0	1.5361	3.95776	1.17559	2.87216	1.96871	1.35764	4.37553	1.51524	3.27754	2.68171	2.08184	0	0	0	0	0	0	1.22061	7.58934	0	0	0	0	0	0
508	214.882	41.7854	0.710007	0	0	1.87456	0	0	0	0	0	0	0	0	1.34577	0	0	0	0	1.86818	0.82118	0	1.29594	0	0	0	0	0	0	0	0	0	0	0	0	0	0	0	0	0	0	1.35493	2.55147	0	0	1.39991	2.68454	0	0
334	224.553	51.2953	0.187472	0	0	0	0	0	0	0	0	2.49246	0	0	0	0	0	0	0	0	0	0	0	0	0	0	0	0	0	0	0	0	0	0	0	0	0	0	0	0	0	0	1.3399	0	0	0	0	0	0
347	235.086	51.4165	0	0	0	1.99165	1.09232	0	0	0	0	0	0	1.49041	0	0	0	0	0	0	0	0	0	0	0	0	0	0	0	0	0	0	0	0	0	0	0	0	0	0	0	0	0	0	0	0	0	0	0
503	231.791	41.0764	0.546498	0	1.12591	0	0	0	0	0	1.88216	4.19156	0	0	0	0	0	0	0	0	0	0	3.55478	1.97353	0	0	0	0	0	0	0	0	0	0	0	0	0	0	0	0	0	0.514366	0	0	0	0.322331	0	0	0
474	216.885	31.8812	0.505338	0	0	0	0	0	0	0	0	0	0	0	0	0	0	0	0.38283	0	0	0	0	0	0	0	0	0	0	0	0	0	0	0	0	0	0	0	0	0	0	0	0	0	0	0	0	0	0
407	248.428	55.6132	0	0	0	0	0	0	0	3.41497	0	0	0	0	0	0	0	0.706582	0	0	0	0	0	1.49709	5.125	0	0	0	0	0	0	0	2.0796	2.53899	0	0	0	0	0	0	0	1.00316	2.6079	0	2.79592	0	0	0	0
155	243.033	45.8542	0	0	0	0	0	0	0	0	0	0	0	3.24619	2.33868	0	0	0	0	0	0	0	0	0	0	0	0	0	0	0	0	0	0	0	0	0	0	0	0	0	0	0	0	0	0	0	0	0	0
379	252.704	46.5791	0	0	0	0	0	0	0	0	0	0	0	3.77512	4.16487	0	0	0	0	0	0	0	0	0	0	0	0	0	0	0	0	0	0	0	0	0	0	0	0	0	0	0	0	0	0	0	0	0	0
455	254.412	24.6651	0.964705	0	4.03494	0	0	0	0	0	0	0	0	0	1.45175	0	0	0.837	0	0	1.70913	0	0	0	5.33966	8.25152	0	2.35079	1.85051	0	6.09824	0	1.79326	1.68505	0	0	0	0	0	0	0	0	0	0	0	4.29913	0	3.29332	7.30098
177	272.363	46.5398	0	0	0	3.38181	0	2.36793	0	2.8639	0	0	0	0	1.89923	0	0	0	0	0	0	0	0	0	0	0	0	0	0	0	0	0	0	0	0	0	0	0	0	0	0	0	0	0	0	0	0	0	0
434	259.704	60.6467	0	0	0	0	0	0	0	0	0	0	0	0	0	0	0	1.43287	0	0	0	0	2.7138	2.48407	1.62394	0	0	0	0	0	0	0	0	0	0	0	0	0	2.30829	0	0	0	0	0	0	0	0	0	0
384	271.377	55.4182	0	0	0	0	0	0	0	0	0	0	0	0	0	0	0	0.726291	0	0	0	0	0	0	0	0	0	0	0	0	0	0	0	0	0	0	0	0	0	0	0	0	0	0	0	0	0	0	0
437	267.128	38.691	0	0	0	0	0	0	0	0	0	0	0	0	4.13536	0	0	1.19016	0	0	0	0	0	0	0	0	0	0	0	0	0	0	0	0	0	0	0	0	0	0	0	1.21815	0	1.69884	3.01616	0	0	0	0
[truncated: 86 more columns]
