# Supplementary material for: Reconstructing single-cell resolution from spatial transcriptomics with CellRefiner
Source: Nat Commun. 2026 Feb 27;17:3304. doi: 10.1038/s41467-026-70090-2 (PMC13066420; doi:10.1038/s41467-026-70090-2)
Supplement: Supplementary file 4 — Source Data [file 41467_2026_70090_MOESM4_ESM.zip › 656521_2_data_set_12202983_t9jp6g.xlsx]

## Sheet: Fig 2c
Cell Index	Cell Type	t0_x	t0_y	t1_x	t1_y	t2_x	t2_y	t3_x	t3_y	t4_x	t4_y	t5_x	t5_y	t6_x	t6_y	t7_x	t7_y	t8_x	t8_y	t9_x	t9_y	t10_x	t10_y	gt_x	gt_y
Cell_2	Astrocyte	0.00896857	0.00908633	0.00765753	0.0076661	0.00662561	0.00653922	0.00584356	0.00566286	0.00527034	0.00501809	0.00487297	0.00457021	0.00461899	0.00428375	0.0044763	0.00412282	0.00441304	0.00405144	0.0043974	0.00403374	0.00439764	0.00403393	0.0144812	0.00117233
Cell_48	Astrocyte	-0.00481352	0.00319367	-0.00433867	0.00248767	-0.00360801	0.00126883	-0.00331272	0.000872714	-0.00308632	0.000570425	-0.00292026	0.000353005	-0.00280785	0.000209268	-0.00274167	0.000125908	-0.00271139	8.79528e-05	-0.00269456	7.15419e-05	-0.00269468	7.15513e-05	0.00954909	0.0133255
Cell_37	OD Immature 1	-0.00490055	0.00332765	-0.00424085	0.00220472	-0.00403468	0.00197968	-0.00360591	0.00129055	-0.00326872	0.000795309	-0.00301988	0.000459417	-0.00285185	0.000249868	-0.00275304	0.000135184	-0.00270785	8.54205e-05	-0.0027057	7.99595e-05	-0.00270581	7.9969e-05	0.00354298	0.0172995
Cell_44	Astrocyte	-0.00727252	-0.00424959	-0.00584039	-0.00318857	-0.00476247	-0.00236268	-0.00395789	-0.00174702	-0.00340379	-0.00129962	-0.00304532	-0.000992354	-0.0028321	-0.000797966	-0.00271995	-0.000689862	-0.00267253	-0.000642258	-0.00266106	-0.000630423	-0.00266118	-0.000630429	0.0181941	0
Cell_47	Astrocyte	0.00979631	-0.0192492	0.00854068	-0.0170611	0.00755785	-0.0153162	0.00681126	-0.0139703	0.00626678	-0.0129753	0.00589079	-0.0122814	0.00565111	-0.0118361	0.00551664	-0.0115852	0.00545702	-0.0114737	0.00544221	-0.011446	0.00544232	-0.0114462	0.00648902	0.0232491
Cell_7	Endothelial 2	0.0411359	0.00225482	0.0401997	0.00218367	0.0394584	0.00216408	0.0388883	0.00217865	0.0384668	0.00221207	0.0381721	0.00225149	0.0379824	0.00228688	0.0378754	0.00231185	0.0378279	0.00232457	0.037816	0.00232792	0.0378161	0.00232786	0.0252058	0.00248465
Cell_9	Pericytes	0.0318508	0.00378538	0.0332293	0.00328697	0.0342808	0.00290865	0.035058	0.00263571	0.0356094	0.00245271	0.0359789	0.00234238	0.0362065	0.00228519	0.0363297	0.00226103	0.0363825	0.00225318	0.0363955	0.00225157	0.0363955	0.00225152	0.0268999	0.00571042
Cell_49	Pericytes	0.0311228	-0.0040557	0.0325703	-0.00221885	0.0337277	-0.000793332	0.0346239	0.000272925	0.0352899	0.00103275	0.0357579	0.00154008	0.0360617	0.00184968	0.0362351	0.00201526	0.0363133	0.0020858	0.036333	0.00210298	0.036333	0.00210292	0.0286274	0.00748048
Cell_16	Endothelial 2	0.0470423	0.000392542	0.0444477	0.000973351	0.0423967	0.00142059	0.0408274	0.00175357	0.0396766	0.00199029	0.0388799	0.0021479	0.0383723	0.00224342	0.0380881	0.00229387	0.0379623	0.00231506	0.037931	0.00232016	0.0379311	0.00232011	0.0358133	0.00904522
Cell_44	Astrocyte	0.0325868	0.0131196	0.0332917	0.0112715	0.0338751	0.00979661	0.034341	0.00865575	0.034696	0.00780877	0.0349498	0.00721475	0.0351157	0.00683142	0.0352103	0.00661458	0.0352526	0.00651799	0.0352631	0.00649396	0.035263	0.00649419	0.0181941	0
Cell_23	Endothelial 2	0.0637124	0.00114674	0.0648138	0.00240786	0.065677	0.00340667	0.0663314	0.00418262	0.0668058	0.00476763	0.0671294	0.00518664	0.0673324	0.00546215	0.0674446	0.00561982	0.067494	0.00569045	0.0675063	0.00570812	0.0675063	0.00570806	0.0616976	0.0189292
Cell_22	Astrocyte	0.0704236	0.000189924	0.0695653	0.0019964	0.0689492	0.00336284	0.0685337	0.00434738	0.068274	0.00501527	0.0681251	0.00543767	0.0680467	0.0056843	0.0680091	0.00581346	0.067994	0.00586843	0.0679904	0.00588189	0.0679904	0.00588184	0.0556367	0.0174293
Cell_46	Endothelial 2	0.0711813	0.00709559	0.0705606	0.00675779	0.0699989	0.00652595	0.0695095	0.00637972	0.0691061	0.00629868	0.0687986	0.00626196	0.0685885	0.00625005	0.0684656	0.00624832	0.0684098	0.00624888	0.0683957	0.00624915	0.0683958	0.00624912	0.0505092	0.0157157
Cell_20	Endothelial 2	0.0428837	0.0175736	0.0453675	0.016444	0.0473484	0.0155601	0.0488769	0.014889	0.0500066	0.0143993	0.0507944	0.0140609	0.0513	0.0138451	0.0515848	0.0137239	0.0517115	0.0136702	0.0517431	0.0136568	0.051743	0.0136568	0.0433045	0.0129728
Cell_33	Ambiguous	0.0775617	0.0139478	0.0754557	0.0123477	0.0737894	0.0110982	0.0725114	0.010155	0.0715704	0.00947284	0.0709153	0.00900653	0.0704953	0.00871211	0.0702587	0.00854816	0.0701535	0.00847575	0.0701273	0.00845776	0.0701274	0.00845785	0.0775024	0.0230497
Cell_34	Astrocyte	0.0983249	0.00926743	0.0984505	0.00734737	0.0984545	0.00588006	0.097437	0.00514321	0.0977811	0.00442918	0.0973013	0.00513896	0.0975619	0.00475431	0.0973937	0.00499943	0.0974609	0.00490004	0.0974776	0.00487539	0.0974776	0.00487539	0.0921484	0.0272253
Cell_33	Ambiguous	0.0954061	0.00145567	0.0962869	0.00303674	0.0969801	0.00418326	0.0975084	0.00491749	0.0976995	0.00505361	0.0971133	0.00465479	0.0975657	0.00491352	0.0973291	0.00477751	0.0974414	0.00483577	0.0974694	0.00485058	0.0974694	0.00485058	0.0775024	0.0230497
Cell_51	Endothelial 2	0.102552	0.000159539	0.100813	0.00191745	0.0993923	0.00332431	0.0982533	0.00440876	0.0973341	0.00517928	0.097663	0.00452184	0.09745	0.00493328	0.0975592	0.00470842	0.097509	0.00481471	0.0974965	0.00484137	0.0974965	0.00484137	0.0986777	0.0339697
Cell_52	Astrocyte	0.101159	0.00833733	0.0993531	0.00702723	0.0980157	0.00599934	0.0980151	0.00492679	0.0971633	0.00473093	0.09786	0.00508466	0.0973975	0.00481533	0.0976432	0.00496458	0.0975338	0.00489067	0.0975061	0.00487247	0.0975061	0.00487247	0.102318	0.0386119
Cell_23	Endothelial 2	0.0899974	0.00508093	0.092536	0.0049721	0.0945971	0.00491392	0.0962258	0.00490464	0.0974618	0.00490789	0.0975021	0.00490064	0.0974646	0.00488445	0.0975145	0.00485096	0.0974947	0.00485971	0.0974901	0.00486107	0.0974901	0.00486107	0.0616976	0.0189292
Cell_1226	Endothelial 2	0.129721	-0.0118511	0.129406	-0.0106561	0.12918	-0.0096889	0.129023	-0.00893662	0.128916	-0.00837833	0.128845	-0.00798821	0.128801	-0.00773761	0.128777	-0.00759639	0.128767	-0.00753362	0.128764	-0.00751802	0.128764	-0.00751814	0.14816	0.00241036
Cell_1215	Endothelial 2	0.126278	0.0219462	0.126525	0.0199294	0.126695	0.0183136	0.126803	0.0170605	0.126866	0.01613	0.126901	0.0154787	0.126918	0.0150597	0.126926	0.0148233	0.126929	0.0147182	0.126929	0.014692	0.126929	0.0146922	0.149058	0.0274954
Cell_51	Endothelial 2	0.121541	-0.00356994	0.122465	-0.00179196	0.123154	-0.00039877	0.123654	0.000662996	0.124005	0.00144127	0.124241	0.00198114	0.124387	0.00232644	0.124468	0.00252057	0.124504	0.00260675	0.124513	0.00262816	0.124513	0.00262798	0.0986777	0.0339697
Cell_34	Astrocyte	0.125408	0.0106997	0.125923	0.0107176	0.126297	0.0107569	0.126558	0.0108063	0.126732	0.0108556	0.126841	0.0108974	0.126905	0.0109278	0.126939	0.0109462	0.126953	0.0109548	0.126957	0.010957	0.126957	0.0109571	0.0921484	0.0272253
Cell_52	Astrocyte	0.131921	0.0154686	0.130551	0.0144944	0.129543	0.0137106	0.128831	0.0131002	0.12835	0.0126449	0.128042	0.0123244	0.127858	0.0121171	0.127759	0.0119997	0.127717	0.0119473	0.127706	0.0119343	0.127706	0.0119343	0.102318	0.0386119
Cell_1226	Endothelial 2	0.169151	0.00273559	0.169984	0.00266471	0.17064	0.0025953	0.171141	0.00253416	0.171507	0.00248489	0.171761	0.00244852	0.171924	0.00242432	0.172015	0.00241038	0.172055	0.00240411	0.172065	0.00240252	0.172065	0.00240251	0.14816	0.00241036
Cell_1215	Endothelial 2	0.181722	4.86048e-06	0.180434	0.00039189	0.179414	0.000688478	0.178631	0.000909853	0.178054	0.00106925	0.177653	0.00117828	0.177397	0.00124731	0.177252	0.00128587	0.177188	0.00130292	0.177172	0.00130715	0.177172	0.00130711	0.149058	0.0274954
Cell_1221	Endothelial 2	0.173959	0.00289295	0.174104	0.00263143	0.174218	0.00245168	0.174306	0.00233037	0.174371	0.00225033	0.174416	0.0021993	0.174445	0.00216862	0.174461	0.00215206	0.174469	0.00214486	0.174471	0.00214306	0.174471	0.00214305	0.189311	0.0351216
Cell_1219	Astrocyte	0.15753	-0.00457634	0.158009	-0.00383045	0.158388	-0.00324601	0.158678	-0.00280166	0.158892	-0.00247699	0.15904	-0.00225247	0.159135	-0.00210922	0.159188	-0.00202882	0.159212	-0.00199316	0.159217	-0.00198429	0.159217	-0.00198435	0.178776	0.0507721
Cell_1231	Astrocyte	0.166083	0.0183917	0.165914	0.0175912	0.165785	0.0169593	0.16569	0.016476	0.165621	0.0161213	0.165575	0.0158752	0.165545	0.0157177	0.165529	0.0156293	0.165521	0.01559	0.165519	0.0155803	0.165519	0.0155805	0.187278	0.047487
Cell_1221	Endothelial 2	0.202992	-0.00891784	0.203059	-0.00762412	0.203113	-0.00661593	0.203155	-0.00585413	0.203186	-0.00530103	0.203207	-0.00492073	0.203221	-0.00467921	0.203229	-0.0045441	0.203232	-0.0044843	0.203233	-0.00446945	0.203233	-0.00446956	0.189311	0.0351216
Cell_1226	Endothelial 2	0.210363	0.000187889	0.209704	5.4112e-06	0.209153	-0.000119772	0.208714	-0.000199931	0.208383	-0.000248684	0.208149	-0.000277051	0.207998	-0.000292691	0.207913	-0.000300556	0.207875	-0.000303795	0.207865	-0.000304542	0.207865	-0.000304492	0.14816	0.00241036
Cell_1231	Astrocyte	0.176499	0.00321131	0.17735	0.00310932	0.178025	0.00302985	0.178543	0.00296965	0.178924	0.00292574	0.179189	0.00289536	0.179358	0.00287597	0.179454	0.00286507	0.179496	0.00286021	0.179507	0.00285899	0.179507	0.00285897	0.187278	0.047487
Cell_1228	Astrocyte	0.209911	-0.00164265	0.208906	-0.00145253	0.208135	-0.00130997	0.207558	-0.00120815	0.207139	-0.00113793	0.206851	-0.00109142	0.206668	-0.00106256	0.206565	-0.00104662	0.206519	-0.00103959	0.206508	-0.00103782	0.206508	-0.0010378	0.195589	0.0480954
Cell_1215	Endothelial 2	0.191201	0.0176472	0.191947	0.0164478	0.19254	0.0155017	0.192997	0.0147785	0.193334	0.0142478	0.19357	0.0138797	0.193721	0.0136444	0.193806	0.0135121	0.193844	0.0134534	0.193853	0.0134387	0.193853	0.0134388	0.149058	0.0274954
Cell_1233	Endothelial 1	0.234741	0.00269449	0.234099	0.00281226	0.233569	0.0029008	0.233146	0.00296575	0.232823	0.00301202	0.232591	0.00304361	0.23244	0.00306376	0.232353	0.00307511	0.232313	0.00308015	0.232304	0.00308137	0.232304	0.00308132	0.237661	0.0380231
Cell_1236	Ambiguous	0.23288	-0.00479313	0.232435	-0.00301244	0.232096	-0.00163	0.231845	-0.000591681	0.231666	0.000156381	0.231545	0.000666389	0.23147	0.000987718	0.231429	0.00116634	0.23141	0.00124508	0.231406	0.00126459	0.231406	0.00126444	0.256054	0.0294562
Cell_1257	Inhibitory	0.23215	0.00841636	0.231861	0.00723043	0.231646	0.00633723	0.231491	0.00568366	0.231382	0.00522273	0.23131	0.00491355	0.231265	0.00472095	0.23124	0.00461464	0.23123	0.00456792	0.231227	0.00455632	0.231227	0.00455634	0.244073	0.0439011
Cell_1221	Endothelial 2	0.21546	0.00735564	0.217539	0.00684001	0.219192	0.00642643	0.220463	0.00610644	0.221402	0.00586988	0.222056	0.00570513	0.222476	0.00559962	0.222713	0.00554032	0.222818	0.00551401	0.222844	0.00550749	0.222843	0.00550756	0.189311	0.0351216
Cell_1228	Astrocyte	0.242856	0.00733323	0.242151	0.00713633	0.241583	0.00697213	0.241141	0.0068424	0.240813	0.00674557	0.240583	0.0066779	0.240435	0.00663453	0.240352	0.00661018	0.240315	0.00659942	0.240306	0.00659682	0.240306	0.00659692	0.195589	0.0480954
Cell_1236	Ambiguous	0.246285	-0.00312437	0.247295	-0.00196137	0.248088	-0.00109625	0.248692	-0.000473065	0.249134	-4.14359e-05	0.24944	0.000242507	0.249635	0.000416003	0.249744	0.000510179	0.249793	0.000551075	0.249805	0.000561162	0.249805	0.000561125	0.256054	0.0294562
Cell_1233	Endothelial 1	0.257571	-0.00305509	0.256969	-0.00228203	0.256498	-0.00166277	0.256142	-0.00118319	0.255884	-0.000827544	0.255706	-0.000578725	0.255594	-0.000418588	0.255531	-0.000328189	0.255504	-0.000287982	0.255497	-0.000278019	0.255497	-0.000278153	0.237661	0.0380231
Cell_1257	Inhibitory	0.268332	0.00504954	0.266564	0.00513905	0.265188	0.00519455	0.264149	0.00522564	0.263395	0.00524072	0.262878	0.00524658	0.262549	0.00524802	0.262365	0.00524793	0.262284	0.00524766	0.262264	0.00524758	0.262264	0.00524759	0.244073	0.0439011
Cell_1250	Ambiguous	0.265845	0.0203401	0.264791	0.0181782	0.263931	0.0164731	0.263253	0.0151702	0.262743	0.0142147	0.262382	0.0135522	0.262148	0.0131288	0.262015	0.012891	0.261956	0.0127854	0.261941	0.0127592	0.261941	0.0127593	0.258977	0.0468712
Cell_1251	Endothelial 2	0.240585	-0.000288673	0.242999	-0.000152373	0.244913	1.2822e-05	0.246381	0.000181937	0.247462	0.000335081	0.248212	0.000458909	0.248692	0.000547216	0.248962	0.000600598	0.249081	0.000625328	0.249111	0.000631607	0.249111	0.000631578	0.262819	0.0499015
Cell_1236	Ambiguous	0.29972	-0.000805863	0.297549	-0.000399593	0.295836	-9.49103e-05	0.294531	0.000127157	0.293579	0.000284824	0.292927	0.000392481	0.292511	0.000441309	0.29257	0.000349033	0.292468	0.000346482	0.292443	0.000347273	0.292443	0.000347334	0.256054	0.0294562
Cell_1241	OD Immature 1	0.278491	-0.00615126	0.279423	-0.00575663	0.280161	-0.00543312	0.280727	-0.00518011	0.281143	-0.00499182	0.281431	-0.00486001	0.281616	-0.00477523	0.28172	-0.0047275	0.281766	-0.00470635	0.281777	-0.00470117	0.281777	-0.00470131	0.290734	0.0543567
Cell_1239	Endothelial 2	0.284477	-0.004738	0.285753	-0.00383108	0.286782	-0.00312895	0.287585	-0.00259874	0.288186	-0.00221308	0.288607	-0.00194714	0.288879	-0.00177751	0.289031	-0.0016823	0.289099	-0.00164007	0.289116	-0.00162954	0.289116	-0.00162958	0.272571	0.0534669
Cell_1250	Ambiguous	0.29318	0.000796361	0.293049	0.00082711	0.292931	0.000831311	0.292818	0.000809301	0.292702	0.000761223	0.29255	0.000669566	0.292604	0.000380138	0.292454	0.000454512	0.292443	0.000373201	0.292441	0.000352594	0.292441	0.000352655	0.258977	0.0468712
Cell_1251	Endothelial 2	0.292355	0.00561668	0.29245	0.0038781	0.292513	0.00254358	0.292562	0.0015603	0.292614	0.000876768	0.292707	0.000463017	0.292613	0.000449202	0.292448	0.000324167	0.292447	0.000344648	0.292446	0.000348759	0.292446	0.000348819	0.262819	0.0499015
Cell_2509	Inhibitory	0.341304	-0.0167837	0.341304	-0.0167837	0.341304	-0.0167838	0.341304	-0.0167838	0.341304	-0.0167838	0.341304	-0.0167838	0.341304	-0.0167838	0.341304	-0.0167838	0.341304	-0.0167838	0.341304	-0.0167839	0.341304	-0.0167839	0.337942	0.057737
Cell_1242	Microglia	0.304836	-0.00434707	0.305493	-0.00401346	0.306013	-0.00375172	0.306412	-0.00355251	0.306705	-0.00340686	0.306908	-0.00330608	0.307039	-0.00324176	0.307112	-0.00320564	0.307145	-0.0031896	0.307153	-0.00318559	0.307153	-0.00318559	0.299339	0.0581573
Cell_1241	OD Immature 1	0.327921	-0.00641973	0.327685	-0.00613453	0.327496	-0.0059084	0.32735	-0.00573479	0.327241	-0.00560698	0.327165	-0.0055181	0.327117	-0.00546116	0.327089	-0.00542912	0.327077	-0.00541489	0.327074	-0.00541135	0.327074	-0.00541137	0.290734	0.0543567
Cell_1260	Endothelial 2	0.326627	0.0131799	0.326206	0.0125611	0.325874	0.0120731	0.325622	0.0117002	0.325438	0.0114267	0.32531	0.011237	0.325229	0.0111156	0.325183	0.0110474	0.325162	0.0110171	0.325157	0.0110095	0.325157	0.0110094	0.308856	0.0617008
Cell_2534	Astrocyte	0.325766	0.0226889	0.325766	0.022689	0.325766	0.0226891	0.325766	0.0226892	0.325766	0.0226892	0.325766	0.0226893	0.325766	0.0226894	0.325766	0.0226895	0.325766	0.0226896	0.325766	0.0226897	0.325766	0.0226897	0.35007	0.0602948
Cell_2514	Inhibitory	0.355419	-0.0107312	0.355428	-0.01036	0.35544	-0.0100623	0.355451	-0.00983171	0.355461	-0.00966067	0.355469	-0.00954109	0.355475	-0.00946424	0.355478	-0.00942096	0.355479	-0.00940181	0.35548	-0.00939717	0.35548	-0.00939738	0.354563	0.0593373
Cell_2509	Inhibitory	0.365682	-0.0023444	0.365151	-0.00174134	0.36472	-0.00127182	0.36438	-0.000917526	0.364124	-0.000660714	0.363943	-0.000484445	0.363826	-0.00037268	0.363759	-0.000310247	0.363729	-0.000282651	0.363722	-0.000275829	0.363722	-0.000275915	0.337942	0.057737
Cell_2534	Astrocyte	0.358169	0.00542268	0.3582	0.00544126	0.358226	0.00545377	0.358247	0.00546154	0.358263	0.00546593	0.358274	0.00546818	0.358281	0.00546924	0.358285	0.00546973	0.358287	0.00546999	0.358287	0.00547017	0.358287	0.00547033	0.35007	0.0602948
Cell_2531	Inhibitory	0.36523	0.00954333	0.364487	0.0084188	0.363908	0.00753968	0.363471	0.00687385	0.363154	0.00638972	0.362937	0.00605659	0.362799	0.00584495	0.362722	0.00572655	0.362688	0.00567416	0.36268	0.00566118	0.36268	0.00566131	0.362794	0.0609544
Cell_2533	Ambiguous	0.344258	-0.000392746	0.34549	-0.000261139	0.346464	-0.000161677	0.347209	-8.85469e-05	0.347755	-3.6656e-05	0.348135	-1.61379e-06	0.348377	2.03544e-05	0.348514	3.25438e-05	0.348574	3.79217e-05	0.348589	3.92665e-05	0.348589	3.92734e-05	0.346883	0.0648111
Cell_2531	Inhibitory	0.392464	0.00524978	0.392439	0.00541744	0.392408	0.00556471	0.392376	0.00568727	0.392345	0.0057832	0.39232	0.00585295	0.392303	0.005899	0.392292	0.0059254	0.392287	0.00593723	0.392286	0.00594015	0.392286	0.00594009	0.362794	0.0609544
Cell_2527	Ambiguous	0.395698	0.00736121	0.394921	0.00734335	0.394333	0.00730753	0.3939	0.00726585	0.393593	0.00722677	0.393385	0.00719519	0.393256	0.00717298	0.393184	0.00715975	0.393152	0.00715368	0.393144	0.00715212	0.393144	0.00715209	0.371222	0.0642703
Cell_2514	Inhibitory	0.369752	-0.000818385	0.370796	-0.000404336	0.371623	-7.9008e-05	0.372256	0.00016894	0.372722	0.000350453	0.373046	0.000476167	0.373253	0.000556478	0.37337	0.000601608	0.373422	0.000621669	0.373435	0.000626706	0.373435	0.000626738	0.354563	0.0593373
Cell_2534	Astrocyte	0.369078	-0.00308271	0.369486	-0.00291872	0.369807	-0.00278653	0.370053	-0.00268387	0.370233	-0.00260771	0.370358	-0.00255448	0.370438	-0.00252028	0.370483	-0.00250102	0.370502	-0.00249247	0.370507	-0.00249036	0.370507	-0.0024904	0.35007	0.0602948
Cell_2519	Inhibitory	0.396841	0.0130922	0.39619	0.0123644	0.395661	0.0117954	0.395247	0.0113639	0.394938	0.0110494	0.394722	0.0108323	0.394582	0.0106939	0.394504	0.0106164	0.394469	0.010582	0.39446	0.0105735	0.39446	0.0105736	0.375018	0.0701524
Cell_2527	Ambiguous	0.426699	-0.00623192	0.425929	-0.00567717	0.425287	-0.0052792	0.424779	-0.00500279	0.424399	-0.00481681	0.424132	-0.00469671	0.424092	-0.00465233	0.423995	-0.00461129	0.423953	-0.00459288	0.423942	-0.00458827	0.423942	-0.00458828	0.371222	0.0642703
Cell_2519	Inhibitory	0.404561	0.0146105	0.40518	0.0139614	0.405668	0.0134462	0.40604	0.0130505	0.406314	0.0127589	0.406503	0.0125561	0.406624	0.0124261	0.406692	0.0123529	0.406723	0.0123204	0.40673	0.0123123	0.40673	0.0123123	0.375018	0.0701524
Cell_2531	Inhibitory	0.411529	-0.00315458	0.412262	-0.00317597	0.412841	-0.00319107	0.413283	-0.00320072	0.413608	-0.00320629	0.413833	-0.00320919	0.413977	-0.00321055	0.414058	-0.00321111	0.414094	-0.00321132	0.414103	-0.0032114	0.414103	-0.00321145	0.362794	0.0609544
Cell_2532	Endothelial 1	0.406791	0.0111538	0.406791	0.0111538	0.406791	0.0111538	0.406791	0.0111539	0.406791	0.0111539	0.406791	0.0111539	0.406791	0.0111539	0.406791	0.011154	0.406791	0.011154	0.406791	0.011154	0.406791	0.0111541	0.369098	0.0699054
Cell_2521	Inhibitory	0.425812	-0.00527049	0.425229	-0.00515474	0.424805	-0.0050225	0.424498	-0.00489353	0.42428	-0.00478242	0.424132	-0.00469679	0.423907	-0.00460983	0.423854	-0.00457715	0.423831	-0.00456285	0.423825	-0.00455931	0.423825	-0.00455933	0.381869	0.0793492
Cell_2537	Inhibitory	0.445618	0.00611717	0.446267	0.00573829	0.446771	0.00543997	0.447151	0.00521221	0.447426	0.00504524	0.447616	0.0049295	0.447736	0.00485557	0.447803	0.00481408	0.447833	0.00479575	0.44784	0.0047913	0.44784	0.00479148	0.497386	0.074527
Cell_2526	Ambiguous	0.44571	-0.0114745	0.446327	-0.00992155	0.446818	-0.00870351	0.447196	-0.0077778	0.447474	-0.00710243	0.447667	-0.00663636	0.447791	-0.00633962	0.44786	-0.00617338	0.447891	-0.00609974	0.447899	-0.00608145	0.447899	-0.00608159	0.43402	0.0945775
Cell_2538	Inhibitory	0.458012	0.0187127	0.457291	0.0172592	0.456728	0.016105	0.456302	0.0152176	0.455992	0.0145633	0.455779	0.0141077	0.455643	0.0138155	0.455567	0.013651	0.455533	0.0135779	0.455525	0.0135598	0.455525	0.0135599	0.521488	0.0668126
Cell_2527	Ambiguous	0.446145	-0.00507116	0.446364	-0.00506131	0.446537	-0.00504893	0.44667	-0.00503616	0.446768	-0.00502462	0.446836	-0.00501532	0.44688	-0.00500871	0.446904	-0.00500475	0.446915	-0.00500297	0.446918	-0.0050026	0.446918	-0.00500271	0.371222	0.0642703
Cell_2525	Endothelial 2	0.458631	-0.00438993	0.457866	-0.00412034	0.457261	-0.0038983	0.456797	-0.00372158	0.456455	-0.00358722	0.456218	-0.00349124	0.456066	-0.00342851	0.455981	-0.00339272	0.455943	-0.00337671	0.455934	-0.00337273	0.455934	-0.00337277	0.42187	0.0988056
Cell_2537	Inhibitory	0.482318	-0.00917291	0.481626	-0.00840653	0.481072	-0.0078002	0.480644	-0.00733426	0.480326	-0.00698973	0.480104	-0.00674834	0.479961	-0.00659228	0.479881	-0.00650369	0.479845	-0.0064641	0.479836	-0.00645424	0.479836	-0.00645433	0.497386	0.074527
Cell_2538	Inhibitory	0.480437	-0.00185094	0.480091	-0.00260967	0.479835	-0.00319349	0.47965	-0.00363017	0.479521	-0.00394486	0.479434	-0.00416014	0.47938	-0.00429645	0.47935	-0.00437259	0.479337	-0.00440629	0.479333	-0.00441469	0.479334	-0.00441468	0.521488	0.0668126
Cell_2551	Excitatory	0.480369	-0.012847	0.480125	-0.011126	0.479923	-0.00978241	0.479761	-0.00876726	0.479639	-0.00803171	0.479554	-0.00752789	0.479499	-0.00720945	0.479468	-0.00703216	0.479455	-0.00695394	0.479451	-0.00693454	0.479452	-0.00693466	0.529458	0.0784376
Cell_2546	Inhibitory	0.478543	0.00198454	0.47866	0.000595025	0.478737	-0.000495084	0.478787	-0.00132369	0.478818	-0.00192839	0.478836	-0.00234592	0.478846	-0.00261195	0.478851	-0.00276111	0.478854	-0.00282723	0.478854	-0.00284366	0.478854	-0.00284355	0.552148	0.0627644
Cell_2548	Inhibitory	0.466277	-0.00136888	0.467442	-0.00170807	0.468377	-0.00198405	0.469102	-0.00219986	0.469639	-0.00236055	0.470016	-0.00247295	0.470258	-0.0025451	0.470394	-0.00258569	0.470454	-0.00260368	0.470469	-0.00260811	0.470469	-0.00260801	0.538835	0.0750904
Cell_2538	Inhibitory	0.517142	-0.00228427	0.51628	-0.00218905	0.515611	-0.00212526	0.515105	-0.00208612	0.514737	-0.00206503	0.514483	-0.00205576	0.514321	-0.00205296	0.51423	-0.00205272	0.51419	-0.00205293	0.51418	-0.0020529	0.51418	-0.00205274	0.521488	0.0668126
Cell_2546	Inhibitory	0.509082	-0.00124115	0.509904	-0.00145998	0.510549	-0.00164858	0.511041	-0.00180468	0.511401	-0.00192719	0.511649	-0.00201678	0.511808	-0.00207624	0.511897	-0.00211043	0.511936	-0.00212573	0.511946	-0.00212945	0.511946	-0.00212929	0.552148	0.0627644
Cell_2549	Excitatory	0.506762	-0.0122688	0.50748	-0.0117068	0.508045	-0.0112454	0.508475	-0.01088	0.508789	-0.010604	0.509006	-0.0104082	0.509144	-0.010281	0.509221	-0.0102088	0.509255	-0.0101766	0.509264	-0.0101688	0.509263	-0.010169	0.551467	0.0671396
Cell_2537	Inhibitory	0.514026	0.00241669	0.51398	0.00126132	0.513931	0.000363186	0.513884	-0.000311239	0.513845	-0.000796069	0.513816	-0.0011253	0.513796	-0.00133174	0.513784	-0.00144598	0.513779	-0.00149615	0.513778	-0.0015085	0.513778	-0.00150832	0.497386	0.074527
Cell_2548	Inhibitory	0.516583	-0.0112371	0.51595	-0.0105201	0.515458	-0.00995861	0.515088	-0.00953257	0.514822	-0.00922231	0.51464	-0.00900858	0.514526	-0.00887273	0.514462	-0.00879675	0.514434	-0.0087632	0.514427	-0.00875501	0.514428	-0.00875524	0.538835	0.0750904
Cell_2546	Inhibitory	0.55157	0.00421047	0.551138	0.00452524	0.550817	0.00473339	0.550588	0.00486956	0.55043	0.00495585	0.550327	0.00500806	0.550264	0.00503775	0.55023	0.00505305	0.550215	0.0050595	0.550211	0.00506108	0.550211	0.0050611	0.552148	0.0627644
Cell_3932	Microglia	0.544406	0.00122075	0.54468	0.00173665	0.544908	0.00214608	0.545093	0.0024596	0.545236	0.00268929	0.545339	0.00284808	0.545407	0.0029492	0.545446	0.00300581	0.545464	0.00303085	0.545468	0.00303702	0.545468	0.0030369	0.565942	0.063141
Cell_2549	Excitatory	0.551103	0.00687056	0.551012	0.00659639	0.550919	0.00637305	0.550832	0.00620008	0.550756	0.00607373	0.550696	0.00598746	0.550655	0.00593333	0.55063	0.00590339	0.550619	0.00589025	0.550617	0.00588703	0.550617	0.00588709	0.551467	0.0671396
Cell_3903	Excitatory	0.553651	0.00484273	0.553354	0.00481627	0.553113	0.00482024	0.552926	0.00483364	0.552788	0.00484745	0.552692	0.0048584	0.552631	0.00486581	0.552596	0.00487007	0.55258	0.00487198	0.552577	0.00487246	0.552577	0.00487246	0.564433	0.0693367
Cell_2538	Inhibitory	0.543989	0.00721902	0.544535	0.00668898	0.544961	0.00629078	0.54528	0.00600065	0.545509	0.0057972	0.545665	0.00566154	0.545762	0.00557745	0.545816	0.00553121	0.54584	0.00551095	0.545846	0.00550594	0.545846	0.00550598	0.521488	0.0668126
Cell_3917	Inhibitory	0.584587	-0.00764123	0.584033	-0.00643821	0.583611	-0.00549371	0.583301	-0.00477684	0.583081	-0.00425558	0.582934	-0.00389745	0.582843	-0.00367045	0.582792	-0.00354376	0.58277	-0.00348783	0.582765	-0.00347406	0.582765	-0.0034743	0.604113	0.0570897
Cell_3911	Inhibitory	0.573841	0.00558717	0.574825	0.00488849	0.575605	0.00434893	0.576205	0.00394772	0.576646	0.00366351	0.576952	0.00347458	0.577147	0.00335925	0.577257	0.00329717	0.577305	0.00327049	0.577317	0.00326404	0.577316	0.00326418	0.583516	0.0629717
Cell_3935	Inhibitory	0.578461	0.0045046	0.578325	0.00424349	0.578222	0.00402873	0.578145	0.00385558	0.578092	0.00371998	0.578056	0.00361868	0.578035	0.00354893	0.578024	0.00350724	0.578019	0.00348802	0.578018	0.00348324	0.578018	0.0034834	0.618116	0.0509749
Cell_3932	Microglia	0.584911	0.000693621	0.584845	0.000465274	0.58478	0.000303025	0.584718	0.000191697	0.584664	0.000118059	0.58462	7.14956e-05	0.584589	4.38892e-05	0.584571	2.91903e-05	0.584563	2.28574e-05	0.584561	2.12718e-05	0.584561	2.12353e-05	0.565942	0.063141
Cell_3925	Endothelial 1	0.586211	0.000292039	0.585983	0.000277165	0.585793	0.000249231	0.585643	0.000218051	0.585529	0.000190234	0.585449	0.000168904	0.585397	0.000154589	0.585368	0.000146362	0.585355	0.000142664	0.585352	0.000141718	0.585352	0.000141693	0.634509	0.0419193
Cell_3925	Endothelial 1	0.616359	0.00807835	0.615667	0.00790327	0.615123	0.00776367	0.614709	0.00765592	0.614406	0.00757622	0.614196	0.00752058	0.614062	0.00748482	0.613987	0.00746464	0.613954	0.00745565	0.613945	0.00745339	0.613945	0.00745336	0.634509	0.0419193
Cell_3935	Inhibitory	0.621064	-0.00706039	0.62051	-0.00624379	0.620072	-0.00559755	0.619738	-0.0051021	0.619492	-0.0047377	0.619322	-0.00448445	0.619213	-0.0043223	0.619152	-0.00423109	0.619125	-0.0041906	0.619118	-0.00418055	0.619118	-0.00418064	0.618116	0.0509749
Cell_3926	Endothelial 1	0.595701	0.000361771	0.596521	0.000718167	0.597169	0.00100033	0.597664	0.00121668	0.598029	0.0013758	0.598282	0.00148636	0.598443	0.00155713	0.598534	0.00159691	0.598575	0.00161455	0.598585	0.00161889	0.598585	0.0016188	0.639802	0.046327
Cell_3917	Inhibitory	0.617597	0.0179383	0.617228	0.0172432	0.616934	0.0166923	0.616709	0.0162695	0.616543	0.0159582	0.616427	0.0157417	0.616353	0.0156031	0.616312	0.0155251	0.616293	0.0154905	0.616289	0.0154819	0.616289	0.0154821	0.604113	0.0570897
Cell_3921	Inhibitory	0.601937	0.01004	0.602733	0.00973711	0.60336	0.00949922	0.603838	0.00931803	0.604189	0.0091855	0.604431	0.0090938	0.604586	0.00903529	0.604674	0.00900245	0.604712	0.00898791	0.604722	0.00898433	0.604722	0.00898439	0.619348	0.0609659
Cell_3925	Endothelial 1	0.641107	0.00171959	0.642119	0.00124803	0.642919	0.000886472	0.643531	0.000617022	0.643981	0.000423553	0.644293	0.000291637	0.644492	0.00020834	0.644605	0.000161899	0.644654	0.000141353	0.644667	0.000136211	0.644666	0.000136189	0.634509	0.0419193
Cell_3926	Endothelial 1	0.655679	-0.0137873	0.655286	-0.0126721	0.654978	-0.0117929	0.654745	-0.0111211	0.654576	-0.0106284	0.654459	-0.0102867	0.654384	-0.0100683	0.654343	-0.00994558	0.654324	-0.00989117	0.65432	-0.00987771	0.65432	-0.00987789	0.639802	0.046327
Cell_3930	Endothelial 2	0.665114	0.00655249	0.664119	0.0059783	0.663329	0.00552885	0.662722	0.00518735	0.662275	0.00493795	0.661964	0.00476554	0.661765	0.00465556	0.661653	0.00459385	0.661603	0.0045665	0.661591	0.00455971	0.661591	0.00455978	0.65913	0.0464649
Cell_3935	Inhibitory	0.640959	0.00320988	0.641321	0.00319194	0.641607	0.00317649	0.641826	0.00316366	0.641987	0.00315357	0.642098	0.00314618	0.64217	0.00314128	0.64221	0.00313848	0.642228	0.00313725	0.642232	0.00313698	0.642232	0.00313705	0.618116	0.0509749
Cell_3990	Inhibitory	0.653249	0.00256559	0.653264	0.00251406	0.653275	0.00246131	0.653284	0.00241327	0.65329	0.0023735	0.653295	0.00234353	0.653298	0.0023233	0.6533	0.00231155	0.6533	0.00230628	0.653301	0.002305	0.653301	0.00230507	0.682821	0.044428
Cell_3950	Astrocyte	0.673623	-0.0052323	0.674659	-0.00404385	0.675493	-0.0031097	0.676141	-0.00239738	0.676622	-0.0018755	0.676958	-0.00151369	0.677175	-0.00128236	0.677296	-0.00115235	0.677351	-0.0010947	0.677364	-0.00108046	0.677364	-0.00108069	0.704774	0.0314795
Cell_3990	Inhibitory	0.680387	0.00903946	0.680964	0.00801803	0.68137	0.00726954	0.681641	0.00673125	0.681813	0.00635313	0.681916	0.00609772	0.681973	0.00593666	0.682002	0.00584674	0.682014	0.00580696	0.682017	0.00579711	0.682017	0.00579723	0.682821	0.044428
Cell_3954	Endothelial 2	0.68934	0.00413415	0.687732	0.00403259	0.686497	0.00394861	0.685579	0.00388057	0.684924	0.00382817	0.684481	0.00379063	0.684205	0.00376619	0.684052	0.00375231	0.683985	0.00374612	0.683968	0.00374456	0.683969	0.00374456	0.715751	0.0243843
Cell_3930	Endothelial 2	0.67774	0.000783997	0.678294	0.00105289	0.678741	0.0012781	0.679088	0.00146015	0.679343	0.00160066	0.679521	0.00170242	0.679635	0.00176971	0.679698	0.00180838	0.679727	0.00182574	0.679734	0.00183003	0.679734	0.00182992	0.65913	0.0464649
Cell_3986	Inhibitory	0.687343	0.00993188	0.686783	0.00959754	0.686331	0.00927063	0.685984	0.0089826	0.685731	0.00875073	0.685556	0.0085801	0.685445	0.00846699	0.685383	0.00840211	0.685356	0.00837307	0.685349	0.00836595	0.68535	0.00836618	0.683148	0.0537336
Cell_3954	Endothelial 2	0.70959	0.012166	0.709023	0.0102312	0.708585	0.00868332	0.708256	0.00748579	0.708018	0.00659866	0.707853	0.00597882	0.707748	0.00558051	0.707689	0.00535599	0.707663	0.00525623	0.707656	0.00523153	0.707656	0.00523186	0.715751	0.0243843
Cell_3950	Astrocyte	0.700305	0.00296081	0.701394	0.00176974	0.702224	0.000858861	0.702837	0.000184139	0.703273	-0.000295961	0.703568	-0.000619844	0.703752	-0.000822235	0.703853	-0.000934105	0.703898	-0.000983293	0.703908	-0.000995545	0.703908	-0.000995573	0.704774	0.0314795
Cell_3957	Astrocyte	0.699708	-0.0048115	0.700784	-0.00421623	0.701666	-0.00373103	0.702365	-0.00334409	0.702896	-0.00304387	0.703277	-0.00281959	0.703528	-0.002662	0.703671	-0.0025638	0.703735	-0.00251647	0.703751	-0.00250421	0.703751	-0.0025043	0.724616	0.0291834
Cell_3967	Ambiguous	0.701912	-0.00837197	0.702491	-0.0065905	0.702941	-0.00521993	0.70328	-0.00420384	0.703524	-0.00348605	0.703688	-0.00301131	0.70379	-0.00272562	0.703847	-0.00257616	0.703873	-0.00251396	0.703879	-0.00249903	0.703879	-0.00249912	0.740746	0.0217684
Cell_3982	Astrocyte	0.718849	-0.00556883	0.716672	-0.00481972	0.714948	-0.00421677	0.713626	-0.00374755	0.712654	-0.00339832	0.711979	-0.00315361	0.711547	-0.00299619	0.711304	-0.00290747	0.711196	-0.00286806	0.711169	-0.00285829	0.71117	-0.00285841	0.754744	0.0216441
Cell_3967	Ambiguous	0.741185	-0.00206933	0.740598	-0.00141957	0.740117	-0.000929911	0.739723	-0.000581626	0.739436	-0.000329623	0.739233	-0.000160538	0.739098	-5.76537e-05	0.739025	1.2508e-06	0.738992	2.7297e-05	0.738984	3.37663e-05	0.738984	3.3836e-05	0.740746	0.0217684
Cell_3982	Astrocyte	0.746739	-0.00929756	0.745072	-0.00757284	0.743767	-0.00621721	0.742774	-0.00518852	0.742052	-0.00443701	0.741554	-0.00391839	0.741237	-0.00358854	0.74106	-0.0034037	0.740981	-0.00332181	0.740962	-0.00330145	0.740962	-0.00330157	0.754744	0.0216441
Cell_3957	Astrocyte	0.720785	-0.00675288	0.722549	-0.00619883	0.723956	-0.00575651	0.725044	-0.0054171	0.725849	-0.00516541	0.72641	-0.00498923	0.72677	-0.00487618	0.726973	-0.00481233	0.727063	-0.00478393	0.727085	-0.00477689	0.727085	-0.00477699	0.724616	0.0291834
Cell_3954	Endothelial 2	0.738047	0.00574514	0.738332	0.0036637	0.738634	0.00312649	0.738664	0.00188128	0.738787	0.000980469	0.738853	0.000791521	0.738889	0.000392996	0.738954	0.000183984	0.738942	0.00014585	0.738938	0.000136155	0.738938	0.000136227	0.715751	0.0243843
Cell_3989	Endothelial 2	0.738147	0.00460644	0.738352	0.00375935	0.738428	0.00200895	0.738697	0.00153778	0.738779	0.00118338	0.738852	0.000508446	0.738909	0.000361191	0.738891	0.000262604	0.738925	0.000164399	0.738933	0.00014023	0.738933	0.000140302	0.774968	0.0162864
Cell_3989	Endothelial 2	0.759902	0.0196556	0.760979	0.0186129	0.761814	0.0177433	0.762439	0.0170408	0.762889	0.0164982	0.763195	0.0161046	0.763387	0.0158439	0.763493	0.0156938	0.76354	0.0156262	0.763552	0.0156092	0.763552	0.0156093	0.774968	0.0162864
Cell_6072	Excitatory	0.772109	0.00180015	0.771439	0.00253341	0.77091	0.00311111	0.770504	0.00355184	0.770206	0.00387443	0.769999	0.00409764	0.769866	0.00424005	0.769791	0.00431994	0.769758	0.00435533	0.76975	0.00436408	0.76975	0.00436395	0.781378	0.0156424
Cell_5186	Astrocyte	0.75836	-0.0247579	0.759163	-0.0232027	0.759787	-0.0219699	0.760258	-0.0210242	0.760601	-0.0203287	0.760837	-0.0198455	0.760987	-0.0195363	0.761071	-0.0193625	0.761108	-0.0192852	0.761117	-0.0192659	0.761117	-0.019266	0.791165	0.0100194
Cell_5140	Astrocyte	0.767534	-0.0169527	0.766921	-0.016601	0.766444	-0.0163215	0.766082	-0.016106	0.765819	-0.0159466	0.765638	-0.0158352	0.765522	-0.0157635	0.765457	-0.015723	0.765428	-0.0157049	0.765421	-0.0157004	0.765421	-0.0157003	0.797843	0.00710016
Cell_3982	Astrocyte	0.766772	0.0204255	0.766174	0.018828	0.765722	0.0176076	0.765392	0.0167082	0.765161	0.0160733	0.765009	0.0156491	0.764915	0.0153865	0.764864	0.0152423	0.764842	0.0151793	0.764837	0.0151637	0.764837	0.0151637	0.754744	0.0216441
Cell_5140	Astrocyte	0.812476	0.00963228	0.811491	0.00822281	0.810725	0.00714008	0.810147	0.00633684	0.809725	0.00576767	0.809434	0.00538973	0.809249	0.00515449	0.809144	0.00502615	0.809098	0.00496983	0.809087	0.00495594	0.809087	0.00495601	0.797843	0.00710016
Cell_5146	Ambiguous	0.791269	0.0071358	0.792086	0.00696162	0.792735	0.00681947	0.793233	0.00670719	0.7936	0.00662246	0.793855	0.00656243	0.794019	0.00652411	0.79411	0.00650237	0.794151	0.00649272	0.794161	0.00649032	0.794161	0.00649035	0.817673	0.00398481
Cell_5186	Astrocyte	0.822099	-0.00976554	0.82042	-0.00805292	0.819079	-0.00669777	0.818044	-0.00565969	0.817279	-0.00489735	0.816744	-0.00436865	0.816401	-0.00403113	0.816207	-0.00384152	0.816121	-0.00375743	0.816099	-0.00373655	0.8161	-0.00373674	0.791165	0.0100194
Cell_5143	Ambiguous	0.803512	0.00287366	0.804891	0.00352077	0.805948	0.00400136	0.806714	0.00435012	0.807181	0.00459329	0.807414	0.00435978	0.807613	0.00445706	0.807701	0.00436836	0.807743	0.00438904	0.807753	0.00437918	0.807753	0.00437923	0.804282	0.0185429
Cell_5178	Ambiguous	0.805491	0.00659079	0.805961	0.00581471	0.806362	0.00520385	0.80671	0.00473254	0.807063	0.00438092	0.807401	0.00452371	0.807567	0.00436246	0.807686	0.00441163	0.807735	0.00437283	0.807748	0.0043781	0.807748	0.00437814	0.805103	0.0232813
Cell_5156	Ambiguous	0.842845	-0.00169884	0.843298	-0.00203197	0.843655	-0.00229373	0.843927	-0.00249293	0.844128	-0.00263838	0.844267	-0.00273877	0.844356	-0.00280269	0.844406	-0.00283851	0.844428	-0.00285441	0.844434	-0.00285842	0.844434	-0.00285848	0.840964	0.0113914
Cell_5160	OD Mature 2	0.83692	0.00235906	0.83692	0.00235911	0.83692	0.00235915	0.83692	0.0023592	0.83692	0.00235924	0.836919	0.00235929	0.836919	0.00235934	0.836919	0.00235938	0.836919	0.00235943	0.836919	0.00235947	0.836919	0.00235952	0.850482	0.00120822
Cell_5163	Astrocyte	0.81148	-0.00252654	0.811918	-0.00225026	0.812266	-0.00203424	0.812532	-0.00187022	0.812729	-0.0017505	0.812865	-0.00166776	0.812952	-0.00161499	0.813002	-0.00158536	0.813024	-0.00157221	0.813029	-0.00156893	0.813029	-0.00156893	0.852319	0.0122368
Cell_5146	Ambiguous	0.833578	0.0173528	0.833376	0.0168828	0.833218	0.016514	0.833098	0.0162332	0.833011	0.0160279	0.83295	0.0158858	0.832912	0.0157951	0.83289	0.0157442	0.83288	0.0157216	0.832878	0.015716	0.832878	0.0157161	0.817673	0.00398481
Cell_5155	Ambiguous	0.847834	-0.00537521	0.847144	-0.00484839	0.846598	-0.0044339	0.846179	-0.00411799	0.84587	-0.00388697	0.845655	-0.00372726	0.845517	-0.00362546	0.84544	-0.00356839	0.845405	-0.00354311	0.845397	-0.00353684	0.845397	-0.0035369	0.836285	0.0276852
Cell_5182	Excitatory	0.879602	0.00338291	0.87928	0.0035331	0.879026	0.00365267	0.878832	0.00374479	0.878689	0.00381281	0.87859	0.00386022	0.878527	0.00389065	0.878491	0.0039078	0.878475	0.00391543	0.878471	0.00391734	0.878471	0.00391734	0.872557	0.00839779
Cell_5169	Excitatory	0.861071	0.0113397	0.861518	0.011236	0.861871	0.011154	0.862141	0.0110913	0.862338	0.0110452	0.862476	0.0110133	0.862563	0.0109928	0.862613	0.0109813	0.862635	0.0109762	0.86264	0.0109749	0.86264	0.0109749	0.880219	0.00436353
Cell_5174	OD Mature 2	0.871614	-0.00675255	0.872253	-0.00632508	0.872758	-0.00598736	0.873144	-0.00572882	0.873428	-0.0055389	0.873625	-0.00540705	0.873752	-0.00532271	0.873823	-0.00527532	0.873854	-0.00525432	0.873862	-0.00524916	0.873862	-0.00524927	0.88569	0.00657199
Cell_5184	Inhibitory	0.88258	0.0175743	0.882455	0.0175279	0.882356	0.0174904	0.88228	0.0174611	0.882225	0.0174393	0.882187	0.017424	0.882162	0.0174142	0.882148	0.0174087	0.882142	0.0174063	0.88214	0.0174058	0.88214	0.0174059	0.88044	0.0164847
Cell_5160	OD Mature 2	0.890385	0.00580778	0.889746	0.00538021	0.889241	0.00504238	0.888855	0.00478371	0.888571	0.00459367	0.888374	0.00446168	0.888248	0.0043772	0.888177	0.00432966	0.888145	0.00430852	0.888138	0.00430321	0.888138	0.00430318	0.850482	0.00120822
Cell_5201	Ambiguous	0.870402	0.0159873	0.876409	0.0129016	0.876877	0.012519	0.877235	0.012226	0.877498	0.0120107	0.877681	0.0118611	0.877798	0.0117654	0.877864	0.0117115	0.877893	0.0116876	0.8779	0.0116816	0.8779	0.0116817	0.900647	0.0106456
Cell_5255	Inhibitory	0.899783	-0.00708081	0.899507	-0.0069196	0.899294	-0.0067868	0.899131	-0.00668545	0.899011	-0.00661118	0.898928	-0.00655972	0.898875	-0.00652685	0.898845	-0.00650841	0.898832	-0.00650025	0.898829	-0.00649827	0.898829	-0.00649835	0.897269	0.0125897
Cell_5174	OD Mature 2	0.896365	-0.00303271	0.895934	-0.00271675	0.895604	-0.00245285	0.895351	-0.00225084	0.895166	-0.00210244	0.895037	-0.00199938	0.894954	-0.0019334	0.894908	-0.00189624	0.894887	-0.00187967	0.894882	-0.00187546	0.894882	-0.00187536	0.88569	0.00657199
Cell_5239	Astrocyte	0.914274	-0.00669868	0.914274	-0.00669868	0.914274	-0.00669868	0.914274	-0.00669869	0.914274	-0.00669869	0.914274	-0.00669869	0.914274	-0.0066987	0.914274	-0.0066987	0.914274	-0.00669871	0.914275	-0.00669871	0.914275	-0.00669871	0.922417	0.00388844
Cell_5200	Inhibitory	0.88859	-0.00485533	0.888685	-0.00487411	0.888759	-0.00488826	0.888816	-0.00489862	0.888858	-0.00490595	0.888888	-0.0049109	0.888906	-0.00491402	0.888917	-0.00491576	0.888921	-0.00491655	0.888922	-0.00491677	0.888922	-0.00491681	0.899007	0.0223588
Cell_5239	Astrocyte	0.93461	0.0140416	0.93449	0.0139374	0.934395	0.0138549	0.934322	0.0137916	0.934269	0.0137451	0.934232	0.0137127	0.934208	0.0136921	0.934195	0.0136805	0.93419	0.0136754	0.934188	0.0136742	0.934188	0.0136743	0.922417	0.00388844
Cell_5240	Excitatory	0.931285	-0.00290743	0.931174	-0.00284394	0.931087	-0.00279337	0.931021	-0.0027544	0.930972	-0.00272566	0.930938	-0.00270567	0.930917	-0.0026929	0.930905	-0.00268579	0.930899	-0.00268272	0.930898	-0.00268208	0.930898	-0.00268226	0.923702	0.0106269
Cell_5218	Ambiguous	0.921113	0.00289365	0.92114	0.00288811	0.921161	0.00288318	0.921177	0.00287905	0.921189	0.00287579	0.921198	0.00287339	0.921203	0.00287178	0.921206	0.00287084	0.921207	0.00287038	0.921207	0.00287023	0.921207	0.00287018	0.954324	0.00240228
Cell_5256	Excitatory	0.919283	0.00220018	0.919487	0.00224626	0.919648	0.00228296	0.91977	0.00231126	0.91986	0.00233216	0.919922	0.00234674	0.919962	0.00235608	0.919984	0.00236133	0.919994	0.00236363	0.919997	0.00236417	0.919996	0.00236412	0.939193	0.0216737
Cell_5238	Inhibitory	0.927174	0.0106028	0.927174	0.0106029	0.927174	0.0106031	0.927174	0.0106033	0.927174	0.0106034	0.927174	0.0106036	0.927174	0.0106038	0.927174	0.0106039	0.927175	0.0106041	0.927175	0.0106043	0.927175	0.0106044	0.919822	0.0214142
Cell_5224	OD Mature 4	0.965044	0.0153591	0.965207	0.0150384	0.965333	0.0147834	0.965428	0.0145872	0.965497	0.0144425	0.965544	0.0143416	0.965575	0.014277	0.965592	0.0142406	0.965599	0.0142244	0.965601	0.0142205	0.965601	0.0142206	0.970469	0.00539251
Cell_5221	Astrocyte	0.98745	-0.000121598	0.986901	-0.000104886	0.986456	-8.41311e-05	0.986108	-6.26658e-05	0.985848	-4.32521e-05	0.985665	-2.76951e-05	0.985547	-1.67356e-05	0.98548	-1.01761e-05	0.985451	-7.13465e-06	0.985443	-6.32174e-06	0.985443	-6.2659e-06	0.962404	0.00513597
Cell_5218	Ambiguous	0.980511	-0.0124964	0.979659	-0.0110444	0.978994	-0.00990795	0.978488	-0.00904558	0.978119	-0.00841701	0.977864	-0.00798333	0.977701	-0.00770713	0.97761	-0.0075523	0.977569	-0.00748367	0.977559	-0.00746659	0.977559	-0.00746668	0.954324	0.00240228
Cell_5229	Ambiguous	0.967434	0.00638014	0.96739	0.00640557	0.967359	0.0064264	0.967338	0.00644279	0.967324	0.00645509	0.967315	0.00646373	0.967309	0.00646929	0.967306	0.0064724	0.967305	0.00647372	0.967305	0.00647397	0.967305	0.00647386	0.977033	0.0122038
Cell_5261	Ambiguous	0.953386	0.0184494	0.954668	0.0172761	0.955684	0.016353	0.956464	0.0156489	0.957038	0.0151334	0.957437	0.0147763	0.957693	0.0145483	0.957837	0.0144202	0.957901	0.0143633	0.957917	0.0143491	0.957916	0.0143492	0.958866	0.0139828
Cell_5254	Excitatory	1.00721	-0.0052351	1.00711	-0.00519746	1.00704	-0.00516814	1.00698	-0.00514596	1.00694	-0.00512985	1.00691	-0.00511876	1.00689	-0.00511173	1.00688	-0.00510781	1.00687	-0.00510611	1.00687	-0.00510573	1.00687	-0.0051058	0.993253	0.016057
Cell_5229	Ambiguous	0.9934	-8.42278e-05	0.993764	-0.000299724	0.994049	-0.000470254	0.994266	-0.000600991	0.994425	-0.000697144	0.994534	-0.000763964	0.994604	-0.000806738	0.994643	-0.000830785	0.99466	-0.000841445	0.994664	-0.00084407	0.994664	-0.000844016	0.977033	0.0122038
Cell_5262	Inhibitory	1.00007	0.00745953	1.00006	0.00744037	1.00005	0.00742478	1.00004	0.00741263	1.00003	0.00740361	1.00003	0.00739734	1.00003	0.00739339	1.00002	0.00739127	1.00002	0.00739046	1.00002	0.00739045	1.00002	0.00739071	0.982593	0.0235795
Cell_5224	OD Mature 4	0.999976	-0.00222787	0.999758	-0.00227246	0.999586	-0.00230749	0.999456	-0.00233417	0.99936	-0.00235368	0.999294	-0.00236718	0.999252	-0.00237579	0.999229	-0.00238063	0.999218	-0.00238277	0.999216	-0.0023833	0.999216	-0.00238329	0.970469	0.00539251
Cell_5221	Astrocyte	0.998106	-0.01102	0.998072	-0.0107784	0.998045	-0.0105866	0.998025	-0.0104392	0.99801	-0.0103306	0.998	-0.0102551	0.997994	-0.0102068	0.997991	-0.0101797	0.997989	-0.0101678	0.997988	-0.010165	0.997988	-0.0101653	0.962404	0.00513597
Cell_0	Microglia	-0.00609246	0.0191656	-0.00591253	0.0194994	-0.00576217	0.0197744	-0.00564221	0.0199919	-0.00555147	0.0201558	-0.00548721	0.0202718	-0.00544558	0.020347	-0.00542202	0.0203896	-0.00541155	0.0204086	-0.00540899	0.0204133	-0.00540908	0.0204133	0.00320669	0.026882
Cell_47	Astrocyte	-0.0128548	0.0365417	-0.0113071	0.0367302	-0.010109	0.0368766	-0.00920817	0.0369878	-0.00855623	0.0370693	-0.00810883	0.0371258	-0.00782498	0.037162	-0.00766625	0.0371824	-0.00759599	0.0371914	-0.00757852	0.0371937	-0.00757862	0.0371937	0.00648902	0.0232491
Cell_40	Astrocyte	-1.06343e-05	0.0481646	0.000236799	0.0473513	0.000431638	0.0467051	0.000580269	0.0462078	0.000689064	0.045841	0.000764358	0.0455854	0.000812403	0.0454214	0.000839361	0.045329	0.00085131	0.0452879	0.000854271	0.0452777	0.000854238	0.0452778	0.00958626	0.0391025
Cell_39	Astrocyte	0.0145324	0.0483181	0.0129161	0.0474785	0.0116501	0.0468056	0.0106885	0.0462843	0.00998684	0.0458977	0.00950221	0.0456274	0.00919333	0.0454536	0.0090201	0.0453555	0.0089433	0.0453118	0.00892419	0.0453009	0.00892431	0.0453009	0.00906516	0.0427218
Cell_37	OD Immature 1	0.00403511	0.0164802	0.00367635	0.0176109	0.003399	0.0185087	0.00319114	0.0191985	0.00304137	0.0197065	0.00293905	0.02006	0.00287439	0.0202865	0.00283837	0.0204139	0.0028225	0.0204706	0.00281862	0.0204848	0.00281872	0.0204848	0.00354298	0.0172995
Cell_15	Ambiguous	0.0367808	0.0224818	0.0368507	0.0231394	0.0368998	0.0236533	0.0369333	0.0240429	0.0369556	0.0243269	0.0369697	0.0245229	0.0369781	0.0246478	0.0369826	0.0247178	0.0369845	0.0247488	0.0369849	0.0247564	0.0369848	0.0247563	0.0324784	0.0356505
Cell_6	Endothelial 1	0.0405269	0.0358373	0.0402394	0.0353662	0.0399434	0.0347274	0.0397177	0.0342391	0.0395523	0.033881	0.0394375	0.0336327	0.0393642	0.0334739	0.039323	0.0333848	0.0393047	0.0333452	0.0393001	0.0333355	0.0393002	0.0333356	0.0207936	0.0347562
Cell_31	Inhibitory	0.0112293	0.0282041	0.0125309	0.0281711	0.0135635	0.0281413	0.0143563	0.0281174	0.0149401	0.0280993	0.0153462	0.0280864	0.0156064	0.028078	0.0157528	0.0280732	0.015818	0.028071	0.0158342	0.0280705	0.0158342	0.0280705	0.0471808	0.043594
Cell_3	Astrocyte	0.0405716	0.0362004	0.0400717	0.0349568	0.0397507	0.0342507	0.0395061	0.0337141	0.0393274	0.0333222	0.0392038	0.0330513	0.0391251	0.0328787	0.0390809	0.0327818	0.0390613	0.0327389	0.0390564	0.0327283	0.0390564	0.0327284	0.0179795	0.0479034
Cell_20	Endothelial 2	0.0437708	0.0135261	0.0431867	0.0146161	0.0427221	0.015477	0.0423661	0.0161361	0.0421042	0.0166202	0.0419222	0.0169563	0.0418057	0.0171713	0.0417401	0.0172921	0.041711	0.0173457	0.0417038	0.017359	0.0417038	0.0173588	0.0433045	0.0129728
Cell_50	Astrocyte	0.0681872	0.0261165	0.0663911	0.0274456	0.064977	0.028501	0.0638996	0.0293118	0.0631132	0.0299082	0.0625715	0.030322	0.0622279	0.030586	0.0620363	0.0307339	0.0619517	0.0307994	0.0619307	0.0308157	0.0619309	0.0308156	0.066713	0.0265834
Cell_23	Endothelial 2	0.0609753	0.0231856	0.0611041	0.0252532	0.0611703	0.0268769	0.0611906	0.0281121	0.0611817	0.0290144	0.061159	0.029638	0.0611349	0.0300358	0.0611171	0.0302591	0.061108	0.0303582	0.0611057	0.0303828	0.0611058	0.0303827	0.0616976	0.0189292
Cell_27	Astrocyte	0.0484738	0.0446946	0.0501418	0.0425952	0.0515025	0.0409415	0.0525761	0.0396806	0.0533863	0.0387587	0.0539613	0.0381216	0.0543353	0.0377157	0.0545479	0.0374882	0.0546428	0.0373874	0.0546664	0.0373624	0.0546662	0.0373626	0.0746722	0.0436108
Cell_33	Ambiguous	0.0679768	0.036372	0.0662231	0.0352805	0.0648529	0.0344606	0.063819	0.0338668	0.0630723	0.033455	0.0625631	0.0331842	0.0622427	0.0330186	0.0620649	0.0329286	0.0619867	0.0328894	0.0619673	0.0328797	0.0619675	0.0328797	0.0775024	0.0230497
Cell_22	Astrocyte	0.0496153	0.0363278	0.0513682	0.036122	0.0527256	0.0359166	0.053743	0.0357252	0.0544749	0.0355603	0.0549735	0.0354308	0.0552876	0.0353404	0.0554622	0.0352867	0.0555392	0.0352621	0.0555582	0.035256	0.055558	0.0352561	0.0556367	0.0174293
Cell_51	Endothelial 2	0.100353	0.0208213	0.0993922	0.0219966	0.0986659	0.0229212	0.0981385	0.0236264	0.097774	0.0241425	0.0975372	0.0244997	0.0973952	0.0247275	0.0973195	0.0248553	0.0972871	0.024912	0.0972791	0.0249261	0.0972791	0.024926	0.0986777	0.0339697
Cell_34	Astrocyte	0.0925277	0.0366256	0.0932873	0.0341916	0.0939445	0.0322704	0.0944954	0.0308039	0.094937	0.0297321	0.0952683	0.0289933	0.0954939	0.0285245	0.0956265	0.0282629	0.0956869	0.0281473	0.0957021	0.0281186	0.095702	0.0281187	0.0921484	0.0272253
Cell_52	Astrocyte	0.0902773	0.0298375	0.091982	0.0292468	0.0932688	0.0287619	0.0942038	0.0283743	0.0948524	0.0280759	0.0952776	0.0278591	0.095536	0.0277148	0.0956759	0.0276313	0.0957365	0.0275936	0.0957515	0.0275841	0.0957514	0.0275842	0.102318	0.0386119
Cell_33	Ambiguous	0.0928719	0.0156861	0.0939282	0.0180863	0.0947505	0.0199888	0.0953678	0.0214493	0.09581	0.0225245	0.0961083	0.0232719	0.0962934	0.0237501	0.0963947	0.0240187	0.0964389	0.0241379	0.0964498	0.0241676	0.0964497	0.0241675	0.0775024	0.0230497
Cell_27	Astrocyte	0.109738	0.0286651	0.107178	0.0281142	0.105138	0.0276932	0.103562	0.0273817	0.102394	0.0271605	0.101576	0.0270116	0.101049	0.0269186	0.100751	0.0268673	0.100618	0.0268447	0.100585	0.0268391	0.100586	0.0268391	0.0746722	0.0436108
Cell_1215	Endothelial 2	0.123579	0.042674	0.124457	0.040825	0.125146	0.039366	0.12567	0.0382502	0.126052	0.0374313	0.126316	0.0368631	0.126484	0.0364998	0.126578	0.0362955	0.12662	0.0362048	0.12663	0.0361823	0.12663	0.0361825	0.149058	0.0274954
Cell_1211	Astrocyte	0.132662	0.0403576	0.132025	0.0390131	0.131511	0.0379335	0.131109	0.0370945	0.130807	0.0364698	0.130593	0.0360313	0.130454	0.0357483	0.130375	0.0355883	0.13034	0.035517	0.130331	0.0354993	0.130331	0.0354994	0.116535	0.0512466
Cell_52	Astrocyte	0.124295	0.0284194	0.125237	0.0290399	0.125954	0.0295444	0.126485	0.029941	0.126862	0.0302391	0.127117	0.0304501	0.127277	0.0305871	0.127365	0.0306649	0.127404	0.0306996	0.127414	0.0307082	0.127414	0.0307082	0.102318	0.0386119
Cell_51	Endothelial 2	0.138571	0.0311992	0.136528	0.0313982	0.134947	0.0315492	0.133763	0.0316606	0.132912	0.0317398	0.132333	0.0317934	0.131969	0.031827	0.131766	0.0318456	0.131677	0.0318538	0.131655	0.0318558	0.131655	0.0318558	0.0986777	0.0339697
Cell_1232	Endothelial 2	0.120094	0.00950479	0.120955	0.0118788	0.121644	0.013762	0.122175	0.0152088	0.122569	0.016275	0.122843	0.0170172	0.123019	0.0174929	0.123118	0.0177608	0.123162	0.0178798	0.123173	0.0179095	0.123173	0.0179093	0.124001	0.0634869
Cell_1215	Endothelial 2	0.169009	0.0300512	0.168304	0.0302956	0.167716	0.0304996	0.16725	0.0306578	0.166901	0.0307738	0.166655	0.0308538	0.166497	0.0309045	0.166408	0.0309329	0.166368	0.0309453	0.166359	0.0309483	0.166359	0.0309481	0.149058	0.0274954
Cell_1227	Astrocyte	0.171509	0.0346331	0.17003	0.0352302	0.168918	0.0356983	0.168103	0.0360595	0.167524	0.0363282	0.167132	0.0365171	0.166886	0.0366392	0.16675	0.0367084	0.16669	0.0367392	0.166675	0.0367469	0.166675	0.0367469	0.155309	0.0551852
Cell_1219	Astrocyte	0.163787	0.0441083	0.163501	0.0434428	0.163272	0.0429332	0.163097	0.0425555	0.162969	0.0422868	0.16288	0.0421054	0.162824	0.0419921	0.162793	0.0419294	0.162779	0.0419019	0.162775	0.0418952	0.162775	0.0418954	0.178776	0.0507721
Cell_1221	Endothelial 2	0.148563	0.0261573	0.149728	0.0265659	0.150643	0.0269064	0.15134	0.0271792	0.151849	0.0273871	0.1522	0.0275355	0.152425	0.0276324	0.15255	0.0276875	0.152606	0.0277121	0.15262	0.0277182	0.15262	0.0277181	0.189311	0.0351216
Cell_1231	Astrocyte	0.156739	0.0447007	0.158044	0.0441161	0.159057	0.0436132	0.159817	0.0431987	0.160365	0.0428749	0.160739	0.0426389	0.160974	0.0424825	0.161106	0.0423925	0.161163	0.042352	0.161178	0.042342	0.161178	0.0423422	0.187278	0.047487
Cell_1221	Endothelial 2	0.201617	0.0463018	0.201411	0.0459427	0.201245	0.0456533	0.201115	0.0454276	0.201019	0.0452593	0.200951	0.045141	0.200908	0.0450647	0.200883	0.0450215	0.200872	0.0450023	0.20087	0.0449976	0.20087	0.0449977	0.189311	0.0351216
Cell_1228	Astrocyte	0.191335	0.0290637	0.191945	0.0299946	0.192429	0.0307229	0.1928	0.031276	0.193072	0.0316797	0.193262	0.0319586	0.193383	0.0321363	0.193451	0.0322361	0.193481	0.0322803	0.193488	0.0322913	0.193488	0.0322912	0.195589	0.0480954
Cell_1231	Astrocyte	0.191004	0.0508186	0.191593	0.0494502	0.192058	0.0483732	0.192414	0.0475516	0.192676	0.04695	0.192858	0.0465334	0.192974	0.0462673	0.19304	0.0461179	0.193069	0.0460517	0.193076	0.0460352	0.193076	0.0460353	0.187278	0.047487
Cell_1219	Astrocyte	0.212197	0.0336174	0.210719	0.0339139	0.209553	0.0341517	0.208663	0.0343362	0.208011	0.0344733	0.207558	0.0345693	0.207269	0.0346312	0.207107	0.0346661	0.207035	0.0346816	0.207017	0.0346854	0.207017	0.0346853	0.178776	0.0507721
Cell_1223	OD Immature 1	0.183829	0.0222165	0.184315	0.0227166	0.184697	0.023117	0.184989	0.0234266	0.185204	0.0236558	0.185353	0.0238157	0.185448	0.0239185	0.185502	0.0239764	0.185526	0.0240021	0.185531	0.0240085	0.185531	0.0240085	0.194867	0.0665601
Cell_1233	Endothelial 1	0.234969	0.0448696	0.234809	0.0443187	0.234674	0.0438787	0.234564	0.0435387	0.234479	0.0432872	0.234418	0.0431116	0.234377	0.0429989	0.234354	0.0429354	0.234344	0.0429072	0.234341	0.0429003	0.234341	0.0429005	0.237661	0.0380231
Cell_1257	Inhibitory	0.24184	0.0357717	0.240657	0.0359662	0.239741	0.0361108	0.239055	0.0362152	0.238562	0.0362881	0.238225	0.0363368	0.238013	0.0363671	0.237895	0.0363838	0.237842	0.0363912	0.237829	0.036393	0.237829	0.0363929	0.244073	0.0439011
Cell_1236	Ambiguous	0.200503	0.0351144	0.201878	0.0352247	0.202966	0.0353117	0.203799	0.0353781	0.204411	0.0354268	0.204836	0.0354606	0.205108	0.0354821	0.205261	0.0354942	0.205329	0.0354996	0.205346	0.0355009	0.205346	0.0355009	0.256054	0.0294562
Cell_5868	Ambiguous	0.207904	0.0368631	0.207904	0.0368631	0.207904	0.0368632	0.207904	0.0368632	0.207904	0.0368632	0.207904	0.0368632	0.207904	0.0368632	0.207904	0.0368633	0.207904	0.0368633	0.207904	0.0368633	0.207904	0.0368633	0.225922	0.0651598
Cell_1228	Astrocyte	0.235904	0.0319613	0.235872	0.0322074	0.235836	0.0324158	0.235799	0.0325849	0.235765	0.0327148	0.235737	0.0328079	0.235718	0.0328688	0.235706	0.0329034	0.2357	0.0329189	0.235699	0.0329226	0.235699	0.0329225	0.195589	0.0480954
Cell_1236	Ambiguous	0.252763	0.0207813	0.252937	0.0228146	0.253041	0.0243899	0.253098	0.0255758	0.253126	0.0264353	0.253138	0.0270264	0.253141	0.027402	0.253142	0.0276122	0.253142	0.0277053	0.253142	0.0277284	0.253142	0.0277282	0.256054	0.0294562
Cell_1250	Ambiguous	0.25233	0.0408079	0.251766	0.0395779	0.251521	0.0386286	0.251515	0.0379317	0.251853	0.0368599	0.251779	0.0364693	0.251842	0.0362491	0.2519	0.0359657	0.251936	0.0359703	0.251933	0.0359404	0.251933	0.0359405	0.258977	0.0468712
Cell_1257	Inhibitory	0.250127	0.0435016	0.250828	0.0411932	0.25131	0.0393169	0.251589	0.0378409	0.2515	0.0373172	0.251762	0.036606	0.251855	0.0361216	0.251899	0.0360114	0.251922	0.0358907	0.251922	0.0358921	0.251922	0.0358923	0.244073	0.0439011
Cell_1251	Endothelial 2	0.249866	0.0358218	0.250688	0.0358471	0.251218	0.0358887	0.25154	0.0359269	0.251731	0.0359534	0.251853	0.0359658	0.251896	0.0359733	0.251908	0.0359752	0.251899	0.0359174	0.251914	0.0359028	0.251914	0.0359029	0.262819	0.0499015
Cell_1233	Endothelial 1	0.262715	0.017015	0.261582	0.0184948	0.26071	0.0197035	0.260059	0.0206523	0.25959	0.0213618	0.25927	0.0218603	0.259066	0.0221816	0.258953	0.0223631	0.258903	0.0224439	0.25889	0.0224639	0.25889	0.0224637	0.237661	0.0380231
Cell_1241	OD Immature 1	0.289379	0.0331489	0.289563	0.033353	0.289715	0.0335283	0.289835	0.0336721	0.289926	0.0337838	0.289992	0.0338647	0.290034	0.033918	0.290059	0.0339485	0.29007	0.0339622	0.290072	0.0339655	0.290072	0.0339654	0.290734	0.0543567
Cell_1242	Microglia	0.308749	0.0344339	0.306677	0.0347195	0.305036	0.0349369	0.303776	0.035097	0.302847	0.0352101	0.302202	0.035286	0.301788	0.0353332	0.301555	0.0353592	0.301451	0.0353706	0.301425	0.0353734	0.301426	0.0353734	0.299339	0.0581573
Cell_1239	Endothelial 2	0.289963	0.0459028	0.290527	0.0442472	0.290961	0.0429523	0.291285	0.0419714	0.291517	0.0412582	0.291674	0.0407676	0.291773	0.0404561	0.291827	0.0402819	0.291852	0.0402049	0.291858	0.0401859	0.291858	0.0401861	0.272571	0.0534669
Cell_1251	Endothelial 2	0.296873	0.0337678	0.296217	0.0341824	0.295701	0.0344984	0.295309	0.0347323	0.295022	0.034899	0.294824	0.035012	0.294698	0.0350828	0.294627	0.0351222	0.294596	0.0351395	0.294588	0.0351438	0.294588	0.0351437	0.262819	0.0499015
Cell_1236	Ambiguous	0.279018	0.0310076	0.280998	0.0317589	0.28257	0.0323451	0.283779	0.0327882	0.284671	0.0331098	0.285292	0.0333308	0.285691	0.0334709	0.285915	0.0335492	0.286015	0.0335839	0.28604	0.0335924	0.286039	0.0335923	0.256054	0.0294562
Cell_2509	Inhibitory	0.318173	0.0279115	0.31819	0.0279383	0.318205	0.0279591	0.318216	0.0279749	0.318224	0.0279864	0.31823	0.0279943	0.318234	0.0279993	0.318236	0.028002	0.318237	0.0280032	0.318237	0.0280035	0.318236	0.0280034	0.337942	0.057737
Cell_1260	Endothelial 2	0.324837	0.0309484	0.325399	0.0312713	0.325828	0.0315303	0.326149	0.0317302	0.326379	0.0318778	0.326537	0.0319805	0.326637	0.0320463	0.326693	0.0320832	0.326718	0.0320997	0.326724	0.0321038	0.326724	0.0321038	0.308856	0.0617008
Cell_1242	Microglia	0.340015	0.0347127	0.33914	0.0345934	0.338449	0.0345022	0.337921	0.0344345	0.337533	0.0343863	0.337264	0.0343536	0.337091	0.0343331	0.336995	0.0343218	0.336952	0.0343167	0.336941	0.0343155	0.336941	0.0343154	0.299339	0.0581573
Cell_1244	OD Mature 4	0.32911	0.0441711	0.329049	0.0435067	0.329008	0.0429787	0.328981	0.0425726	0.328963	0.0422732	0.328952	0.0420648	0.328945	0.0419313	0.328942	0.0418562	0.32894	0.0418229	0.32894	0.0418147	0.32894	0.041815	0.31046	0.0675313
Cell_1241	OD Immature 1	0.322149	0.0257534	0.322505	0.0261875	0.322793	0.026527	0.323017	0.0267849	0.323184	0.0269735	0.323301	0.027104	0.323375	0.0271872	0.323418	0.027234	0.323436	0.0272547	0.323441	0.0272597	0.323441	0.0272596	0.290734	0.0543567
Cell_2514	Inhibitory	0.355762	0.0267133	0.35583	0.0270688	0.355874	0.0273646	0.355903	0.0275993	0.355923	0.0277762	0.355935	0.0279012	0.355943	0.027982	0.355948	0.0280277	0.35595	0.028048	0.35595	0.0280529	0.35595	0.0280527	0.354563	0.0593373
Cell_2534	Astrocyte	0.371536	0.0324507	0.3715	0.0324498	0.371471	0.0324502	0.371449	0.032451	0.371433	0.0324518	0.371422	0.0324525	0.371415	0.032453	0.371411	0.0324533	0.371409	0.0324534	0.371409	0.0324534	0.371409	0.0324534	0.35007	0.0602948
Cell_2531	Inhibitory	0.359807	0.0322002	0.359279	0.0326213	0.358891	0.0329291	0.358611	0.0331499	0.358415	0.0333038	0.358284	0.0334065	0.358202	0.0334703	0.358157	0.0335054	0.358137	0.0335209	0.358132	0.0335248	0.358132	0.0335248	0.362794	0.0609544
Cell_2509	Inhibitory	0.363922	0.0400452	0.363177	0.0393921	0.362574	0.0388813	0.362105	0.0384933	0.361755	0.0382097	0.36151	0.0380134	0.361353	0.0378882	0.361264	0.0378179	0.361224	0.0377868	0.361214	0.0377791	0.361214	0.0377794	0.337942	0.057737
Cell_2533	Ambiguous	0.348567	0.0349949	0.349808	0.0348722	0.350784	0.0347791	0.351526	0.0347108	0.352068	0.0346627	0.352442	0.0346306	0.352681	0.0346107	0.352815	0.0345999	0.352874	0.0345951	0.352888	0.034594	0.352888	0.0345941	0.346883	0.0648111
Cell_2527	Ambiguous	0.380146	0.0224224	0.380576	0.0223214	0.380914	0.0222497	0.381172	0.0222002	0.38136	0.022167	0.381491	0.0221457	0.381575	0.0221328	0.381621	0.0221258	0.381642	0.0221228	0.381647	0.022122	0.381647	0.022122	0.371222	0.0642703
Cell_2531	Inhibitory	0.374031	0.00933269	0.374479	0.00981977	0.374834	0.0102068	0.375106	0.0105044	0.375307	0.0107237	0.375447	0.0108763	0.375536	0.010974	0.375586	0.011029	0.375609	0.0110534	0.375614	0.0110595	0.375614	0.0110594	0.362794	0.0609544
Cell_2519	Inhibitory	0.395764	0.0352664	0.395265	0.0344081	0.394864	0.0337319	0.394553	0.0332155	0.394323	0.032837	0.394161	0.0325746	0.394057	0.0324069	0.393998	0.0323128	0.393972	0.032271	0.393966	0.0322607	0.393966	0.0322608	0.375018	0.0701524
Cell_2532	Endothelial 1	0.384567	0.0282573	0.384567	0.0282574	0.384567	0.0282575	0.384567	0.0282576	0.384567	0.0282577	0.384567	0.0282579	0.384567	0.028258	0.384567	0.0282581	0.384567	0.0282582	0.384566	0.0282584	0.384566	0.0282585	0.369098	0.0699054
Cell_2514	Inhibitory	0.391467	0.0191779	0.391088	0.01965	0.390796	0.0200107	0.390576	0.0202789	0.390418	0.0204713	0.390309	0.0206023	0.390241	0.0206849	0.390202	0.0207309	0.390185	0.0207512	0.390181	0.0207561	0.390181	0.020756	0.354563	0.0593373
Cell_2527	Ambiguous	0.423033	0.0366944	0.422543	0.0367309	0.422153	0.0367479	0.421853	0.0367535	0.421631	0.0367533	0.421477	0.0367511	0.421378	0.0367488	0.421322	0.0367473	0.421297	0.0367466	0.421291	0.0367465	0.421291	0.0367465	0.371222	0.0642703
Cell_2519	Inhibitory	0.418799	0.0381267	0.418757	0.037847	0.418735	0.0376178	0.41873	0.037432	0.418738	0.0372836	0.418757	0.0371685	0.418784	0.0370844	0.418815	0.0370314	0.418841	0.0370089	0.418848	0.037013	0.418848	0.0370131	0.375018	0.0701524
Cell_2521	Inhibitory	0.415877	0.0370535	0.416775	0.0369769	0.417474	0.0369396	0.417999	0.03693	0.418372	0.0369393	0.418618	0.0369597	0.418761	0.0369839	0.418825	0.0370033	0.418842	0.037011	0.418845	0.0370033	0.418845	0.0370033	0.381869	0.0793492
Cell_2522	Inhibitory	0.43452	0.0309982	0.433812	0.0312352	0.433254	0.0314241	0.432827	0.0315701	0.432513	0.0316784	0.432296	0.0317541	0.432157	0.0318029	0.432079	0.0318305	0.432045	0.0318427	0.432036	0.0318457	0.432036	0.0318456	0.392481	0.0867496
Cell_2536	Excitatory	0.405263	0.0328495	0.405604	0.0329324	0.405875	0.0329929	0.406084	0.0330368	0.406237	0.0330679	0.406344	0.033089	0.406412	0.0331024	0.406451	0.0331099	0.406468	0.0331132	0.406472	0.033114	0.406472	0.0331139	0.39886	0.0913107
Cell_2537	Inhibitory	0.444528	0.0354604	0.445709	0.0347443	0.446641	0.0341786	0.447353	0.0337458	0.447874	0.0334282	0.448235	0.0332079	0.448466	0.0330671	0.448595	0.032988	0.448653	0.0329529	0.448667	0.0329443	0.448667	0.0329445	0.497386	0.074527
Cell_2526	Ambiguous	0.454842	0.0283127	0.454437	0.0290336	0.454135	0.0295663	0.453915	0.0299474	0.453761	0.0302101	0.453657	0.0303823	0.453592	0.0304875	0.453556	0.0305448	0.45354	0.0305697	0.453536	0.030576	0.453536	0.0305761	0.43402	0.0945775
Cell_2525	Endothelial 2	0.444169	0.0200535	0.444844	0.0207456	0.445341	0.0212403	0.445674	0.0216075	0.445902	0.021882	0.446055	0.0220759	0.446152	0.0222013	0.446205	0.0222723	0.446229	0.0223038	0.446235	0.0223116	0.446235	0.0223114	0.42187	0.0988056
Cell_2538	Inhibitory	0.459098	0.0336692	0.457779	0.0329628	0.456726	0.032426	0.455914	0.0320313	0.455313	0.031753	0.454895	0.0315672	0.454626	0.0314523	0.454474	0.0313893	0.454407	0.0313617	0.45439	0.031355	0.454391	0.0313551	0.521488	0.0668126
Cell_2536	Excitatory	0.44575	0.0199397	0.445617	0.0199491	0.445544	0.0200244	0.445531	0.0201036	0.445536	0.0201622	0.445545	0.0202022	0.445551	0.0202273	0.445556	0.0202413	0.445557	0.0202473	0.445558	0.0202487	0.445558	0.0202485	0.39886	0.0913107
Cell_2537	Inhibitory	0.486446	0.0375108	0.486004	0.0373273	0.485773	0.0370845	0.48567	0.0368196	0.485624	0.0365781	0.485603	0.03639	0.485591	0.0362627	0.485585	0.0361892	0.485583	0.0361562	0.485582	0.036148	0.485582	0.0361481	0.497386	0.074527
Cell_2538	Inhibitory	0.481012	0.0351167	0.482217	0.0352175	0.483127	0.0353314	0.483797	0.0354401	0.484274	0.0355296	0.4846	0.0355951	0.484806	0.035638	0.484922	0.0356623	0.484973	0.0356732	0.484986	0.035676	0.484986	0.035676	0.521488	0.0668126
Cell_2551	Excitatory	0.48716	0.0397654	0.486916	0.0385992	0.486615	0.0377266	0.48633	0.0371237	0.486101	0.036723	0.485937	0.0364642	0.485831	0.0363058	0.485772	0.0362188	0.485745	0.0361806	0.485739	0.0361712	0.485739	0.0361712	0.529458	0.0784376
Cell_2539	Inhibitory	0.479593	0.0284609	0.480195	0.0290447	0.480692	0.0295061	0.481083	0.0298537	0.481376	0.0301055	0.481582	0.0302784	0.481715	0.0303881	0.48179	0.0304495	0.481823	0.0304765	0.481831	0.0304831	0.481831	0.0304829	0.525671	0.0835158
Cell_2548	Inhibitory	0.512466	0.0189636	0.505903	0.0221582	0.505029	0.0226984	0.504356	0.0231098	0.503859	0.0234108	0.503514	0.0236193	0.503292	0.0237524	0.503167	0.0238272	0.503112	0.0238605	0.503098	0.0238687	0.503098	0.0238687	0.538835	0.0750904
Cell_2538	Inhibitory	0.521828	0.0309288	0.521055	0.0322727	0.520448	0.0333287	0.519985	0.0341188	0.519639	0.0346753	0.519397	0.0350429	0.519243	0.0352713	0.519155	0.0353949	0.519116	0.0354484	0.519107	0.0354615	0.519107	0.0354614	0.521488	0.0668126
Cell_2537	Inhibitory	0.524373	0.0446233	0.523478	0.0436303	0.522767	0.0428556	0.522217	0.0422707	0.521813	0.0418442	0.521532	0.0415503	0.521351	0.0413637	0.521249	0.0412593	0.521204	0.0412131	0.521193	0.0412017	0.521193	0.0412018	0.497386	0.074527
Cell_2546	Inhibitory	0.505489	0.0517693	0.506592	0.0506269	0.507469	0.0497199	0.508143	0.0490222	0.508637	0.0485063	0.50898	0.0481461	0.509201	0.0479153	0.509324	0.0477852	0.509379	0.0477274	0.509393	0.047713	0.509393	0.0477132	0.552148	0.0627644
Cell_2551	Excitatory	0.517232	0.0331866	0.51755	0.0343131	0.517707	0.0351621	0.517877	0.0352144	0.517998	0.0352758	0.518102	0.0356343	0.518153	0.0356658	0.518184	0.0356876	0.518198	0.0356985	0.518201	0.0357013	0.518201	0.0357012	0.529458	0.0784376
Cell_2548	Inhibitory	0.517171	0.0352313	0.517416	0.0348963	0.517701	0.034673	0.517871	0.035113	0.518005	0.0354376	0.518081	0.0353656	0.518145	0.0355231	0.51818	0.0356122	0.518195	0.0356519	0.518199	0.0356617	0.518199	0.0356616	0.538835	0.0750904
Cell_2546	Inhibitory	0.541628	0.0343628	0.542323	0.0337699	0.542873	0.0333295	0.54298	0.0332135	0.543203	0.0328535	0.543252	0.0327928	0.543355	0.0326359	0.543372	0.0326141	0.543398	0.0325751	0.5434	0.0325727	0.5434	0.0325728	0.552148	0.0627644
Cell_2549	Excitatory	0.539224	0.0141641	0.539367	0.0146	0.539486	0.0149429	0.539581	0.0152045	0.539652	0.0153961	0.539703	0.0155288	0.539736	0.0156135	0.539755	0.0156611	0.539763	0.0156822	0.539765	0.0156874	0.539765	0.0156874	0.551467	0.0671396
Cell_3932	Microglia	0.55809	0.0226886	0.557597	0.0230551	0.557203	0.0233393	0.556899	0.0235535	0.556674	0.0237088	0.556518	0.0238158	0.556417	0.0238839	0.55636	0.023922	0.556335	0.0239389	0.556329	0.0239431	0.556329	0.0239431	0.565942	0.063141
Cell_3903	Excitatory	0.567342	0.0170276	0.567058	0.0171556	0.566833	0.0172575	0.566661	0.0173359	0.566534	0.0173938	0.566446	0.0174339	0.56639	0.0174595	0.566358	0.0174739	0.566344	0.0174803	0.566341	0.0174819	0.566341	0.0174818	0.564433	0.0693367
Cell_2538	Inhibitory	0.54295	0.0340157	0.54289	0.0336781	0.54284	0.0333895	0.543114	0.0329513	0.543171	0.0329066	0.543315	0.0326875	0.543336	0.0326659	0.543389	0.0325877	0.543394	0.0325822	0.543399	0.0325736	0.543399	0.0325737	0.521488	0.0668126
Cell_3911	Inhibitory	0.579612	0.0422653	0.579193	0.0414451	0.578852	0.040798	0.578583	0.0403025	0.57838	0.0399379	0.578236	0.0396841	0.578142	0.0395213	0.578088	0.0394295	0.578064	0.0393887	0.578058	0.0393786	0.578058	0.0393787	0.583516	0.0629717
Cell_3917	Inhibitory	0.557816	0.0315811	0.558942	0.0317534	0.559821	0.031889	0.560486	0.0319927	0.560971	0.0320691	0.561304	0.0321222	0.561517	0.0321563	0.561636	0.0321756	0.561689	0.0321842	0.561702	0.0321864	0.561702	0.0321864	0.604113	0.0570897
Cell_3932	Microglia	0.561	0.0190232	0.561308	0.0196907	0.561563	0.0202211	0.561766	0.0206287	0.561919	0.0209289	0.562027	0.0211377	0.562098	0.0212714	0.562138	0.0213466	0.562155	0.0213799	0.56216	0.0213882	0.56216	0.021388	0.565942	0.063141
Cell_3903	Excitatory	0.573634	0.0315205	0.573742	0.0316148	0.573819	0.0316968	0.573873	0.0317643	0.57391	0.0318166	0.573933	0.0318543	0.573948	0.031879	0.573955	0.0318931	0.573959	0.0318993	0.573959	0.0319008	0.573959	0.0319007	0.564433	0.0693367
Cell_2546	Inhibitory	0.582224	0.0393145	0.581102	0.0392006	0.580232	0.0390997	0.579578	0.0390163	0.579107	0.038952	0.578786	0.0389062	0.578583	0.0388766	0.57847	0.0388598	0.57842	0.0388524	0.578407	0.0388507	0.578408	0.0388507	0.552148	0.0627644
Cell_3935	Inhibitory	0.590989	0.030895	0.59201	0.0307496	0.592818	0.0306332	0.593436	0.0305431	0.59389	0.0304764	0.594206	0.0304298	0.594408	0.0303999	0.594521	0.030383	0.594571	0.0303754	0.594584	0.0303735	0.594584	0.0303735	0.618116	0.0509749
Cell_3925	Endothelial 1	0.602221	0.0372515	0.602151	0.0364557	0.602102	0.0358277	0.602067	0.0353474	0.602044	0.0349949	0.602029	0.0347504	0.60202	0.034594	0.602016	0.0345061	0.602013	0.0344671	0.602013	0.0344574	0.602013	0.0344576	0.634509	0.0419193
Cell_3917	Inhibitory	0.623696	0.0185615	0.623293	0.0190811	0.622973	0.0194908	0.622728	0.019804	0.622547	0.0200337	0.622421	0.020193	0.62234	0.0202948	0.622295	0.020352	0.622275	0.0203774	0.622269	0.0203837	0.622269	0.0203836	0.604113	0.0570897
Cell_3921	Inhibitory	0.629779	0.0300361	0.62895	0.0297618	0.628295	0.0295476	0.627794	0.0293851	0.627426	0.0292666	0.62717	0.0291849	0.627007	0.0291328	0.626915	0.0291037	0.626874	0.0290908	0.626864	0.0290876	0.626864	0.0290877	0.619348	0.0609659
Cell_3926	Endothelial 1	0.600041	0.0254475	0.600321	0.0261435	0.600538	0.0266924	0.600701	0.027112	0.600819	0.0274199	0.6009	0.0276336	0.600951	0.0277702	0.60098	0.027847	0.600993	0.027881	0.600996	0.0278894	0.600996	0.0278893	0.639802	0.046327
Cell_3925	Endothelial 1	0.63337	0.0238975	0.634235	0.0235467	0.634921	0.023281	0.635446	0.0230856	0.635833	0.022947	0.636103	0.0228536	0.636275	0.0227951	0.636372	0.0227627	0.636415	0.0227484	0.636426	0.0227447	0.636426	0.0227447	0.634509	0.0419193
Cell_3926	Endothelial 1	0.640183	0.0182475	0.639845	0.0190073	0.63958	0.0195954	0.639379	0.0200371	0.639233	0.0203563	0.639131	0.0205749	0.639066	0.0207133	0.63903	0.0207905	0.639014	0.0208247	0.63901	0.0208331	0.63901	0.020833	0.639802	0.046327
Cell_3930	Endothelial 2	0.652106	0.0322571	0.651574	0.0318495	0.651149	0.0315283	0.650821	0.031283	0.650579	0.0311032	0.65041	0.0309785	0.650301	0.0308989	0.65024	0.0308541	0.650213	0.0308343	0.650207	0.0308293	0.650207	0.0308293	0.65913	0.0464649
Cell_3928	Ambiguous	0.637228	0.0406564	0.637038	0.0404932	0.636888	0.0403641	0.636774	0.0402652	0.63669	0.0401925	0.636631	0.040142	0.636594	0.0401096	0.636573	0.0400915	0.636563	0.0400835	0.636561	0.0400816	0.636561	0.0400816	0.646481	0.0607583
Cell_3935	Inhibitory	0.633711	0.0376326	0.633906	0.0377944	0.63406	0.0379223	0.634178	0.0380202	0.634264	0.0380921	0.634324	0.0381421	0.634363	0.0381742	0.634384	0.0381922	0.634394	0.0382003	0.634396	0.0382023	0.634396	0.0382024	0.618116	0.0509749
Cell_3990	Inhibitory	0.695814	0.039814	0.69482	0.0384998	0.694029	0.0374686	0.69342	0.036686	0.69297	0.0361166	0.692657	0.0357249	0.692457	0.0354763	0.692344	0.0353373	0.692295	0.0352759	0.692282	0.0352607	0.692282	0.0352609	0.682821	0.044428
Cell_3986	Inhibitory	0.69167	0.0215252	0.691672	0.0221277	0.691662	0.0226074	0.691645	0.0229769	0.691626	0.0232497	0.691609	0.0234397	0.691597	0.0235614	0.691589	0.0236299	0.691585	0.0236602	0.691585	0.0236675	0.691585	0.0236672	0.683148	0.0537336
Cell_3930	Endothelial 2	0.680482	0.0311753	0.681766	0.0308524	0.682744	0.0306184	0.683462	0.0304554	0.683966	0.0303469	0.684301	0.0302784	0.684507	0.0302382	0.684619	0.030217	0.684668	0.030208	0.68468	0.0302057	0.68468	0.0302057	0.65913	0.0464649
Cell_6070	Microglia	0.692894	0.0346401	0.691976	0.0342491	0.691264	0.0339186	0.690729	0.0336497	0.690343	0.0334417	0.690078	0.0332916	0.68991	0.0331928	0.689816	0.0331364	0.689774	0.0331111	0.689764	0.0331049	0.689764	0.0331051	0.670447	0.0554121
Cell_3950	Astrocyte	0.682024	0.0243501	0.682649	0.0257758	0.683185	0.0268918	0.683628	0.0277368	0.683979	0.0283499	0.684239	0.0287702	0.684413	0.0290361	0.684515	0.0291842	0.684562	0.0292496	0.684573	0.0292659	0.684573	0.0292659	0.704774	0.0314795
Cell_3950	Astrocyte	0.712026	0.0169066	0.71167	0.0185883	0.711424	0.0199277	0.71126	0.0209601	0.711157	0.0217222	0.711094	0.0222526	0.711058	0.0225914	0.711037	0.02278	0.711023	0.0228583	0.711031	0.022869	0.711031	0.0228688	0.704774	0.0314795
Cell_3954	Endothelial 2	0.708536	0.0202779	0.70935	0.0210081	0.709945	0.0215842	0.710365	0.0220238	0.710651	0.0223454	0.710837	0.0225685	0.710951	0.022712	0.711015	0.0227945	0.711048	0.0228365	0.711045	0.0228556	0.711045	0.0228554	0.715751	0.0243843
Cell_3957	Astrocyte	0.714871	0.0415213	0.714621	0.0401681	0.714419	0.0390982	0.714261	0.038279	0.714143	0.0376772	0.714059	0.0372595	0.714006	0.0369924	0.713975	0.0368423	0.713961	0.0367758	0.713958	0.0367593	0.713958	0.0367596	0.724616	0.0291834
Cell_3961	Endothelial 1	0.714249	0.0318229	0.713949	0.0312623	0.713723	0.0308116	0.713556	0.030462	0.713437	0.0302028	0.713355	0.0300219	0.713304	0.0299057	0.713276	0.0298403	0.713263	0.0298113	0.71326	0.0298041	0.71326	0.0298043	0.735229	0.045979
Cell_3990	Inhibitory	0.710603	0.0272571	0.710694	0.0267591	0.710774	0.0263642	0.710842	0.026061	0.710897	0.0258381	0.710938	0.0256833	0.710965	0.0255844	0.710981	0.0255288	0.710989	0.0255041	0.71099	0.0254978	0.71099	0.0254978	0.682821	0.044428
Cell_3971	Astrocyte	0.727396	0.045088	0.728342	0.044471	0.729091	0.0439788	0.729665	0.0435989	0.730086	0.0433179	0.73038	0.0431217	0.730567	0.0429958	0.730673	0.0429248	0.730719	0.0428932	0.730731	0.0428853	0.730731	0.0428854	0.749665	0.0364977
Cell_3967	Ambiguous	0.760012	0.0316461	0.758783	0.031391	0.757806	0.0312073	0.757053	0.0310788	0.756498	0.0309917	0.756111	0.0309353	0.755863	0.0309011	0.755723	0.0308826	0.755661	0.0308745	0.755645	0.0308725	0.755645	0.0308726	0.740746	0.0217684
Cell_3981	Ambiguous	0.740691	0.0411585	0.740282	0.0407838	0.739978	0.0404901	0.739757	0.0402674	0.739602	0.0401055	0.739498	0.039994	0.739433	0.0399232	0.739397	0.0398836	0.739381	0.0398662	0.739377	0.0398619	0.739378	0.039862	0.749828	0.0443861
Cell_3961	Endothelial 1	0.737035	0.0287102	0.737555	0.0287181	0.737966	0.0287327	0.738281	0.0287496	0.738513	0.0287659	0.738674	0.0287793	0.738777	0.0287888	0.738835	0.0287946	0.738861	0.0287972	0.738867	0.0287978	0.738867	0.0287977	0.735229	0.045979
Cell_3982	Astrocyte	0.742495	0.021027	0.742667	0.0222659	0.742789	0.0232209	0.742874	0.0239351	0.742931	0.0244489	0.742968	0.0247995	0.74299	0.0250209	0.743002	0.0251442	0.743007	0.0251987	0.743009	0.0252122	0.743009	0.0252121	0.754744	0.0216441
Cell_3976	OD Immature 1	0.782598	0.01351	0.782563	0.0137083	0.782536	0.0138665	0.782516	0.0139885	0.782502	0.0140786	0.782492	0.0141413	0.782486	0.0141816	0.782483	0.0142041	0.782481	0.0142141	0.782481	0.0142165	0.782481	0.0142164	0.774912	0.0339261
Cell_3974	Astrocyte	0.776845	0.0255552	0.777164	0.0257925	0.777378	0.0259748	0.777516	0.0261012	0.777604	0.0261816	0.77766	0.0262301	0.777694	0.0262582	0.777713	0.026273	0.777722	0.0262793	0.777724	0.0262809	0.777724	0.026281	0.769578	0.0310701
Cell_3977	Ambiguous	0.798727	0.0388372	0.797803	0.0383823	0.797073	0.038023	0.796515	0.0377479	0.796105	0.037546	0.795821	0.0374058	0.795639	0.0373161	0.795537	0.0372656	0.795491	0.0372432	0.79548	0.0372376	0.79548	0.0372376	0.776356	0.043504
Cell_5176	OD Mature 1	0.776872	0.02683	0.776896	0.026677	0.77695	0.0265612	0.777017	0.0264855	0.777079	0.0264424	0.777127	0.0264198	0.777159	0.0264084	0.777177	0.0264031	0.777185	0.026401	0.777187	0.0264005	0.777187	0.0264006	0.784867	0.0376916
Cell_3985	Excitatory	0.763236	0.0266296	0.763852	0.0268019	0.76434	0.0269366	0.764713	0.0270389	0.764987	0.0271135	0.765178	0.027165	0.765299	0.0271978	0.765368	0.0272162	0.765398	0.0272244	0.765406	0.0272265	0.765405	0.0272265	0.770939	0.0445535
Cell_5178	Ambiguous	0.804253	0.0320897	0.805073	0.0320027	0.805716	0.0319272	0.806204	0.031865	0.806561	0.0318166	0.806807	0.0317816	0.806963	0.0317586	0.807051	0.0317455	0.80709	0.0317397	0.8071	0.0317383	0.807099	0.0317384	0.805103	0.0232813
Cell_5143	Ambiguous	0.812199	0.0334267	0.811569	0.0330709	0.81108	0.0327923	0.810711	0.032581	0.810444	0.032427	0.810261	0.0323208	0.810144	0.0322532	0.810079	0.0322154	0.81005	0.0321987	0.810043	0.0321946	0.810043	0.0321947	0.804282	0.0185429
Cell_5141	Ambiguous	0.812358	0.0282503	0.812358	0.0282503	0.812358	0.0282502	0.812358	0.0282502	0.812358	0.0282501	0.812359	0.0282501	0.812359	0.02825	0.812359	0.02825	0.812359	0.0282499	0.812359	0.0282499	0.812359	0.0282498	0.801094	0.0453254
Cell_5147	Excitatory	0.812717	0.0229086	0.812497	0.0233652	0.81232	0.0237297	0.812182	0.0240112	0.812079	0.0242192	0.812008	0.0243643	0.811961	0.0244574	0.811935	0.0245097	0.811924	0.0245329	0.811921	0.0245386	0.811921	0.0245383	0.818557	0.0204512
Cell_5149	Endothelial 1	0.790667	0.0336357	0.790697	0.0336221	0.79072	0.0336116	0.790738	0.0336038	0.790751	0.0335982	0.790761	0.0335943	0.790766	0.0335918	0.79077	0.0335905	0.790771	0.0335899	0.790771	0.0335897	0.790771	0.0335898	0.823512	0.0447248
Cell_5154	Ambiguous	0.8341	0.0245624	0.83426	0.024663	0.834386	0.0247395	0.834484	0.0247961	0.834556	0.0248365	0.834606	0.024864	0.834638	0.0248813	0.834656	0.024891	0.834664	0.0248953	0.834666	0.0248964	0.834666	0.0248964	0.836773	0.034466
Cell_5155	Ambiguous	0.849224	0.0420956	0.849212	0.0417508	0.849196	0.0414777	0.849181	0.0412683	0.849167	0.0411142	0.849157	0.0410072	0.84915	0.0409387	0.849146	0.0409002	0.849144	0.0408832	0.849143	0.0408789	0.849143	0.040879	0.836285	0.0276852
Cell_5150	Ambiguous	0.83473	0.0199945	0.835461	0.0203278	0.836037	0.020596	0.836476	0.0208046	0.836798	0.0209598	0.837021	0.0210686	0.837163	0.0211388	0.837243	0.0211784	0.837278	0.0211959	0.837287	0.0212003	0.837287	0.0212001	0.832664	0.0396681
Cell_5195	OD Mature 1	0.843336	0.0265842	0.843066	0.0262499	0.842856	0.0259919	0.842697	0.0257983	0.842581	0.0256583	0.842502	0.0255621	0.842451	0.0255011	0.842423	0.025467	0.84241	0.0254518	0.842407	0.0254481	0.842407	0.0254481	0.849205	0.0285535
Cell_5162	Ambiguous	0.853285	0.0233803	0.852677	0.0236256	0.8522	0.0238119	0.851837	0.0239498	0.851573	0.0240482	0.85139	0.024115	0.851273	0.0241571	0.851208	0.0241805	0.851179	0.0241908	0.851172	0.0241933	0.851172	0.0241933	0.853902	0.0377091
Cell_5194	Ambiguous	0.886609	0.031088	0.886506	0.0311219	0.886426	0.0311487	0.886365	0.0311692	0.88632	0.0311843	0.886288	0.0311948	0.886268	0.0312015	0.886257	0.0312052	0.886252	0.0312069	0.886251	0.0312072	0.886251	0.0312072	0.870995	0.0352134
Cell_5173	OD Mature 2	0.865141	0.0509362	0.865125	0.0506363	0.865113	0.0503993	0.865105	0.0502178	0.865098	0.0500845	0.865094	0.049992	0.865092	0.0499327	0.86509	0.0498994	0.865089	0.0498846	0.865089	0.0498809	0.865089	0.0498809	0.884544	0.0353545
Cell_5171	Astrocyte	0.891751	0.0412238	0.891614	0.0410742	0.891506	0.0409561	0.891422	0.0408659	0.891361	0.0407997	0.891318	0.0407537	0.891291	0.0407244	0.891275	0.0407079	0.891268	0.0407006	0.891267	0.0406989	0.891267	0.0406989	0.883515	0.0401662
Cell_5181	Excitatory	0.870122	0.0262366	0.870122	0.0262366	0.870122	0.0262366	0.870122	0.0262366	0.870122	0.0262366	0.870122	0.0262366	0.870122	0.0262366	0.870122	0.0262366	0.870122	0.0262366	0.870122	0.0262366	0.870122	0.0262366	0.870134	0.0493536
Cell_5162	Ambiguous	0.855053	0.00848095	0.855307	0.00889674	0.855508	0.00922499	0.855662	0.00947613	0.855775	0.00966054	0.855853	0.00978855	0.855903	0.00987045	0.855931	0.00991651	0.855944	0.00993697	0.855947	0.00994208	0.855947	0.00994208	0.853902	0.0377091
Cell_5235	OD Mature 2	0.901117	0.0239739	0.899685	0.0248849	0.899888	0.025185	0.898706	0.0249977	0.89889	0.0251386	0.898331	0.0250185	0.898403	0.0250877	0.898285	0.0250506	0.898269	0.0250722	0.898264	0.0250758	0.898264	0.0250758	0.907891	0.028602
Cell_5236	OD Mature 2	0.901164	0.0272993	0.900285	0.025876	0.899508	0.024832	0.899204	0.0254676	0.898766	0.024946	0.898591	0.0253129	0.898411	0.025075	0.898238	0.0251864	0.898242	0.02513	0.898243	0.0251162	0.898243	0.0251162	0.909477	0.0349541
Cell_5234	OD Mature 4	0.900225	0.024267	0.900354	0.0247015	0.899204	0.0253782	0.899367	0.0248758	0.898651	0.025218	0.898711	0.0249436	0.898387	0.025095	0.898434	0.0250108	0.898339	0.025041	0.898316	0.0250499	0.898316	0.0250498	0.906374	0.023021
Cell_5200	Inhibitory	0.902781	0.036777	0.902781	0.0367772	0.902781	0.0367774	0.902781	0.0367777	0.902782	0.0367779	0.902782	0.0367781	0.902782	0.0367783	0.902782	0.0367786	0.902782	0.0367788	0.902782	0.036779	0.902782	0.0367792	0.899007	0.0223588
Cell_5173	OD Mature 2	0.874982	0.0241572	0.877164	0.0242348	0.878889	0.0243018	0.880211	0.0243556	0.881181	0.0243939	0.881856	0.0244212	0.882287	0.0244384	0.882529	0.0244481	0.882637	0.0244524	0.882664	0.0244535	0.882664	0.0244535	0.884544	0.0353545
Cell_5211	Excitatory	0.942313	0.0295393	0.942309	0.0299702	0.942308	0.0303089	0.942308	0.0305669	0.942308	0.0307557	0.942309	0.0308864	0.942309	0.0309698	0.942309	0.0310165	0.94231	0.0310372	0.94231	0.0310422	0.94231	0.0310421	0.934633	0.0310008
Cell_5244	Microglia	0.912814	0.0296704	0.912878	0.0296962	0.912928	0.0297166	0.912967	0.0297322	0.912995	0.0297437	0.913014	0.0297517	0.913027	0.0297568	0.913034	0.0297596	0.913037	0.0297609	0.913038	0.0297612	0.913038	0.0297612	0.930533	0.0406376
Cell_5256	Excitatory	0.935756	0.0330275	0.935795	0.0330062	0.935827	0.0329911	0.935852	0.0329806	0.935871	0.0329735	0.935884	0.0329689	0.935892	0.0329661	0.935897	0.0329646	0.935899	0.0329639	0.935899	0.0329636	0.935899	0.0329636	0.939193	0.0216737
Cell_5213	Inhibitory	0.943034	0.0376076	0.942998	0.0371977	0.942967	0.036874	0.942942	0.0366262	0.942923	0.0364443	0.94291	0.0363181	0.942901	0.0362373	0.942896	0.0361918	0.942893	0.0361717	0.942893	0.0361666	0.942893	0.0361667	0.94811	0.0357129
Cell_5241	Endothelial 1	0.945517	0.0429555	0.945454	0.0429298	0.945404	0.0429096	0.945365	0.0428942	0.945337	0.042883	0.945318	0.0428752	0.945305	0.0428703	0.945298	0.0428676	0.945295	0.0428666	0.945295	0.0428665	0.945295	0.0428667	0.926647	0.041963
Cell_5246	Astrocyte	0.974838	0.0377759	0.974395	0.0381519	0.974048	0.0384483	0.973785	0.038675	0.973593	0.0388415	0.973461	0.0389571	0.973376	0.0390311	0.973329	0.0390727	0.973308	0.0390913	0.973303	0.0390959	0.973303	0.0390959	0.962509	0.0362418
Cell_5225	Pericytes	0.963083	0.0355972	0.962461	0.0352235	0.961971	0.0349292	0.961596	0.0347043	0.961321	0.0345392	0.96113	0.0344247	0.961008	0.0343514	0.960939	0.0343101	0.960909	0.0342918	0.960901	0.0342872	0.960901	0.0342872	0.973418	0.0378791
Cell_5227	Pericytes	0.954328	0.0303071	0.955045	0.030739	0.955612	0.0310809	0.956045	0.0313429	0.956364	0.0315357	0.956585	0.0316697	0.956726	0.0317555	0.956806	0.0318037	0.956841	0.0318251	0.95685	0.0318305	0.95685	0.0318304	0.974522	0.0409917
Cell_5219	Astrocyte	0.967387	0.0468325	0.967728	0.0463562	0.967993	0.0459789	0.968194	0.0456894	0.96834	0.0454764	0.968441	0.0453283	0.968506	0.0452334	0.968542	0.0451801	0.968558	0.0451565	0.968562	0.0451507	0.968562	0.0451509	0.956822	0.028082
Cell_5222	Inhibitory	0.972172	0.0235499	0.97218	0.0235919	0.972185	0.0236253	0.972188	0.0236509	0.97219	0.0236698	0.972191	0.0236828	0.972192	0.0236912	0.972192	0.0236958	0.972193	0.0236978	0.972193	0.0236983	0.972193	0.0236981	0.96212	0.0443437
Cell_5231	Pericytes	1.00475	0.0353044	1.00411	0.0354423	1.00363	0.0355415	1.00328	0.035611	1.00303	0.0356583	1.00286	0.0356891	1.00275	0.0357079	1.00269	0.0357181	1.00267	0.0357226	1.00266	0.0357236	1.00266	0.0357236	0.988966	0.0446095
Cell_5254	Excitatory	0.988188	0.0331391	0.9883	0.033102	0.988391	0.0330773	0.988461	0.0330612	0.988512	0.0330508	0.988548	0.0330444	0.988571	0.0330407	0.988584	0.0330386	0.98859	0.0330377	0.988591	0.0330375	0.988591	0.0330374	0.993253	0.016057
Cell_5262	Inhibitory	0.995007	0.0384206	0.995005	0.0384193	0.995004	0.0384182	0.995002	0.0384174	0.995002	0.0384169	0.995001	0.0384165	0.995001	0.0384163	0.995	0.0384163	0.995	0.0384163	0.995	0.0384164	0.995	0.0384165	0.982593	0.0235795
Cell_5230	Pericytes	0.997332	0.029978	0.99767	0.0303954	0.997925	0.0307351	0.998111	0.0310015	0.998244	0.0312009	0.998333	0.0313412	0.998389	0.0314318	0.99842	0.031483	0.998433	0.0315057	0.998437	0.0315113	0.998437	0.0315111	0.982897	0.041525
Cell_5233	Astrocyte	0.99838	0.0505812	0.998568	0.0500642	0.998705	0.0496511	0.998803	0.0493321	0.998871	0.0490963	0.998915	0.048932	0.998943	0.0488265	0.998958	0.0487672	0.998965	0.0487409	0.998966	0.0487345	0.998966	0.0487347	0.998849	0.0549642
Cell_38	Inhibitory	-0.000166485	0.0777823	9.13032e-05	0.0770786	0.000298333	0.0765165	0.000454685	0.0760841	0.000568252	0.0757653	0.000646404	0.0755434	0.000696072	0.0754011	0.000723854	0.075321	0.000736122	0.0752854	0.000739118	0.0752766	0.000739027	0.0752767	0.00896171	0.0814954
Cell_4	Endothelial 1	0.00648114	0.0678176	0.00636531	0.0675017	0.00627199	0.0672542	0.00620009	0.0670654	0.00614699	0.0669271	0.00610997	0.0668313	0.0060862	0.0667702	0.00607279	0.0667358	0.00606682	0.0667205	0.00606531	0.0667167	0.00606529	0.0667167	0.0183186	0.076632
Cell_5	Endothelial 1	0.0034691	0.0563654	0.00351044	0.0567993	0.00353569	0.0571531	0.0035558	0.0574238	0.00357099	0.0576224	0.00358175	0.0577603	0.00358871	0.0578484	0.00359263	0.0578979	0.00359435	0.0579199	0.00359473	0.0579252	0.00359467	0.0579251	0.019906	0.0523888
Cell_5769	Endothelial 2	0.0176961	0.0674277	0.0167059	0.0671731	0.0159181	0.0669843	0.0153174	0.06684	0.0148776	0.066734	0.014573	0.0666604	0.0143786	0.0666134	0.0142694	0.0665869	0.014221	0.0665752	0.014209	0.0665722	0.0142092	0.0665723	0	0.0878602
Cell_39	Astrocyte	-0.0192258	0.038606	-0.0148435	0.0442649	-0.0141947	0.0449095	-0.0136986	0.0454043	-0.0133344	0.0457687	-0.0130818	0.0460222	-0.0129201	0.0461846	-0.0128293	0.046276	-0.0127889	0.0463167	-0.0127788	0.0463268	-0.0127788	0.0463268	0.00906516	0.0427218
Cell_12	Astrocyte	0.0260079	0.0630699	0.0259353	0.063163	0.0258922	0.0632514	0.0258692	0.0633311	0.0258574	0.0633971	0.0258518	0.0634473	0.0258492	0.0634816	0.0258482	0.0635017	0.0258478	0.0635108	0.0258478	0.063513	0.0258478	0.0635129	0.0304385	0.0689483
Cell_11	Inhibitory	0.0206445	0.0670972	0.0216522	0.066443	0.0219011	0.0664069	0.0220734	0.0663302	0.0222012	0.066272	0.0222908	0.0662314	0.0223481	0.0662033	0.0224816	0.0661665	0.0224958	0.0661594	0.0224992	0.0661577	0.022499	0.0661577	0.0291833	0.0590732
Cell_17	Inhibitory	0.0210592	0.066548	0.0209567	0.0668119	0.0214233	0.0665543	0.0218018	0.0664074	0.0220813	0.0663044	0.022276	0.0662349	0.0224012	0.0661933	0.0223704	0.0661915	0.0224017	0.0661814	0.0224094	0.0661789	0.0224092	0.066179	0.0365823	0.056753
Cell_8	Endothelial 3	0.0326737	0.0713779	0.0322126	0.0708419	0.0318414	0.0704128	0.0315488	0.0700893	0.0313288	0.0698544	0.0311733	0.0696929	0.0310725	0.0695904	0.0310155	0.0695331	0.0309902	0.0695078	0.030984	0.0695017	0.0309843	0.0695019	0.0246096	0.0578088
Cell_19	Endothelial 2	0.0287774	0.0601973	0.0284059	0.0610305	0.0281047	0.0616649	0.0278696	0.0621323	0.0276941	0.0624624	0.027571	0.0626838	0.0274918	0.0628216	0.0274471	0.0628975	0.0274273	0.0629309	0.0274224	0.062939	0.0274225	0.0629389	0.0419224	0.0611247
Cell_24	OD Mature 1	0.0560302	0.0553532	0.0570303	0.0565008	0.0578121	0.0573906	0.0584041	0.0580599	0.0588345	0.0585441	0.0591308	0.058876	0.059319	0.0590863	0.0594243	0.0592038	0.0594709	0.0592558	0.0594825	0.0592687	0.0594824	0.0592686	0.0620394	0.0706071
Cell_26	OD Mature 1	0.0646146	0.0596053	0.0640789	0.059912	0.0636588	0.0601579	0.0633397	0.0603494	0.0631072	0.0604925	0.0629469	0.0605933	0.062845	0.0606587	0.0627878	0.0606957	0.0627625	0.0607122	0.0627561	0.0607164	0.062756	0.0607163	0.0743086	0.069508
Cell_42	OD Mature 1	0.055095	0.0806201	0.0557658	0.0788068	0.0563063	0.0773764	0.0567271	0.0762828	0.0570405	0.0754805	0.0572604	0.074924	0.0574022	0.0745681	0.0574824	0.0743681	0.0575181	0.0742793	0.0575271	0.0742572	0.057527	0.0742573	0.0745737	0.0590705
Cell_21	Inhibitory	0.0824601	0.056552	0.0816523	0.0567798	0.0810124	0.0569632	0.0805215	0.0571058	0.0801603	0.0572119	0.0799093	0.0572863	0.0797486	0.0573343	0.0796582	0.0573614	0.079618	0.0573734	0.0796081	0.0573764	0.0796082	0.0573764	0.0514314	0.0655558
Cell_41	OD Immature 1	0.0742707	0.0582895	0.0739432	0.0584206	0.073681	0.058532	0.0734782	0.0586221	0.073328	0.0586911	0.0732232	0.0587405	0.0731558	0.0587727	0.0731178	0.0587911	0.073101	0.0587993	0.0730968	0.0588014	0.0730969	0.0588014	0.053472	0.0510326
Cell_43	Pericytes	0.107185	0.0596777	0.107844	0.059877	0.108349	0.0600439	0.108723	0.060183	0.108984	0.0603021	0.108764	0.0602321	0.108892	0.0602524	0.10896	0.0602758	0.108926	0.0602599	0.108918	0.0602569	0.108918	0.0602569	0.098136	0.0669447
Cell_35	Pericytes	0.110886	0.0612144	0.110171	0.0609083	0.109615	0.060656	0.109197	0.0604514	0.108902	0.0602843	0.109097	0.0603211	0.108952	0.0602795	0.108875	0.0602441	0.108905	0.0602548	0.108913	0.0602565	0.108913	0.0602565	0.0936411	0.0692879
Cell_29	Ambiguous	0.1112	0.0511502	0.110964	0.051556	0.11078	0.0518822	0.11064	0.052135	0.110539	0.0523222	0.110468	0.0524528	0.110423	0.0525365	0.110398	0.0525836	0.110387	0.0526044	0.110384	0.0526094	0.110385	0.0526092	0.0929358	0.0785428
Cell_42	OD Mature 1	0.105046	0.0727385	0.104749	0.0717929	0.104519	0.0710469	0.104347	0.070477	0.104222	0.0700591	0.104137	0.0697694	0.104083	0.0695844	0.104052	0.0694806	0.104039	0.0694346	0.104036	0.0694233	0.104036	0.0694236	0.0745737	0.0590705
Cell_26	OD Mature 1	0.0962944	0.0570371	0.0968842	0.0576839	0.0973491	0.0581888	0.0977042	0.0585715	0.0979647	0.0588503	0.0981452	0.0590426	0.0982606	0.0591651	0.0983253	0.0592338	0.0983539	0.0592642	0.0983608	0.0592718	0.0983606	0.0592717	0.0743086	0.069508
Cell_1232	Endothelial 2	0.118622	0.054345	0.119422	0.0550622	0.120077	0.0556412	0.120594	0.0560868	0.120985	0.0564151	0.121262	0.0566434	0.121442	0.0567896	0.121544	0.0568717	0.121589	0.0569082	0.1216	0.0569172	0.1216	0.0569171	0.124001	0.0634869
Cell_1213	Astrocyte	0.138016	0.0755786	0.136953	0.074225	0.136102	0.0731502	0.135449	0.0723213	0.134969	0.0717087	0.134635	0.0712814	0.134422	0.0710071	0.134301	0.0708525	0.134248	0.0707838	0.134235	0.0707668	0.134235	0.070767	0.141196	0.0770044
Cell_1211	Astrocyte	0.131755	0.055845	0.130565	0.056801	0.129947	0.0573206	0.129494	0.0577217	0.129169	0.0580131	0.128947	0.058213	0.128806	0.0583396	0.128727	0.0584102	0.128692	0.0584415	0.128684	0.0584492	0.128684	0.0584491	0.116535	0.0512466
Cell_1216	OD Immature 1	0.131024	0.0560282	0.131034	0.0561085	0.130741	0.0563887	0.130503	0.0565958	0.130326	0.0567481	0.130203	0.0568543	0.130124	0.0569226	0.13008	0.0569611	0.13006	0.0569782	0.130056	0.0569824	0.130056	0.0569823	0.149104	0.0714843
Cell_1227	Astrocyte	0.117731	0.0626573	0.119174	0.0622573	0.120283	0.0619534	0.121108	0.0617284	0.121699	0.061569	0.122102	0.0614619	0.122355	0.0613952	0.122496	0.0613585	0.122558	0.0613424	0.122574	0.0613385	0.122574	0.0613386	0.155309	0.0551852
Cell_1227	Astrocyte	0.17578	0.0686448	0.174812	0.0673434	0.174047	0.0663284	0.173463	0.06556	0.173036	0.0650008	0.17274	0.0646154	0.172552	0.0643701	0.172446	0.0642326	0.1724	0.0641717	0.172388	0.0641566	0.172388	0.0641567	0.155309	0.0551852
Cell_1216	OD Immature 1	0.165527	0.0625719	0.165676	0.0624852	0.1658	0.0624119	0.1659	0.0623522	0.165977	0.0623059	0.166031	0.0622723	0.166067	0.0622501	0.166087	0.0622373	0.166097	0.0622315	0.166099	0.0622301	0.166099	0.0622301	0.149104	0.0714843
Cell_1218	Inhibitory	0.162043	0.0697242	0.162186	0.0696721	0.162298	0.0696209	0.162382	0.0695752	0.162442	0.0695379	0.162484	0.06951	0.162509	0.0694914	0.162524	0.0694807	0.16253	0.0694759	0.162531	0.0694749	0.162531	0.0694752	0.171678	0.0764386
Cell_1219	Astrocyte	0.162426	0.0497615	0.163344	0.0509753	0.164058	0.051942	0.164596	0.0526871	0.164986	0.0532374	0.165254	0.0536211	0.165424	0.0538673	0.16552	0.0540059	0.165562	0.0540675	0.165572	0.0540827	0.165572	0.0540824	0.178776	0.0507721
Cell_1213	Astrocyte	0.170985	0.0587276	0.170743	0.0589539	0.170558	0.0591267	0.17042	0.0592554	0.17032	0.0593479	0.170252	0.0594112	0.170209	0.0594512	0.170184	0.0594735	0.170174	0.0594834	0.170171	0.0594857	0.170171	0.0594857	0.141196	0.0770044
Cell_1223	OD Immature 1	0.180802	0.0688178	0.181034	0.0687901	0.181213	0.0687374	0.181343	0.0686711	0.181431	0.0686013	0.181488	0.0685328	0.181528	0.0684644	0.181567	0.0684139	0.181588	0.0683915	0.181594	0.068386	0.181594	0.0683861	0.194867	0.0665601
Cell_1228	Astrocyte	0.176695	0.0708055	0.178153	0.0700633	0.179296	0.0694582	0.180162	0.068982	0.180793	0.0686266	0.181226	0.0683836	0.181493	0.0682439	0.181624	0.0681735	0.181678	0.0681412	0.181691	0.0681329	0.18169	0.068133	0.195589	0.0480954
Cell_1231	Astrocyte	0.186818	0.0597674	0.186111	0.06114	0.185534	0.0622249	0.185078	0.0630555	0.184734	0.0636658	0.184492	0.06409	0.184336	0.0643617	0.184247	0.0645148	0.184208	0.0645828	0.184198	0.0645998	0.184199	0.0645996	0.187278	0.047487
Cell_1219	Astrocyte	0.185219	0.0688702	0.184503	0.0683354	0.183969	0.0679657	0.183588	0.0677238	0.183329	0.0675741	0.183163	0.0674868	0.183064	0.0674396	0.183011	0.0674169	0.182989	0.0674078	0.182983	0.0674057	0.182983	0.0674057	0.178776	0.0507721
Cell_1229	Excitatory	0.211999	0.0779423	0.211732	0.0778744	0.211522	0.0778171	0.211362	0.0777708	0.211245	0.0777354	0.211163	0.0777101	0.211112	0.0776935	0.211082	0.0776841	0.211069	0.0776799	0.211066	0.0776788	0.211066	0.0776788	0.212163	0.0797767
Cell_5868	Ambiguous	0.235966	0.0853097	0.23558	0.0850118	0.235275	0.0847765	0.235041	0.0845964	0.234869	0.0844641	0.23475	0.0843722	0.234674	0.0843135	0.234631	0.0842804	0.234612	0.0842658	0.234607	0.0842622	0.234607	0.0842623	0.225922	0.0651598
Cell_1247	Inhibitory	0.212124	0.0669251	0.21251	0.067223	0.212816	0.0674585	0.213049	0.0676387	0.213221	0.0677712	0.21334	0.0678632	0.213417	0.0679221	0.21346	0.0679552	0.213479	0.06797	0.213483	0.0679737	0.213484	0.0679738	0.234239	0.0791471
Cell_1256	Astrocyte	0.235381	0.0754524	0.235277	0.0754131	0.235195	0.075382	0.235132	0.0753582	0.235086	0.0753406	0.235054	0.0753284	0.235034	0.0753205	0.235022	0.0753161	0.235017	0.075314	0.235016	0.0753134	0.235016	0.0753134	0.239135	0.0772984
Cell_1229	Excitatory	0.216721	0.0683947	0.21678	0.0684085	0.216826	0.0684195	0.216862	0.068428	0.216888	0.0684342	0.216907	0.0684386	0.216918	0.0684414	0.216925	0.068443	0.216928	0.0684437	0.216929	0.0684439	0.216929	0.0684439	0.212163	0.0797767
Cell_1248	Endothelial 1	0.205035	0.0617384	0.205079	0.0617638	0.205115	0.0617838	0.205142	0.061799	0.205161	0.0618102	0.205175	0.0618179	0.205184	0.0618228	0.205189	0.0618256	0.205191	0.0618267	0.205191	0.061827	0.205191	0.0618269	0.237783	0.0818654
Cell_1234	Excitatory	0.257761	0.0680008	0.257574	0.0676722	0.257428	0.0674133	0.257316	0.0672157	0.257232	0.0670704	0.257175	0.0669698	0.257137	0.0669054	0.257116	0.0668692	0.257107	0.0668532	0.257105	0.0668493	0.257105	0.0668495	0.249961	0.0651479
Cell_1251	Endothelial 2	0.262329	0.0581047	0.262358	0.058695	0.262374	0.0591274	0.261581	0.0592699	0.261587	0.0595225	0.261185	0.0595899	0.261187	0.0597047	0.261043	0.0597276	0.261043	0.0597567	0.261043	0.0597639	0.261043	0.0597638	0.262819	0.0499015
Cell_1238	Excitatory	0.2413	0.0694235	0.241454	0.0694101	0.241576	0.069397	0.24167	0.0693854	0.241738	0.0693759	0.241785	0.0693689	0.241815	0.0693643	0.241832	0.0693616	0.24184	0.0693604	0.241842	0.0693601	0.241842	0.0693602	0.27015	0.0744017
Cell_1250	Ambiguous	0.264431	0.0586471	0.263082	0.0588496	0.262022	0.0590429	0.262015	0.059379	0.261422	0.0594777	0.261416	0.059654	0.261154	0.0596951	0.261152	0.0597598	0.261086	0.0597695	0.26107	0.0597719	0.26107	0.0597718	0.258977	0.0468712
Cell_1239	Endothelial 2	0.238785	0.0682047	0.240137	0.0677538	0.241206	0.0674002	0.242025	0.0671309	0.242626	0.0669343	0.243044	0.0667982	0.243312	0.0667115	0.243462	0.0666627	0.243529	0.0666411	0.243546	0.0666356	0.243546	0.0666356	0.272571	0.0534669
Cell_1253	Astrocyte	0.281598	0.0712849	0.281719	0.0711795	0.281815	0.0710944	0.281888	0.0710283	0.281941	0.0709793	0.281978	0.070945	0.282002	0.070923	0.282015	0.0709106	0.282021	0.0709051	0.282023	0.0709037	0.282023	0.0709038	0.292578	0.068186
Cell_1240	Microglia	0.296177	0.0600157	0.296203	0.0594008	0.296224	0.0589228	0.296239	0.058563	0.296249	0.0583031	0.296256	0.0581253	0.296261	0.0580129	0.296264	0.0579502	0.296265	0.0579225	0.296265	0.0579157	0.296265	0.0579157	0.280969	0.0653852
Cell_1241	OD Immature 1	0.284754	0.0711465	0.284976	0.0708285	0.285149	0.0705771	0.285282	0.0703846	0.285379	0.0702431	0.285447	0.0701449	0.28549	0.0700821	0.285514	0.0700468	0.285525	0.0700311	0.285527	0.0700273	0.285527	0.0700273	0.290734	0.0543567
Cell_1242	Microglia	0.30074	0.045611	0.300309	0.046647	0.299964	0.0474636	0.299697	0.0480877	0.299499	0.0485454	0.299361	0.0488628	0.299273	0.0490657	0.299223	0.0491797	0.2992	0.0492303	0.299195	0.0492428	0.299195	0.0492426	0.299339	0.0581573
Cell_1262	Inhibitory	0.294527	0.0575426	0.294589	0.057545	0.294644	0.0575428	0.29469	0.0575371	0.294727	0.0575298	0.294753	0.0575227	0.29477	0.057517	0.29478	0.0575134	0.294785	0.0575118	0.294786	0.0575113	0.294786	0.0575114	0.285282	0.0753112
Cell_1254	Inhibitory	0.31699	0.0680375	0.317989	0.0677188	0.318776	0.0674623	0.319376	0.0672628	0.319815	0.0671141	0.320119	0.0670098	0.320313	0.0669425	0.320422	0.0669045	0.32047	0.0668877	0.320482	0.0668835	0.320481	0.0668836	0.318685	0.0749584
Cell_1244	OD Mature 4	0.31728	0.0484328	0.317577	0.0488763	0.317809	0.0492296	0.317986	0.0495019	0.318115	0.0497029	0.318205	0.0498431	0.318262	0.049933	0.318294	0.0499836	0.318308	0.0500061	0.318311	0.0500116	0.318311	0.0500115	0.31046	0.0675313
Cell_1260	Endothelial 2	0.33004	0.0647735	0.329474	0.0644958	0.329031	0.0642803	0.328696	0.0641185	0.328452	0.0640017	0.328284	0.0639219	0.328177	0.0638714	0.328117	0.0638433	0.328091	0.0638308	0.328084	0.0638277	0.328084	0.0638277	0.308856	0.0617008
Cell_2509	Inhibitory	0.333525	0.0638736	0.332925	0.0640182	0.332452	0.0641354	0.332091	0.0642276	0.331827	0.0642981	0.331836	0.0642813	0.331718	0.0643088	0.331651	0.0643248	0.331622	0.0643322	0.331615	0.064334	0.331615	0.064334	0.337942	0.057737
Cell_1246	Inhibitory	0.332222	0.0642913	0.332093	0.0642997	0.33199	0.0643012	0.331909	0.0642981	0.331848	0.0642919	0.331614	0.0643527	0.331589	0.0643531	0.331574	0.0643526	0.331568	0.0643521	0.331566	0.064352	0.331566	0.064352	0.32219	0.0822276
Cell_2515	Inhibitory	0.344793	0.0654602	0.344857	0.0657015	0.344918	0.065892	0.344972	0.0660377	0.345015	0.0661449	0.345048	0.0662193	0.345069	0.066267	0.345082	0.0662938	0.345088	0.0663057	0.345089	0.0663087	0.345089	0.0663087	0.356203	0.0668999
Cell_2514	Inhibitory	0.344877	0.0747083	0.345003	0.0739097	0.345101	0.073277	0.345177	0.0727918	0.345232	0.0724347	0.345271	0.0721866	0.345295	0.0720279	0.345309	0.0719386	0.345315	0.0718991	0.345317	0.0718894	0.345317	0.0718896	0.354563	0.0593373
Cell_2534	Astrocyte	0.357719	0.0679191	0.357691	0.0678959	0.357668	0.0678787	0.35765	0.0678664	0.357636	0.0678579	0.357626	0.0678522	0.35762	0.0678488	0.357617	0.0678469	0.357616	0.0678461	0.357616	0.0678459	0.357616	0.067846	0.35007	0.0602948
Cell_2533	Ambiguous	0.350403	0.0683993	0.350008	0.0678886	0.349695	0.0674901	0.349455	0.0671888	0.349277	0.06697	0.349152	0.0668195	0.349073	0.066724	0.349027	0.0666706	0.349007	0.0666469	0.349002	0.066641	0.349002	0.066641	0.346883	0.0648111
Cell_2531	Inhibitory	0.346221	0.0585446	0.346454	0.0596358	0.34663	0.0604936	0.34676	0.0611468	0.346853	0.0616241	0.346916	0.0619538	0.346955	0.0621639	0.346977	0.0622816	0.346986	0.0623337	0.346989	0.0623465	0.346989	0.0623463	0.362794	0.0609544
Cell_2519	Inhibitory	0.386861	0.0568817	0.387239	0.0564181	0.387528	0.0560606	0.38774	0.0557945	0.387885	0.0556052	0.387976	0.0554787	0.388027	0.0554011	0.388051	0.0553595	0.38806	0.0553416	0.388062	0.0553373	0.388062	0.0553373	0.375018	0.0701524
Cell_2521	Inhibitory	0.387382	0.051684	0.387503	0.0526503	0.387603	0.053396	0.387685	0.0539512	0.387751	0.0543464	0.387803	0.0546114	0.387841	0.0547749	0.387866	0.0548638	0.387878	0.0549023	0.387881	0.0549117	0.387881	0.0549117	0.381869	0.0793492
Cell_2527	Ambiguous	0.3943	0.0557181	0.393438	0.0556598	0.392748	0.0556172	0.392213	0.0555874	0.391816	0.0555674	0.391538	0.0555548	0.39136	0.0555473	0.39126	0.0555433	0.391215	0.0555416	0.391204	0.0555412	0.391204	0.0555412	0.371222	0.0642703
Cell_2532	Endothelial 1	0.377812	0.094262	0.3796	0.0885346	0.3796	0.0885346	0.3796	0.0885346	0.3796	0.0885346	0.3796	0.0885346	0.3796	0.0885346	0.3796	0.0885345	0.3796	0.0885345	0.3796	0.0885345	0.3796	0.0885345	0.369098	0.0699054
Cell_2522	Inhibitory	0.38505	0.0582471	0.385414	0.0578025	0.385715	0.057457	0.385956	0.0571977	0.386142	0.0570118	0.386276	0.0568859	0.386365	0.0568074	0.386417	0.0567642	0.38644	0.0567452	0.386446	0.0567406	0.386446	0.0567406	0.392481	0.0867496
Cell_2526	Ambiguous	0.412851	0.0702203	0.413219	0.0700905	0.413511	0.0699908	0.413735	0.0699167	0.4139	0.0698635	0.414015	0.0698274	0.414088	0.0698046	0.41413	0.0697919	0.414148	0.0697863	0.414153	0.0697848	0.414153	0.0697848	0.43402	0.0945775
Cell_2536	Excitatory	0.410486	0.0792282	0.410783	0.0787934	0.411015	0.0784492	0.411192	0.0781852	0.411321	0.077991	0.41141	0.0778561	0.411467	0.0777697	0.411499	0.0777212	0.411513	0.0776998	0.411516	0.0776947	0.411516	0.0776949	0.39886	0.0913107
Cell_2525	Endothelial 2	0.419996	0.0677001	0.419543	0.0679325	0.419186	0.0681139	0.418912	0.0682511	0.41871	0.0683509	0.418571	0.0684196	0.418481	0.0684632	0.418431	0.0684877	0.418409	0.0684985	0.418403	0.0685012	0.418403	0.0685012	0.42187	0.0988056
Cell_2524	Inhibitory	0.428658	0.0576898	0.428457	0.0579197	0.428298	0.0581011	0.428176	0.0582398	0.428087	0.0583415	0.428024	0.0584121	0.427984	0.0584572	0.427962	0.0584825	0.427952	0.0584938	0.42795	0.0584965	0.42795	0.0584964	0.402162	0.0947439
Cell_2522	Inhibitory	0.413287	0.0667195	0.413276	0.0668218	0.413269	0.0669029	0.413264	0.0669652	0.41326	0.067011	0.413258	0.0670428	0.413257	0.0670631	0.413257	0.0670745	0.413256	0.0670795	0.413256	0.0670807	0.413256	0.0670806	0.392481	0.0867496
Cell_2526	Ambiguous	0.448852	0.065818	0.450153	0.0656206	0.451142	0.065497	0.45187	0.0654255	0.452386	0.0653878	0.452733	0.0653701	0.45295	0.0653627	0.45307	0.06536	0.453123	0.0653592	0.453136	0.0653589	0.453135	0.0653588	0.43402	0.0945775
Cell_2525	Endothelial 2	0.459848	0.0787247	0.459798	0.0773118	0.459736	0.0761968	0.459674	0.0753459	0.459619	0.0747232	0.459577	0.0742926	0.459548	0.0740179	0.45953	0.0738639	0.459523	0.0737957	0.459521	0.0737789	0.459521	0.0737792	0.42187	0.0988056
Cell_2537	Inhibitory	0.46015	0.0714352	0.459381	0.0707037	0.458809	0.0701202	0.458394	0.069669	0.458103	0.0693347	0.457909	0.0691011	0.457787	0.068951	0.45772	0.0688664	0.457691	0.0688287	0.457683	0.0688194	0.457683	0.0688195	0.497386	0.074527
Cell_5946	Inhibitory	0.469399	0.0651035	0.468071	0.0656034	0.46701	0.0659793	0.46619	0.0662536	0.465584	0.0664464	0.465161	0.0665754	0.464889	0.0666556	0.464736	0.0666997	0.464668	0.0667191	0.464652	0.0667239	0.464652	0.0667238	0.416513	0.104916
Cell_2560	Ambiguous	0.449503	0.0559901	0.45035	0.0578321	0.451056	0.0592782	0.451624	0.0603776	0.45206	0.0611794	0.452373	0.0617325	0.452578	0.0620844	0.452695	0.0622815	0.452748	0.0623688	0.452761	0.0623905	0.452761	0.0623903	0.474451	0.114866
Cell_2537	Inhibitory	0.490609	0.0675716	0.490008	0.0683574	0.489544	0.0689639	0.489195	0.0694194	0.488939	0.0697489	0.488761	0.0699749	0.488646	0.0701183	0.488581	0.0701984	0.488552	0.0702339	0.488545	0.0702428	0.488545	0.0702429	0.497386	0.074527
Cell_2538	Inhibitory	0.491356	0.0727795	0.490441	0.0721664	0.48977	0.0716923	0.489295	0.0713358	0.488971	0.0710776	0.48876	0.0709002	0.488632	0.0707876	0.488563	0.0707246	0.488533	0.0706968	0.488526	0.0706899	0.488526	0.0706899	0.521488	0.0668126
Cell_2539	Inhibitory	0.476092	0.0553275	0.476752	0.056006	0.477263	0.0565604	0.477648	0.0569949	0.477927	0.0573194	0.478119	0.0575472	0.478241	0.057694	0.47831	0.0577769	0.47834	0.0578137	0.478348	0.0578229	0.478347	0.0578227	0.525671	0.0835158
Cell_2551	Excitatory	0.480665	0.0574852	0.481131	0.058452	0.481496	0.0592173	0.481774	0.0598046	0.481978	0.0602367	0.482119	0.0605371	0.482209	0.0607294	0.48226	0.0608376	0.482282	0.0608856	0.482288	0.0608974	0.482288	0.0608973	0.529458	0.0784376
Cell_2560	Ambiguous	0.486413	0.0810138	0.486803	0.0791958	0.48706	0.0777437	0.487222	0.0766229	0.48732	0.075795	0.487376	0.0752181	0.487406	0.0748483	0.487421	0.0746401	0.487427	0.0745476	0.487429	0.0745246	0.487429	0.0745248	0.474451	0.114866
Cell_2538	Inhibitory	0.51583	0.0760114	0.515886	0.074953	0.515917	0.0742193	0.515943	0.0737417	0.515968	0.0734434	0.515991	0.0732636	0.516007	0.0731636	0.516016	0.0731339	0.515958	0.0731072	0.515944	0.0731008	0.515944	0.0731009	0.521488	0.0668126
Cell_2551	Excitatory	0.518889	0.060525	0.518473	0.0619637	0.518131	0.0630987	0.517861	0.0639662	0.517658	0.0646025	0.517514	0.0650437	0.517421	0.0653256	0.517369	0.0654839	0.517345	0.0655541	0.517339	0.0655714	0.51734	0.0655712	0.529458	0.0784376
Cell_2537	Inhibitory	0.519439	0.0734351	0.518435	0.0734398	0.517633	0.0734075	0.517014	0.0733506	0.516556	0.0732843	0.516238	0.0732215	0.516034	0.0731691	0.515921	0.0731134	0.515932	0.073102	0.515935	0.0730991	0.515935	0.0730991	0.497386	0.074527
Cell_2539	Inhibitory	0.492674	0.0752052	0.493682	0.0750859	0.49448	0.0749841	0.495092	0.0749016	0.495542	0.0748385	0.495855	0.0747934	0.496056	0.074764	0.496168	0.0747473	0.496218	0.0747399	0.496231	0.074738	0.496231	0.074738	0.525671	0.0835158
Cell_2548	Inhibitory	0.513978	0.0744929	0.514335	0.0742272	0.514648	0.07396	0.5149	0.0737095	0.515085	0.0735009	0.515212	0.0733474	0.515292	0.0732473	0.515337	0.0731911	0.515356	0.0731664	0.515361	0.0731603	0.515361	0.0731604	0.538835	0.0750904
Cell_2549	Excitatory	0.55074	0.056783	0.550699	0.0567681	0.550665	0.056757	0.550639	0.0567489	0.55062	0.0567432	0.550606	0.0567394	0.550597	0.056737	0.550592	0.0567357	0.55059	0.0567351	0.550589	0.0567349	0.550589	0.0567349	0.551467	0.0671396
Cell_2546	Inhibitory	0.535856	0.0654542	0.536444	0.0650138	0.536911	0.0646674	0.537269	0.0644031	0.537532	0.0642096	0.537716	0.0640754	0.537833	0.0639898	0.537899	0.0639416	0.537928	0.0639203	0.537935	0.063915	0.537935	0.063915	0.552148	0.0627644
Cell_2548	Inhibitory	0.550262	0.0396548	0.550183	0.0406954	0.550123	0.0415169	0.550078	0.0421453	0.550045	0.0426067	0.550023	0.042927	0.550009	0.0431318	0.550001	0.0432469	0.549997	0.043298	0.549996	0.0433107	0.549996	0.0433106	0.538835	0.0750904
Cell_5955	Excitatory	0.55816	0.0575655	0.557688	0.0575596	0.557315	0.0575534	0.557029	0.0575477	0.556819	0.057543	0.556673	0.0575394	0.55658	0.057537	0.556528	0.0575355	0.556505	0.0575349	0.556499	0.0575347	0.556499	0.0575347	0.554252	0.0788766
Cell_2544	Inhibitory	0.550567	0.0645433	0.550571	0.063964	0.550571	0.0635062	0.550571	0.0631558	0.550569	0.0628984	0.550568	0.0627197	0.550567	0.0626053	0.550566	0.0625411	0.550566	0.0625126	0.550566	0.0625056	0.550566	0.0625058	0.546102	0.0806663
Cell_3911	Inhibitory	0.581156	0.0589453	0.581462	0.0589204	0.581693	0.0588964	0.581862	0.0588753	0.581983	0.0588583	0.582064	0.0588457	0.582115	0.0588373	0.582143	0.0588323	0.582155	0.05883	0.582158	0.0588293	0.582158	0.0588292	0.583516	0.0629717
Cell_3910	Inhibitory	0.584483	0.0550465	0.584303	0.0552567	0.58417	0.0554291	0.584072	0.0555651	0.584004	0.0556671	0.583959	0.055739	0.58393	0.0557855	0.583915	0.0558117	0.583908	0.0558234	0.583906	0.0558262	0.583906	0.055826	0.577436	0.0741979
Cell_3932	Microglia	0.589896	0.0717106	0.589685	0.0715174	0.589521	0.0713639	0.589398	0.0712459	0.589309	0.071159	0.589247	0.0710985	0.589208	0.0710598	0.589186	0.0710381	0.589177	0.0710285	0.589174	0.0710261	0.589175	0.0710262	0.565942	0.063141
Cell_3903	Excitatory	0.572031	0.0714648	0.572588	0.0714032	0.573029	0.0713544	0.573366	0.071317	0.573613	0.0712894	0.573785	0.0712702	0.573895	0.071258	0.573957	0.0712511	0.573985	0.0712481	0.573991	0.0712474	0.573991	0.0712475	0.564433	0.0693367
Cell_3941	Excitatory	0.582815	0.0701338	0.582342	0.0702035	0.581968	0.0702573	0.581682	0.0702979	0.581471	0.0703273	0.581325	0.0703476	0.581232	0.0703606	0.581179	0.0703679	0.581156	0.0703712	0.58115	0.0703721	0.58115	0.0703722	0.588133	0.0808387
Cell_3921	Inhibitory	0.596867	0.0611757	0.597583	0.0616263	0.59815	0.0619765	0.598585	0.0622407	0.598905	0.0624326	0.599127	0.0625646	0.59927	0.0626486	0.59935	0.0626956	0.599386	0.0627163	0.599395	0.0627215	0.599394	0.0627214	0.619348	0.0609659
Cell_3933	Inhibitory	0.623265	0.0673166	0.621949	0.0670959	0.620905	0.0669336	0.620104	0.0668174	0.619514	0.0667369	0.619104	0.0666837	0.618841	0.0666509	0.618693	0.066633	0.618628	0.0666251	0.618612	0.0666233	0.618612	0.0666233	0.609353	0.0724206
Cell_3917	Inhibitory	0.594199	0.0732207	0.5952	0.0726072	0.595994	0.0721303	0.596602	0.07177	0.59705	0.0715083	0.59736	0.0713281	0.597559	0.0712134	0.597671	0.0711493	0.597721	0.0711209	0.597734	0.0711139	0.597733	0.071114	0.604113	0.0570897
Cell_3923	Ambiguous	0.612428	0.0600471	0.612303	0.0600681	0.612204	0.0600888	0.612128	0.0601074	0.612073	0.0601226	0.612034	0.060134	0.61201	0.0601416	0.611996	0.060146	0.61199	0.0601478	0.611988	0.0601482	0.611988	0.060148	0.624861	0.0619609
Cell_3915	Inhibitory	0.616305	0.0645608	0.61603	0.0649233	0.615812	0.0651917	0.615645	0.0653854	0.615523	0.0655206	0.615438	0.0656106	0.615384	0.0656664	0.615354	0.0656972	0.61534	0.0657107	0.615337	0.0657141	0.615337	0.0657142	0.600902	0.0688854
Cell_3928	Ambiguous	0.657001	0.0679261	0.656656	0.068039	0.656377	0.0681213	0.656161	0.0681798	0.656	0.06822	0.655888	0.0682466	0.655815	0.0682629	0.655774	0.0682719	0.655756	0.0682758	0.655752	0.0682768	0.655752	0.0682768	0.646481	0.0607583
Cell_3929	Inhibitory	0.64555	0.0772801	0.645387	0.076553	0.645262	0.0759864	0.645168	0.0755576	0.6451	0.0752456	0.645054	0.0750305	0.645025	0.0748935	0.645008	0.0748168	0.645001	0.0747828	0.644999	0.0747743	0.644999	0.0747744	0.650919	0.0756147
Cell_3936	Inhibitory	0.627347	0.0515178	0.627976	0.0520914	0.628474	0.0525411	0.628855	0.0528831	0.629135	0.0531331	0.629329	0.053306	0.629454	0.0534164	0.629524	0.0534784	0.629555	0.0535059	0.629563	0.0535128	0.629563	0.0535128	0.638002	0.0816682
Cell_3926	Endothelial 1	0.646068	0.0540396	0.646093	0.0538897	0.646112	0.0537711	0.646125	0.0536801	0.646135	0.0536133	0.646141	0.0535668	0.646145	0.0535371	0.646147	0.0535204	0.646148	0.053513	0.646148	0.0535112	0.646148	0.0535112	0.639802	0.046327
Cell_3923	Ambiguous	0.647658	0.0446529	0.647513	0.0448433	0.647401	0.0449966	0.647316	0.0451159	0.647255	0.0452045	0.647213	0.0452666	0.647187	0.0453065	0.647172	0.045329	0.647165	0.045339	0.647164	0.0453414	0.647164	0.0453413	0.624861	0.0619609
Cell_3946	Astrocyte	0.681938	0.0556332	0.68118	0.0562291	0.680582	0.0566967	0.680125	0.0570528	0.679789	0.0573135	0.679557	0.057494	0.679408	0.0576093	0.679325	0.0576741	0.679288	0.057703	0.679279	0.0577102	0.679279	0.0577102	0.683985	0.0706727
Cell_3944	OD Mature 2	0.666658	0.065985	0.666667	0.0660067	0.666673	0.0660236	0.666677	0.0660362	0.666679	0.0660453	0.666681	0.0660516	0.666682	0.0660555	0.666682	0.0660577	0.666682	0.0660586	0.666682	0.0660587	0.666682	0.0660586	0.680946	0.0731251
Cell_3942	Inhibitory	0.675215	0.0491215	0.675078	0.0494932	0.674968	0.0497894	0.674882	0.0500179	0.674818	0.0501865	0.674773	0.0503041	0.674744	0.0503794	0.674728	0.0504219	0.674721	0.0504407	0.674719	0.0504453	0.674719	0.0504452	0.673652	0.0731595
Cell_6069	Astrocyte	0.664667	0.0728218	0.664479	0.0725059	0.664338	0.0722673	0.664236	0.0720917	0.664163	0.0719667	0.664114	0.0718821	0.664084	0.0718288	0.664067	0.0717993	0.664059	0.0717863	0.664057	0.0717831	0.664057	0.0717831	0.668854	0.0703781
Cell_6070	Microglia	0.657852	0.0752654	0.658927	0.0745921	0.65977	0.0740499	0.660412	0.0736283	0.660881	0.0733149	0.661205	0.0730952	0.661412	0.0729538	0.661529	0.072874	0.66158	0.0728385	0.661593	0.0728296	0.661593	0.0728297	0.670447	0.0554121
Cell_3952	Inhibitory	0.705179	0.0749384	0.704832	0.0744165	0.704557	0.0740042	0.704347	0.0736886	0.704192	0.0734568	0.704085	0.0732958	0.704017	0.0731929	0.703978	0.0731351	0.703961	0.0731095	0.703957	0.0731033	0.703957	0.0731035	0.708434	0.0634596
Cell_3988	Endothelial 1	0.693072	0.0674956	0.69318	0.0674917	0.693266	0.0674887	0.693331	0.0674863	0.693379	0.0674846	0.693413	0.0674834	0.693434	0.0674826	0.693446	0.0674821	0.693451	0.0674819	0.693452	0.0674819	0.693452	0.0674818	0.715394	0.0626472
Cell_3955	Inhibitory	0.697301	0.0631085	0.697667	0.0636597	0.697957	0.0640952	0.698178	0.0644286	0.698341	0.0646736	0.698454	0.0648436	0.698526	0.0649524	0.698567	0.0650135	0.698585	0.0650406	0.69859	0.0650472	0.69859	0.0650471	0.719925	0.0606893
Cell_3991	Astrocyte	0.718343	0.0665962	0.718234	0.0666	0.718149	0.0666031	0.718083	0.0666054	0.718035	0.0666071	0.718001	0.0666083	0.71798	0.066609	0.717968	0.0666094	0.717963	0.0666096	0.717961	0.0666096	0.717961	0.0666096	0.71396	0.0773198
Cell_3947	Excitatory	0.700802	0.068604	0.700783	0.0685747	0.700768	0.0685515	0.700757	0.0685337	0.700749	0.0685206	0.700743	0.0685115	0.70074	0.0685057	0.700738	0.0685024	0.700737	0.068501	0.700737	0.0685006	0.700737	0.0685006	0.694326	0.0653785
Cell_3966	Endothelial 1	0.734543	0.063472	0.734546	0.0634138	0.734548	0.0633678	0.73455	0.0633326	0.734551	0.0633067	0.734552	0.0632888	0.734553	0.0632774	0.734553	0.0632711	0.734553	0.0632683	0.734553	0.0632677	0.734553	0.0632679	0.741242	0.0630239
Cell_3964	Excitatory	0.732466	0.0607829	0.732711	0.0608893	0.732904	0.0609733	0.733052	0.0610377	0.733161	0.0610851	0.733237	0.0611179	0.733285	0.061139	0.733312	0.0611509	0.733324	0.0611562	0.733327	0.0611576	0.733328	0.0611577	0.740385	0.0688992
Cell_3969	OD Mature 2	0.735005	0.0535667	0.735002	0.0536249	0.735	0.0536708	0.734998	0.0537059	0.734997	0.0537316	0.734997	0.0537494	0.734996	0.0537607	0.734996	0.053767	0.734996	0.0537696	0.734996	0.0537701	0.734996	0.0537699	0.746639	0.0631089
Cell_3979	Inhibitory	0.751434	0.0689013	0.751123	0.0687753	0.750878	0.0686757	0.750691	0.0685995	0.750553	0.0685435	0.750457	0.0685046	0.750396	0.0684797	0.750362	0.0684657	0.750347	0.0684595	0.750343	0.068458	0.750343	0.068458	0.746802	0.0576924
Cell_3963	Ambiguous	0.725111	0.0605077	0.725176	0.0605274	0.725228	0.060543	0.725267	0.060555	0.725296	0.0605637	0.725316	0.0605698	0.725329	0.0605737	0.725336	0.0605759	0.725339	0.0605769	0.725339	0.0605772	0.725339	0.0605772	0.735811	0.0563635
Cell_3975	Endothelial 1	0.776938	0.0546724	0.776488	0.0546483	0.776133	0.05463	0.775861	0.0546164	0.775661	0.0546067	0.775522	0.0546	0.775434	0.0545958	0.775384	0.0545935	0.775362	0.0545924	0.775356	0.0545921	0.775356	0.054592	0.774398	0.0769667
Cell_3993	Endothelial 1	0.752184	0.0526736	0.75272	0.0527725	0.753143	0.0528506	0.753466	0.0529104	0.753703	0.0529543	0.753868	0.0529848	0.753974	0.0530043	0.754033	0.0530153	0.754059	0.0530202	0.754066	0.0530214	0.754066	0.0530215	0.764912	0.049785
Cell_3985	Excitatory	0.763595	0.0457376	0.764069	0.0460925	0.764443	0.0463729	0.76473	0.0465875	0.76494	0.0467451	0.765086	0.0468546	0.76518	0.0469246	0.765232	0.0469639	0.765256	0.0469814	0.765262	0.0469856	0.765262	0.0469855	0.770939	0.0445535
Cell_3977	Ambiguous	0.780521	0.0584213	0.780047	0.0580664	0.779673	0.0577859	0.779387	0.0575712	0.779176	0.0574134	0.77903	0.0573038	0.778937	0.0572337	0.778884	0.0571943	0.778861	0.0571767	0.778855	0.0571723	0.778855	0.0571723	0.776356	0.043504
Cell_5187	OD Mature 2	0.773961	0.0681702	0.773875	0.0680954	0.773808	0.0680357	0.773756	0.0679896	0.773718	0.0679556	0.773692	0.0679318	0.773675	0.0679167	0.773666	0.0679082	0.773662	0.0679045	0.773661	0.0679037	0.773661	0.0679038	0.793105	0.054849
Cell_5179	Inhibitory	0.820789	0.0819004	0.820206	0.0814522	0.819745	0.0810979	0.819392	0.0808266	0.819133	0.0806272	0.818953	0.0804888	0.818838	0.0804002	0.818774	0.0803503	0.818745	0.0803282	0.818738	0.0803226	0.818738	0.0803226	0.815376	0.0624661
Cell_5145	Astrocyte	0.805849	0.0583123	0.80585	0.0583123	0.80585	0.0583124	0.80585	0.0583124	0.80585	0.0583124	0.80585	0.0583125	0.80585	0.0583125	0.80585	0.0583125	0.80585	0.0583125	0.80585	0.0583126	0.80585	0.0583126	0.817054	0.069958
Cell_5188	Inhibitory	0.799124	0.0694316	0.79965	0.0696299	0.800065	0.0697864	0.800382	0.069906	0.800615	0.0699938	0.800776	0.0700548	0.800879	0.0700939	0.800938	0.0701159	0.800963	0.0701258	0.80097	0.0701283	0.80097	0.0701285	0.798549	0.074781
Cell_5187	OD Mature 2	0.806487	0.0593702	0.806356	0.0587991	0.806253	0.0583478	0.806174	0.0580023	0.806116	0.0577484	0.806076	0.0575721	0.80605	0.0574593	0.806036	0.0573959	0.806029	0.0573677	0.806028	0.0573607	0.806028	0.0573607	0.793105	0.054849
Cell_5141	Ambiguous	0.803749	0.0474006	0.803937	0.0482217	0.804086	0.0488708	0.804201	0.049368	0.804285	0.0497333	0.804343	0.049987	0.804381	0.0501493	0.804402	0.0502406	0.804411	0.050281	0.804413	0.050291	0.804413	0.0502908	0.801094	0.0453254
Cell_5157	Endothelial 1	0.824082	0.0575368	0.824428	0.0573526	0.824702	0.0572074	0.824911	0.0570965	0.825065	0.0570151	0.825172	0.0569586	0.825241	0.0569225	0.825279	0.0569022	0.825296	0.0568931	0.8253	0.0568907	0.8253	0.0568906	0.839891	0.0532462
Cell_5180	Astrocyte	0.83158	0.0535488	0.83123	0.0537463	0.830953	0.0539021	0.830741	0.0540211	0.830586	0.0541085	0.830478	0.054169	0.830409	0.0542077	0.83037	0.0542294	0.830353	0.0542389	0.830349	0.0542412	0.830349	0.0542411	0.836484	0.0521729
Cell_5158	Inhibitory	0.836163	0.0702877	0.83575	0.0701578	0.835423	0.0700551	0.835173	0.0699763	0.83499	0.0699184	0.834862	0.0698782	0.834781	0.0698525	0.834735	0.0698381	0.834715	0.0698317	0.83471	0.0698302	0.83471	0.0698303	0.844406	0.0778386
Cell_5152	Excitatory	0.834113	0.0923197	0.834113	0.0923126	0.834112	0.092307	0.834112	0.0923027	0.834111	0.0922995	0.834111	0.0922973	0.834111	0.0922959	0.834111	0.0922951	0.834111	0.0922948	0.834111	0.0922947	0.834111	0.0922947	0.835357	0.0801263
Cell_5164	Inhibitory	0.822594	0.0660229	0.823012	0.0661466	0.823342	0.0662444	0.823594	0.0663193	0.823779	0.0663744	0.823908	0.0664127	0.82399	0.0664373	0.824036	0.0664512	0.824057	0.0664574	0.824062	0.0664591	0.824062	0.0664592	0.855112	0.0689098
Cell_5168	Inhibitory	0.857807	0.0637574	0.857807	0.0637574	0.857807	0.0637574	0.857807	0.0637574	0.857807	0.0637574	0.857807	0.0637574	0.857807	0.0637575	0.857807	0.0637575	0.857807	0.0637575	0.857806	0.0637575	0.857806	0.0637575	0.874422	0.065223
Cell_5167	OD Mature 2	0.876002	0.0621384	0.875678	0.0614338	0.875422	0.0608771	0.875226	0.0604509	0.875082	0.0601378	0.874983	0.0599204	0.874918	0.0597813	0.874882	0.0597031	0.874866	0.0596685	0.874862	0.0596599	0.874862	0.0596601	0.866504	0.0588399
Cell_5183	OD Mature 2	0.868302	0.0453718	0.868625	0.0460765	0.868881	0.0466333	0.869077	0.0470595	0.86922	0.0473726	0.86932	0.0475901	0.869384	0.0477292	0.86942	0.0478074	0.869436	0.047842	0.86944	0.0478506	0.86944	0.0478505	0.879889	0.0752691
Cell_5165	Excitatory	0.880661	0.056536	0.88101	0.0562932	0.881285	0.0561014	0.881496	0.0559545	0.881651	0.0558466	0.881759	0.0557717	0.881828	0.0557238	0.881867	0.0556969	0.881884	0.0556849	0.881888	0.0556819	0.881888	0.0556819	0.856229	0.061095
Cell_5181	Excitatory	0.887794	0.0515674	0.887446	0.0518101	0.887171	0.0520018	0.88696	0.0521486	0.886805	0.0522565	0.886698	0.0523313	0.886629	0.0523792	0.88659	0.0524061	0.886573	0.052418	0.886569	0.052421	0.886569	0.0524209	0.870134	0.0493536
Cell_5259	Inhibitory	0.906645	0.0677704	0.906645	0.0677705	0.906645	0.0677707	0.906645	0.0677708	0.906645	0.067771	0.906645	0.0677711	0.906645	0.0677713	0.906645	0.0677715	0.906645	0.0677717	0.906645	0.0677719	0.906646	0.067772	0.906551	0.0659716
Cell_5198	Endothelial 3	0.91104	0.0544696	0.910355	0.0550661	0.90981	0.0555312	0.909391	0.0558832	0.909081	0.0561393	0.908866	0.0563157	0.908728	0.0564279	0.90865	0.0564907	0.908616	0.0565184	0.908607	0.0565251	0.908607	0.0565249	0.897187	0.0678251
Cell_5199	Endothelial 1	0.904159	0.0614365	0.903683	0.0612681	0.903313	0.0611425	0.903034	0.0610513	0.902831	0.0609873	0.902692	0.0609444	0.902603	0.0609176	0.902554	0.0609028	0.902532	0.0608962	0.902526	0.0608945	0.902526	0.0608944	0.896377	0.0713677
Cell_5237	Astrocyte	0.904518	0.0686977	0.904427	0.0681495	0.904351	0.0677166	0.904291	0.0673855	0.904245	0.0671425	0.904212	0.0669738	0.90419	0.0668659	0.904178	0.0668053	0.904173	0.0667785	0.904171	0.0667719	0.904171	0.066772	0.912373	0.06084
Cell_5202	Endothelial 1	0.882224	0.0591711	0.883476	0.0592913	0.884467	0.0593844	0.885226	0.0594545	0.885784	0.0595054	0.886171	0.0595404	0.88642	0.0595626	0.886559	0.0595751	0.886621	0.0595806	0.886636	0.059582	0.886636	0.059582	0.902113	0.0750498
Cell_5210	OD Mature 2	0.933179	0.0778371	0.933477	0.0775583	0.933705	0.0773244	0.933879	0.0771458	0.934006	0.0770148	0.934095	0.0769239	0.934152	0.0768658	0.934184	0.0768332	0.934198	0.0768187	0.934201	0.0768151	0.934201	0.0768151	0.933425	0.0725606
Cell_5242	Ambiguous	0.966965	0.0613921	0.960719	0.062119	0.960508	0.0622386	0.960346	0.0623296	0.960227	0.0623963	0.960144	0.0624424	0.960091	0.0624719	0.960062	0.0624884	0.960048	0.0624958	0.960045	0.0624976	0.960045	0.0624976	0.928564	0.0695432
Cell_5243	Astrocyte	0.949008	0.064663	0.948835	0.0644593	0.948697	0.0642988	0.948591	0.0641763	0.948513	0.0640864	0.948459	0.0640241	0.948424	0.0639842	0.948404	0.0639619	0.948396	0.063952	0.948393	0.0639495	0.948393	0.0639496	0.928807	0.0573255
Cell_5212	Endothelial 1	0.937334	0.0512911	0.937273	0.0511582	0.937281	0.0510409	0.937408	0.0514072	0.93739	0.0513456	0.937409	0.0512987	0.93743	0.0514234	0.937437	0.0514065	0.937444	0.0513993	0.937443	0.051407	0.937443	0.051407	0.94498	0.0741243
Cell_5251	Endothelial 3	0.937011	0.0503044	0.937223	0.0507853	0.937336	0.0511774	0.937303	0.0510213	0.937389	0.051237	0.937419	0.051391	0.937429	0.0513348	0.93744	0.0513901	0.937441	0.0514144	0.937443	0.0514109	0.937443	0.0514109	0.931168	0.0777251
Cell_5253	Astrocyte	0.970626	0.0538437	0.970724	0.0540199	0.970807	0.05416	0.970872	0.0542678	0.970922	0.0543473	0.970957	0.0544027	0.97098	0.0544382	0.970993	0.0544581	0.970999	0.0544668	0.971	0.0544688	0.971	0.0544686	0.967457	0.0684521
Cell_5228	OD Mature 2	0.974738	0.063338	0.974738	0.063338	0.974738	0.0633381	0.974738	0.0633381	0.974738	0.0633381	0.974738	0.0633381	0.974738	0.0633381	0.974738	0.0633382	0.974738	0.0633382	0.974738	0.0633382	0.974738	0.0633382	0.976501	0.0637274
Cell_5223	Inhibitory	0.988252	0.0575108	0.987183	0.058159	0.986343	0.0586744	0.985702	0.059071	0.985233	0.0593636	0.984908	0.0595673	0.9847	0.059698	0.984584	0.0597716	0.984533	0.0598043	0.98452	0.0598124	0.98452	0.0598123	0.969765	0.0533737
Cell_5226	Inhibitory	0.971913	0.0762616	0.972245	0.0754423	0.972518	0.0747954	0.972733	0.0743006	0.972895	0.0739374	0.973009	0.0736854	0.973083	0.0735243	0.973125	0.0734338	0.973143	0.0733937	0.973148	0.0733839	0.973148	0.0733841	0.973053	0.0781524
Cell_5217	Inhibitory	0.97299	0.0645503	0.973629	0.0645452	0.974114	0.0645366	0.974474	0.0645269	0.974731	0.064518	0.974907	0.0645109	0.975018	0.0645058	0.975079	0.0645028	0.975107	0.0645015	0.975113	0.0645012	0.975113	0.0645012	0.952922	0.0592599
Cell_5233	Astrocyte	0.988349	0.0521377	0.988824	0.0522838	0.989199	0.0523993	0.989486	0.0524877	0.989697	0.0525525	0.989844	0.0525976	0.989938	0.0526264	0.98999	0.0526425	0.990014	0.0526496	0.990019	0.0526513	0.990019	0.0526512	0.998849	0.0549642
Cell_5249	Ambiguous	0.990305	0.0560196	0.99041	0.0561731	0.990492	0.0562944	0.990556	0.0563872	0.990602	0.0564554	0.990635	0.0565028	0.990655	0.0565331	0.990667	0.0565501	0.990672	0.0565577	0.990673	0.0565595	0.990673	0.0565595	0.986876	0.0683222
Cell_5248	Excitatory	0.997325	0.066284	0.99722	0.0661306	0.997137	0.0660095	0.997073	0.0659168	0.997027	0.0658487	0.996994	0.0658015	0.996973	0.0657713	0.996962	0.0657544	0.996957	0.065747	0.996955	0.0657452	0.996955	0.0657454	0.985092	0.0814079
Cell_5231	Pericytes	1.01027	0.0588873	1.00979	0.058741	1.00942	0.0586254	1.00913	0.0585368	1.00892	0.0584718	1.00877	0.0584265	1.00868	0.0583976	1.00863	0.0583812	1.0086	0.0583739	1.0086	0.058372	1.0086	0.0583719	0.988966	0.0446095
Cell_5228	OD Mature 2	1.01457	0.0638745	1.01457	0.0638746	1.01457	0.0638746	1.01457	0.0638747	1.01457	0.0638747	1.01457	0.0638748	1.01457	0.0638749	1.01457	0.0638749	1.01457	0.063875	1.01457	0.063875	1.01457	0.0638751	0.976501	0.0637274
Cell_1	Astrocyte	0.00393053	0.10862	0.00382281	0.107509	0.00373785	0.106634	0.003673	0.105965	0.00362551	0.105474	0.00359263	0.105134	0.00357165	0.104917	0.00355989	0.104795	0.00355468	0.10474	0.00355341	0.104727	0.00355345	0.104727	0.00782995	0.0974507
Cell_5769	Endothelial 2	0.00311602	0.0855091	0.00320888	0.0865853	0.00327554	0.0874262	0.00332165	0.0880636	0.00335231	0.0885279	0.00337177	0.0888481	0.00338334	0.089052	0.00338951	0.0891662	0.00339215	0.0892168	0.00339279	0.0892292	0.00339277	0.089229	0	0.0878602
Cell_38	Inhibitory	0.00293627	0.0958417	0.00288578	0.0958555	0.00285178	0.0958671	0.00282962	0.0958764	0.00281566	0.0958836	0.00280719	0.0958887	0.00280232	0.0958921	0.00279978	0.0958941	0.0027987	0.095895	0.00279841	0.0958952	0.00279839	0.0958952	0.00896171	0.0814954
Cell_105	Ambiguous	0.0144975	0.0911411	0.0143482	0.0911079	0.0142262	0.091089	0.0141305	0.0910794	0.0140591	0.0910753	0.0140089	0.091074	0.0139767	0.0910739	0.0139586	0.091074	0.0139506	0.0910741	0.0139488	0.0910741	0.013949	0.0910741	0.013311	0.114632
Cell_4	Endothelial 1	-0.00302325	0.0959441	-0.00280866	0.0959974	-0.00263435	0.0960393	-0.00249775	0.0960712	-0.00239548	0.0960945	-0.00232346	0.0961106	-0.00227694	0.0961209	-0.00225069	0.0961267	-0.00223909	0.0961293	-0.00223634	0.09613	-0.00223656	0.09613	0.0183186	0.076632
Cell_13	Astrocyte	0.042596	0.0949535	0.0418116	0.0958428	0.0411892	0.0965469	0.0407108	0.0970871	0.0403582	0.0974846	0.0401126	0.0977611	0.0399552	0.0979381	0.0398666	0.0980377	0.0398273	0.0980819	0.0398176	0.0980929	0.0398178	0.0980927	0.031752	0.0980559
Cell_14	Astrocyte	0.0261471	0.101782	0.0273322	0.101941	0.0282681	0.102064	0.0289842	0.102155	0.02951	0.10222	0.029875	0.102265	0.0301084	0.102293	0.0302395	0.102308	0.0302977	0.102315	0.0303121	0.102317	0.0303119	0.102317	0.0320965	0.0894677
Cell_109	Ambiguous	0.0333837	0.116932	0.0333799	0.116363	0.0333769	0.115914	0.0333746	0.115571	0.033373	0.115318	0.0333718	0.115143	0.033371	0.115031	0.0333706	0.114968	0.0333703	0.11494	0.0333703	0.114933	0.0333702	0.114933	0.0344789	0.112698
Cell_58	Inhibitory	0.0332509	0.0966759	0.0332546	0.0972444	0.0332575	0.0976935	0.0332597	0.0980373	0.0332612	0.0982899	0.0332623	0.0984652	0.033263	0.0985774	0.0332633	0.0986404	0.0332634	0.0986683	0.0332634	0.0986751	0.0332633	0.098675	0.0261726	0.111988
Cell_45	Astrocyte	0.038498	0.110954	0.0380973	0.109906	0.0377839	0.109079	0.0375463	0.108448	0.0373732	0.107985	0.037254	0.107664	0.0371781	0.107459	0.0371356	0.107344	0.0371169	0.107292	0.0371123	0.10728	0.0371124	0.10728	0.0491846	0.0939488
Cell_25	Ambiguous	0.0682806	0.114365	0.0686652	0.113224	0.0689709	0.112319	0.0692064	0.111624	0.0693801	0.111112	0.0695013	0.110756	0.069579	0.110528	0.0696228	0.110399	0.0696423	0.110342	0.0696471	0.110328	0.0696471	0.110328	0.0657931	0.0860383
Cell_45	Astrocyte	0.0625857	0.0897744	0.0637235	0.090442	0.064615	0.090968	0.0652923	0.0913696	0.0657866	0.091664	0.0661279	0.091868	0.0663453	0.0919984	0.0664672	0.0920717	0.0665212	0.0921042	0.0665345	0.0921122	0.0665344	0.0921122	0.0491846	0.0939488
Cell_32	Excitatory	0.0793313	0.0843092	0.0790124	0.0852284	0.0787593	0.0859584	0.0785648	0.0865199	0.0784214	0.0869339	0.0783217	0.0872223	0.0782577	0.0874072	0.0782217	0.0875112	0.0782058	0.0875574	0.0782018	0.0875688	0.0782019	0.0875686	0.0532186	0.0823073
Cell_110	Astrocyte	0.074539	0.099529	0.0742211	0.0992698	0.0739731	0.0990613	0.0737854	0.098899	0.0736489	0.0987782	0.0735551	0.0986933	0.0734954	0.0986386	0.0734619	0.0986077	0.0734471	0.0985939	0.0734434	0.0985906	0.0734434	0.0985907	0.0629745	0.118168
Cell_28	Inhibitory	0.0849555	0.0970895	0.0840698	0.0969028	0.0833737	0.0967601	0.0828432	0.0966541	0.0824549	0.0965784	0.0821861	0.096527	0.0820146	0.0964946	0.0819183	0.0964767	0.0818756	0.0964688	0.0818651	0.0964668	0.0818653	0.0964669	0.084955	0.0894322
Cell_36	Excitatory	0.105329	0.113946	0.105272	0.113118	0.105232	0.112466	0.105206	0.111967	0.105189	0.111602	0.105178	0.111349	0.105172	0.111188	0.105169	0.111097	0.105168	0.111057	0.105168	0.111047	0.105168	0.111047	0.0981761	0.101703
Cell_30	Inhibitory	0.0992635	0.109581	0.0996027	0.109225	0.0998738	0.108942	0.100083	0.108723	0.100239	0.108562	0.100347	0.10845	0.100417	0.108378	0.100456	0.108338	0.100474	0.10832	0.100478	0.108316	0.100478	0.108316	0.101488	0.0892762
Cell_53	OD Immature 1	0.109498	0.094297	0.108927	0.094859	0.108474	0.0953302	0.108128	0.0957118	0.107875	0.0960059	0.1077	0.0962174	0.107588	0.0963558	0.107526	0.0964344	0.107498	0.0964695	0.107491	0.0964782	0.107491	0.0964781	0.105693	0.0956681
Cell_5770	Astrocyte	0.107336	0.0984504	0.107177	0.0980891	0.107047	0.097817	0.106942	0.0976229	0.106858	0.097496	0.106793	0.0974246	0.106745	0.0973947	0.106716	0.0973891	0.106702	0.097391	0.106699	0.0973919	0.106699	0.0973918	0.0916998	0.106062
Cell_28	Inhibitory	0.104971	0.0943538	0.105419	0.0953369	0.10577	0.096074	0.106038	0.0966031	0.106236	0.0969622	0.106379	0.0971872	0.106474	0.0973122	0.10653	0.0973703	0.106555	0.0973914	0.106562	0.0973959	0.106562	0.0973958	0.084955	0.0894322
Cell_1230	Inhibitory	0.117118	0.0814379	0.117352	0.0819584	0.117535	0.0823701	0.117674	0.0826855	0.117776	0.0829174	0.117847	0.0830785	0.117891	0.0831816	0.117917	0.0832395	0.117928	0.0832653	0.11793	0.0832716	0.11793	0.0832716	0.1327	0.0950015
Cell_5867	Pericytes	0.138845	0.0875603	0.138512	0.0876208	0.138248	0.0876719	0.138046	0.0877131	0.137897	0.0877444	0.137794	0.0877666	0.137727	0.0877811	0.13769	0.0877893	0.137674	0.0877929	0.13767	0.0877939	0.13767	0.0877939	0.120057	0.103303
Cell_1212	Inhibitory	0.108756	0.109195	0.109611	0.108197	0.110286	0.107409	0.110802	0.106805	0.111181	0.106362	0.111444	0.106054	0.111612	0.105857	0.111707	0.105747	0.111749	0.105697	0.111759	0.105685	0.111759	0.105685	0.140854	0.102116
Cell_1131	Inhibitory	0.118794	0.0988215	0.118653	0.0988514	0.118544	0.0988744	0.118463	0.0988915	0.118403	0.0989038	0.118362	0.0989122	0.118336	0.0989175	0.118322	0.0989205	0.118315	0.0989218	0.118314	0.0989221	0.118314	0.0989221	0.132894	0.112541
Cell_1214	Excitatory	0.133113	0.0868694	0.132497	0.0872567	0.132012	0.0875594	0.131641	0.0877892	0.131368	0.087957	0.131179	0.0880731	0.131058	0.0881472	0.13099	0.0881887	0.13096	0.0882072	0.130952	0.0882118	0.130952	0.0882118	0.146294	0.104133
Cell_1217	Astrocyte	0.158813	0.0778473	0.158827	0.0782756	0.158839	0.0786146	0.158848	0.0788745	0.158855	0.0790657	0.15886	0.0791986	0.158863	0.0792836	0.158865	0.0793315	0.158866	0.0793528	0.158866	0.0793581	0.158866	0.079358	0.155082	0.0890019
Cell_1214	Excitatory	0.171968	0.0924364	0.171613	0.0927801	0.171336	0.0930524	0.171126	0.0932615	0.170973	0.0934154	0.170868	0.0935225	0.170802	0.0935912	0.170764	0.0936299	0.170748	0.0936471	0.170744	0.0936514	0.170744	0.0936513	0.146294	0.104133
Cell_5860	Endothelial 1	0.157378	0.107069	0.157378	0.107054	0.157379	0.107041	0.15738	0.107032	0.15738	0.107025	0.15738	0.10702	0.15738	0.107017	0.15738	0.107015	0.15738	0.107014	0.15738	0.107014	0.15738	0.107014	0.148609	0.110221
Cell_1212	Inhibitory	0.154274	0.114837	0.154535	0.114211	0.154742	0.113718	0.154901	0.11334	0.155017	0.113063	0.155098	0.112871	0.15515	0.112748	0.155179	0.112679	0.155192	0.112649	0.155195	0.112641	0.155195	0.112641	0.140854	0.102116
Cell_1220	Inhibitory	0.169601	0.0964314	0.169679	0.0963004	0.169737	0.0961949	0.169779	0.0961128	0.169807	0.0960516	0.169827	0.0960086	0.169838	0.0959809	0.169845	0.0959652	0.169847	0.0959582	0.169848	0.0959565	0.169848	0.0959565	0.180614	0.0865671
Cell_1222	Ambiguous	0.193124	0.120068	0.193204	0.119778	0.193266	0.11955	0.193313	0.119376	0.193348	0.119249	0.193371	0.11916	0.193386	0.119104	0.193395	0.119072	0.193398	0.119058	0.193399	0.119055	0.193399	0.119055	0.189354	0.0956623
Cell_1224	Endothelial 3	0.177657	0.0949393	0.177821	0.0949314	0.177951	0.094932	0.178051	0.0949367	0.178125	0.0949425	0.178176	0.0949478	0.178209	0.0949517	0.178227	0.0949541	0.178235	0.0949552	0.178237	0.0949554	0.178237	0.0949554	0.199489	0.100175
Cell_5861	Inhibitory	0.187924	0.0931771	0.18784	0.0937961	0.187776	0.0942774	0.187729	0.094641	0.187695	0.0949053	0.187673	0.0950873	0.187658	0.0952032	0.187651	0.0952681	0.187647	0.0952968	0.187646	0.095304	0.187646	0.0953039	0.182718	0.10785
Cell_1163	Excitatory	0.2052	0.113207	0.204963	0.11319	0.204775	0.113176	0.20463	0.113165	0.204522	0.113158	0.204448	0.113152	0.2044	0.113149	0.204373	0.113147	0.204361	0.113146	0.204358	0.113146	0.204358	0.113146	0.19005	0.111995
Cell_1220	Inhibitory	0.186215	0.107434	0.186292	0.107131	0.186352	0.106891	0.186397	0.106707	0.18643	0.106572	0.186452	0.106479	0.186466	0.106419	0.186474	0.106385	0.186478	0.10637	0.186479	0.106367	0.186479	0.106367	0.180614	0.0865671
Cell_1225	Inhibitory	0.224362	0.0977041	0.22426	0.0975157	0.224181	0.0973672	0.22412	0.0972539	0.224075	0.0971707	0.224044	0.0971131	0.224025	0.0970762	0.224013	0.0970555	0.224009	0.0970463	0.224007	0.0970441	0.224007	0.0970441	0.212478	0.0951931
Cell_1267	Astrocyte	0.209744	0.0953017	0.209744	0.0953018	0.209744	0.0953019	0.209744	0.0953019	0.209744	0.095302	0.209744	0.095302	0.209744	0.0953021	0.209744	0.0953022	0.209744	0.0953022	0.209744	0.0953023	0.209744	0.0953023	0.233368	0.111099
Cell_5862	Excitatory	0.228805	0.0794885	0.228786	0.0795669	0.228771	0.0796286	0.228758	0.0796758	0.228749	0.0797104	0.228743	0.0797344	0.228739	0.0797498	0.228736	0.0797584	0.228735	0.0797622	0.228735	0.0797631	0.228735	0.0797631	0.217018	0.112106
Cell_1248	Endothelial 1	0.203917	0.0923466	0.203942	0.0923533	0.203962	0.0923585	0.203977	0.0923623	0.203989	0.0923651	0.203997	0.092367	0.204002	0.0923682	0.204004	0.0923689	0.204005	0.0923692	0.204006	0.0923693	0.204006	0.0923693	0.237783	0.0818654
Cell_1247	Inhibitory	0.206153	0.0778768	0.206248	0.0779801	0.206323	0.0780616	0.206381	0.0781239	0.206424	0.0781696	0.206453	0.0782013	0.206472	0.0782215	0.206483	0.0782329	0.206487	0.0782379	0.206489	0.078239	0.206489	0.0782389	0.234239	0.0791471
Cell_1235	Astrocyte	0.25404	0.0948005	0.25512	0.0955056	0.255969	0.0960517	0.256617	0.0964623	0.257091	0.0967593	0.257419	0.0969629	0.257628	0.097092	0.257746	0.0971641	0.257798	0.097196	0.257811	0.0972038	0.257811	0.0972037	0.254436	0.0954822
Cell_1237	Astrocyte	0.259511	0.105342	0.259785	0.104566	0.260003	0.103953	0.260171	0.103484	0.260296	0.10314	0.260383	0.1029	0.26044	0.102748	0.260471	0.102662	0.260486	0.102624	0.260489	0.102614	0.260489	0.102614	0.258417	0.087977
Cell_5869	Astrocyte	0.273053	0.100711	0.271706	0.100523	0.270649	0.100371	0.269845	0.100253	0.269258	0.100165	0.268852	0.100104	0.268593	0.100064	0.268448	0.100042	0.268384	0.100032	0.268368	0.10003	0.268368	0.10003	0.268361	0.103054
Cell_1249	Excitatory	0.252616	0.103528	0.252616	0.103527	0.252617	0.103527	0.252617	0.103526	0.252617	0.103526	0.252617	0.103526	0.252617	0.103526	0.252617	0.103526	0.252617	0.103526	0.252616	0.103526	0.252616	0.103526	0.245514	0.092026
Cell_1252	OD Immature 1	0.264724	0.0907991	0.264717	0.0910585	0.264705	0.0912778	0.264693	0.091455	0.264681	0.0915905	0.264672	0.0916874	0.264665	0.0917506	0.264661	0.0917865	0.26466	0.0918024	0.264659	0.0918062	0.264659	0.091806	0.273516	0.0889566
Cell_1258	Excitatory	0.29238	0.0948041	0.292044	0.0947649	0.291782	0.0947394	0.291583	0.0947234	0.291438	0.0947137	0.291337	0.094708	0.291273	0.0947048	0.291238	0.0947032	0.291222	0.0947025	0.291218	0.0947023	0.291218	0.0947022	0.287128	0.0984643
Cell_1259	Inhibitory	0.304664	0.0830543	0.303758	0.0837267	0.303042	0.0842585	0.302493	0.084666	0.30209	0.0849656	0.30181	0.0851738	0.301631	0.085307	0.30153	0.0853819	0.301485	0.0854152	0.301474	0.0854234	0.301474	0.0854233	0.291952	0.0837685
Cell_1252	OD Immature 1	0.300725	0.0986183	0.300672	0.0986369	0.30063	0.098651	0.300598	0.0986613	0.300575	0.0986687	0.300558	0.0986737	0.300548	0.0986769	0.300542	0.0986788	0.300539	0.0986796	0.300539	0.0986799	0.300539	0.09868	0.273516	0.0889566
Cell_1300	Excitatory	0.279196	0.0969176	0.28011	0.0967823	0.280823	0.0966707	0.281362	0.096582	0.281754	0.0965148	0.282025	0.096467	0.282197	0.0964359	0.282293	0.0964182	0.282336	0.0964103	0.282347	0.0964082	0.282346	0.0964081	0.298094	0.113845
Cell_1243	Inhibitory	0.279945	0.105957	0.280326	0.10544	0.280634	0.105032	0.280874	0.104718	0.281054	0.104488	0.28118	0.104329	0.281262	0.104226	0.281307	0.104169	0.281328	0.104144	0.281333	0.104137	0.281333	0.104138	0.306736	0.08717
Cell_1245	Inhibitory	0.316189	0.0994209	0.316982	0.0992115	0.317598	0.0990769	0.318062	0.0989968	0.318397	0.0989532	0.318627	0.0989318	0.318772	0.0989225	0.318853	0.098919	0.318889	0.0989178	0.318898	0.0989176	0.318898	0.0989175	0.316247	0.100218
Cell_5870	Excitatory	0.307562	0.0779027	0.308374	0.0792702	0.309019	0.0803507	0.309515	0.0811778	0.309881	0.0817853	0.310135	0.0822071	0.310298	0.0824769	0.31039	0.0826286	0.310431	0.082696	0.310441	0.0827129	0.310441	0.0827128	0.33245	0.098533
Cell_1261	Astrocyte	0.329236	0.0834713	0.329222	0.0834678	0.329211	0.0834655	0.329203	0.0834642	0.329197	0.0834634	0.329192	0.0834629	0.32919	0.0834627	0.329188	0.0834626	0.329188	0.0834625	0.329187	0.0834624	0.329187	0.0834624	0.316605	0.0876411
Cell_1255	Inhibitory	0.323559	0.0987139	0.32282	0.0989449	0.322259	0.0990947	0.321846	0.0991846	0.321554	0.0992339	0.321358	0.0992581	0.321237	0.0992687	0.321169	0.0992728	0.32114	0.0992741	0.321133	0.0992744	0.321133	0.0992744	0.329273	0.0860913
Cell_1246	Inhibitory	0.325623	0.107018	0.32477	0.105632	0.324081	0.104539	0.323542	0.103703	0.32314	0.103091	0.322856	0.102667	0.322672	0.102396	0.322568	0.102244	0.322521	0.102176	0.32251	0.102159	0.32251	0.10216	0.32219	0.0822276
Cell_2513	Inhibitory	0.370231	0.111154	0.368997	0.109874	0.368025	0.108855	0.367283	0.10807	0.36674	0.107489	0.366364	0.107084	0.366123	0.106823	0.365989	0.106677	0.365929	0.106611	0.365914	0.106595	0.365914	0.106595	0.353189	0.0920931
Cell_2511	Inhibitory	0.361211	0.0989126	0.360907	0.0989781	0.360678	0.0990351	0.360511	0.0990826	0.360393	0.09912	0.360315	0.0991476	0.360266	0.099166	0.360239	0.0991766	0.360227	0.0991814	0.360224	0.0991827	0.360224	0.0991827	0.343649	0.0910687
Cell_5950	Inhibitory	0.351976	0.104418	0.35322	0.103775	0.354187	0.103266	0.354916	0.102875	0.355443	0.102587	0.355804	0.102387	0.356033	0.102259	0.356161	0.102187	0.356218	0.102155	0.356231	0.102147	0.356231	0.102148	0.351898	0.110519
Cell_2518	OD Immature 1	0.366387	0.0929288	0.366387	0.0929287	0.366387	0.0929287	0.366387	0.0929286	0.366388	0.0929285	0.366388	0.0929284	0.366388	0.0929282	0.366388	0.0929281	0.366388	0.092928	0.366388	0.0929278	0.366389	0.0929277	0.369586	0.0998962
Cell_2512	Inhibitory	0.357196	0.082573	0.35749	0.0844302	0.357724	0.0859014	0.357904	0.0870303	0.358037	0.0878613	0.358131	0.0884391	0.35819	0.0888093	0.358224	0.0890175	0.358239	0.08911	0.358243	0.0891329	0.358243	0.0891327	0.352348	0.0809178
Cell_2528	Excitatory	0.395331	0.106596	0.394568	0.106239	0.393965	0.105952	0.393504	0.105729	0.393165	0.105563	0.392929	0.105447	0.392779	0.105373	0.392694	0.105331	0.392657	0.105312	0.392648	0.105308	0.392648	0.105308	0.38815	0.0936689
Cell_5952	Excitatory	0.379479	0.0919662	0.37993	0.0928823	0.380291	0.0935997	0.38057	0.0941444	0.380777	0.0945416	0.380922	0.0948158	0.381015	0.0949904	0.381067	0.0950882	0.381091	0.0951316	0.381096	0.0951423	0.381096	0.0951422	0.386566	0.103155
Cell_2520	Excitatory	0.380369	0.10801	0.380758	0.107318	0.381064	0.106777	0.381299	0.106365	0.381471	0.106065	0.38159	0.105857	0.381666	0.105725	0.381709	0.105651	0.381728	0.105618	0.381733	0.10561	0.381733	0.10561	0.37768	0.0947702
Cell_2523	Inhibitory	0.387007	0.0966012	0.38691	0.0967056	0.386831	0.0967937	0.386768	0.0968652	0.386721	0.0969202	0.386688	0.0969599	0.386666	0.096986	0.386654	0.0970009	0.386648	0.0970076	0.386647	0.0970092	0.386647	0.0970091	0.394312	0.103408
Cell_2522	Inhibitory	0.385539	0.0944827	0.385559	0.0945112	0.385573	0.0945344	0.385583	0.0945526	0.38559	0.0945662	0.385595	0.0945757	0.385598	0.0945818	0.3856	0.0945852	0.3856	0.0945866	0.3856	0.0945868	0.385601	0.0945866	0.392481	0.0867496
Cell_2525	Endothelial 2	0.414602	0.109073	0.414945	0.109608	0.415223	0.110023	0.415441	0.110335	0.415606	0.110562	0.415722	0.110717	0.415798	0.110816	0.415841	0.110871	0.415861	0.110896	0.415865	0.110902	0.415865	0.110902	0.42187	0.0988056
Cell_5946	Inhibitory	0.414137	0.116395	0.414678	0.115586	0.415096	0.11496	0.41541	0.114489	0.415635	0.114148	0.415789	0.113914	0.415885	0.113766	0.415939	0.113684	0.415962	0.113647	0.415968	0.113638	0.415968	0.113638	0.416513	0.104916
Cell_5949	Inhibitory	0.422394	0.117289	0.422062	0.116913	0.421802	0.116606	0.421606	0.116364	0.421464	0.116183	0.421367	0.116054	0.421305	0.115971	0.42127	0.115924	0.421255	0.115903	0.421251	0.115898	0.421251	0.115898	0.41089	0.104651
Cell_2526	Ambiguous	0.431796	0.105408	0.43108	0.105697	0.430514	0.10593	0.430081	0.106111	0.429762	0.106246	0.429541	0.10634	0.4294	0.106401	0.429321	0.106435	0.429285	0.106451	0.429277	0.106454	0.429277	0.106454	0.43402	0.0945775
Cell_2524	Inhibitory	0.41401	0.0991558	0.414176	0.0995162	0.414304	0.0998018	0.414401	0.100021	0.414472	0.100182	0.414521	0.100295	0.414552	0.100366	0.414569	0.100407	0.414577	0.100424	0.414579	0.100429	0.414579	0.100428	0.402162	0.0947439
Cell_2526	Ambiguous	0.439392	0.107256	0.44077	0.106558	0.441867	0.106017	0.442712	0.105609	0.443336	0.105314	0.443771	0.105112	0.44405	0.104984	0.444207	0.104912	0.444277	0.104881	0.444295	0.104873	0.444294	0.104873	0.43402	0.0945775
Cell_2560	Ambiguous	0.456828	0.0958073	0.456857	0.096321	0.456888	0.0967264	0.456917	0.0970369	0.456942	0.0972653	0.456961	0.0974241	0.456973	0.0975259	0.456981	0.0975832	0.456984	0.0976086	0.456984	0.0976148	0.456984	0.0976147	0.474451	0.114866
Cell_2525	Endothelial 2	0.465343	0.0921767	0.464471	0.0935745	0.46378	0.0946591	0.463251	0.0954748	0.462863	0.0960642	0.462595	0.0964677	0.462425	0.096723	0.462329	0.0968654	0.462287	0.0969284	0.462277	0.0969439	0.462277	0.0969438	0.42187	0.0988056
Cell_5946	Inhibitory	0.46576	0.102368	0.464817	0.101732	0.464078	0.101259	0.463516	0.100917	0.463107	0.100678	0.462824	0.100518	0.462644	0.10042	0.462543	0.100365	0.462498	0.100341	0.462487	0.100335	0.462487	0.100335	0.416513	0.104916
Cell_2487	Astrocyte	0.458086	0.107799	0.458494	0.107221	0.458796	0.106745	0.459013	0.106369	0.459161	0.106085	0.459258	0.105884	0.459318	0.105754	0.45935	0.10568	0.459364	0.105647	0.459367	0.105639	0.459367	0.10564	0.418243	0.11673
Cell_2560	Ambiguous	0.477698	0.0957128	0.478023	0.0965482	0.478285	0.0972042	0.47849	0.0977037	0.478642	0.0980691	0.478749	0.0983218	0.478819	0.0984832	0.478858	0.0985737	0.478875	0.0986139	0.478879	0.0986238	0.478879	0.0986237	0.474451	0.114866
Cell_2537	Inhibitory	0.480035	0.10801	0.480163	0.107428	0.480261	0.106974	0.480334	0.106629	0.480387	0.106377	0.480422	0.106204	0.480445	0.106093	0.480458	0.106031	0.480463	0.106003	0.480464	0.105997	0.480464	0.105997	0.497386	0.074527
Cell_2607	Ambiguous	0.496906	0.115994	0.496367	0.115321	0.495941	0.114789	0.495616	0.114382	0.495377	0.114082	0.495211	0.113874	0.495105	0.113741	0.495045	0.113667	0.495019	0.113633	0.495012	0.113625	0.495012	0.113625	0.50201	0.115706
Cell_2575	Inhibitory	0.483543	0.0797548	0.483662	0.0801123	0.483754	0.0803954	0.483824	0.0806125	0.483874	0.0807722	0.483909	0.0808833	0.483931	0.0809543	0.483943	0.0809943	0.483949	0.0810121	0.48395	0.0810165	0.48395	0.0810165	0.506733	0.117583
Cell_2574	Excitatory	0.488661	0.1036	0.48863	0.103661	0.488603	0.103708	0.488582	0.103744	0.488565	0.10377	0.488553	0.103788	0.488545	0.103799	0.488541	0.103805	0.488539	0.103808	0.488538	0.103809	0.488539	0.103809	0.504122	0.123351
Cell_2550	Inhibitory	0.544953	0.103741	0.543904	0.103684	0.543074	0.103639	0.542438	0.103606	0.54197	0.103582	0.541645	0.103565	0.541437	0.103554	0.54132	0.103549	0.541268	0.103546	0.541255	0.103545	0.541255	0.103545	0.526322	0.0982043
Cell_2540	Astrocyte	0.503908	0.0869258	0.504002	0.0869842	0.504077	0.0870306	0.504134	0.0870662	0.504176	0.0870925	0.504205	0.0871107	0.504224	0.0871224	0.504234	0.087129	0.504239	0.0871319	0.50424	0.0871326	0.50424	0.0871325	0.529985	0.100668
Cell_2539	Inhibitory	0.526113	0.102109	0.526038	0.102101	0.525979	0.102094	0.525933	0.102088	0.525899	0.102083	0.525876	0.102079	0.525861	0.102076	0.525853	0.102075	0.525849	0.102074	0.525848	0.102074	0.525848	0.102074	0.525671	0.0835158
Cell_5956	Inhibitory	0.511718	0.0975212	0.512266	0.0980633	0.512699	0.0984878	0.51303	0.0988102	0.513272	0.0990456	0.513441	0.0992083	0.513549	0.099312	0.51361	0.0993702	0.513637	0.099396	0.513643	0.0994024	0.513643	0.0994023	0.532953	0.104294
Cell_2547	Excitatory	0.512125	0.10829	0.512607	0.107754	0.512989	0.107335	0.513283	0.107017	0.513499	0.106784	0.51365	0.106624	0.513746	0.106521	0.513801	0.106464	0.513825	0.106438	0.513831	0.106432	0.513831	0.106432	0.535002	0.0869712
Cell_2545	Inhibitory	0.535138	0.106122	0.536022	0.105074	0.536732	0.104251	0.537282	0.103626	0.53769	0.103169	0.537976	0.102853	0.538159	0.102652	0.538263	0.102539	0.53831	0.102489	0.538321	0.102476	0.538321	0.102476	0.551279	0.0888741
Cell_2543	Ambiguous	0.564573	0.0921305	0.563537	0.0919774	0.562731	0.0918619	0.562121	0.0917767	0.561678	0.0917158	0.561373	0.0916745	0.561179	0.0916485	0.56107	0.0916341	0.561022	0.0916277	0.56101	0.0916263	0.56101	0.0916264	0.54491	0.0881243
Cell_2541	Excitatory	0.551229	0.0870557	0.551349	0.0870747	0.551443	0.0870918	0.551515	0.0871063	0.551568	0.0871179	0.551605	0.0871265	0.551628	0.0871322	0.551642	0.0871355	0.551647	0.087137	0.551649	0.0871374	0.551648	0.0871374	0.538119	0.0943679
Cell_5954	Inhibitory	0.558941	0.0797702	0.558687	0.080635	0.558475	0.0813187	0.558306	0.0818422	0.558178	0.0822268	0.558086	0.0824938	0.558026	0.0826646	0.557992	0.0827606	0.557977	0.0828032	0.557973	0.0828137	0.557973	0.0828136	0.555706	0.0882635
Cell_3906	Inhibitory	0.537979	0.100453	0.538265	0.10077	0.538479	0.101007	0.538636	0.10118	0.538746	0.101301	0.53882	0.101383	0.538867	0.101434	0.538892	0.101462	0.538904	0.101474	0.538906	0.101477	0.538906	0.101477	0.563806	0.0935336
Cell_3913	Excitatory	0.561913	0.0939406	0.562177	0.0941856	0.562386	0.094379	0.562547	0.0945268	0.562664	0.0946353	0.562746	0.0947107	0.562799	0.0947588	0.562828	0.0947859	0.562841	0.0947979	0.562844	0.0948009	0.562844	0.0948009	0.583875	0.0959572
Cell_3909	Excitatory	0.577735	0.108598	0.577481	0.108328	0.577281	0.108114	0.577128	0.107952	0.577015	0.107832	0.576937	0.107749	0.576887	0.107696	0.576859	0.107667	0.576846	0.107653	0.576843	0.10765	0.576843	0.10765	0.577873	0.0922138
Cell_3912	Inhibitory	0.573444	0.0966082	0.573934	0.0963154	0.574321	0.096084	0.574617	0.0959069	0.574835	0.0957768	0.574986	0.0956864	0.575083	0.0956286	0.575137	0.095596	0.575161	0.0955816	0.575167	0.095578	0.575167	0.095578	0.583555	0.103943
Cell_3908	Inhibitory	0.586074	0.0890572	0.585585	0.0893499	0.585198	0.0895813	0.584902	0.0897584	0.584684	0.0898885	0.584533	0.0899788	0.584436	0.0900366	0.584382	0.0900691	0.584358	0.0900835	0.584352	0.0900871	0.584352	0.090087	0.572969	0.102254
Cell_3907	Astrocyte	0.586421	0.088374	0.58641	0.0883992	0.586401	0.088419	0.586395	0.0884341	0.586389	0.0884451	0.586386	0.0884527	0.586383	0.0884575	0.586382	0.0884602	0.586382	0.0884614	0.586382	0.0884616	0.586382	0.0884615	0.57243	0.0907339
Cell_3920	Astrocyte	0.605904	0.0948248	0.605904	0.0948247	0.605904	0.0948247	0.605904	0.0948246	0.605904	0.0948246	0.605904	0.0948245	0.605904	0.0948244	0.605904	0.0948243	0.605904	0.0948242	0.605904	0.0948241	0.605904	0.094824	0.614175	0.0924424
Cell_6068	Inhibitory	0.612436	0.113697	0.612462	0.112917	0.612485	0.112304	0.612505	0.111836	0.612521	0.111494	0.612533	0.111257	0.61254	0.111105	0.612545	0.11102	0.612547	0.110983	0.612547	0.110973	0.612547	0.110974	0.610023	0.102789
Cell_3918	Inhibitory	0.608842	0.0911212	0.608451	0.091677	0.608146	0.0921182	0.607916	0.0924574	0.607749	0.0927073	0.607634	0.0928813	0.60756	0.0929927	0.607519	0.0930554	0.607501	0.0930833	0.607497	0.0930901	0.607497	0.09309	0.60645	0.0902603
Cell_3919	Inhibitory	0.596077	0.103769	0.596761	0.103432	0.597298	0.103165	0.597709	0.102958	0.598009	0.102806	0.598217	0.1027	0.59835	0.102632	0.598425	0.102593	0.598458	0.102576	0.598466	0.102572	0.598466	0.102572	0.610846	0.0863179
Cell_3916	Inhibitory	0.619188	0.0972198	0.61887	0.0977803	0.618613	0.0982203	0.618413	0.0985552	0.618264	0.0988001	0.618159	0.0989694	0.618092	0.0990775	0.618054	0.0991382	0.618037	0.0991651	0.618033	0.0991719	0.618033	0.0991719	0.600219	0.0947654
Cell_3937	Ambiguous	0.643985	0.0827282	0.644297	0.0837849	0.644531	0.0846129	0.644701	0.0852409	0.64482	0.0856973	0.644901	0.0860105	0.644951	0.0862085	0.644979	0.0863185	0.644991	0.0863668	0.644994	0.0863787	0.644994	0.0863786	0.647359	0.0919532
Cell_3927	Ambiguous	0.644277	0.104444	0.644162	0.103417	0.644077	0.102599	0.644017	0.101968	0.643975	0.101503	0.643947	0.101179	0.643931	0.100971	0.643921	0.100854	0.643917	0.100802	0.643916	0.100789	0.643916	0.100789	0.642544	0.0897707
Cell_3938	Excitatory	0.638365	0.0966133	0.639018	0.0960393	0.639524	0.095587	0.639905	0.0952415	0.640181	0.0949882	0.64037	0.0948127	0.64049	0.0947006	0.640557	0.0946377	0.640587	0.0946098	0.640594	0.0946029	0.640594	0.094603	0.652996	0.0901024
Cell_3890	Ambiguous	0.648032	0.0844103	0.647183	0.0849545	0.646528	0.0853968	0.646037	0.0857446	0.645684	0.0860068	0.645442	0.0861933	0.645288	0.0863154	0.645203	0.0863854	0.645165	0.0864169	0.645155	0.0864248	0.645155	0.0864246	0.640704	0.112113
Cell_3924	Inhibitory	0.652835	0.112284	0.652835	0.112284	0.652835	0.112284	0.652835	0.112284	0.652836	0.112285	0.652836	0.112285	0.652836	0.112285	0.652836	0.112285	0.652836	0.112285	0.652836	0.112285	0.652836	0.112285	0.630197	0.090615
Cell_3943	Endothelial 3	0.671266	0.0853677	0.671284	0.0855989	0.671298	0.0857814	0.671309	0.0859212	0.671317	0.0860239	0.671323	0.0860952	0.671327	0.0861408	0.671329	0.0861664	0.67133	0.0861778	0.67133	0.0861806	0.671329	0.0861805	0.677854	0.0974482
Cell_6071	Endothelial 1	0.67367	0.117218	0.673683	0.116802	0.673695	0.116473	0.673704	0.116221	0.67371	0.116037	0.673715	0.115908	0.673718	0.115826	0.67372	0.11578	0.67372	0.11576	0.673721	0.115754	0.673721	0.115755	0.677013	0.10599
Cell_3945	Astrocyte	0.679172	0.0868039	0.67915	0.0869242	0.679132	0.0870192	0.679118	0.0870918	0.679108	0.0871452	0.679101	0.0871823	0.679097	0.087206	0.679094	0.0872194	0.679093	0.0872253	0.679093	0.0872268	0.679093	0.0872268	0.681288	0.0854051
Cell_3948	Inhibitory	0.688768	0.0840677	0.688694	0.0841736	0.688636	0.0842573	0.688591	0.0843215	0.688559	0.0843686	0.688536	0.0844014	0.688522	0.0844223	0.688514	0.0844341	0.68851	0.0844393	0.688509	0.0844406	0.688509	0.0844406	0.694953	0.0958469
Cell_6065	Excitatory	0.675861	0.102513	0.675926	0.102472	0.675976	0.102439	0.676014	0.102414	0.676042	0.102396	0.676062	0.102383	0.676074	0.102375	0.676081	0.10237	0.676084	0.102368	0.676085	0.102368	0.676085	0.102368	0.668727	0.115781
Cell_3951	OD Mature 2	0.705084	0.0914164	0.705017	0.0913987	0.704964	0.0913859	0.704923	0.0913768	0.704894	0.0913705	0.704873	0.0913664	0.70486	0.0913638	0.704852	0.0913625	0.704849	0.0913619	0.704848	0.0913618	0.704848	0.0913619	0.707343	0.101262
Cell_3953	Excitatory	0.690772	0.0876122	0.690925	0.087967	0.691046	0.0882463	0.691139	0.0884595	0.691206	0.0886158	0.691253	0.0887242	0.691283	0.0887935	0.6913	0.0888324	0.691307	0.0888497	0.691309	0.088854	0.691309	0.088854	0.714122	0.101818
Cell_3949	Endothelial 3	0.72328	0.0920708	0.72328	0.0920708	0.72328	0.0920708	0.72328	0.0920708	0.72328	0.0920708	0.72328	0.0920708	0.72328	0.0920709	0.72328	0.0920709	0.72328	0.0920709	0.72328	0.0920709	0.72328	0.0920709	0.701259	0.0964145
Cell_6073	Inhibitory	0.699867	0.0873671	0.699867	0.0873671	0.699867	0.087367	0.699868	0.087367	0.699868	0.0873669	0.699868	0.0873668	0.699868	0.0873668	0.699868	0.0873667	0.699868	0.0873666	0.699868	0.0873666	0.699868	0.0873665	0.703326	0.103864
Cell_3978	Excitatory	0.700143	0.1241	0.700056	0.123763	0.699988	0.123496	0.699936	0.123292	0.699898	0.123142	0.699872	0.123038	0.699855	0.122972	0.699846	0.122934	0.699842	0.122917	0.699841	0.122913	0.699841	0.122913	0.706218	0.0861571
Cell_3968	Ambiguous	0.757204	0.112259	0.756619	0.11175	0.756155	0.111351	0.755799	0.111047	0.755537	0.110825	0.755354	0.110671	0.755237	0.110572	0.755171	0.110517	0.755142	0.110493	0.755134	0.110487	0.755134	0.110487	0.745081	0.0953069
Cell_3965	Excitatory	0.723275	0.116781	0.723935	0.116308	0.724457	0.115935	0.724859	0.115649	0.725154	0.115439	0.725359	0.115293	0.725491	0.115199	0.725565	0.115147	0.725598	0.115124	0.725606	0.115118	0.725606	0.115118	0.739627	0.0889492
Cell_3972	Ambiguous	0.732454	0.0766051	0.732555	0.0769627	0.732635	0.0772465	0.732695	0.0774646	0.732739	0.0776252	0.732769	0.077737	0.732788	0.0778086	0.732799	0.0778489	0.732804	0.0778668	0.732805	0.0778713	0.732805	0.0778713	0.753148	0.100929
Cell_3960	Excitatory	0.746586	0.0876312	0.746471	0.0885252	0.746381	0.0892278	0.746313	0.0897633	0.746263	0.0901554	0.746228	0.0904269	0.746206	0.0906003	0.746194	0.0906978	0.746189	0.0907411	0.746187	0.0907519	0.746187	0.0907519	0.728471	0.0968041
Cell_3962	Astrocyte	0.740254	0.111291	0.740193	0.111021	0.740145	0.110807	0.740109	0.110644	0.740082	0.110524	0.740063	0.11044	0.740051	0.110387	0.740045	0.110357	0.740042	0.110343	0.740041	0.11034	0.740041	0.11034	0.736658	0.0826479
Cell_5185	Ambiguous	0.771486	0.099494	0.771486	0.0994938	0.771486	0.0994937	0.771486	0.0994936	0.771486	0.0994935	0.771486	0.0994934	0.771486	0.0994933	0.771486	0.0994932	0.771486	0.0994931	0.771485	0.099493	0.771485	0.0994929	0.788154	0.102482
Cell_6076	Astrocyte	0.771276	0.116716	0.771276	0.116716	0.771276	0.116716	0.771276	0.116717	0.771276	0.116717	0.771276	0.116717	0.771276	0.116717	0.771276	0.116717	0.771276	0.116717	0.771276	0.116717	0.771276	0.116718	0.765205	0.109665
Cell_6074	OD Mature 2	0.786178	0.0977168	0.785489	0.097917	0.784944	0.0980751	0.784527	0.0981961	0.784221	0.098285	0.784008	0.0983467	0.783872	0.0983861	0.783796	0.0984083	0.783762	0.0984181	0.783754	0.0984205	0.783754	0.0984204	0.759489	0.104371
Cell_3984	Excitatory	0.78178	0.111604	0.78178	0.111604	0.78178	0.111604	0.781781	0.111604	0.781781	0.111604	0.781781	0.111604	0.781781	0.111604	0.781781	0.111605	0.781781	0.111605	0.781781	0.111605	0.781782	0.111605	0.758846	0.08643
Cell_5177	OD Mature 2	0.765978	0.103583	0.766667	0.103383	0.767212	0.103225	0.767629	0.103104	0.767935	0.103015	0.768148	0.102953	0.768284	0.102913	0.76836	0.102891	0.768394	0.102881	0.768403	0.102878	0.768402	0.102878	0.787893	0.0835602
Cell_5142	OD Immature 1	0.803832	0.0935921	0.803907	0.0935156	0.803966	0.0934554	0.804011	0.0934093	0.804044	0.0933755	0.804067	0.0933521	0.804082	0.093337	0.80409	0.0933285	0.804093	0.0933247	0.804094	0.0933236	0.804094	0.0933235	0.803828	0.103054
Cell_5144	OD Mature 1	0.811566	0.0847108	0.811497	0.0847898	0.811443	0.0848522	0.811401	0.0848999	0.81137	0.084935	0.811349	0.0849592	0.811336	0.0849747	0.811328	0.0849832	0.811325	0.0849869	0.811324	0.0849876	0.811324	0.0849874	0.808119	0.0879626
Cell_5189	Excitatory	0.811377	0.0971294	0.81107	0.0972704	0.810829	0.0973817	0.810644	0.097467	0.810508	0.0975296	0.810414	0.097573	0.810353	0.0976009	0.81032	0.0976166	0.810305	0.0976237	0.810301	0.0976255	0.810301	0.0976256	0.819842	0.0964156
Cell_5134	Inhibitory	0.800801	0.102195	0.801101	0.102052	0.801338	0.101938	0.801519	0.101851	0.801652	0.101787	0.801745	0.101743	0.801804	0.101715	0.801837	0.101699	0.801851	0.101692	0.801855	0.10169	0.801855	0.101691	0.80305	0.113984
Cell_5185	Ambiguous	0.809219	0.0961756	0.809219	0.0961757	0.809219	0.0961757	0.809219	0.0961758	0.809219	0.0961758	0.809219	0.0961759	0.809219	0.0961759	0.809219	0.096176	0.809219	0.096176	0.80922	0.0961761	0.80922	0.0961761	0.788154	0.102482
Cell_5153	Excitatory	0.835391	0.0861948	0.835307	0.0862828	0.83524	0.0863529	0.835188	0.086407	0.83515	0.086447	0.835123	0.0864749	0.835105	0.0864929	0.835095	0.086503	0.835091	0.0865074	0.83509	0.0865084	0.83509	0.0865084	0.836719	0.100366
Cell_5191	Endothelial 1	0.863317	0.0972916	0.863317	0.0972916	0.863317	0.0972916	0.863317	0.0972916	0.863317	0.0972916	0.863317	0.0972916	0.863317	0.0972916	0.863317	0.0972916	0.863317	0.0972916	0.863317	0.0972916	0.863317	0.0972916	0.84618	0.098865
Cell_5151	OD Immature 1	0.832586	0.0971304	0.832625	0.0968237	0.832657	0.0965812	0.832681	0.0963956	0.832698	0.0962592	0.83271	0.0961646	0.832718	0.096104	0.832722	0.09607	0.832724	0.0960549	0.832725	0.0960512	0.832725	0.0960512	0.834053	0.0884935
Cell_6152	Excitatory	0.832426	0.0795628	0.832504	0.0802764	0.832565	0.0808397	0.832613	0.0812706	0.832648	0.0815868	0.832673	0.0818062	0.832689	0.0819465	0.832698	0.0820253	0.832702	0.0820603	0.832703	0.0820689	0.832703	0.0820688	0.849549	0.106886
Cell_5159	Inhibitory	0.834171	0.103397	0.834138	0.102902	0.834112	0.102511	0.834092	0.102212	0.834078	0.101992	0.834068	0.101839	0.834062	0.101742	0.834058	0.101687	0.834057	0.101662	0.834057	0.101657	0.834057	0.101657	0.84794	0.0849982
Cell_5192	Inhibitory	0.863334	0.0934425	0.863935	0.093865	0.864416	0.0941872	0.864788	0.0944262	0.865063	0.094597	0.865256	0.0947131	0.86538	0.0947862	0.865449	0.0948269	0.865481	0.0948448	0.865488	0.0948493	0.865488	0.0948492	0.865516	0.092435
Cell_5196	Ambiguous	0.882699	0.0933451	0.881763	0.0935271	0.881021	0.0936702	0.880452	0.0937793	0.880033	0.0938592	0.879741	0.0939145	0.879555	0.0939498	0.87945	0.0939696	0.879403	0.0939783	0.879391	0.0939805	0.879391	0.0939805	0.862335	0.090912
Cell_6154	Inhibitory	0.845715	0.0986347	0.84595	0.098586	0.846137	0.09855	0.84628	0.0985239	0.846385	0.0985056	0.846458	0.0984932	0.846505	0.0984855	0.846532	0.0984812	0.846544	0.0984793	0.846546	0.0984788	0.846546	0.0984788	0.863899	0.107485
Cell_5166	Excitatory	0.867711	0.0998246	0.867811	0.0992688	0.867885	0.0988395	0.867939	0.0985175	0.867977	0.0982852	0.868003	0.0981261	0.868019	0.0980255	0.868027	0.0979693	0.868031	0.0979444	0.868032	0.0979383	0.868032	0.0979383	0.85809	0.0873369
Cell_5193	Ambiguous	0.886797	0.0944288	0.886797	0.0944288	0.886797	0.0944289	0.886797	0.0944289	0.886798	0.0944289	0.886798	0.0944289	0.886798	0.0944289	0.886798	0.0944289	0.886798	0.0944289	0.886798	0.0944289	0.886798	0.0944289	0.866908	0.080517
Cell_5203	Inhibitory	0.890517	0.102927	0.891076	0.10221	0.891518	0.101641	0.891856	0.101202	0.892105	0.100879	0.892278	0.100653	0.892389	0.100509	0.892451	0.100427	0.892479	0.100391	0.892486	0.100382	0.892486	0.100383	0.901623	0.0975125
Cell_5205	Ambiguous	0.897568	0.102965	0.89715	0.102133	0.896833	0.101473	0.8966	0.100967	0.896435	0.100595	0.896324	0.100336	0.896254	0.100171	0.896216	0.100078	0.896199	0.100037	0.896194	0.100027	0.896194	0.100027	0.906925	0.0973221
Cell_6157	OD Mature 1	0.892796	0.0928405	0.893288	0.0934996	0.893657	0.0940128	0.893924	0.0944016	0.89411	0.0946851	0.894235	0.094881	0.894312	0.0950058	0.894354	0.0950759	0.894373	0.095107	0.894378	0.0951148	0.894377	0.0951148	0.906249	0.107832
Cell_5208	Ambiguous	0.900643	0.0886207	0.900378	0.0886084	0.900183	0.0886103	0.900043	0.0886187	0.899948	0.0886288	0.899828	0.0889054	0.899785	0.0889106	0.899744	0.0890104	0.899733	0.0890116	0.899728	0.0890225	0.899728	0.0890223	0.917723	0.0955289
Cell_6158	Astrocyte	0.900987	0.0862338	0.900619	0.0871362	0.900321	0.0878504	0.900088	0.0883977	0.899913	0.0887997	0.899846	0.088811	0.89977	0.0889909	0.899746	0.0889952	0.899728	0.0890402	0.899725	0.0890405	0.899725	0.0890403	0.914132	0.108057
Cell_5252	Endothelial 1	0.93865	0.0895021	0.938185	0.0901483	0.937826	0.0906682	0.937556	0.0910718	0.937361	0.0913714	0.937227	0.0915809	0.937142	0.0917156	0.937094	0.0917916	0.937073	0.0918254	0.937068	0.0918338	0.937068	0.0918337	0.931486	0.0826948
Cell_5305	Excitatory	0.93375	0.120648	0.933656	0.120115	0.933584	0.119691	0.933531	0.119366	0.933492	0.119127	0.933465	0.11896	0.933449	0.118853	0.933439	0.118793	0.933435	0.118767	0.933434	0.11876	0.933435	0.11876	0.942024	0.111074
Cell_5260	Inhibitory	0.934432	0.091718	0.93435	0.0923683	0.934281	0.0928754	0.934226	0.0932598	0.934184	0.09354	0.934153	0.0937336	0.934134	0.093857	0.934123	0.0939262	0.934118	0.0939569	0.934116	0.0939646	0.934116	0.0939645	0.939002	0.0801374
Cell_5216	Inhibitory	0.925095	0.120609	0.925398	0.119698	0.925641	0.11898	0.925828	0.118431	0.925967	0.118028	0.926063	0.117749	0.926125	0.11757	0.92616	0.11747	0.926176	0.117425	0.92618	0.117414	0.92618	0.117414	0.952314	0.102049
Cell_5208	Ambiguous	0.928068	0.102368	0.928405	0.102515	0.928663	0.10263	0.928855	0.102716	0.928992	0.102779	0.929086	0.102822	0.929146	0.102849	0.929179	0.102864	0.929194	0.102871	0.929197	0.102873	0.929197	0.102873	0.917723	0.0955289
Cell_5220	Inhibitory	0.963942	0.0997659	0.964213	0.0992903	0.964421	0.0989112	0.964579	0.0986209	0.964693	0.0984068	0.964772	0.0982582	0.964821	0.0981628	0.964849	0.0981091	0.964862	0.0980853	0.964865	0.0980794	0.964865	0.0980795	0.961431	0.0932218
Cell_5245	Inhibitory	0.967461	0.0869066	0.967604	0.0886954	0.967687	0.0901045	0.967232	0.0904784	0.967332	0.0912172	0.967062	0.0914419	0.966956	0.0915472	0.966946	0.0917566	0.966943	0.0918488	0.966937	0.0918552	0.966937	0.0918551	0.958871	0.103643
Cell_5247	Inhibitory	0.96869	0.0885209	0.967894	0.0890829	0.967298	0.0895344	0.967362	0.090585	0.966976	0.0908935	0.967048	0.0913959	0.967028	0.0917561	0.966967	0.0918085	0.966938	0.0918325	0.966937	0.091855	0.966937	0.0918548	0.979908	0.0956493
Cell_5216	Inhibitory	0.960015	0.123904	0.960396	0.122029	0.9607	0.120547	0.960933	0.119413	0.961105	0.11858	0.961225	0.118001	0.961301	0.117631	0.961344	0.117423	0.961364	0.11733	0.961368	0.117307	0.961368	0.117307	0.952314	0.102049
Cell_5307	Endothelial 3	0.965099	0.108	0.965099	0.108	0.965099	0.108	0.965099	0.108	0.965099	0.108	0.965099	0.108	0.965099	0.108	0.965099	0.108	0.965099	0.108	0.965099	0.108	0.965099	0.108	0.962323	0.114749
Cell_5232	OD Immature 1	0.999703	0.0861977	0.999798	0.0868048	0.999871	0.087266	0.999926	0.087607	0.999966	0.0878504	0.999994	0.088016	1.00001	0.0881206	1.00002	0.088179	1.00003	0.0882049	1.00003	0.0882114	1.00003	0.0882113	0.991704	0.0988085
Cell_5247	Inhibitory	1.01334	0.088683	1.01202	0.0887084	1.01097	0.0887349	1.01017	0.0887589	1.00958	0.0887783	1.00918	0.0887925	1.00892	0.0888019	1.00877	0.0888072	1.0087	0.0888096	1.00869	0.0888102	1.00869	0.0888102	0.979908	0.0956493
Cell_5248	Excitatory	1.00718	0.115628	1.00714	0.115366	1.0071	0.115157	1.00708	0.114996	1.00706	0.114877	1.00704	0.114794	1.00704	0.11474	1.00703	0.11471	1.00703	0.114697	1.00703	0.114694	1.00703	0.114694	0.985092	0.0814079
Cell_5298	Inhibitory	0.994847	0.089934	0.99612	0.0895631	0.997127	0.0892845	0.997899	0.0890809	0.998465	0.0889372	0.998858	0.0888404	0.999109	0.0887797	0.99925	0.0887459	0.999313	0.088731	0.999328	0.0887272	0.999328	0.0887272	0.991151	0.119312
Cell_5321	OD Mature 2	0.992551	0.106277	0.992551	0.106277	0.992551	0.106277	0.992551	0.106277	0.992551	0.106277	0.992551	0.106277	0.992551	0.106277	0.992551	0.106277	0.99255	0.106277	0.99255	0.106277	0.99255	0.106277	0.981664	0.116359
Cell_54	Inhibitory	-0.00584549	0.124162	-0.00509989	0.123781	-0.00453075	0.12349	-0.00410957	0.123274	-0.00380989	0.12312	-0.00360767	0.123014	-0.00348128	0.122948	-0.00341144	0.122911	-0.00338076	0.122895	-0.00337317	0.122891	-0.00337323	0.122891	0.00411938	0.129268
Cell_103	Excitatory	0.00884895	0.134576	0.00823757	0.133815	0.00776093	0.13321	0.00740015	0.132745	0.00713753	0.132402	0.00695644	0.132163	0.00684115	0.132011	0.00677653	0.131925	0.00674791	0.131886	0.00674081	0.131877	0.00674088	0.131877	0.00892865	0.13323
Cell_104	Astrocyte	0.00783117	0.139701	0.00792914	0.13954	0.0080047	0.139411	0.00806137	0.139312	0.0081023	0.139239	0.00813037	0.139188	0.00814817	0.139155	0.00815814	0.139137	0.00816257	0.139129	0.0081637	0.139127	0.00816373	0.139127	0.0110644	0.142202
Cell_96	Inhibitory	-0.00517147	0.119094	-0.00469941	0.119992	-0.00430983	0.120694	-0.00399929	0.121226	-0.00376277	0.121615	-0.00359341	0.121882	-0.00348235	0.122053	-0.0034188	0.122148	-0.0033903	0.122191	-0.00338318	0.122201	-0.00338323	0.122201	0.0188675	0.123812
Cell_105	Ambiguous	0.0223193	0.115829	0.021615	0.116234	0.0210574	0.116556	0.0206298	0.116803	0.0203152	0.116986	0.0200967	0.117113	0.0199567	0.117194	0.019878	0.11724	0.019843	0.11726	0.0198342	0.117266	0.0198343	0.117266	0.013311	0.114632
Cell_62	Ambiguous	0.0349935	0.136037	0.0347502	0.136044	0.0345721	0.136052	0.0344448	0.136062	0.0343567	0.13607	0.0342984	0.136077	0.0342624	0.136081	0.0342426	0.136084	0.034234	0.136085	0.034232	0.136086	0.0342322	0.136086	0.0385374	0.129817
Cell_108	OD Mature 2	0.0248444	0.137777	0.0250376	0.138308	0.0251903	0.138729	0.0253071	0.13905	0.0253928	0.139287	0.0254523	0.139451	0.0254903	0.139556	0.0255116	0.139615	0.025521	0.139642	0.0255231	0.139648	0.0255229	0.139648	0.0322204	0.121431
Cell_116	Inhibitory	0.0323623	0.141638	0.032817	0.1403	0.0331664	0.13924	0.0334271	0.138425	0.0336145	0.137826	0.0337423	0.137408	0.0338231	0.137141	0.0338683	0.13699	0.0338883	0.136923	0.0338934	0.136907	0.0338936	0.136907	0.0280885	0.141708
Cell_63	Ambiguous	0.0267576	0.143036	0.026564	0.142505	0.026411	0.142085	0.0262938	0.141763	0.0262077	0.141527	0.0261478	0.141363	0.0261094	0.141258	0.0260877	0.141199	0.026078	0.141173	0.0260754	0.141166	0.0260753	0.141166	0.0404636	0.140184
Cell_96	Inhibitory	0.0363704	0.122746	0.0361593	0.124077	0.0359884	0.125128	0.0358553	0.125933	0.0357564	0.126525	0.0356873	0.126935	0.0356429	0.127198	0.0356179	0.127345	0.0356068	0.127411	0.0356041	0.127427	0.0356042	0.127427	0.0188675	0.123812
Cell_80	OD Immature 1	0.0534614	0.120406	0.0535994	0.120468	0.0537084	0.120515	0.0537917	0.120549	0.0538529	0.120573	0.0538953	0.12059	0.0539224	0.1206	0.0539376	0.120605	0.0539443	0.120608	0.0539459	0.120608	0.0539458	0.120608	0.0738234	0.133627
Cell_110	Astrocyte	0.0548442	0.120428	0.0547255	0.120468	0.0546323	0.1205	0.0545612	0.120526	0.0545092	0.120545	0.0544732	0.120559	0.0544501	0.120568	0.0544371	0.120573	0.0544313	0.120575	0.0544298	0.120576	0.0544297	0.120576	0.0629745	0.118168
Cell_78	Inhibitory	0.0598171	0.124335	0.0598254	0.124304	0.0598311	0.124281	0.059835	0.124264	0.0598376	0.124252	0.0598393	0.124244	0.0598403	0.124239	0.0598409	0.124236	0.0598412	0.124235	0.0598414	0.124235	0.0598415	0.124235	0.0697677	0.119321
Cell_99	Endothelial 1	0.0376161	0.123271	0.0377928	0.123259	0.0379324	0.123251	0.0380393	0.123244	0.0381179	0.123239	0.0381724	0.123236	0.0382072	0.123234	0.0382268	0.123233	0.0382355	0.123232	0.0382376	0.123232	0.0382375	0.123232	0.0710494	0.138066
Cell_72	Excitatory	0.065515	0.126305	0.0653108	0.126247	0.0651497	0.1262	0.0650266	0.126163	0.0649363	0.126136	0.0648737	0.126117	0.0648338	0.126105	0.0648114	0.126099	0.0648016	0.126096	0.0647993	0.126095	0.0647995	0.126095	0.0553318	0.118684
Cell_101	Inhibitory	0.0847683	0.145017	0.0848539	0.144784	0.084919	0.144602	0.0849672	0.144463	0.0850018	0.144361	0.0850252	0.144291	0.08504	0.144246	0.0850483	0.144221	0.0850519	0.14421	0.0850528	0.144207	0.0850529	0.144207	0.101124	0.123038
Cell_5775	Ambiguous	0.0860914	0.13873	0.0861436	0.138747	0.0861848	0.13876	0.0862165	0.13877	0.0862397	0.138777	0.0862559	0.138782	0.0862662	0.138786	0.0862721	0.138787	0.0862748	0.138788	0.0862755	0.138788	0.0862756	0.138788	0.107171	0.132936
Cell_87	Astrocyte	0.0849433	0.142763	0.0849319	0.142755	0.0849236	0.142749	0.0849177	0.142744	0.0849137	0.14274	0.0849111	0.142738	0.0849095	0.142736	0.0849087	0.142735	0.0849083	0.142735	0.0849082	0.142735	0.0849082	0.142735	0.0869657	0.122767
Cell_86	Excitatory	0.116398	0.148362	0.116205	0.14833	0.116052	0.148304	0.115935	0.148284	0.11585	0.148269	0.11579	0.148258	0.115752	0.148251	0.115731	0.148248	0.115721	0.148246	0.115719	0.148245	0.115719	0.148245	0.0864281	0.138059
Cell_91	Inhibitory	0.0810627	0.13044	0.0811295	0.130696	0.081184	0.130898	0.0812268	0.131052	0.0812588	0.131164	0.0812812	0.131243	0.0812957	0.131293	0.0813039	0.131321	0.0813074	0.131333	0.0813083	0.131336	0.0813082	0.131336	0.0944896	0.11538
Cell_1128	Astrocyte	0.130617	0.118784	0.130222	0.119384	0.129916	0.119863	0.129687	0.120233	0.129523	0.120507	0.129411	0.120699	0.12934	0.120823	0.129301	0.120893	0.129283	0.120924	0.129279	0.120932	0.129279	0.120931	0.124515	0.132792
Cell_1136	Astrocyte	0.124533	0.124017	0.125284	0.123756	0.125869	0.123553	0.12631	0.123399	0.126631	0.123286	0.12685	0.123207	0.12699	0.123156	0.127068	0.123127	0.127102	0.123115	0.127111	0.123111	0.127111	0.123111	0.141382	0.131647
Cell_1137	Inhibitory	0.145564	0.138338	0.144622	0.137724	0.143879	0.137237	0.143311	0.136862	0.142894	0.136585	0.142605	0.136393	0.142421	0.13627	0.142317	0.136201	0.142271	0.13617	0.142259	0.136162	0.142259	0.136162	0.143301	0.128217
Cell_1132	Inhibitory	0.125398	0.130109	0.125513	0.130003	0.125605	0.129918	0.125676	0.129853	0.125728	0.129804	0.125765	0.129771	0.125788	0.129749	0.125801	0.129737	0.125807	0.129731	0.125808	0.12973	0.125808	0.129731	0.131171	0.144271
Cell_1131	Inhibitory	0.121278	0.124276	0.121748	0.124657	0.12212	0.124953	0.122404	0.125177	0.122613	0.125341	0.122758	0.125454	0.12285	0.125526	0.122902	0.125566	0.122925	0.125584	0.122931	0.125589	0.122931	0.125589	0.132894	0.112541
Cell_1146	OD Mature 2	0.173013	0.125763	0.172967	0.12576	0.172931	0.125757	0.172903	0.125755	0.172883	0.125754	0.172869	0.125753	0.17286	0.125752	0.172854	0.125752	0.172852	0.125752	0.172852	0.125752	0.172852	0.125752	0.16166	0.133325
Cell_1206	Excitatory	0.169294	0.134809	0.169552	0.134552	0.169755	0.134349	0.16991	0.134193	0.170023	0.134078	0.170101	0.133998	0.170152	0.133947	0.17018	0.133918	0.170192	0.133906	0.170196	0.133903	0.170196	0.133903	0.168081	0.138886
Cell_1137	Inhibitory	0.18465	0.121915	0.184197	0.122148	0.18384	0.122331	0.183567	0.122471	0.183367	0.122574	0.183229	0.122645	0.18314	0.12269	0.18309	0.122715	0.183068	0.122727	0.183063	0.122729	0.183063	0.122729	0.143301	0.128217
Cell_1139	Endothelial 1	0.160686	0.124948	0.160732	0.124951	0.160768	0.124953	0.160796	0.124955	0.160816	0.124956	0.16083	0.124957	0.160838	0.124957	0.160843	0.124958	0.160845	0.124958	0.160846	0.124958	0.160846	0.124958	0.14597	0.140236
Cell_1203	Inhibitory	0.169911	0.123297	0.170105	0.12332	0.170259	0.12334	0.170378	0.123356	0.170465	0.123369	0.170525	0.123378	0.170564	0.123384	0.170585	0.123387	0.170595	0.123388	0.170597	0.123389	0.170597	0.123388	0.151229	0.145542
Cell_1165	Excitatory	0.203526	0.11865	0.20312	0.118932	0.202793	0.119156	0.202537	0.119329	0.202345	0.119456	0.202209	0.119545	0.202121	0.119602	0.202071	0.119634	0.202048	0.119648	0.202043	0.119651	0.202043	0.119651	0.197198	0.129873
Cell_1166	Excitatory	0.196453	0.12065	0.196792	0.120608	0.19706	0.12058	0.197265	0.120562	0.197416	0.120551	0.197521	0.120544	0.197589	0.12054	0.197627	0.120538	0.197643	0.120537	0.197647	0.120537	0.197647	0.120537	0.198921	0.123301
Cell_1164	Excitatory	0.187913	0.117296	0.189338	0.117747	0.190465	0.118099	0.191329	0.118365	0.191964	0.118558	0.192406	0.118691	0.192689	0.118775	0.192848	0.118823	0.192919	0.118844	0.192936	0.118849	0.192936	0.118849	0.196625	0.136281
Cell_1159	Excitatory	0.208227	0.125091	0.20687	0.1244	0.205802	0.123852	0.204989	0.123432	0.204394	0.123122	0.203983	0.122907	0.203721	0.122769	0.203574	0.122692	0.203509	0.122657	0.203493	0.122649	0.203494	0.122649	0.182916	0.134193
Cell_1190	Inhibitory	0.200529	0.132113	0.200529	0.132113	0.200528	0.132113	0.200528	0.132113	0.200528	0.132114	0.200528	0.132114	0.200528	0.132114	0.200528	0.132114	0.200528	0.132115	0.200528	0.132115	0.200528	0.132115	0.196775	0.117632
Cell_1331	OD Immature 1	0.239265	0.143965	0.239118	0.143828	0.239003	0.14372	0.238916	0.143636	0.238851	0.143575	0.238807	0.143533	0.238778	0.143505	0.238762	0.14349	0.238755	0.143483	0.238754	0.143482	0.238754	0.143482	0.225747	0.135657
Cell_5866	Inhibitory	0.213795	0.134613	0.213795	0.134613	0.213795	0.134613	0.213795	0.134613	0.213795	0.134613	0.213795	0.134613	0.213795	0.134613	0.213795	0.134614	0.213795	0.134614	0.213795	0.134614	0.213795	0.134614	0.220772	0.134194
Cell_1264	Excitatory	0.238622	0.138951	0.238593	0.138977	0.238569	0.138997	0.23855	0.139013	0.238535	0.139024	0.238525	0.139032	0.238519	0.139037	0.238515	0.13904	0.238513	0.139042	0.238513	0.139042	0.238513	0.139042	0.224819	0.142345
Cell_1342	Astrocyte	0.208589	0.1297	0.209133	0.129697	0.209562	0.129695	0.209891	0.129694	0.210132	0.129693	0.2103	0.129693	0.210407	0.129692	0.210467	0.129692	0.210494	0.129692	0.210501	0.129692	0.210501	0.129692	0.228154	0.142466
Cell_1175	Ambiguous	0.226387	0.127136	0.226019	0.127251	0.225728	0.127341	0.225506	0.127409	0.225344	0.12746	0.225231	0.127494	0.225159	0.127517	0.225118	0.127529	0.2251	0.127535	0.225096	0.127536	0.225096	0.127536	0.211288	0.125819
Cell_1276	Excitatory	0.240395	0.138451	0.240743	0.137596	0.241022	0.136922	0.241238	0.136408	0.241398	0.13603	0.241509	0.135769	0.241581	0.135602	0.241621	0.135508	0.241639	0.135466	0.241644	0.135455	0.241644	0.135455	0.255262	0.132051
Cell_1282	OD Immature 1	0.247213	0.112402	0.247359	0.113205	0.247485	0.113826	0.247591	0.114292	0.247675	0.114626	0.247738	0.114853	0.247781	0.114995	0.247807	0.115073	0.247818	0.115107	0.247821	0.115116	0.247821	0.115116	0.260205	0.119858
Cell_1279	Ambiguous	0.261482	0.109739	0.261151	0.109948	0.26089	0.110117	0.26069	0.110247	0.260544	0.110344	0.260442	0.110412	0.260377	0.110456	0.260341	0.11048	0.260325	0.110491	0.260321	0.110494	0.260321	0.110494	0.25579	0.142483
Cell_1280	Ambiguous	0.248939	0.116122	0.248849	0.115987	0.248766	0.11589	0.248691	0.115824	0.248628	0.115782	0.248579	0.115758	0.248544	0.115745	0.248523	0.115739	0.248514	0.115737	0.248511	0.115737	0.248511	0.115736	0.25679	0.115141
Cell_1350	Inhibitory	0.254686	0.128609	0.254611	0.128586	0.254551	0.128566	0.254504	0.128551	0.25447	0.128539	0.254446	0.128531	0.25443	0.128525	0.254422	0.128522	0.254418	0.128521	0.254417	0.12852	0.254417	0.128521	0.246998	0.140024
Cell_1297	Inhibitory	0.279888	0.137647	0.279888	0.137647	0.279888	0.137647	0.279888	0.137647	0.279888	0.137647	0.279888	0.137647	0.279888	0.137647	0.279888	0.137647	0.279888	0.137647	0.279888	0.137647	0.279888	0.137647	0.295518	0.123376
Cell_1292	Ambiguous	0.298942	0.123602	0.29887	0.123506	0.298812	0.123431	0.298768	0.123373	0.298736	0.123331	0.298713	0.123302	0.298699	0.123283	0.29869	0.123272	0.298687	0.123268	0.298686	0.123267	0.298686	0.123267	0.289078	0.140213
Cell_1289	Astrocyte	0.291605	0.113853	0.291552	0.113879	0.291511	0.113898	0.291479	0.113913	0.291457	0.113923	0.291441	0.11393	0.291431	0.113934	0.291426	0.113936	0.291423	0.113937	0.291423	0.113938	0.291423	0.113937	0.28449	0.117702
Cell_1336	Excitatory	0.285592	0.110252	0.285722	0.11033	0.285824	0.110392	0.285903	0.11044	0.28596	0.110476	0.285999	0.110501	0.286025	0.110517	0.286039	0.110526	0.286045	0.11053	0.286047	0.110531	0.286047	0.110531	0.277776	0.132676
Cell_1327	Endothelial 3	0.300154	0.128736	0.300149	0.128728	0.300146	0.128722	0.300143	0.128717	0.300141	0.128713	0.300139	0.128711	0.300138	0.128709	0.300138	0.128709	0.300138	0.128708	0.300138	0.128708	0.300138	0.128708	0.275446	0.122796
Cell_1314	Excitatory	0.329835	0.124183	0.32986	0.124532	0.329872	0.124797	0.329877	0.124993	0.329878	0.125133	0.329877	0.125228	0.329875	0.125288	0.329874	0.125321	0.329874	0.125336	0.329873	0.12534	0.329873	0.12534	0.328803	0.126524
Cell_1306	Ambiguous	0.333439	0.122822	0.332669	0.123395	0.332066	0.123856	0.331608	0.124216	0.331273	0.124484	0.331043	0.124672	0.330895	0.124793	0.330813	0.124862	0.330777	0.124892	0.330767	0.1249	0.330768	0.1249	0.312598	0.125992
Cell_1309	Astrocyte	0.335498	0.124577	0.335498	0.124577	0.335498	0.124577	0.335499	0.124577	0.335499	0.124577	0.335499	0.124577	0.335499	0.124577	0.3355	0.124577	0.3355	0.124577	0.3355	0.124577	0.3355	0.124577	0.322628	0.140622
Cell_1312	Inhibitory	0.324371	0.126033	0.324371	0.126033	0.324371	0.126033	0.324371	0.126033	0.324371	0.126033	0.32437	0.126033	0.32437	0.126033	0.32437	0.126033	0.32437	0.126033	0.324369	0.126033	0.324369	0.126033	0.327303	0.113595
Cell_1305	Excitatory	0.321277	0.136137	0.322022	0.135215	0.322612	0.134488	0.323066	0.133932	0.323399	0.133524	0.323631	0.133241	0.32378	0.13306	0.323863	0.132959	0.3239	0.132914	0.32391	0.132903	0.323909	0.132903	0.309767	0.118371
Cell_2430	Inhibitory	0.340254	0.135504	0.3415	0.134438	0.342484	0.133591	0.343237	0.132939	0.343789	0.132457	0.344171	0.132121	0.344415	0.131905	0.344552	0.131783	0.344613	0.131729	0.344628	0.131716	0.344628	0.131716	0.357471	0.122178
Cell_2426	Ambiguous	0.351179	0.136733	0.351179	0.136733	0.351179	0.136733	0.351179	0.136734	0.351179	0.136734	0.351179	0.136734	0.351179	0.136734	0.351179	0.136735	0.351179	0.136735	0.351179	0.136735	0.351179	0.136736	0.348917	0.124485
Cell_2478	Excitatory	0.352358	0.125653	0.352418	0.125719	0.352456	0.125769	0.352479	0.125804	0.352491	0.125828	0.352496	0.125843	0.352498	0.125852	0.352499	0.125856	0.352499	0.125857	0.352499	0.125857	0.352499	0.125857	0.361455	0.121193
Cell_2428	Excitatory	0.358036	0.125618	0.356504	0.125681	0.355308	0.12573	0.354406	0.125767	0.353754	0.125794	0.353307	0.125814	0.353026	0.125828	0.352869	0.125836	0.352799	0.125839	0.352782	0.12584	0.352782	0.12584	0.356972	0.140842
Cell_2436	Excitatory	0.349675	0.118613	0.3499	0.11955	0.350073	0.120298	0.3502	0.120877	0.350288	0.121307	0.350347	0.121608	0.350382	0.121802	0.350402	0.121912	0.35041	0.12196	0.350412	0.121972	0.350412	0.121972	0.367506	0.132445
Cell_2481	Ambiguous	0.390987	0.136126	0.390656	0.135677	0.390395	0.135322	0.390196	0.13505	0.390051	0.134851	0.38995	0.134713	0.389885	0.134624	0.389849	0.134575	0.389833	0.134553	0.389829	0.134547	0.389829	0.134547	0.388569	0.126284
Cell_2440	Excitatory	0.388076	0.116302	0.387965	0.116836	0.387874	0.117256	0.387802	0.117577	0.387748	0.117812	0.38771	0.117975	0.387686	0.11808	0.387672	0.118138	0.387666	0.118164	0.387664	0.118171	0.387665	0.118171	0.378996	0.129098
Cell_2444	Inhibitory	0.378636	0.135125	0.378288	0.134712	0.378016	0.134383	0.37781	0.13413	0.377659	0.133943	0.377554	0.133813	0.377488	0.13373	0.37745	0.133683	0.377434	0.133662	0.37743	0.133657	0.377429	0.133657	0.384916	0.136882
Cell_2442	Inhibitory	0.357143	0.127574	0.358328	0.127548	0.359261	0.127526	0.359972	0.127507	0.360494	0.127493	0.360855	0.127483	0.361086	0.127476	0.361215	0.127472	0.361273	0.12747	0.361287	0.12747	0.361287	0.12747	0.381487	0.117667
Cell_2448	Inhibitory	0.377985	0.117424	0.37759	0.117779	0.377281	0.118065	0.377047	0.118287	0.376876	0.118452	0.376758	0.118568	0.376682	0.118642	0.37664	0.118684	0.376621	0.118703	0.376617	0.118708	0.376617	0.118707	0.395757	0.119084
Cell_2488	Inhibitory	0.425431	0.127613	0.425161	0.128039	0.424929	0.128341	0.424741	0.128552	0.424596	0.128697	0.424493	0.128793	0.424427	0.128852	0.424389	0.128885	0.424372	0.1289	0.424368	0.128903	0.424368	0.128903	0.422028	0.132324
Cell_2506	Excitatory	0.429146	0.126244	0.428082	0.126755	0.427253	0.127185	0.426625	0.12753	0.426169	0.127791	0.425854	0.127977	0.425654	0.128097	0.425542	0.128166	0.425493	0.128196	0.42548	0.128204	0.42548	0.128203	0.41343	0.129441
Cell_2462	Excitatory	0.407739	0.133739	0.408727	0.133509	0.409508	0.133329	0.410106	0.133192	0.410545	0.133092	0.410849	0.133022	0.411044	0.132978	0.411154	0.132954	0.411202	0.132943	0.411214	0.13294	0.411214	0.13294	0.421216	0.122124
Cell_2487	Astrocyte	0.428338	0.141361	0.428239	0.141325	0.428161	0.141294	0.428102	0.141269	0.428059	0.14125	0.42803	0.141236	0.428011	0.141227	0.428	0.141222	0.427996	0.14122	0.427994	0.14122	0.427995	0.14122	0.418243	0.11673
Cell_2456	Inhibitory	0.421938	0.132243	0.422383	0.131573	0.422741	0.131053	0.423019	0.130659	0.423223	0.130372	0.423366	0.130173	0.423457	0.130046	0.423507	0.129974	0.42353	0.129942	0.423536	0.129934	0.423536	0.129934	0.40547	0.121168
Cell_2473	Ependymal	0.458409	0.117721	0.45767	0.117551	0.457086	0.117417	0.45664	0.117314	0.456311	0.117239	0.456083	0.117186	0.455938	0.117153	0.455856	0.117134	0.455819	0.117126	0.45581	0.117123	0.455811	0.117123	0.437505	0.139391
Cell_2560	Ambiguous	0.446355	0.121408	0.446355	0.121408	0.446355	0.121408	0.446355	0.121408	0.446355	0.121408	0.446355	0.121408	0.446354	0.121408	0.446354	0.121408	0.446354	0.121408	0.446354	0.121408	0.446354	0.121408	0.474451	0.114866
Cell_2466	Inhibitory	0.479106	0.131132	0.478541	0.131277	0.478094	0.131392	0.477753	0.13148	0.477502	0.131544	0.477327	0.131589	0.477216	0.131617	0.477153	0.131633	0.477125	0.131641	0.477118	0.131642	0.477118	0.131642	0.42871	0.144559
Cell_2488	Inhibitory	0.443697	0.140219	0.444262	0.140074	0.444708	0.139959	0.44505	0.139872	0.445301	0.139807	0.445476	0.139762	0.445587	0.139734	0.44565	0.139718	0.445678	0.139711	0.445685	0.139709	0.445685	0.139709	0.422028	0.132324
Cell_5957	Ependymal	0.44501	0.114641	0.445749	0.114811	0.446333	0.114945	0.44678	0.115048	0.447108	0.115123	0.447336	0.115176	0.447482	0.115209	0.447564	0.115228	0.4476	0.115236	0.447609	0.115238	0.447609	0.115238	0.447295	0.158997
Cell_2572	Ambiguous	0.474722	0.142499	0.475532	0.14238	0.476155	0.142273	0.476621	0.142183	0.476957	0.142112	0.477185	0.14206	0.47733	0.142025	0.477411	0.142005	0.477446	0.141996	0.477455	0.141994	0.477455	0.141994	0.499353	0.132957
Cell_2560	Ambiguous	0.486542	0.119967	0.48638	0.120622	0.486241	0.121141	0.48613	0.121538	0.486045	0.121829	0.485985	0.122032	0.485946	0.122161	0.485924	0.122234	0.485914	0.122266	0.485912	0.122274	0.485912	0.122274	0.474451	0.114866
Cell_2570	Inhibitory	0.477594	0.148068	0.477766	0.146838	0.477912	0.145866	0.478031	0.145123	0.478123	0.144578	0.47819	0.1442	0.478234	0.143958	0.478259	0.143823	0.47827	0.143763	0.478273	0.143748	0.478273	0.143748	0.496337	0.143792
Cell_2569	Inhibitory	0.486373	0.133946	0.485451	0.134626	0.484741	0.135175	0.48421	0.135603	0.483825	0.135921	0.483562	0.136145	0.483394	0.136289	0.483301	0.136371	0.483259	0.136407	0.483249	0.136416	0.483249	0.136416	0.492773	0.1471
Cell_2574	Excitatory	0.479176	0.139516	0.479279	0.139531	0.479357	0.139541	0.479415	0.13955	0.479457	0.139556	0.479485	0.13956	0.479503	0.139563	0.479513	0.139564	0.479518	0.139565	0.479519	0.139565	0.479519	0.139565	0.504122	0.123351
Cell_2581	Inhibitory	0.529956	0.126579	0.529319	0.126543	0.528826	0.126512	0.528454	0.126487	0.528184	0.126467	0.527998	0.126453	0.52788	0.126444	0.527814	0.126438	0.527785	0.126436	0.527778	0.126435	0.527778	0.126435	0.511605	0.12426
Cell_2624	Inhibitory	0.52244	0.114954	0.522625	0.115658	0.522765	0.116217	0.522868	0.116646	0.522941	0.116962	0.52299	0.117181	0.523021	0.117322	0.523038	0.117401	0.523046	0.117437	0.523048	0.117445	0.523048	0.117445	0.520273	0.119944
Cell_2576	Inhibitory	0.500723	0.146401	0.501448	0.145699	0.50202	0.145142	0.502457	0.144715	0.502778	0.144401	0.503	0.144183	0.503142	0.144043	0.503222	0.143964	0.503258	0.143929	0.503267	0.14392	0.503267	0.14392	0.507483	0.13859
Cell_2574	Excitatory	0.532685	0.133098	0.532329	0.132757	0.532046	0.132489	0.531827	0.132285	0.531666	0.132136	0.531554	0.132033	0.531481	0.131967	0.531441	0.13193	0.531423	0.131913	0.531418	0.131909	0.531418	0.131909	0.504122	0.123351
Cell_2611	OD Immature 1	0.513244	0.104166	0.513326	0.10454	0.513392	0.104837	0.513443	0.105065	0.51348	0.105232	0.513506	0.105348	0.513523	0.105423	0.513532	0.105465	0.513537	0.105483	0.513538	0.105488	0.513538	0.105488	0.526413	0.138707
Cell_2618	Excitatory	0.538894	0.126944	0.538548	0.126697	0.538317	0.126457	0.538159	0.126254	0.538051	0.126098	0.53798	0.125987	0.537937	0.125914	0.537999	0.125977	0.537986	0.12596	0.537983	0.125956	0.537983	0.125956	0.550974	0.127132
Cell_2602	Inhibitory	0.540442	0.12881	0.539906	0.128197	0.539476	0.127717	0.539148	0.127348	0.538911	0.127074	0.538749	0.126881	0.538646	0.126757	0.538589	0.126687	0.538564	0.126656	0.538558	0.126648	0.538558	0.126648	0.54615	0.131661
Cell_2615	Excitatory	0.531105	0.115224	0.531549	0.115958	0.531907	0.116533	0.532184	0.116972	0.532389	0.117293	0.532532	0.117516	0.532624	0.117658	0.532675	0.117738	0.532698	0.117774	0.532704	0.117783	0.532704	0.117782	0.547131	0.124671
Cell_2617	Astrocyte	0.537952	0.109913	0.537952	0.109913	0.537952	0.109913	0.537952	0.109913	0.537952	0.109912	0.537952	0.109912	0.537952	0.109912	0.537952	0.109912	0.537952	0.109912	0.537952	0.109911	0.537952	0.109911	0.55116	0.138714
Cell_2601	Excitatory	0.536709	0.12527	0.537147	0.125397	0.53745	0.125541	0.537658	0.125675	0.537798	0.125784	0.537888	0.125865	0.537942	0.12592	0.537886	0.125847	0.537901	0.12586	0.537905	0.125863	0.537905	0.125863	0.541262	0.12132
Cell_3887	Inhibitory	0.575457	0.130252	0.574875	0.129835	0.574732	0.130042	0.574718	0.129554	0.574812	0.129666	0.574863	0.129271	0.575015	0.129445	0.575086	0.129325	0.575107	0.129364	0.575116	0.129349	0.575116	0.12935	0.58035	0.128551
Cell_3825	Inhibitory	0.580853	0.1264	0.579724	0.127049	0.578819	0.127541	0.578118	0.127902	0.5776	0.128165	0.577241	0.128346	0.577011	0.128462	0.576881	0.128527	0.576823	0.128556	0.576809	0.128563	0.576809	0.128563	0.579431	0.123012
Cell_3833	Excitatory	0.599862	0.123906	0.599283	0.124027	0.598825	0.124123	0.598475	0.124197	0.598218	0.124252	0.598039	0.12429	0.597925	0.124315	0.597861	0.124328	0.597832	0.124335	0.597825	0.124336	0.597825	0.124336	0.589628	0.128756
Cell_3832	Inhibitory	0.569303	0.130369	0.571242	0.130104	0.572772	0.129868	0.573929	0.12967	0.574781	0.129493	0.574848	0.12949	0.575105	0.129334	0.575057	0.129373	0.575136	0.129326	0.575131	0.129331	0.575131	0.129331	0.58837	0.117773
Cell_3830	Inhibitory	0.574513	0.12999	0.574862	0.129903	0.574838	0.129344	0.574747	0.129594	0.574575	0.12934	0.574996	0.129519	0.574932	0.129362	0.575102	0.129364	0.575089	0.129337	0.575107	0.129337	0.575107	0.129337	0.585678	0.114959
Cell_3846	Endothelial 1	0.606501	0.1294	0.607391	0.129033	0.608093	0.128743	0.608631	0.128522	0.609026	0.128359	0.6093	0.128247	0.609475	0.128175	0.609574	0.128134	0.609618	0.128116	0.609628	0.128112	0.609628	0.128112	0.615763	0.125357
Cell_3879	Endothelial 1	0.627533	0.116342	0.626722	0.117014	0.626081	0.117545	0.62559	0.117952	0.62523	0.118252	0.62498	0.118459	0.624821	0.118593	0.624731	0.118667	0.624691	0.118701	0.624681	0.118709	0.624681	0.118709	0.621906	0.129937
Cell_3880	Ambiguous	0.618081	0.129272	0.618003	0.128968	0.617942	0.128726	0.617894	0.12854	0.617859	0.128403	0.617835	0.128307	0.61782	0.128246	0.617811	0.128211	0.617807	0.128196	0.617806	0.128192	0.617806	0.128192	0.620697	0.123506
Cell_3843	Inhibitory	0.612632	0.142523	0.612632	0.142523	0.612632	0.142523	0.612632	0.142524	0.612632	0.142524	0.612632	0.142524	0.612632	0.142524	0.612631	0.142524	0.612631	0.142525	0.612631	0.142525	0.612631	0.142525	0.609341	0.137952
Cell_3838	Astrocyte	0.616398	0.134339	0.616398	0.134339	0.616398	0.134339	0.616398	0.134339	0.616398	0.134339	0.616398	0.134339	0.616398	0.134339	0.616398	0.13434	0.616398	0.13434	0.616398	0.13434	0.616398	0.13434	0.602592	0.13354
Cell_3894	Astrocyte	0.628467	0.141678	0.628467	0.141678	0.628467	0.141678	0.628467	0.141678	0.628467	0.141678	0.628467	0.141678	0.628466	0.141678	0.628466	0.141678	0.628466	0.141678	0.628466	0.141678	0.628466	0.141678	0.640578	0.130873
Cell_3901	Inhibitory	0.654475	0.124214	0.654247	0.124491	0.654065	0.124708	0.653926	0.124874	0.653823	0.124996	0.653751	0.12508	0.653705	0.125133	0.653679	0.125164	0.653667	0.125177	0.653665	0.12518	0.653665	0.12518	0.639333	0.126645
Cell_3902	Excitatory	0.642863	0.138819	0.643129	0.138309	0.643336	0.137905	0.643493	0.137597	0.643606	0.137371	0.643685	0.137214	0.643735	0.137113	0.643763	0.137057	0.643775	0.137032	0.643778	0.137026	0.643778	0.137026	0.652015	0.130096
Cell_3860	Excitatory	0.645526	0.125556	0.645342	0.12586	0.645199	0.126096	0.645091	0.126276	0.645013	0.126406	0.64496	0.126496	0.644926	0.126554	0.644907	0.126586	0.644898	0.1266	0.644896	0.126603	0.644896	0.126603	0.641495	0.135477
Cell_3858	Ambiguous	0.639179	0.128588	0.639326	0.128518	0.639443	0.128467	0.639534	0.12843	0.639601	0.128405	0.639648	0.128388	0.639678	0.128377	0.639695	0.128371	0.639703	0.128368	0.639704	0.128368	0.639704	0.128368	0.636718	0.135255
Cell_3997	Excitatory	0.667682	0.119697	0.667884	0.120209	0.668042	0.120614	0.668163	0.120925	0.66825	0.121153	0.668311	0.121311	0.66835	0.121413	0.668371	0.121469	0.668381	0.121495	0.668383	0.121501	0.668383	0.1215	0.683386	0.127006
Cell_4057	Inhibitory	0.668369	0.132623	0.66836	0.132423	0.668352	0.132267	0.668345	0.132147	0.66835	0.132056	0.668406	0.132193	0.668447	0.132279	0.668446	0.132256	0.668457	0.132278	0.668457	0.132275	0.668457	0.132275	0.681561	0.122912
Cell_3996	Excitatory	0.671618	0.129668	0.671422	0.129262	0.671268	0.128941	0.671151	0.128695	0.671065	0.128514	0.671006	0.128388	0.670968	0.128307	0.670947	0.128262	0.670938	0.128242	0.670936	0.128236	0.670936	0.128236	0.678922	0.136504
Cell_3994	Ambiguous	0.672004	0.137049	0.671799	0.136676	0.671636	0.136382	0.671509	0.136159	0.671416	0.135995	0.67135	0.135882	0.671308	0.13581	0.671284	0.135769	0.671274	0.135751	0.671271	0.135747	0.671271	0.135747	0.67404	0.137466
Cell_6067	Inhibitory	0.667829	0.130992	0.668037	0.131459	0.668204	0.131825	0.668334	0.132104	0.66842	0.132312	0.668428	0.132256	0.668429	0.132222	0.668453	0.132273	0.668452	0.132265	0.668455	0.13227	0.668455	0.13227	0.668084	0.126522
Cell_4015	OD Mature 4	0.70656	0.120539	0.706624	0.120686	0.706672	0.120804	0.706709	0.120896	0.706735	0.120964	0.706752	0.121012	0.706763	0.121043	0.70677	0.12106	0.706772	0.121068	0.706773	0.121069	0.706773	0.121069	0.715114	0.127435
Cell_4051	Excitatory	0.703188	0.131375	0.703317	0.131308	0.70342	0.131254	0.703498	0.131213	0.703556	0.131183	0.703596	0.131162	0.703621	0.131148	0.703635	0.131141	0.703642	0.131137	0.703643	0.131137	0.703643	0.131137	0.702495	0.135115
Cell_4044	Inhibitory	0.701952	0.132988	0.702289	0.132787	0.702554	0.132627	0.702756	0.132503	0.702904	0.132412	0.703006	0.132348	0.703072	0.132307	0.703108	0.132284	0.703125	0.132274	0.703129	0.132271	0.703128	0.132271	0.715022	0.120696
Cell_4008	Ambiguous	0.70519	0.135487	0.70519	0.135487	0.70519	0.135488	0.70519	0.135488	0.70519	0.135488	0.70519	0.135488	0.70519	0.135489	0.70519	0.135489	0.70519	0.135489	0.70519	0.135489	0.70519	0.135489	0.700473	0.123782
Cell_4045	Excitatory	0.714776	0.127051	0.714246	0.127172	0.71383	0.127267	0.713513	0.12734	0.713282	0.127393	0.713122	0.12743	0.71302	0.127453	0.712962	0.127466	0.712937	0.127472	0.712931	0.127473	0.712932	0.127473	0.719642	0.123952
Cell_4027	Inhibitory	0.74843	0.142174	0.748186	0.141839	0.747997	0.141581	0.747857	0.141389	0.747755	0.14125	0.747686	0.141155	0.747642	0.141095	0.747618	0.141062	0.747607	0.141047	0.747604	0.141043	0.747605	0.141043	0.743246	0.115341
Cell_4056	Excitatory	0.759196	0.138148	0.758643	0.138154	0.758205	0.138158	0.757871	0.138161	0.757625	0.138164	0.757455	0.138165	0.757346	0.138166	0.757284	0.138167	0.757257	0.138167	0.75725	0.138167	0.757251	0.138167	0.733977	0.117735
Cell_4021	Inhibitory	0.738492	0.145557	0.738866	0.145385	0.739158	0.145241	0.73938	0.145126	0.739542	0.145039	0.739653	0.144977	0.739724	0.144937	0.739764	0.144914	0.739782	0.144904	0.739786	0.144901	0.739786	0.144901	0.726132	0.132182
Cell_4063	Ambiguous	0.737438	0.136818	0.737897	0.136846	0.738259	0.136868	0.738536	0.136886	0.73874	0.1369	0.738882	0.136909	0.738972	0.136915	0.739023	0.136918	0.739046	0.13692	0.739051	0.13692	0.739051	0.13692	0.757617	0.125323
Cell_4052	Inhibitory	0.749814	0.110436	0.74978	0.11091	0.749751	0.111283	0.749727	0.11157	0.749708	0.11178	0.749695	0.111926	0.749686	0.112019	0.749681	0.112072	0.749679	0.112095	0.749678	0.112101	0.749678	0.112101	0.724768	0.136846
Cell_4034	Excitatory	0.77158	0.11978	0.772138	0.119837	0.772577	0.119884	0.772912	0.119922	0.773158	0.119951	0.773328	0.119972	0.773437	0.119986	0.773498	0.119994	0.773525	0.119998	0.773532	0.119998	0.773532	0.119998	0.768952	0.127047
Cell_4035	Excitatory	0.774197	0.11878	0.774237	0.119061	0.774269	0.119279	0.774294	0.119445	0.774313	0.119565	0.774326	0.119648	0.774334	0.1197	0.774338	0.11973	0.77434	0.119743	0.774341	0.119746	0.774341	0.119746	0.771548	0.13649
Cell_5115	Astrocyte	0.795162	0.112641	0.795002	0.11269	0.794875	0.112729	0.794778	0.11276	0.794707	0.112783	0.794658	0.1128	0.794627	0.11281	0.794609	0.112816	0.794601	0.112819	0.794599	0.11282	0.794599	0.11282	0.790527	0.12882
Cell_4063	Ambiguous	0.787435	0.132003	0.786999	0.131617	0.786654	0.131311	0.786391	0.131077	0.786198	0.130904	0.786064	0.130783	0.785978	0.130706	0.78593	0.130663	0.785909	0.130644	0.785903	0.130639	0.785903	0.130639	0.757617	0.125323
Cell_5082	Ambiguous	0.781103	0.129808	0.781103	0.129808	0.781103	0.129808	0.781103	0.129808	0.781103	0.129808	0.781103	0.129809	0.781103	0.129809	0.781103	0.129809	0.781103	0.129809	0.781103	0.129809	0.781103	0.129809	0.791183	0.122524
Cell_5084	Inhibitory	0.79932	0.134697	0.79932	0.134697	0.79932	0.134697	0.79932	0.134697	0.79932	0.134697	0.79932	0.134697	0.79932	0.134697	0.799319	0.134697	0.799319	0.134697	0.799319	0.134697	0.799319	0.134697	0.802239	0.124517
Cell_5117	Excitatory	0.812929	0.118625	0.812572	0.11937	0.812293	0.119961	0.812082	0.120415	0.811929	0.120749	0.811822	0.120981	0.811755	0.12113	0.811717	0.121213	0.8117	0.121251	0.811696	0.12126	0.811696	0.12126	0.80035	0.131461
Cell_5091	Ambiguous	0.804658	0.132034	0.804807	0.13233	0.804917	0.132562	0.804998	0.132738	0.805054	0.132867	0.805092	0.132956	0.805116	0.133013	0.80513	0.133045	0.805135	0.133059	0.805137	0.133063	0.805137	0.133063	0.811606	0.135154
Cell_5086	Ambiguous	0.809938	0.125437	0.810088	0.125073	0.810207	0.124786	0.810298	0.124566	0.810365	0.124404	0.810411	0.124292	0.810441	0.12422	0.810457	0.12418	0.810465	0.124162	0.810467	0.124157	0.810467	0.124157	0.801763	0.140929
Cell_5095	Ambiguous	0.803708	0.15091	0.803766	0.150232	0.803816	0.149697	0.803855	0.149287	0.803886	0.148986	0.803908	0.148777	0.803922	0.148643	0.80393	0.148568	0.803934	0.148535	0.803934	0.148526	0.803934	0.148526	0.820261	0.128984
Cell_5119	Ambiguous	0.841877	0.145199	0.841781	0.14502	0.841705	0.144879	0.841647	0.144772	0.841604	0.144692	0.841574	0.144637	0.841555	0.144602	0.841545	0.144583	0.84154	0.144574	0.841539	0.144572	0.841539	0.144572	0.843515	0.13187
Cell_5102	Inhibitory	0.838342	0.119056	0.838301	0.119142	0.838269	0.119209	0.838244	0.119261	0.838226	0.119299	0.838213	0.119325	0.838205	0.119342	0.8382	0.119352	0.838198	0.119356	0.838198	0.119357	0.838198	0.119357	0.839987	0.136426
Cell_5097	Astrocyte	0.8395	0.125157	0.8395	0.125157	0.8395	0.125157	0.839501	0.125157	0.839501	0.125157	0.839501	0.125157	0.839501	0.125157	0.839501	0.125157	0.839501	0.125157	0.839501	0.125157	0.839501	0.125157	0.829446	0.127935
Cell_5099	Inhibitory	0.829064	0.138378	0.829105	0.138292	0.829138	0.138224	0.829163	0.138172	0.829181	0.138134	0.829194	0.138108	0.829202	0.138091	0.829206	0.138081	0.829208	0.138077	0.829209	0.138076	0.829208	0.138076	0.834537	0.117399
Cell_5124	Ambiguous	0.82891	0.121214	0.829006	0.121392	0.829082	0.121533	0.82914	0.12164	0.829183	0.12172	0.829212	0.121775	0.829231	0.12181	0.829242	0.12183	0.829246	0.121838	0.829247	0.121841	0.829247	0.12184	0.851266	0.121389
Cell_5136	Excitatory	0.869206	0.12752	0.869323	0.127722	0.869416	0.127886	0.869488	0.128014	0.869541	0.12811	0.869578	0.128177	0.869602	0.12822	0.869615	0.128244	0.869621	0.128255	0.869623	0.128258	0.869623	0.128257	0.866559	0.123027
Cell_5109	Astrocyte	0.886776	0.135309	0.886586	0.135361	0.886435	0.135399	0.886319	0.135427	0.886234	0.135446	0.886175	0.135458	0.886137	0.135466	0.886115	0.135471	0.886106	0.135472	0.886104	0.135473	0.886104	0.135473	0.861999	0.137458
Cell_5138	Ambiguous	0.85962	0.129257	0.860185	0.129627	0.860625	0.129908	0.860957	0.130116	0.861198	0.130265	0.861363	0.130366	0.861468	0.130429	0.861527	0.130465	0.861553	0.13048	0.86156	0.130484	0.861559	0.130484	0.886682	0.123543
Cell_6155	Inhibitory	0.862085	0.142055	0.86226	0.141495	0.862404	0.141055	0.862519	0.140719	0.862606	0.140472	0.862667	0.140301	0.862707	0.140192	0.862729	0.140131	0.862739	0.140104	0.862742	0.140097	0.862742	0.140098	0.890142	0.129936
Cell_5124	Ambiguous	0.873692	0.128989	0.873025	0.128925	0.872498	0.128882	0.872095	0.128855	0.8718	0.128838	0.871596	0.128829	0.871465	0.128823	0.871392	0.12882	0.871359	0.128819	0.871351	0.128819	0.871351	0.128819	0.851266	0.121389
Cell_5266	OD Immature 1	0.905915	0.128473	0.90629	0.128569	0.906588	0.128641	0.906817	0.128694	0.906986	0.128732	0.907104	0.128757	0.907179	0.128773	0.907221	0.128782	0.90724	0.128786	0.907245	0.128787	0.907244	0.128787	0.903477	0.124734
Cell_5314	Astrocyte	0.92004	0.131636	0.919629	0.131205	0.919317	0.130876	0.919089	0.130633	0.918927	0.13046	0.918819	0.130343	0.918751	0.130269	0.918713	0.130229	0.918697	0.130211	0.918693	0.130206	0.918693	0.130206	0.902959	0.141055
Cell_5312	OD Mature 2	0.884052	0.146486	0.884391	0.146302	0.884658	0.146155	0.884862	0.146042	0.885013	0.145959	0.885117	0.145901	0.885184	0.145863	0.885221	0.145842	0.885238	0.145833	0.885242	0.145831	0.885242	0.145831	0.899221	0.116752
Cell_6155	Inhibitory	0.9221	0.123359	0.921672	0.124206	0.921319	0.124868	0.921039	0.12537	0.920827	0.125735	0.920676	0.125986	0.920578	0.126146	0.920522	0.126236	0.920497	0.126275	0.920491	0.126285	0.920491	0.126285	0.890142	0.129936
Cell_5303	Excitatory	0.912035	0.149505	0.912161	0.149177	0.91226	0.148918	0.912335	0.148719	0.91239	0.148573	0.912427	0.148471	0.912451	0.148406	0.912464	0.14837	0.91247	0.148353	0.912472	0.148349	0.912472	0.148349	0.919277	0.133362
Cell_5273	Inhibitory	0.941899	0.128596	0.941821	0.128382	0.941747	0.128213	0.941643	0.128499	0.941619	0.128405	0.941549	0.128546	0.941551	0.128507	0.941533	0.128483	0.94153	0.128507	0.941529	0.128513	0.941529	0.128513	0.934619	0.131828
Cell_5303	Excitatory	0.938269	0.132392	0.938439	0.132177	0.938576	0.13201	0.938684	0.131883	0.938762	0.131789	0.938817	0.131725	0.938852	0.131683	0.938872	0.13166	0.93888	0.13165	0.938883	0.131647	0.938883	0.131647	0.919277	0.133362
Cell_5281	Ambiguous	0.934246	0.139907	0.934017	0.139749	0.933836	0.139626	0.933697	0.139533	0.933596	0.139466	0.933525	0.139419	0.93348	0.13939	0.933455	0.139374	0.933444	0.139366	0.933441	0.139365	0.933441	0.139365	0.951875	0.122274
Cell_5305	Excitatory	0.94198	0.127418	0.941831	0.127932	0.941721	0.128336	0.941682	0.128227	0.941601	0.128452	0.941598	0.128402	0.941549	0.128498	0.941541	0.128554	0.941532	0.128545	0.94153	0.128543	0.94153	0.128542	0.942024	0.111074
Cell_5319	OD Mature 2	0.91834	0.135902	0.918627	0.135974	0.918854	0.13603	0.919028	0.136072	0.919156	0.136102	0.919245	0.136123	0.919302	0.136136	0.919334	0.136143	0.919348	0.136147	0.919352	0.136147	0.919352	0.136147	0.953651	0.140807
Cell_5288	OD Immature 1	0.946536	0.123136	0.946551	0.123135	0.946563	0.123134	0.946571	0.123133	0.946578	0.123132	0.946582	0.123132	0.946585	0.123132	0.946587	0.123132	0.946587	0.123131	0.946587	0.123131	0.946587	0.123131	0.972069	0.128115
Cell_5328	Excitatory	0.982502	0.124035	0.9824	0.124048	0.982319	0.124058	0.982257	0.124065	0.982212	0.12407	0.98218	0.124074	0.98216	0.124076	0.982149	0.124077	0.982144	0.124078	0.982143	0.124078	0.982143	0.124078	0.963795	0.132582
Cell_5286	Endothelial 1	0.96346	0.127496	0.96358	0.127368	0.963675	0.127268	0.963747	0.127193	0.963799	0.127139	0.963835	0.127102	0.963859	0.127078	0.963872	0.127065	0.963877	0.127059	0.963879	0.127057	0.963879	0.127058	0.962836	0.138342
Cell_5309	Microglia	0.959193	0.12426	0.959299	0.124307	0.959385	0.124342	0.959451	0.124368	0.9595	0.124387	0.959534	0.1244	0.959556	0.124408	0.959568	0.124412	0.959573	0.124414	0.959575	0.124415	0.959575	0.124415	0.966	0.117483
Cell_5284	OD Mature 2	0.975152	0.120765	0.975012	0.120836	0.974901	0.120891	0.974817	0.120933	0.974754	0.120964	0.974711	0.120986	0.974683	0.120999	0.974667	0.121007	0.97466	0.12101	0.974659	0.121011	0.974659	0.121011	0.956912	0.123298
Cell_5331	Endothelial 1	0.979521	0.105522	0.983847	0.110412	0.984155	0.110693	0.984392	0.110907	0.984566	0.111065	0.984687	0.111174	0.984764	0.111244	0.984808	0.111283	0.984827	0.111301	0.984832	0.111305	0.984832	0.111305	0.995234	0.138927
Cell_5298	Inhibitory	0.975976	0.140026	0.976574	0.139647	0.977047	0.139348	0.977409	0.139119	0.977675	0.138951	0.977859	0.138834	0.977977	0.138759	0.978044	0.138717	0.978073	0.138698	0.978081	0.138694	0.97808	0.138694	0.991151	0.119312
Cell_5296	Astrocyte	0.998004	0.126233	0.997842	0.125912	0.997712	0.125661	0.997613	0.12547	0.99754	0.12533	0.997489	0.125233	0.997457	0.125171	0.997439	0.125137	0.997431	0.125121	0.997429	0.125117	0.997429	0.125117	0.990554	0.138452
Cell_5330	Endothelial 3	1.01288	0.1237	1.01266	0.123656	1.01248	0.123626	1.01234	0.123602	1.01224	0.123584	1.01217	0.123572	1.01212	0.123564	1.0121	0.123559	1.01209	0.123557	1.01209	0.123557	1.01209	0.123557	0.984419	0.126927
Cell_5323	Inhibitory	0.991994	0.129888	0.991396	0.130267	0.990923	0.130566	0.990561	0.130795	0.990295	0.130963	0.99011	0.13108	0.989992	0.131155	0.989926	0.131197	0.989896	0.131216	0.989889	0.131221	0.989889	0.131221	0.99868	0.148071
Cell_102	Astrocyte	0.0143241	0.147837	0.013812	0.148199	0.0134074	0.148485	0.0130976	0.148703	0.01287	0.148864	0.012712	0.148975	0.0126109	0.149047	0.012554	0.149087	0.0125287	0.149105	0.0125225	0.149109	0.0125225	0.149109	0.00568023	0.17016
Cell_95	Inhibitory	-0.0125025	0.174872	-0.0123072	0.174722	-0.0121528	0.174603	-0.0120346	0.174513	-0.0119478	0.174446	-0.0118876	0.1744	-0.011849	0.17437	-0.0118273	0.174354	-0.0118177	0.174346	-0.0118154	0.174345	-0.0118154	0.174345	0.0161109	0.159043
Cell_56	Endothelial 1	-0.00223565	0.155962	-0.00216987	0.15593	-0.00211776	0.155905	-0.00207778	0.155886	-0.00204837	0.155872	-0.00202792	0.155862	-0.00201484	0.155856	-0.0020075	0.155852	-0.00200426	0.155851	-0.00200348	0.15585	-0.00200352	0.15585	0.0139135	0.172409
Cell_104	Astrocyte	-0.00819021	0.164473	-0.00774392	0.164144	-0.00739142	0.163883	-0.00712163	0.163683	-0.00692347	0.163536	-0.0067859	0.163434	-0.00669787	0.163369	-0.00664837	0.163332	-0.00662639	0.163316	-0.00662091	0.163312	-0.00662094	0.163312	0.0110644	0.142202
Cell_57	Inhibitory	0.0134454	0.154944	0.01325	0.155094	0.0130957	0.155213	0.0129775	0.155304	0.0128907	0.15537	0.0128305	0.155417	0.0127919	0.155447	0.0127703	0.155463	0.0127607	0.155471	0.0127584	0.155473	0.0127584	0.155473	0.0189228	0.175461
Cell_106	Excitatory	0.0377518	0.153342	0.0373798	0.153568	0.0370866	0.153745	0.0368627	0.153881	0.0366985	0.153981	0.0365846	0.15405	0.0365118	0.154094	0.0364709	0.154119	0.0364527	0.15413	0.0364481	0.154132	0.0364481	0.154132	0.0293558	0.15516
Cell_113	OD Mature 2	0.0388071	0.151303	0.038875	0.151328	0.0389286	0.151347	0.0389697	0.151362	0.0389999	0.151373	0.0390208	0.151381	0.0390342	0.151385	0.0390418	0.151388	0.0390452	0.151389	0.039046	0.151389	0.039046	0.151389	0.043002	0.163917
Cell_98	Astrocyte	0.0541267	0.156903	0.0540589	0.156878	0.0540053	0.156859	0.0539643	0.156844	0.0539343	0.156833	0.0539134	0.156825	0.0539	0.15682	0.0538926	0.156818	0.0538893	0.156816	0.0538885	0.156816	0.0538886	0.156816	0.0409734	0.152533
Cell_95	Inhibitory	0.0309013	0.165422	0.0308904	0.165151	0.0308806	0.164937	0.0308724	0.164774	0.0308659	0.164654	0.0308612	0.164571	0.0308581	0.164517	0.0308562	0.164487	0.0308554	0.164474	0.0308551	0.164471	0.030855	0.164471	0.0161109	0.159043
Cell_107	Inhibitory	0.00839224	0.155083	0.00877517	0.155128	0.00907803	0.155164	0.00931008	0.155191	0.00948067	0.155212	0.00959918	0.155226	0.00967506	0.155235	0.00971774	0.155241	0.00973672	0.155243	0.00974146	0.155244	0.00974146	0.155244	0.028469	0.177622
Cell_74	Inhibitory	0.0548313	0.163437	0.0548313	0.163437	0.0548313	0.163437	0.0548312	0.163438	0.0548312	0.163438	0.0548311	0.163438	0.054831	0.163438	0.054831	0.163438	0.0548309	0.163438	0.0548308	0.163438	0.0548307	0.163438	0.0616139	0.162519
Cell_79	Astrocyte	0.0505548	0.166993	0.0511034	0.166562	0.0515533	0.166238	0.0519077	0.166	0.0521738	0.165832	0.0523615	0.165719	0.0524828	0.165649	0.0525514	0.16561	0.0525819	0.165592	0.0525895	0.165588	0.0525893	0.165588	0.0695894	0.167614
Cell_111	Microglia	0.0703178	0.164156	0.0695666	0.164077	0.0689707	0.164025	0.0685133	0.163992	0.0681766	0.163971	0.0679426	0.163959	0.0677927	0.163951	0.0677085	0.163948	0.0676713	0.163946	0.0676621	0.163946	0.0676624	0.163946	0.0733921	0.163538
Cell_70	Endothelial 1	0.0563238	0.153182	0.0563238	0.153182	0.0563238	0.153182	0.0563238	0.153181	0.0563238	0.153181	0.0563238	0.153181	0.0563238	0.15318	0.0563239	0.15318	0.0563239	0.15318	0.0563239	0.15318	0.0563239	0.153179	0.0543671	0.158255
Cell_82	Microglia	0.0555006	0.161209	0.0557031	0.161719	0.0558492	0.162096	0.0559522	0.162366	0.0560228	0.162555	0.0560693	0.162681	0.0560979	0.162759	0.0561135	0.162802	0.0561203	0.162821	0.056122	0.162825	0.056122	0.162825	0.0780676	0.161904
Cell_89	Excitatory	0.103456	0.164509	0.103517	0.164502	0.103566	0.164502	0.103603	0.164506	0.10363	0.164511	0.103648	0.164516	0.10366	0.16452	0.103666	0.164522	0.103669	0.164523	0.10367	0.164523	0.10367	0.164523	0.0935092	0.160705
Cell_92	Ambiguous	0.085317	0.156169	0.0856075	0.156466	0.085839	0.1567	0.0860176	0.156878	0.0861496	0.157009	0.0862416	0.1571	0.0863007	0.157159	0.0863339	0.157191	0.0863487	0.157206	0.0863524	0.157209	0.0863524	0.157209	0.0994532	0.168412
Cell_5774	Inhibitory	0.108099	0.163974	0.107785	0.164519	0.107536	0.164941	0.107344	0.165259	0.107203	0.16549	0.107105	0.165648	0.107042	0.165749	0.107007	0.165805	0.106992	0.16583	0.106988	0.165837	0.106988	0.165836	0.107034	0.15987
Cell_121	Inhibitory	0.103527	0.181792	0.103489	0.180958	0.103459	0.180301	0.103435	0.1798	0.103418	0.179433	0.103405	0.179179	0.103398	0.179016	0.103393	0.178925	0.103391	0.178885	0.103391	0.178875	0.103391	0.178875	0.101028	0.147899
Cell_94	OD Mature 2	0.0948868	0.171938	0.0948867	0.171938	0.0948865	0.171938	0.0948864	0.171938	0.0948862	0.171938	0.094886	0.171938	0.0948859	0.171938	0.0948857	0.171938	0.0948855	0.171938	0.0948853	0.171938	0.0948852	0.171938	0.105907	0.173831
Cell_1127	Endothelial 3	0.12923	0.158413	0.129785	0.158817	0.130221	0.159138	0.130555	0.159385	0.130799	0.159567	0.130968	0.159694	0.131077	0.159775	0.131137	0.159821	0.131164	0.159842	0.131171	0.159847	0.131171	0.159846	0.124732	0.16419
Cell_1130	Inhibitory	0.134362	0.13939	0.134362	0.13939	0.134362	0.13939	0.134362	0.13939	0.134362	0.13939	0.134362	0.13939	0.134362	0.13939	0.134362	0.13939	0.134362	0.13939	0.134362	0.13939	0.134362	0.13939	0.131563	0.15294
Cell_1199	Excitatory	0.124575	0.165915	0.12461	0.165934	0.124638	0.165949	0.12466	0.16596	0.124676	0.165969	0.124687	0.165975	0.124693	0.165978	0.124697	0.16598	0.124699	0.165981	0.124699	0.165982	0.124699	0.165982	0.138615	0.160556
Cell_1126	Endothelial 2	0.134687	0.162266	0.134153	0.161927	0.133734	0.161657	0.133415	0.161448	0.133181	0.161294	0.13302	0.161187	0.132916	0.161118	0.132858	0.161079	0.132833	0.161062	0.132826	0.161057	0.132826	0.161057	0.122186	0.154029
Cell_1129	OD Immature 1	0.136915	0.172473	0.136859	0.172389	0.136813	0.172324	0.136778	0.172273	0.136751	0.172237	0.136733	0.172211	0.136721	0.172195	0.136714	0.172186	0.136712	0.172182	0.136711	0.172181	0.136711	0.172181	0.128125	0.173608
Cell_1147	Astrocyte	0.16696	0.174528	0.166949	0.174498	0.166942	0.174473	0.166937	0.174454	0.166935	0.174439	0.166933	0.17443	0.166932	0.174423	0.166931	0.17442	0.166931	0.174419	0.166931	0.174418	0.166931	0.174419	0.163987	0.161372
Cell_1145	Excitatory	0.162954	0.16337	0.163615	0.16291	0.164144	0.162559	0.164553	0.162299	0.164856	0.162113	0.165067	0.161986	0.165202	0.161906	0.165279	0.161861	0.165313	0.161842	0.165321	0.161837	0.165321	0.161837	0.161895	0.15704
Cell_1204	Excitatory	0.17457	0.157323	0.174459	0.157889	0.174375	0.158298	0.174315	0.158587	0.174274	0.158784	0.174246	0.158913	0.174229	0.158991	0.174219	0.159034	0.174215	0.159053	0.174214	0.159057	0.174215	0.159057	0.152017	0.162546
Cell_1205	Excitatory	0.163716	0.157699	0.164318	0.158028	0.164793	0.158285	0.165156	0.15848	0.165423	0.158621	0.165607	0.158718	0.165726	0.158779	0.165792	0.158813	0.165821	0.158829	0.165829	0.158832	0.165828	0.158832	0.154828	0.152526
Cell_1202	Excitatory	0.1803	0.161132	0.17916	0.160728	0.178247	0.160436	0.177539	0.160233	0.177014	0.160095	0.176647	0.160006	0.176412	0.159952	0.176279	0.159923	0.17622	0.159911	0.176205	0.159908	0.176206	0.159908	0.148878	0.16147
Cell_1189	Ambiguous	0.174605	0.158677	0.175263	0.159059	0.175785	0.159359	0.176186	0.159587	0.176482	0.159753	0.176688	0.159869	0.176819	0.159942	0.176894	0.159984	0.176927	0.160002	0.176935	0.160007	0.176935	0.160006	0.189893	0.162714
Cell_1192	Excitatory	0.186061	0.174103	0.186641	0.173807	0.187095	0.173555	0.18744	0.173362	0.187694	0.173221	0.187869	0.173123	0.187981	0.173061	0.188044	0.173025	0.188071	0.17301	0.188078	0.173006	0.188078	0.173006	0.200442	0.159633
Cell_1170	Inhibitory	0.193399	0.171225	0.193439	0.171112	0.193467	0.170988	0.193489	0.170897	0.193505	0.170831	0.193516	0.170786	0.193523	0.170757	0.193527	0.170741	0.193529	0.170734	0.19353	0.170733	0.19353	0.170733	0.202783	0.156225
Cell_1161	Astrocyte	0.193915	0.164641	0.193915	0.16464	0.193915	0.16464	0.193915	0.16464	0.193915	0.16464	0.193915	0.16464	0.193915	0.16464	0.193915	0.16464	0.193915	0.164639	0.193915	0.164639	0.193915	0.164639	0.185563	0.169934
Cell_1160	Inhibitory	0.225247	0.169335	0.218153	0.167886	0.21715	0.167963	0.216381	0.168019	0.215816	0.16806	0.215424	0.168088	0.215173	0.168106	0.215031	0.168115	0.214969	0.16812	0.214953	0.168121	0.214953	0.168121	0.182213	0.154196
Cell_1317	Ambiguous	0.240522	0.163585	0.240438	0.163623	0.240371	0.163653	0.24032	0.163676	0.240283	0.163693	0.240257	0.163705	0.24024	0.163712	0.240231	0.163717	0.240227	0.163718	0.240226	0.163719	0.240226	0.163719	0.227151	0.163495
Cell_5864	Inhibitory	0.225036	0.173357	0.224766	0.172251	0.224562	0.171374	0.224413	0.170701	0.224307	0.170205	0.224236	0.16986	0.224193	0.169638	0.224169	0.169514	0.224158	0.169458	0.224155	0.169444	0.224155	0.169444	0.221256	0.167035
Cell_1330	Astrocyte	0.225456	0.170373	0.22554	0.170335	0.225607	0.170305	0.225658	0.170282	0.225695	0.170265	0.225721	0.170254	0.225738	0.170246	0.225747	0.170242	0.225752	0.17024	0.225753	0.17024	0.225753	0.17024	0.225189	0.153374
Cell_1344	Inhibitory	0.223401	0.169505	0.223611	0.1694	0.223766	0.16932	0.223877	0.169261	0.223954	0.169219	0.224005	0.16919	0.224036	0.169172	0.224053	0.169162	0.22406	0.169158	0.224062	0.169157	0.224062	0.169157	0.235534	0.166874
Cell_1269	Inhibitory	0.222768	0.14406	0.222828	0.145271	0.222877	0.146228	0.222915	0.14696	0.222943	0.147498	0.222963	0.147872	0.222976	0.148111	0.222983	0.148246	0.222986	0.148306	0.222987	0.148321	0.222987	0.148321	0.237006	0.162606
Cell_1333	Excitatory	0.262915	0.174632	0.263272	0.174559	0.263551	0.174506	0.263762	0.174468	0.263916	0.174442	0.264022	0.174426	0.26409	0.174416	0.264128	0.17441	0.264145	0.174408	0.264149	0.174407	0.264149	0.174408	0.260994	0.156692
Cell_1277	Endothelial 1	0.271772	0.150138	0.271707	0.150335	0.271657	0.150491	0.27162	0.150611	0.271593	0.150699	0.271574	0.15076	0.271563	0.150799	0.271556	0.150821	0.271553	0.150831	0.271552	0.150833	0.271552	0.150833	0.252906	0.15937
Cell_1284	Astrocyte	0.260272	0.170238	0.260397	0.170335	0.260495	0.170413	0.260569	0.170473	0.260624	0.170517	0.260661	0.170548	0.260685	0.170568	0.260699	0.170579	0.260705	0.170584	0.260706	0.170585	0.260706	0.170585	0.26515	0.161381
Cell_1283	Inhibitory	0.257386	0.164512	0.257385	0.164512	0.257385	0.164512	0.257385	0.164511	0.257385	0.164511	0.257385	0.164511	0.257385	0.164511	0.257385	0.164511	0.257385	0.16451	0.257384	0.16451	0.257384	0.16451	0.263676	0.167064
Cell_1323	Excitatory	0.267951	0.176214	0.267534	0.175994	0.267207	0.175813	0.266959	0.175672	0.266778	0.175565	0.266652	0.17549	0.266573	0.175441	0.266528	0.175414	0.266508	0.175401	0.266503	0.175398	0.266504	0.175398	0.250687	0.169571
Cell_1294	Excitatory	0.288286	0.166639	0.288167	0.166203	0.288077	0.165849	0.288009	0.165569	0.287959	0.165358	0.287925	0.165209	0.287903	0.165112	0.28789	0.165057	0.287884	0.165033	0.287883	0.165027	0.287883	0.165027	0.294201	0.172016
Cell_1288	Ambiguous	0.275064	0.150573	0.275407	0.150842	0.275678	0.151056	0.275885	0.151221	0.276036	0.151343	0.276141	0.151428	0.276209	0.151483	0.276246	0.151514	0.276263	0.151528	0.276267	0.151531	0.276267	0.151531	0.281492	0.153309
Cell_1291	Excitatory	0.28479	0.15461	0.285252	0.155412	0.285615	0.156042	0.285891	0.15652	0.286094	0.156866	0.286235	0.1571	0.286327	0.157244	0.286378	0.157322	0.286401	0.157355	0.286407	0.157363	0.286407	0.157363	0.287918	0.173076
Cell_1287	Ambiguous	0.287842	0.156644	0.287517	0.156828	0.287264	0.156975	0.287073	0.157091	0.286932	0.157181	0.286833	0.15725	0.286769	0.157299	0.286732	0.15733	0.286716	0.157345	0.286712	0.157348	0.286712	0.157348	0.276759	0.172425
Cell_1299	Excitatory	0.290327	0.167397	0.289965	0.166579	0.289675	0.165942	0.289452	0.165462	0.289288	0.165115	0.289174	0.164877	0.289102	0.164726	0.289062	0.164641	0.289044	0.164604	0.28904	0.164595	0.28904	0.164595	0.296127	0.178823
Cell_1339	Excitatory	0.334359	0.159119	0.33415	0.158724	0.333992	0.15841	0.333874	0.158168	0.333791	0.157989	0.333735	0.157865	0.3337	0.157785	0.333681	0.15774	0.333672	0.15772	0.33367	0.157715	0.333671	0.157716	0.317992	0.159483
Cell_1315	Inhibitory	0.328173	0.149207	0.328072	0.149629	0.327937	0.14992	0.328016	0.149768	0.327982	0.149958	0.328015	0.149879	0.32799	0.149958	0.328011	0.149932	0.328014	0.149919	0.32801	0.14992	0.32801	0.14992	0.327591	0.165973
Cell_1338	Excitatory	0.329948	0.150168	0.33038	0.150311	0.330708	0.150418	0.330949	0.150495	0.331121	0.150549	0.331236	0.150585	0.331309	0.150608	0.331349	0.15062	0.331367	0.150626	0.331371	0.150627	0.331371	0.150627	0.313311	0.154894
Cell_1308	Inhibitory	0.32761	0.150271	0.327777	0.149955	0.327966	0.149745	0.32793	0.149958	0.327995	0.149813	0.327985	0.149923	0.328024	0.149864	0.32801	0.149902	0.328011	0.149919	0.328015	0.149919	0.328015	0.149919	0.317247	0.146918
Cell_1340	Excitatory	0.33656	0.146842	0.33627	0.146988	0.336047	0.147114	0.33588	0.147217	0.33576	0.147297	0.335678	0.147354	0.335626	0.147392	0.335598	0.147413	0.335585	0.147423	0.335582	0.147425	0.335582	0.147425	0.322517	0.145826
Cell_2501	Excitatory	0.342708	0.155672	0.343183	0.155466	0.343561	0.155307	0.343851	0.155188	0.344065	0.155103	0.344214	0.155045	0.344309	0.155008	0.344363	0.154987	0.344387	0.154978	0.344393	0.154976	0.344392	0.154976	0.355912	0.160121
Cell_2432	Excitatory	0.355003	0.149791	0.354496	0.150216	0.3541	0.150548	0.353798	0.1508	0.353578	0.150984	0.353426	0.151111	0.353329	0.151191	0.353274	0.151236	0.35325	0.151256	0.353244	0.151261	0.353244	0.151261	0.359524	0.153005
Cell_2496	OD Immature 1	0.349835	0.169148	0.350206	0.168783	0.350495	0.168495	0.350713	0.168274	0.350871	0.168113	0.35098	0.168	0.351049	0.167929	0.351088	0.167888	0.351106	0.167871	0.35111	0.167866	0.35111	0.167866	0.346323	0.155253
Cell_2437	Astrocyte	0.350902	0.162744	0.350966	0.16273	0.351016	0.162718	0.351055	0.162709	0.351084	0.162703	0.351104	0.162699	0.351116	0.162696	0.351123	0.162694	0.351127	0.162694	0.351127	0.162694	0.351127	0.162694	0.367896	0.161109
Cell_2495	OD Immature 1	0.376807	0.156738	0.376402	0.156899	0.376082	0.157025	0.375837	0.157121	0.375656	0.157191	0.375531	0.157239	0.37545	0.15727	0.375405	0.157287	0.375385	0.157294	0.37538	0.157296	0.37538	0.157296	0.34214	0.156179
Cell_2446	Excitatory	0.388757	0.155844	0.389785	0.156373	0.390583	0.15679	0.391182	0.15711	0.391615	0.157344	0.391911	0.157507	0.392097	0.157612	0.392201	0.157671	0.392247	0.157697	0.392259	0.157703	0.392258	0.157703	0.391917	0.157205
Cell_2482	Inhibitory	0.388971	0.165916	0.389806	0.165103	0.390464	0.164448	0.390967	0.163938	0.391336	0.163556	0.391591	0.163288	0.391754	0.163115	0.391846	0.163017	0.391886	0.162973	0.391896	0.162963	0.391896	0.162963	0.389616	0.167425
Cell_2503	Inhibitory	0.396319	0.164919	0.396156	0.163894	0.396022	0.163091	0.395917	0.16248	0.395836	0.162034	0.395777	0.161725	0.395737	0.161528	0.395714	0.161417	0.395703	0.161368	0.3957	0.161356	0.3957	0.161356	0.388987	0.173974
Cell_2445	Inhibitory	0.398996	0.161922	0.398041	0.161694	0.39731	0.161516	0.396769	0.16138	0.396384	0.161281	0.396125	0.161213	0.395965	0.16117	0.395877	0.161146	0.395838	0.161135	0.395829	0.161133	0.395829	0.161133	0.388876	0.148387
Cell_2497	Excitatory	0.401948	0.143929	0.401203	0.145464	0.400611	0.146684	0.400155	0.147622	0.39982	0.148314	0.399586	0.148796	0.399436	0.149105	0.399352	0.149279	0.399315	0.149356	0.399306	0.149375	0.399306	0.149375	0.377453	0.152399
Cell_2460	Inhibitory	0.397556	0.157364	0.399047	0.158061	0.400223	0.158628	0.401122	0.159073	0.401782	0.159407	0.402239	0.159643	0.402531	0.159796	0.402695	0.159883	0.402768	0.159921	0.402786	0.159931	0.402786	0.159931	0.419589	0.15457
Cell_2485	Inhibitory	0.413526	0.176974	0.413719	0.175752	0.413853	0.174784	0.413943	0.174041	0.414002	0.173494	0.414037	0.173114	0.414058	0.172871	0.414068	0.172734	0.414073	0.172673	0.414074	0.172658	0.414074	0.172658	0.412723	0.164226
Cell_2507	Inhibitory	0.421484	0.172372	0.420338	0.171807	0.419438	0.171363	0.418752	0.171023	0.418251	0.170774	0.417905	0.170602	0.417685	0.170492	0.417561	0.17043	0.417506	0.170402	0.417492	0.170396	0.417492	0.170396	0.422281	0.16797
Cell_2458	Excitatory	0.414616	0.158556	0.414198	0.159581	0.413882	0.160373	0.413652	0.160967	0.41349	0.161396	0.413381	0.161689	0.413313	0.161875	0.413275	0.161979	0.413259	0.162025	0.413255	0.162036	0.413255	0.162036	0.411161	0.158394
Cell_2465	Endothelial 1	0.423743	0.156596	0.423624	0.156661	0.423529	0.156715	0.423455	0.156758	0.423401	0.156791	0.423363	0.156814	0.423339	0.156829	0.423326	0.156837	0.42332	0.156841	0.423318	0.156841	0.423318	0.156841	0.428421	0.166507
Cell_5965	Ependymal	0.440146	0.163101	0.441001	0.162301	0.441677	0.161676	0.442196	0.161202	0.442578	0.160858	0.442843	0.16062	0.443013	0.160469	0.443109	0.160385	0.443151	0.160347	0.443162	0.160338	0.443162	0.160338	0.449715	0.163968
Cell_5957	Ependymal	0.468895	0.160987	0.467475	0.160694	0.46635	0.160462	0.465485	0.160284	0.464849	0.160153	0.464406	0.160062	0.464122	0.160003	0.463962	0.15997	0.463891	0.159956	0.463874	0.159952	0.463874	0.159952	0.447295	0.158997
Cell_2605	Ependymal	0.44265	0.147715	0.443215	0.148808	0.443664	0.149665	0.444009	0.150317	0.444264	0.150792	0.444442	0.15112	0.444556	0.15133	0.44462	0.151447	0.444648	0.151499	0.444655	0.151512	0.444655	0.151512	0.453117	0.171435
Cell_5947	Excitatory	0.457042	0.172281	0.456572	0.17209	0.4562	0.171939	0.455916	0.171824	0.455707	0.171739	0.455562	0.17168	0.45547	0.171643	0.455417	0.171622	0.455394	0.171612	0.455388	0.17161	0.455389	0.17161	0.445342	0.171115
Cell_2494	Excitatory	0.441818	0.166102	0.442288	0.166292	0.442659	0.166443	0.442943	0.166559	0.443152	0.166644	0.443297	0.166702	0.44339	0.16674	0.443442	0.166762	0.443465	0.166771	0.443471	0.166774	0.443471	0.166774	0.440671	0.172976
Cell_2562	Ependymal	0.495913	0.171457	0.495441	0.170923	0.495068	0.170504	0.494783	0.170183	0.494574	0.169949	0.494429	0.169786	0.494336	0.169683	0.494284	0.169624	0.494261	0.169598	0.494255	0.169592	0.494256	0.169592	0.47511	0.16584
Cell_2559	Ependymal	0.473345	0.143762	0.473776	0.144292	0.474117	0.14471	0.474377	0.145031	0.474569	0.145267	0.474701	0.14543	0.474786	0.145535	0.474834	0.145594	0.474855	0.145621	0.474861	0.145627	0.474861	0.145627	0.474846	0.170511
Cell_2569	Inhibitory	0.482045	0.170013	0.48246	0.170434	0.482786	0.170763	0.483035	0.171013	0.483217	0.171195	0.483343	0.171321	0.483423	0.171402	0.483468	0.171447	0.483488	0.171467	0.483493	0.171472	0.483493	0.171471	0.492773	0.1471
Cell_2564	Inhibitory	0.48675	0.187601	0.48677	0.187004	0.486787	0.186532	0.486801	0.18617	0.486813	0.185904	0.486821	0.185719	0.486826	0.1856	0.486829	0.185534	0.486831	0.185504	0.486831	0.185497	0.486831	0.185497	0.489076	0.177756
Cell_2606	Excitatory	0.494313	0.172404	0.493918	0.172584	0.493606	0.172728	0.493368	0.17284	0.493192	0.172922	0.493071	0.17298	0.492993	0.173017	0.492949	0.173038	0.49293	0.173047	0.492925	0.173049	0.492925	0.173049	0.500785	0.156891
Cell_2585	Inhibitory	0.510331	0.181093	0.511109	0.17971	0.511722	0.178615	0.51219	0.177775	0.512533	0.177158	0.512772	0.17673	0.512924	0.176455	0.51301	0.176301	0.513048	0.176232	0.513058	0.176215	0.513058	0.176215	0.519467	0.157576
Cell_2584	Inhibitory	0.52248	0.151589	0.523253	0.151966	0.523858	0.152262	0.524315	0.15248	0.524645	0.15263	0.524871	0.152731	0.525014	0.152793	0.525093	0.152827	0.525128	0.152842	0.525137	0.152845	0.525137	0.152846	0.516783	0.167519
Cell_2578	Ambiguous	0.529795	0.149726	0.528891	0.150129	0.528131	0.150707	0.52804	0.151074	0.527601	0.151385	0.527342	0.151684	0.527265	0.151741	0.527155	0.151802	0.527144	0.151844	0.527135	0.151856	0.527135	0.151856	0.508612	0.166003
Cell_2622	Inhibitory	0.529048	0.149191	0.528696	0.150164	0.528437	0.150661	0.527734	0.151113	0.527584	0.151406	0.527429	0.151524	0.52724	0.151735	0.527199	0.151824	0.527142	0.151849	0.527135	0.151853	0.527135	0.151853	0.507841	0.156212
Cell_2623	Inhibitory	0.52655	0.154475	0.526255	0.154104	0.526056	0.153829	0.525925	0.153632	0.52584	0.153495	0.525789	0.153405	0.525761	0.153351	0.525747	0.153321	0.525741	0.153308	0.525739	0.153304	0.525739	0.153305	0.517447	0.149409
Cell_2608	Inhibitory	0.554158	0.150207	0.553976	0.150321	0.553831	0.150417	0.553719	0.150495	0.553638	0.150556	0.553581	0.150599	0.553545	0.150627	0.553525	0.150643	0.553516	0.15065	0.553514	0.150651	0.553514	0.150651	0.545784	0.162213
Cell_2612	Inhibitory	0.558311	0.164509	0.558075	0.16448	0.557889	0.16445	0.557747	0.164424	0.557642	0.164403	0.55757	0.164388	0.557524	0.164377	0.557498	0.164371	0.557487	0.164368	0.557484	0.164368	0.557484	0.164368	0.542666	0.168977
Cell_2598	Excitatory	0.548388	0.149015	0.548492	0.149541	0.548575	0.149949	0.548638	0.150257	0.548684	0.150481	0.548716	0.150635	0.548736	0.150733	0.548748	0.150788	0.548753	0.150812	0.548754	0.150818	0.548754	0.150818	0.5388	0.161599
Cell_6059	Inhibitory	0.540934	0.169	0.541175	0.168755	0.541363	0.168559	0.541507	0.168408	0.541613	0.168296	0.541686	0.168218	0.541732	0.168168	0.541758	0.168139	0.54177	0.168127	0.541773	0.168124	0.541773	0.168124	0.558987	0.163689
Cell_2613	Excitatory	0.548722	0.164361	0.548796	0.163996	0.548856	0.163716	0.548903	0.163507	0.548937	0.163356	0.548961	0.163253	0.548976	0.163187	0.548985	0.163151	0.548989	0.163135	0.54899	0.163131	0.54899	0.163131	0.544061	0.171731
Cell_3827	Endothelial 1	0.574151	0.172292	0.574161	0.172053	0.574168	0.171864	0.574172	0.17172	0.574174	0.171614	0.574176	0.17154	0.574176	0.171493	0.574177	0.171467	0.574177	0.171455	0.574177	0.171452	0.574177	0.171453	0.583184	0.160596
Cell_3897	Ambiguous	0.565117	0.16483	0.565786	0.164133	0.566318	0.163586	0.566729	0.163171	0.567032	0.162869	0.567244	0.162662	0.567381	0.162532	0.567456	0.16246	0.567474	0.162423	0.567475	0.16243	0.567475	0.16243	0.580512	0.164682
Cell_3824	Inhibitory	0.57979	0.157444	0.579478	0.157709	0.579232	0.157917	0.579044	0.158076	0.578906	0.158191	0.57881	0.158271	0.578749	0.158322	0.578715	0.15835	0.5787	0.158363	0.578696	0.158366	0.578696	0.158366	0.576224	0.170025
Cell_3819	Astrocyte	0.569074	0.160531	0.568567	0.161068	0.568174	0.1615	0.567881	0.161837	0.567678	0.162093	0.567556	0.162273	0.567491	0.162381	0.567458	0.162439	0.567459	0.162471	0.567463	0.162463	0.567462	0.162463	0.570913	0.159052
Cell_3823	Excitatory	0.567406	0.162009	0.567546	0.162143	0.567647	0.162239	0.567713	0.162302	0.567748	0.162339	0.567752	0.162359	0.567741	0.162378	0.567733	0.16239	0.567729	0.162394	0.567727	0.162395	0.567727	0.162395	0.576203	0.15154
Cell_3842	Inhibitory	0.600425	0.16263	0.602018	0.162796	0.60328	0.16297	0.604245	0.163124	0.604953	0.163248	0.605444	0.163338	0.605757	0.163397	0.605933	0.163431	0.606011	0.163446	0.606031	0.16345	0.606031	0.163449	0.610609	0.155397
Cell_3849	Ambiguous	0.619397	0.176594	0.618434	0.175293	0.617652	0.174265	0.617038	0.17348	0.616578	0.172903	0.616254	0.172503	0.616044	0.172248	0.615925	0.172104	0.615872	0.172041	0.615859	0.172025	0.61586	0.172025	0.620088	0.161603
Cell_3844	Inhibitory	0.60241	0.162246	0.603569	0.162654	0.604482	0.162935	0.605181	0.163131	0.605695	0.163268	0.606051	0.163361	0.606279	0.16342	0.606407	0.163453	0.606463	0.163468	0.606477	0.163472	0.606477	0.163472	0.615549	0.154085
Cell_3841	Inhibitory	0.616472	0.160484	0.61505	0.161379	0.613937	0.162042	0.613093	0.162513	0.612479	0.162834	0.612056	0.163041	0.611787	0.163166	0.611637	0.163233	0.61157	0.163262	0.611554	0.163269	0.611554	0.163269	0.605359	0.166334
Cell_3898	Inhibitory	0.610893	0.163783	0.610525	0.163615	0.610245	0.163524	0.610039	0.163488	0.609892	0.163483	0.609792	0.163493	0.609729	0.163506	0.609694	0.163515	0.609679	0.16352	0.609675	0.163521	0.609675	0.163521	0.614212	0.171924
Cell_3862	Inhibitory	0.628032	0.166553	0.628922	0.166245	0.629624	0.165996	0.630159	0.165801	0.630552	0.165656	0.630824	0.165554	0.630998	0.165488	0.631096	0.165451	0.63114	0.165434	0.63115	0.16543	0.63115	0.16543	0.644569	0.167121
Cell_3863	Excitatory	0.651324	0.168577	0.651324	0.168577	0.651324	0.168577	0.651324	0.168577	0.651324	0.168578	0.651324	0.168578	0.651324	0.168578	0.651324	0.168578	0.651324	0.168578	0.651325	0.168578	0.651325	0.168578	0.647866	0.153301
Cell_3883	Inhibitory	0.650719	0.16445	0.64995	0.164115	0.649351	0.163854	0.648898	0.163655	0.648569	0.16351	0.648342	0.163409	0.648197	0.163346	0.648116	0.16331	0.64808	0.163294	0.648071	0.16329	0.648072	0.16329	0.634776	0.160412
Cell_3866	Ambiguous	0.647575	0.144417	0.647403	0.145	0.647263	0.145463	0.647153	0.145819	0.647071	0.146081	0.647012	0.146264	0.646975	0.14638	0.646953	0.146446	0.646944	0.146475	0.646941	0.146482	0.646941	0.146482	0.652845	0.170867
Cell_3882	OD Immature 1	0.643747	0.153366	0.643798	0.153425	0.643836	0.153473	0.643863	0.153511	0.643882	0.153539	0.643895	0.153559	0.643903	0.153572	0.643908	0.153579	0.643909	0.153582	0.64391	0.153583	0.64391	0.153583	0.632876	0.165706
Cell_4049	Inhibitory	0.669778	0.139164	0.66986	0.13941	0.669926	0.139603	0.669977	0.139751	0.670014	0.13986	0.670041	0.139935	0.670057	0.139983	0.670067	0.14001	0.670071	0.140022	0.670072	0.140025	0.670072	0.140025	0.674004	0.155617
Cell_6083	Inhibitory	0.67371	0.151069	0.673717	0.150909	0.673721	0.150784	0.673723	0.150688	0.673724	0.150618	0.673724	0.15057	0.673725	0.150539	0.673725	0.150522	0.673725	0.150514	0.673725	0.150513	0.673725	0.150513	0.671715	0.152122
Cell_3998	Excitatory	0.685163	0.161941	0.685074	0.161856	0.685004	0.161787	0.684951	0.161735	0.684912	0.161696	0.684886	0.161669	0.684868	0.161652	0.684859	0.161642	0.684855	0.161638	0.684854	0.161637	0.684854	0.161637	0.68602	0.152067
Cell_4050	Ambiguous	0.682455	0.145221	0.682455	0.145221	0.682455	0.145221	0.682455	0.145221	0.682455	0.14522	0.682455	0.14522	0.682455	0.14522	0.682456	0.14522	0.682456	0.14522	0.682456	0.14522	0.682456	0.14522	0.682442	0.173814
Cell_3871	Endothelial 3	0.682758	0.177705	0.682758	0.177705	0.682758	0.177705	0.682758	0.177705	0.682758	0.177705	0.682758	0.177705	0.682758	0.177705	0.682758	0.177705	0.682758	0.177705	0.682758	0.177705	0.682758	0.177705	0.662046	0.159397
Cell_4012	Excitatory	0.711011	0.159583	0.710991	0.15941	0.710979	0.159276	0.710974	0.159175	0.710971	0.159102	0.71097	0.159052	0.71097	0.15902	0.71097	0.159002	0.71097	0.158994	0.71097	0.158992	0.710971	0.158992	0.709042	0.157932
Cell_4016	Ambiguous	0.724158	0.141584	0.723718	0.141884	0.723372	0.142123	0.723108	0.142308	0.722914	0.142443	0.72278	0.142538	0.722694	0.142598	0.722646	0.142632	0.722624	0.142648	0.722619	0.142651	0.722619	0.142651	0.719305	0.157244
Cell_4041	Inhibitory	0.713313	0.156124	0.713177	0.156329	0.713064	0.156488	0.712975	0.156608	0.712907	0.156694	0.71286	0.156753	0.712829	0.156791	0.712811	0.156812	0.712804	0.156821	0.712802	0.156824	0.712802	0.156824	0.705632	0.150283
Cell_4004	Astrocyte	0.695027	0.162867	0.695151	0.162577	0.69529	0.162336	0.695425	0.16215	0.695541	0.162016	0.695629	0.161925	0.695688	0.161868	0.695723	0.161836	0.695738	0.161822	0.695742	0.161818	0.695742	0.161819	0.696723	0.165979
Cell_4019	Astrocyte	0.69451	0.161648	0.694982	0.161606	0.695314	0.161583	0.695538	0.161566	0.695685	0.161551	0.69578	0.161538	0.695837	0.161529	0.695869	0.161523	0.695882	0.161521	0.695886	0.16152	0.695885	0.16152	0.721959	0.153591
Cell_4053	Inhibitory	0.744228	0.141007	0.744228	0.141007	0.744228	0.141007	0.744228	0.141007	0.744228	0.141007	0.744228	0.141007	0.744228	0.141007	0.744228	0.141007	0.744228	0.141007	0.744228	0.141007	0.744228	0.141007	0.741456	0.166634
Cell_4024	Astrocyte	0.749346	0.166706	0.749331	0.166712	0.749319	0.166716	0.74931	0.166719	0.749303	0.166721	0.749299	0.166722	0.749296	0.166723	0.749294	0.166724	0.749294	0.166724	0.749294	0.166724	0.749294	0.166724	0.736612	0.156416
Cell_4025	Excitatory	0.738917	0.16257	0.738835	0.162646	0.73877	0.162706	0.73872	0.162752	0.738683	0.162785	0.738658	0.162808	0.738642	0.162823	0.738633	0.162832	0.738629	0.162835	0.738628	0.162836	0.738628	0.162836	0.741373	0.172656
Cell_4062	Excitatory	0.732188	0.168765	0.73227	0.168689	0.732335	0.168629	0.732385	0.168583	0.732422	0.168549	0.732447	0.168526	0.732463	0.168511	0.732472	0.168503	0.732476	0.168499	0.732477	0.168498	0.732477	0.168498	0.744719	0.1482
Cell_4022	Pericytes	0.730891	0.172812	0.730907	0.172807	0.730918	0.172803	0.730928	0.1728	0.730934	0.172798	0.730939	0.172797	0.730942	0.172796	0.730943	0.172795	0.730944	0.172795	0.730944	0.172795	0.730944	0.172795	0.727913	0.164141
Cell_6077	Ambiguous	0.779359	0.159138	0.779295	0.159258	0.779247	0.159354	0.77921	0.159427	0.779183	0.159481	0.779165	0.159519	0.779153	0.159543	0.779147	0.159557	0.779144	0.159563	0.779143	0.159564	0.779144	0.159565	0.774165	0.159343
Cell_4064	Inhibitory	0.775231	0.154739	0.775257	0.154772	0.775278	0.1548	0.775295	0.154822	0.775307	0.154838	0.775316	0.15485	0.775321	0.154858	0.775324	0.154862	0.775326	0.154864	0.775326	0.154864	0.775326	0.154864	0.766849	0.161195
Cell_6078	Excitatory	0.77636	0.164819	0.776559	0.164576	0.776715	0.164383	0.776832	0.164234	0.776918	0.164123	0.776977	0.164047	0.777014	0.163998	0.777035	0.16397	0.777045	0.163958	0.777047	0.163955	0.777047	0.163955	0.779115	0.154101
Cell_6082	Excitatory	0.79147	0.151093	0.790808	0.151359	0.790286	0.151569	0.789887	0.151728	0.789593	0.151845	0.78939	0.151926	0.78926	0.151978	0.789187	0.152007	0.789154	0.15202	0.789146	0.152023	0.789146	0.152023	0.779982	0.173036
Cell_5080	Inhibitory	0.769939	0.15741	0.770439	0.157233	0.770833	0.157094	0.771135	0.156989	0.771357	0.156911	0.771512	0.156858	0.77161	0.156823	0.771665	0.156804	0.77169	0.156795	0.771696	0.156793	0.771696	0.156793	0.783127	0.176141
Cell_5085	Endothelial 1	0.810889	0.167797	0.810152	0.167739	0.809571	0.167694	0.809126	0.167661	0.808799	0.167637	0.808572	0.16762	0.808427	0.16761	0.808346	0.167604	0.80831	0.167602	0.808301	0.167601	0.808301	0.167601	0.802903	0.162573
Cell_5088	Endothelial 3	0.800297	0.167368	0.800876	0.167387	0.801333	0.1674	0.801684	0.167409	0.801941	0.167415	0.802119	0.167419	0.802234	0.167422	0.802298	0.167423	0.802327	0.167424	0.802334	0.167424	0.802334	0.167424	0.804142	0.169622
Cell_5133	Inhibitory	0.800096	0.137651	0.800122	0.137759	0.800143	0.137844	0.800158	0.137909	0.800169	0.137958	0.800177	0.137991	0.800182	0.138013	0.800185	0.138025	0.800186	0.13803	0.800186	0.138032	0.800186	0.138032	0.802497	0.153393
Cell_5092	Excitatory	0.813206	0.169163	0.813011	0.169085	0.812857	0.169024	0.812739	0.168978	0.812653	0.168943	0.812593	0.168919	0.812555	0.168904	0.812533	0.168896	0.812524	0.168892	0.812522	0.168891	0.812522	0.168891	0.815053	0.155817
Cell_5122	Excitatory	0.792188	0.166553	0.792514	0.166562	0.792771	0.16657	0.792968	0.166575	0.793113	0.166579	0.793213	0.166582	0.793278	0.166584	0.793314	0.166585	0.79333	0.166585	0.793333	0.166585	0.793333	0.166585	0.794748	0.167089
Cell_5101	Excitatory	0.840182	0.164713	0.840106	0.165348	0.840084	0.165854	0.840104	0.166244	0.840157	0.166528	0.840235	0.166717	0.840348	0.166793	0.84031	0.166735	0.84034	0.166752	0.840347	0.166746	0.840346	0.166747	0.837626	0.164186
Cell_5129	Excitatory	0.839323	0.168904	0.839733	0.168222	0.840021	0.167686	0.840204	0.167278	0.840302	0.166983	0.840328	0.166788	0.840282	0.166709	0.840358	0.166765	0.840345	0.166748	0.840342	0.166753	0.840342	0.166753	0.833622	0.152326
Cell_5103	Ambiguous	0.848626	0.172367	0.848571	0.171975	0.84853	0.171661	0.848499	0.171418	0.848478	0.171239	0.848463	0.171115	0.848454	0.171035	0.848449	0.17099	0.848446	0.17097	0.848446	0.170965	0.848446	0.170966	0.841928	0.172504
Cell_5123	Astrocyte	0.827607	0.161515	0.827607	0.161515	0.827607	0.161515	0.827607	0.161515	0.827607	0.161515	0.827607	0.161515	0.827607	0.161515	0.827607	0.161515	0.827606	0.161515	0.827606	0.161515	0.827606	0.161515	0.83803	0.149371
Cell_5096	Excitatory	0.852749	0.159359	0.852469	0.159798	0.852246	0.160142	0.852073	0.160402	0.851944	0.160592	0.851855	0.160723	0.851797	0.160806	0.851765	0.160853	0.85175	0.160873	0.851747	0.160878	0.851747	0.160878	0.824287	0.168128
Cell_5113	OD Mature 2	0.838063	0.161928	0.845483	0.161624	0.846494	0.161449	0.847265	0.161319	0.847829	0.161225	0.848219	0.16116	0.848468	0.16112	0.848608	0.161097	0.84867	0.161087	0.848685	0.161084	0.848685	0.161084	0.876174	0.1593
Cell_5137	OD Mature 2	0.866002	0.173449	0.86506	0.172402	0.864347	0.171512	0.863803	0.170827	0.863405	0.170322	0.863129	0.16997	0.862953	0.169744	0.862855	0.169616	0.862811	0.16956	0.8628	0.169546	0.8628	0.169546	0.880693	0.158065
Cell_5110	Excitatory	0.862322	0.165502	0.862429	0.165379	0.862512	0.16528	0.862575	0.165204	0.862621	0.165148	0.862653	0.165109	0.862673	0.165084	0.862684	0.16507	0.862689	0.165063	0.862691	0.165062	0.862691	0.165062	0.868936	0.171439
Cell_5125	Endothelial 1	0.871734	0.15461	0.871427	0.154733	0.871183	0.154839	0.870995	0.154924	0.870856	0.154988	0.870759	0.155034	0.870697	0.155063	0.870662	0.15508	0.870646	0.155088	0.870642	0.155089	0.870643	0.155089	0.876944	0.171213
Cell_5107	OD Mature 2	0.857606	0.146758	0.857326	0.147994	0.857189	0.149051	0.857087	0.149858	0.857015	0.150449	0.856966	0.150859	0.856934	0.151121	0.856917	0.151269	0.856909	0.151334	0.856908	0.15135	0.856907	0.15135	0.857176	0.147874
Cell_5313	Excitatory	0.889918	0.169372	0.890106	0.168681	0.890269	0.168137	0.890403	0.167723	0.890509	0.167421	0.890586	0.167211	0.890638	0.167077	0.890667	0.167002	0.89068	0.166969	0.890684	0.166961	0.890684	0.166961	0.902551	0.156144
Cell_5315	OD Mature 2	0.923642	0.147703	0.923642	0.147703	0.923642	0.147703	0.923643	0.147703	0.923643	0.147703	0.923643	0.147703	0.923643	0.147703	0.923643	0.147703	0.923643	0.147703	0.923643	0.147703	0.923643	0.147703	0.909894	0.160985
Cell_5264	Excitatory	0.911386	0.160955	0.910442	0.16123	0.909711	0.161449	0.909161	0.161615	0.908763	0.161737	0.908489	0.16182	0.908316	0.161873	0.908219	0.161903	0.908176	0.161916	0.908166	0.161919	0.908166	0.161919	0.899608	0.167779
Cell_5268	Excitatory	0.886736	0.158871	0.887606	0.159528	0.888283	0.160043	0.888793	0.160436	0.889162	0.160722	0.889415	0.160921	0.889576	0.161047	0.889666	0.161118	0.889705	0.161149	0.889715	0.161157	0.889715	0.161157	0.912456	0.166915
Cell_5301	OD Immature 1	0.909856	0.167503	0.909742	0.167262	0.909634	0.167071	0.909539	0.166926	0.909462	0.166821	0.909405	0.166749	0.909366	0.166703	0.909344	0.166678	0.909334	0.166667	0.909331	0.166664	0.909331	0.166664	0.918376	0.169315
Cell_5316	Inhibitory	0.931834	0.15754	0.931663	0.157417	0.93153	0.15732	0.931429	0.157245	0.931355	0.157191	0.931304	0.157153	0.931271	0.157129	0.931253	0.157115	0.931245	0.157109	0.931243	0.157108	0.931243	0.157108	0.931003	0.161856
Cell_5322	Inhibitory	0.94452	0.149627	0.944358	0.149656	0.944229	0.149681	0.944131	0.149701	0.944059	0.149717	0.944009	0.149728	0.943977	0.149735	0.943959	0.149739	0.943951	0.14974	0.94395	0.149741	0.94395	0.149741	0.944025	0.164368
Cell_5271	Ambiguous	0.939061	0.176515	0.939065	0.176494	0.939068	0.176477	0.939071	0.176464	0.939073	0.176454	0.939074	0.176447	0.939075	0.176443	0.939075	0.176441	0.939075	0.17644	0.939075	0.176439	0.939076	0.176439	0.928358	0.154726
Cell_5275	Inhibitory	0.917165	0.157205	0.917502	0.15711	0.917769	0.157036	0.917974	0.15698	0.918124	0.15694	0.918229	0.156911	0.918296	0.156894	0.918334	0.156883	0.91835	0.156879	0.918354	0.156878	0.918354	0.156878	0.942182	0.15109
Cell_5274	Inhibitory	0.930469	0.150204	0.930461	0.150414	0.930452	0.150577	0.930444	0.150701	0.930437	0.15079	0.930432	0.150852	0.930429	0.150892	0.930427	0.150914	0.930426	0.150923	0.930426	0.150926	0.930426	0.150926	0.935785	0.173602
Cell_5289	Inhibitory	0.963122	0.170417	0.964041	0.169987	0.964766	0.169647	0.965322	0.169385	0.965729	0.169192	0.966012	0.169058	0.966194	0.168972	0.966295	0.168924	0.966341	0.168903	0.966352	0.168897	0.966352	0.168897	0.969993	0.161312
Cell_5327	Excitatory	0.983168	0.161548	0.982614	0.1617	0.982183	0.161827	0.981858	0.161928	0.981621	0.162004	0.981457	0.162058	0.981353	0.162093	0.981294	0.162113	0.981268	0.162121	0.981262	0.162124	0.981262	0.162124	0.965273	0.154516
Cell_5306	Inhibitory	0.984717	0.159163	0.984344	0.159438	0.984041	0.15965	0.983806	0.159808	0.983631	0.159924	0.983509	0.160003	0.983431	0.160053	0.983387	0.160081	0.983367	0.160093	0.983362	0.160096	0.983362	0.160096	0.953553	0.162995
Cell_5318	Endothelial 1	0.981689	0.165008	0.981689	0.165008	0.981688	0.165008	0.981688	0.165008	0.981688	0.165008	0.981688	0.165008	0.981688	0.165008	0.981689	0.165008	0.981689	0.165009	0.981689	0.165009	0.981689	0.165009	0.953045	0.157464
Cell_5285	OD Mature 2	0.956173	0.153078	0.956182	0.153081	0.956189	0.153083	0.956194	0.153085	0.956198	0.153086	0.956201	0.153087	0.956202	0.153088	0.956203	0.153088	0.956204	0.153088	0.956204	0.153088	0.956204	0.153088	0.961	0.175124
Cell_5295	Inhibitory	0.996736	0.158943	0.997099	0.159482	0.997386	0.159906	0.997605	0.160231	0.997766	0.16047	0.997878	0.160635	0.997949	0.160741	0.997989	0.160801	0.998007	0.160827	0.998011	0.160834	0.998011	0.160834	0.988403	0.161634
Cell_5297	Endothelial 1	1.00078	0.150511	1.00074	0.151024	1.00071	0.15143	1.00069	0.151741	1.00068	0.151969	1.00066	0.152127	1.00066	0.152229	1.00065	0.152286	1.00065	0.152311	1.00065	0.152317	1.00065	0.152317	0.992919	0.170485
Cell_5323	Inhibitory	1.01283	0.184354	1.01247	0.183759	1.01219	0.183289	1.01198	0.182929	1.01182	0.182664	1.01171	0.182481	1.01164	0.182363	1.0116	0.182297	1.01158	0.182268	1.01158	0.18226	1.01158	0.18226	0.99868	0.148071
Cell_5300	Excitatory	1.0059	0.154613	1.00589	0.15467	1.00589	0.154715	1.00588	0.154751	1.00588	0.154777	1.00588	0.154795	1.00588	0.154807	1.00588	0.154814	1.00588	0.154817	1.00588	0.154818	1.00588	0.154818	0.996931	0.183181
Cell_5331	Endothelial 1	1.00045	0.15519	1.00049	0.154677	1.00051	0.154271	1.00054	0.15396	1.00055	0.153731	1.00056	0.153573	1.00057	0.153471	1.00057	0.153414	1.00058	0.153389	1.00058	0.153382	1.00058	0.153382	0.995234	0.138927
Cell_55	Excitatory	-0.0153748	0.20021	-0.0155068	0.199599	-0.0156106	0.199116	-0.01569	0.198746	-0.0157484	0.198475	-0.0157889	0.198286	-0.0158148	0.198166	-0.0158294	0.198098	-0.0158359	0.198068	-0.0158375	0.19806	-0.0158375	0.19806	0.0120062	0.18447
Cell_102	Astrocyte	0.00687368	0.18965	0.00680419	0.189679	0.00674926	0.189703	0.00670718	0.18972	0.00667624	0.189733	0.00665473	0.189743	0.00664094	0.189748	0.00663316	0.189752	0.00662966	0.189753	0.00662874	0.189754	0.00662867	0.189754	0.00568023	0.17016
Cell_56	Endothelial 1	-0.0165508	0.199517	-0.0164832	0.199489	-0.0164299	0.199466	-0.016389	0.199449	-0.016359	0.199436	-0.0163382	0.199428	-0.0163248	0.199422	-0.0163173	0.199419	-0.016314	0.199417	-0.0163132	0.199417	-0.0163132	0.199417	0.0139135	0.172409
Cell_57	Inhibitory	0.016353	0.182561	0.016353	0.182561	0.0163531	0.182561	0.0163532	0.182561	0.0163532	0.182561	0.0163533	0.182561	0.0163533	0.182561	0.0163534	0.182561	0.0163535	0.182561	0.0163535	0.182561	0.0163536	0.182561	0.0189228	0.175461
Cell_59	Excitatory	-0.0214721	0.172436	-0.0212929	0.173091	-0.0211876	0.173573	-0.021107	0.173942	-0.0210478	0.174213	-0.0210067	0.174402	-0.0209803	0.174522	-0.0209655	0.17459	-0.0209589	0.17462	-0.0209573	0.174628	-0.0209573	0.174628	0.0284288	0.18881
Cell_60	Astrocyte	0.0388164	0.218289	0.0387091	0.218228	0.0386246	0.218179	0.0385599	0.218141	0.0385125	0.218113	0.0384797	0.218094	0.0384587	0.218081	0.0384469	0.218074	0.0384418	0.218071	0.0384406	0.21807	0.0384407	0.21807	0.0294218	0.198707
Cell_59	Excitatory	0.0291726	0.217061	0.0292999	0.216782	0.0294001	0.216561	0.0294766	0.216393	0.0295325	0.216269	0.0295713	0.216183	0.0295961	0.216129	0.02961	0.216098	0.0296162	0.216084	0.0296177	0.216081	0.0296176	0.216081	0.0284288	0.18881
Cell_61	Endothelial 1	0.0237657	0.207354	0.0238448	0.207411	0.0239074	0.207457	0.0239552	0.207491	0.0239903	0.207517	0.0240146	0.207535	0.0240302	0.207546	0.0240389	0.207552	0.0240427	0.207555	0.0240436	0.207556	0.0240435	0.207556	0.0346427	0.204748
Cell_107	Inhibitory	0.0402321	0.173745	0.0401965	0.173974	0.0401683	0.174155	0.0401466	0.174293	0.0401306	0.174395	0.0401195	0.174466	0.0401124	0.174511	0.0401084	0.174536	0.0401066	0.174547	0.0401061	0.17455	0.0401061	0.17455	0.028469	0.177622
Cell_69	Excitatory	0.0390149	0.19312	0.0389512	0.193174	0.0389013	0.193217	0.0388633	0.19325	0.0388356	0.193275	0.0388165	0.193292	0.0388042	0.193303	0.0387974	0.193309	0.0387943	0.193311	0.0387936	0.193312	0.0387936	0.193312	0.0501573	0.193647
Cell_76	OD Mature 1	0.0731162	0.199088	0.0729928	0.199025	0.0728952	0.198974	0.0728206	0.198936	0.0727659	0.198907	0.0727279	0.198888	0.0727037	0.198875	0.0726901	0.198868	0.0726842	0.198865	0.0726829	0.198864	0.0726831	0.198864	0.0641696	0.189122
Cell_71	Inhibitory	0.0646205	0.197423	0.0645756	0.197432	0.0645401	0.197438	0.064513	0.197443	0.064493	0.197447	0.0644791	0.19745	0.0644702	0.197451	0.0644652	0.197452	0.0644629	0.197453	0.0644624	0.197453	0.0644623	0.197453	0.0547093	0.187345
Cell_73	Astrocyte	0.0554044	0.189947	0.0555279	0.190011	0.0556255	0.190061	0.0557001	0.1901	0.055755	0.190128	0.055793	0.190147	0.0558173	0.19016	0.0558309	0.190167	0.0558368	0.19017	0.0558382	0.190171	0.0558381	0.19017	0.0558479	0.204121
Cell_100	Excitatory	0.0664303	0.195181	0.0661884	0.195245	0.0659972	0.195296	0.0658509	0.195335	0.0657434	0.195363	0.0656687	0.195383	0.0656209	0.195396	0.0655941	0.195403	0.0655821	0.195406	0.0655791	0.195407	0.0655791	0.195407	0.0716955	0.205213
Cell_69	Excitatory	0.0419716	0.201668	0.0422584	0.201596	0.0424849	0.201538	0.0426584	0.201495	0.0427858	0.201462	0.0428743	0.20144	0.0429309	0.201426	0.0429628	0.201418	0.0429769	0.201414	0.0429804	0.201413	0.0429804	0.201413	0.0501573	0.193647
Cell_90	Excitatory	0.101555	0.204713	0.101255	0.204284	0.101016	0.203946	0.100833	0.203688	0.100698	0.203499	0.100604	0.203367	0.100543	0.203284	0.100509	0.203237	0.100494	0.203216	0.100491	0.203211	0.100491	0.203211	0.0946779	0.192539
Cell_93	Astrocyte	0.0902002	0.186108	0.0902001	0.186108	0.0902001	0.186108	0.0902	0.186108	0.0902	0.186108	0.0901999	0.186107	0.0901999	0.186107	0.0901998	0.186107	0.0901998	0.186107	0.0901997	0.186107	0.0901997	0.186106	0.0998219	0.188088
Cell_120	Inhibitory	0.0830371	0.202645	0.0830437	0.202638	0.0830491	0.202632	0.0830532	0.202628	0.0830563	0.202625	0.0830584	0.202623	0.0830597	0.202622	0.0830604	0.202621	0.0830606	0.202621	0.0830605	0.202621	0.0830604	0.202621	0.0981097	0.204086
Cell_5777	Ambiguous	0.0906253	0.197919	0.090755	0.197874	0.0908605	0.19784	0.0909432	0.197814	0.0910052	0.197796	0.0910488	0.197783	0.0910771	0.197775	0.091093	0.197771	0.0911001	0.197769	0.0911019	0.197769	0.0911018	0.197769	0.108055	0.192107
Cell_115	Excitatory	0.0937909	0.191156	0.0939548	0.191637	0.0940824	0.192015	0.0941789	0.192303	0.0942491	0.192514	0.0942976	0.19266	0.0943284	0.192753	0.0943458	0.192805	0.0943535	0.192828	0.0943555	0.192834	0.0943556	0.192834	0.100013	0.180502
Cell_1180	Ambiguous	0.124733	0.188181	0.125023	0.188821	0.125252	0.189323	0.125427	0.189706	0.125556	0.189986	0.125645	0.19018	0.125702	0.190304	0.125734	0.190373	0.125748	0.190404	0.125752	0.190412	0.125752	0.190411	0.128296	0.201516
Cell_1188	OD Mature 1	0.127376	0.211674	0.127434	0.210928	0.127482	0.210339	0.127521	0.209889	0.12755	0.209559	0.127571	0.209329	0.127585	0.209183	0.127592	0.2091	0.127596	0.209064	0.127597	0.209055	0.127597	0.209055	0.127534	0.184854
Cell_1133	Astrocyte	0.122714	0.190472	0.122849	0.190508	0.122957	0.190536	0.123039	0.190558	0.1231	0.190574	0.123142	0.190585	0.123169	0.190592	0.123184	0.190596	0.12319	0.190597	0.123192	0.190598	0.123192	0.190598	0.137587	0.199396
Cell_1197	Ambiguous	0.140161	0.194409	0.139811	0.194482	0.139532	0.194541	0.139317	0.194589	0.139158	0.194625	0.139047	0.19465	0.138976	0.194667	0.138936	0.194676	0.138919	0.19468	0.138914	0.194681	0.138914	0.194681	0.135412	0.183836
Cell_1179	Endothelial 2	0.143585	0.191738	0.143451	0.191735	0.143345	0.191733	0.143264	0.191732	0.143205	0.191731	0.143164	0.19173	0.143137	0.191729	0.143122	0.191729	0.143116	0.191729	0.143114	0.191729	0.143114	0.191729	0.117646	0.190976
Cell_1144	Excitatory	0.16122	0.199751	0.161203	0.199608	0.16119	0.199494	0.16118	0.199407	0.161172	0.199343	0.161167	0.199299	0.161164	0.199271	0.161162	0.199255	0.161161	0.199248	0.161161	0.199246	0.161161	0.199246	0.160116	0.200955
Cell_1142	Microglia	0.171416	0.208626	0.171399	0.208604	0.171386	0.208587	0.171376	0.208573	0.171369	0.208564	0.171364	0.208557	0.17136	0.208553	0.171359	0.20855	0.171358	0.208549	0.171358	0.208549	0.171358	0.208549	0.154562	0.190182
Cell_1148	Excitatory	0.158615	0.182725	0.158646	0.182896	0.15867	0.18303	0.158688	0.183133	0.158702	0.183209	0.158711	0.183262	0.158717	0.183295	0.15872	0.183314	0.158722	0.183323	0.158722	0.183325	0.158722	0.183325	0.166554	0.185675
Cell_1151	OD Mature 2	0.159073	0.176326	0.159073	0.176326	0.159073	0.176326	0.159073	0.176325	0.159073	0.176325	0.159073	0.176325	0.159073	0.176325	0.159073	0.176325	0.159073	0.176325	0.159073	0.176325	0.159073	0.176325	0.170669	0.19939
Cell_1141	Inhibitory	0.150078	0.216584	0.150081	0.216579	0.150083	0.216575	0.150085	0.216572	0.150087	0.21657	0.150087	0.216569	0.150088	0.216568	0.150088	0.216567	0.150089	0.216567	0.150089	0.216567	0.150089	0.216567	0.15155	0.206872
Cell_1210	Excitatory	0.192648	0.201797	0.192694	0.202161	0.192723	0.202447	0.192751	0.202295	0.192636	0.202334	0.192744	0.202328	0.192803	0.202304	0.192775	0.202319	0.192789	0.202313	0.192786	0.202312	0.192786	0.202312	0.201329	0.187279
Cell_1208	Ambiguous	0.192661	0.202726	0.192685	0.202392	0.19272	0.202128	0.19274	0.202296	0.192888	0.202271	0.192804	0.202285	0.19276	0.202315	0.192796	0.202304	0.192785	0.202311	0.192789	0.202312	0.192789	0.202312	0.190296	0.203959
Cell_1168	Ambiguous	0.196427	0.22708	0.195811	0.22042	0.195719	0.219884	0.19565	0.219473	0.195599	0.219171	0.195563	0.218962	0.195541	0.218827	0.195528	0.218752	0.195523	0.218718	0.195521	0.21871	0.195521	0.21871	0.20054	0.202262
Cell_1185	Astrocyte	0.192016	0.18936	0.192049	0.190011	0.192077	0.190526	0.192099	0.19092	0.192115	0.191209	0.192127	0.19141	0.192135	0.191538	0.192139	0.191611	0.192141	0.191643	0.192141	0.19165	0.192141	0.19165	0.208555	0.197049
Cell_1156	Ambiguous	0.197445	0.187259	0.197445	0.187259	0.197445	0.187259	0.197446	0.187259	0.197446	0.187259	0.197446	0.187259	0.197446	0.187258	0.197446	0.187258	0.197446	0.187258	0.197446	0.187258	0.197446	0.187258	0.17778	0.190674
Cell_1348	Excitatory	0.240713	0.207531	0.239366	0.206399	0.238304	0.205504	0.237492	0.204821	0.236895	0.204321	0.236764	0.204162	0.236507	0.203928	0.236361	0.203798	0.236294	0.203743	0.236289	0.203736	0.23629	0.203736	0.227753	0.190957
Cell_1263	Excitatory	0.227868	0.181391	0.228019	0.182962	0.228141	0.184192	0.228237	0.185126	0.228309	0.185808	0.22836	0.186279	0.228393	0.18658	0.228412	0.186749	0.22842	0.186824	0.228423	0.186842	0.228423	0.186842	0.224644	0.199424
Cell_1318	Inhibitory	0.220786	0.201401	0.221736	0.201028	0.222479	0.200736	0.223043	0.200515	0.223454	0.200354	0.223738	0.200243	0.22392	0.200172	0.224021	0.200132	0.224066	0.200114	0.224077	0.20011	0.224077	0.20011	0.227393	0.184381
Cell_1174	Inhibitory	0.213368	0.183405	0.214077	0.183953	0.214643	0.184396	0.21508	0.18474	0.215403	0.184996	0.215628	0.185176	0.215773	0.185292	0.215854	0.185357	0.21589	0.185386	0.215899	0.185394	0.215899	0.185394	0.212167	0.188523
Cell_1341	Excitatory	0.238251	0.206095	0.237789	0.205482	0.237419	0.204996	0.237134	0.204622	0.236924	0.204344	0.236495	0.203963	0.236394	0.203852	0.236339	0.203787	0.236316	0.203756	0.236298	0.203741	0.236298	0.203741	0.229713	0.178355
Cell_1324	Astrocyte	0.247127	0.170998	0.247127	0.170998	0.247127	0.170998	0.247127	0.170998	0.247127	0.170998	0.247127	0.170998	0.247127	0.170998	0.247127	0.170998	0.247127	0.170998	0.247127	0.170998	0.247127	0.170998	0.259201	0.188609
Cell_1278	Excitatory	0.27126	0.198355	0.270787	0.197457	0.270411	0.196749	0.27012	0.196206	0.269905	0.195808	0.269755	0.195532	0.269658	0.195355	0.269604	0.195255	0.269579	0.195211	0.269573	0.1952	0.269573	0.195201	0.255614	0.203694
Cell_1275	Ambiguous	0.279352	0.195924	0.279352	0.195924	0.279352	0.195924	0.279353	0.195924	0.279353	0.195924	0.279353	0.195924	0.279353	0.195924	0.279353	0.195924	0.279353	0.195924	0.279353	0.195924	0.279353	0.195924	0.249878	0.18609
Cell_1281	Excitatory	0.268154	0.183112	0.267877	0.183777	0.26766	0.184297	0.267496	0.184691	0.267377	0.184979	0.267295	0.185177	0.267242	0.185303	0.267213	0.185373	0.2672	0.185405	0.267197	0.185412	0.267197	0.185412	0.260981	0.179891
Cell_1325	Excitatory	0.258152	0.185899	0.258901	0.186131	0.259495	0.18632	0.259949	0.186468	0.260284	0.186579	0.260516	0.186657	0.260665	0.186708	0.260748	0.186737	0.260785	0.186749	0.260795	0.186753	0.260794	0.186753	0.262868	0.207115
Cell_1295	Inhibitory	0.285854	0.184364	0.285786	0.18535	0.285739	0.186123	0.285707	0.186712	0.285687	0.187142	0.285674	0.18744	0.285666	0.18763	0.285662	0.187737	0.28566	0.187785	0.28566	0.187796	0.28566	0.187796	0.295085	0.19145
Cell_1293	Inhibitory	0.285404	0.204149	0.285394	0.203054	0.285388	0.202192	0.285385	0.201534	0.285385	0.201052	0.285385	0.200718	0.285385	0.200505	0.285386	0.200385	0.285386	0.200332	0.285386	0.200319	0.285386	0.200319	0.291756	0.187596
Cell_1347	Excitatory	0.287451	0.181161	0.287221	0.181203	0.287039	0.181238	0.2869	0.181265	0.286797	0.181285	0.286726	0.181299	0.286681	0.181308	0.286655	0.181313	0.286644	0.181316	0.286641	0.181316	0.286641	0.181316	0.28437	0.191873
Cell_1346	Excitatory	0.288803	0.197145	0.288635	0.196886	0.288495	0.196679	0.288381	0.196521	0.288294	0.196403	0.288232	0.196321	0.288191	0.196269	0.288168	0.196239	0.288157	0.196226	0.288155	0.196223	0.288155	0.196223	0.283561	0.196503
Cell_1296	Inhibitory	0.270432	0.176756	0.270909	0.177082	0.271285	0.177343	0.271572	0.177544	0.271782	0.177693	0.271928	0.177797	0.272022	0.177863	0.272074	0.177901	0.272097	0.177917	0.272103	0.177921	0.272103	0.177921	0.296419	0.187095
Cell_1311	Astrocyte	0.342113	0.179443	0.342113	0.179443	0.342113	0.179443	0.342113	0.179442	0.342113	0.179442	0.342113	0.179442	0.342113	0.179442	0.342113	0.179442	0.342113	0.179442	0.342113	0.179442	0.342113	0.179442	0.326626	0.191797
Cell_1328	Inhibitory	0.320027	0.192782	0.320018	0.192923	0.320013	0.193034	0.320009	0.193119	0.320007	0.193181	0.320006	0.193224	0.320005	0.193252	0.320005	0.193268	0.320005	0.193274	0.320005	0.193276	0.320005	0.193276	0.324329	0.205741
Cell_1316	Inhibitory	0.334981	0.184057	0.33476	0.184394	0.334585	0.18466	0.33445	0.184863	0.334351	0.185012	0.334282	0.185115	0.334238	0.185181	0.334213	0.185218	0.334202	0.185235	0.334199	0.185239	0.334199	0.185239	0.328195	0.180359
Cell_1329	Ambiguous	0.319022	0.208396	0.319252	0.207919	0.319432	0.207542	0.31957	0.207254	0.319671	0.207043	0.319741	0.206896	0.319785	0.206802	0.31981	0.206749	0.319822	0.206726	0.319824	0.20672	0.319824	0.20672	0.326246	0.177447
Cell_1307	Excitatory	0.324437	0.206457	0.324437	0.206457	0.324437	0.206457	0.324437	0.206457	0.324437	0.206457	0.324437	0.206457	0.324437	0.206457	0.324437	0.206457	0.324437	0.206457	0.324437	0.206457	0.324437	0.206457	0.314483	0.20861
Cell_2477	Excitatory	0.36051	0.194139	0.360183	0.194055	0.359925	0.193989	0.359728	0.193939	0.359584	0.193902	0.359484	0.193877	0.35942	0.193861	0.359385	0.193852	0.359369	0.193848	0.359365	0.193847	0.359365	0.193847	0.353015	0.194707
Cell_2431	Inhibitory	0.348218	0.192128	0.348068	0.192113	0.347949	0.192101	0.347859	0.192091	0.347792	0.192084	0.347746	0.192079	0.347716	0.192076	0.347699	0.192074	0.347692	0.192073	0.34769	0.192073	0.34769	0.192073	0.359274	0.190647
Cell_2429	Inhibitory	0.33716	0.190646	0.337634	0.190711	0.338009	0.190763	0.338295	0.190803	0.338506	0.190832	0.338652	0.190852	0.338746	0.190865	0.338798	0.190872	0.338822	0.190876	0.338827	0.190876	0.338827	0.190876	0.35806	0.185655
Cell_2435	Astrocyte	0.371435	0.20393	0.371359	0.203805	0.371299	0.203705	0.371252	0.20363	0.371218	0.203574	0.371195	0.203535	0.37118	0.20351	0.371171	0.203497	0.371167	0.20349	0.371167	0.203489	0.371167	0.203489	0.36593	0.188629
Cell_2433	Ambiguous	0.359439	0.184216	0.359519	0.184374	0.359582	0.1845	0.359629	0.184596	0.359663	0.184666	0.359686	0.184715	0.359702	0.184746	0.35971	0.184764	0.359714	0.184771	0.359715	0.184773	0.359715	0.184773	0.362675	0.204354
Cell_2480	Inhibitory	0.382561	0.203231	0.382646	0.201677	0.382717	0.200448	0.382775	0.199505	0.38282	0.198812	0.382852	0.19833	0.382874	0.198021	0.382886	0.197848	0.382892	0.197771	0.382893	0.197752	0.382893	0.197752	0.381099	0.189047
Cell_2449	Inhibitory	0.389307	0.180607	0.388724	0.181739	0.388252	0.182633	0.387884	0.183318	0.387608	0.18382	0.387415	0.184169	0.38729	0.184392	0.387219	0.184517	0.387188	0.184573	0.38718	0.184587	0.38718	0.184587	0.395277	0.199422
Cell_2504	Endothelial 1	0.396269	0.184217	0.396269	0.184217	0.396269	0.184217	0.396269	0.184217	0.396269	0.184217	0.39627	0.184217	0.39627	0.184217	0.39627	0.184217	0.39627	0.184217	0.39627	0.184217	0.396271	0.184217	0.395798	0.186789
Cell_2447	Inhibitory	0.385902	0.190042	0.385512	0.189863	0.385215	0.189744	0.384995	0.18967	0.384838	0.189628	0.384732	0.189606	0.384665	0.189595	0.384628	0.18959	0.384612	0.189588	0.384608	0.189588	0.384607	0.189588	0.391604	0.205378
Cell_2452	Excitatory	0.377889	0.187352	0.378776	0.187953	0.379474	0.188407	0.380005	0.188739	0.380392	0.188972	0.380659	0.189128	0.380829	0.189224	0.380924	0.189277	0.380966	0.1893	0.380976	0.189306	0.380976	0.189306	0.400172	0.189653
Cell_2463	Excitatory	0.415986	0.184544	0.41626	0.185492	0.416482	0.186244	0.416654	0.186822	0.416783	0.187248	0.416874	0.187544	0.416932	0.187734	0.416965	0.187841	0.41698	0.187888	0.416983	0.1879	0.416983	0.187899	0.422753	0.187828
Cell_2464	Excitatory	0.426494	0.193349	0.425805	0.193959	0.425255	0.194433	0.424829	0.19479	0.424513	0.195048	0.42429	0.195224	0.424147	0.195336	0.424066	0.195398	0.42403	0.195425	0.424021	0.195432	0.424022	0.195432	0.423088	0.200166
Cell_2486	Excitatory	0.421517	0.201527	0.421397	0.201236	0.421285	0.201001	0.421184	0.200817	0.421096	0.200677	0.421026	0.200574	0.420975	0.200505	0.420944	0.200464	0.420929	0.200445	0.420926	0.20044	0.420926	0.200441	0.4134	0.201449
Cell_2468	Inhibitory	0.414777	0.194382	0.415347	0.194847	0.415805	0.195208	0.416162	0.19548	0.41643	0.195675	0.41662	0.195809	0.416743	0.195893	0.416813	0.195939	0.416844	0.19596	0.416852	0.195965	0.416851	0.195965	0.43025	0.191282
Cell_2508	Inhibitory	0.42034	0.207039	0.420304	0.205308	0.420287	0.203954	0.420284	0.202932	0.420292	0.202193	0.420304	0.20169	0.420317	0.201374	0.420326	0.201199	0.420331	0.201123	0.420332	0.201104	0.420332	0.201104	0.422669	0.204479
Cell_5948	Inhibitory	0.432662	0.190454	0.432708	0.190565	0.432749	0.190651	0.432783	0.190716	0.432809	0.190762	0.432828	0.190794	0.432841	0.190814	0.432848	0.190826	0.432851	0.190831	0.432852	0.190832	0.432851	0.190832	0.446627	0.194359
Cell_2555	Ambiguous	0.44136	0.211145	0.44179	0.209758	0.442152	0.208664	0.442445	0.207829	0.442669	0.207217	0.442829	0.206794	0.442934	0.206523	0.442994	0.206372	0.443021	0.206304	0.443028	0.206288	0.443028	0.206288	0.456481	0.194987
Cell_2554	Ependymal	0.451044	0.18894	0.450963	0.189838	0.450894	0.190545	0.450839	0.191084	0.450797	0.191479	0.450766	0.191753	0.450746	0.191928	0.450735	0.192026	0.450729	0.192069	0.450728	0.19208	0.450728	0.19208	0.455063	0.189122
Cell_2609	Ependymal	0.461637	0.19185	0.460136	0.192308	0.458952	0.192682	0.458048	0.192975	0.457385	0.193195	0.456926	0.19335	0.456633	0.193451	0.456468	0.193508	0.456395	0.193533	0.456377	0.19354	0.456377	0.19354	0.457249	0.20143
Cell_2558	OD Immature 2	0.439688	0.199696	0.440795	0.199616	0.441644	0.199544	0.442277	0.199482	0.442732	0.199432	0.443042	0.199394	0.443238	0.199369	0.443347	0.199355	0.443396	0.199348	0.443407	0.199347	0.443407	0.199347	0.461626	0.200263
Cell_2567	Inhibitory	0.482125	0.201094	0.482686	0.200697	0.483129	0.200383	0.483469	0.200143	0.483718	0.199967	0.483891	0.199844	0.484002	0.199766	0.484064	0.199722	0.484092	0.199703	0.484099	0.199698	0.484099	0.199698	0.489634	0.194065
Cell_2563	Ependymal	0.463476	0.196826	0.464921	0.196516	0.466066	0.196281	0.466947	0.196108	0.467595	0.195985	0.468047	0.195902	0.468336	0.19585	0.468499	0.195821	0.468571	0.195808	0.468589	0.195805	0.468589	0.195805	0.485599	0.187189
Cell_2565	Ependymal	0.478216	0.189205	0.478128	0.189978	0.47806	0.190569	0.478009	0.191009	0.477972	0.191324	0.477947	0.191538	0.477931	0.191673	0.477922	0.191749	0.477918	0.191782	0.477917	0.19179	0.477917	0.19179	0.488851	0.187861
Cell_2568	Inhibitory	0.49404	0.19266	0.493479	0.193057	0.493036	0.19337	0.492697	0.19361	0.492448	0.193787	0.492275	0.193909	0.492164	0.193988	0.492102	0.194032	0.492075	0.194051	0.492068	0.194056	0.492068	0.194056	0.493512	0.19781
Cell_2566	Ependymal	0.491897	0.198617	0.490541	0.198154	0.489463	0.197798	0.488633	0.197531	0.488021	0.197339	0.487595	0.197207	0.487322	0.197124	0.487168	0.197078	0.487099	0.197057	0.487082	0.197052	0.487082	0.197052	0.489424	0.182503
Cell_2582	Excitatory	0.514448	0.204016	0.51506	0.203259	0.515537	0.20266	0.515898	0.2022	0.51616	0.20186	0.51634	0.201624	0.516455	0.201472	0.516519	0.201387	0.516548	0.201349	0.516555	0.201339	0.516555	0.20134	0.513175	0.193966
Cell_2577	Inhibitory	0.521762	0.200718	0.521018	0.200413	0.520444	0.200176	0.520016	0.199999	0.519709	0.199873	0.5195	0.199787	0.519368	0.199734	0.519294	0.199705	0.519262	0.199692	0.519254	0.199688	0.519254	0.199688	0.508268	0.190744
Cell_2587	Inhibitory	0.505253	0.184374	0.505705	0.184934	0.506065	0.185376	0.506342	0.185715	0.506546	0.185964	0.506689	0.186137	0.50678	0.186248	0.506832	0.18631	0.506855	0.186337	0.50686	0.186344	0.50686	0.186344	0.521644	0.18414
Cell_2588	Excitatory	0.521948	0.195705	0.521593	0.196152	0.521302	0.196502	0.521071	0.196766	0.520896	0.196958	0.520772	0.197089	0.520691	0.197172	0.520646	0.197218	0.520625	0.197239	0.52062	0.197244	0.52062	0.197244	0.522691	0.202969
Cell_2573	Endothelial 1	0.509457	0.180705	0.509493	0.18076	0.509521	0.180804	0.509541	0.180839	0.509556	0.180864	0.509567	0.180881	0.509573	0.180893	0.509577	0.180899	0.509579	0.180902	0.509579	0.180902	0.509579	0.180902	0.504605	0.189623
Cell_2616	Excitatory	0.531947	0.185849	0.532605	0.185317	0.533125	0.184897	0.533522	0.184575	0.533815	0.184339	0.534017	0.184174	0.534147	0.184069	0.53422	0.18401	0.534252	0.183984	0.53426	0.183977	0.53426	0.183977	0.549654	0.188476
Cell_2603	Inhibitory	0.556503	0.16491	0.555722	0.165483	0.555106	0.16594	0.554637	0.166292	0.554293	0.166551	0.554054	0.166732	0.553902	0.166848	0.553816	0.166913	0.553778	0.166942	0.553769	0.166949	0.553769	0.166949	0.54628	0.200056
Cell_2600	Inhibitory	0.548412	0.170107	0.548585	0.170139	0.548716	0.17016	0.548815	0.170172	0.548885	0.17018	0.548933	0.170184	0.548964	0.170187	0.548981	0.170188	0.548988	0.170188	0.54899	0.170188	0.54899	0.170188	0.539647	0.190736
Cell_6060	Excitatory	0.540978	0.179669	0.54093	0.179598	0.540895	0.179544	0.540869	0.179504	0.540852	0.179475	0.54084	0.179455	0.540832	0.179443	0.540828	0.179436	0.540826	0.179433	0.540826	0.179432	0.540826	0.179432	0.560413	0.195368
Cell_2599	Microglia	0.543328	0.184213	0.543326	0.18421	0.543324	0.184207	0.543323	0.184205	0.543322	0.184203	0.543322	0.184202	0.543322	0.184201	0.543321	0.184201	0.543322	0.184201	0.543322	0.184201	0.543322	0.184201	0.539176	0.182656
Cell_3826	Ambiguous	0.59447	0.1912	0.593828	0.191101	0.59333	0.19102	0.592954	0.190957	0.592681	0.19091	0.592494	0.190877	0.592375	0.190856	0.592308	0.190844	0.592278	0.190839	0.592271	0.190837	0.592271	0.190837	0.578962	0.194217
Cell_3874	Endothelial 1	0.583082	0.19226	0.583081	0.192277	0.58308	0.192291	0.583079	0.192301	0.583078	0.192308	0.583078	0.192313	0.583077	0.192317	0.583077	0.192318	0.583077	0.192319	0.583077	0.19232	0.583077	0.19232	0.584189	0.197922
Cell_3886	Excitatory	0.586681	0.181064	0.586828	0.181256	0.586939	0.181411	0.58702	0.181533	0.587077	0.181623	0.587115	0.181687	0.587139	0.181728	0.587153	0.181751	0.587159	0.181761	0.58716	0.181764	0.58716	0.181764	0.576497	0.186146
Cell_3829	Inhibitory	0.575099	0.179241	0.575253	0.179337	0.575374	0.179413	0.575467	0.179473	0.575534	0.179517	0.575581	0.179548	0.57561	0.179568	0.575627	0.179579	0.575634	0.179584	0.575636	0.179585	0.575636	0.179585	0.586197	0.186437
Cell_3820	Endothelial 3	0.567271	0.206918	0.567612	0.206714	0.56788	0.206549	0.568083	0.206421	0.568232	0.206326	0.568335	0.206259	0.5684	0.206216	0.568437	0.206191	0.568454	0.206181	0.568458	0.206178	0.568458	0.206178	0.572278	0.198165
Cell_3845	Inhibitory	0.604093	0.186248	0.604134	0.1866	0.604163	0.186877	0.604182	0.187088	0.604195	0.187242	0.604203	0.187349	0.604208	0.187417	0.604211	0.187456	0.604212	0.187473	0.604212	0.187477	0.604212	0.187477	0.614475	0.194826
Cell_3840	Inhibitory	0.593463	0.198608	0.594454	0.197854	0.595237	0.197264	0.595836	0.196816	0.596276	0.196489	0.596581	0.196263	0.596776	0.196119	0.596886	0.196039	0.596935	0.196003	0.596946	0.195994	0.596946	0.195994	0.60432	0.191653
Cell_3850	Ambiguous	0.608033	0.200834	0.607776	0.200225	0.607569	0.19974	0.607408	0.199366	0.607289	0.19909	0.607205	0.198898	0.607151	0.198774	0.607121	0.198705	0.607107	0.198674	0.607104	0.198667	0.607104	0.198667	0.622118	0.198716
Cell_3876	Inhibitory	0.607076	0.183178	0.60657	0.184032	0.606178	0.184709	0.605883	0.185229	0.605669	0.185612	0.605523	0.185879	0.60543	0.186049	0.605378	0.186145	0.605355	0.186188	0.605349	0.186198	0.605349	0.186198	0.606912	0.184691
Cell_3839	Excitatory	0.608003	0.190981	0.607733	0.191139	0.607521	0.191261	0.607358	0.191352	0.607238	0.191417	0.607155	0.191462	0.607102	0.19149	0.607072	0.191505	0.607059	0.191512	0.607056	0.191514	0.607056	0.191514	0.603436	0.198978
Cell_3861	Microglia	0.662696	0.194605	0.662417	0.194603	0.662193	0.194601	0.66202	0.194599	0.661892	0.194598	0.661803	0.194597	0.661746	0.194597	0.661714	0.194596	0.661699	0.194596	0.661696	0.194596	0.661696	0.194596	0.643117	0.189216
Cell_3865	Inhibitory	0.63521	0.202962	0.635803	0.202379	0.636267	0.201917	0.636618	0.201562	0.636875	0.2013	0.637052	0.201119	0.637164	0.201002	0.637228	0.200937	0.637256	0.200908	0.637263	0.2009	0.637263	0.2009	0.6509	0.198069
Cell_3864	Excitatory	0.636525	0.179174	0.637136	0.179795	0.63761	0.180292	0.637967	0.180677	0.638224	0.180962	0.638401	0.181161	0.638512	0.18129	0.638574	0.181362	0.638601	0.181395	0.638608	0.181403	0.638608	0.181403	0.651061	0.189189
Cell_3857	Inhibitory	0.640124	0.184499	0.639955	0.184172	0.639832	0.183916	0.639747	0.18372	0.639689	0.183575	0.639652	0.183474	0.63963	0.18341	0.639618	0.183373	0.639613	0.183357	0.639612	0.183353	0.639611	0.183353	0.63733	0.204599
Cell_3869	Excitatory	0.655037	0.184472	0.654281	0.184762	0.653689	0.184986	0.653239	0.185154	0.652911	0.185276	0.652684	0.18536	0.652539	0.185413	0.652458	0.185443	0.652422	0.185456	0.652413	0.185459	0.652413	0.185459	0.659738	0.195233
Cell_4038	OD Mature 2	0.675853	0.20231	0.675853	0.20231	0.675853	0.202311	0.675853	0.202311	0.675853	0.202311	0.675854	0.202311	0.675854	0.202311	0.675854	0.202311	0.675854	0.202312	0.675854	0.202312	0.675854	0.202312	0.6754	0.191981
Cell_4039	Excitatory	0.668059	0.196773	0.668365	0.196245	0.668609	0.19583	0.668798	0.195515	0.668937	0.195284	0.669034	0.195125	0.669096	0.195023	0.669131	0.194966	0.669147	0.19494	0.669151	0.194934	0.66915	0.194934	0.681239	0.187538
Cell_3995	Inhibitory	0.66541	0.190019	0.666024	0.189969	0.666497	0.189926	0.666852	0.18989	0.667109	0.189862	0.667284	0.189842	0.667396	0.189829	0.667458	0.189822	0.667485	0.189818	0.667492	0.189818	0.667492	0.189818	0.677626	0.202297
Cell_6066	Excitatory	0.688501	0.190811	0.687921	0.190906	0.687462	0.190974	0.68711	0.191022	0.686851	0.191055	0.686671	0.191077	0.686555	0.19109	0.686491	0.191097	0.686462	0.1911	0.686455	0.191101	0.686455	0.191101	0.668727	0.205282
Cell_4040	Inhibitory	0.673862	0.180439	0.673522	0.180922	0.673263	0.181312	0.673072	0.181614	0.672935	0.18184	0.672843	0.181997	0.672784	0.182099	0.672752	0.182156	0.672738	0.182181	0.672734	0.182188	0.672734	0.182187	0.693024	0.186149
Cell_4043	Inhibitory	0.714575	0.197264	0.714479	0.197075	0.714409	0.196923	0.714359	0.196804	0.714325	0.196716	0.714302	0.196654	0.714288	0.196614	0.71428	0.196592	0.714277	0.196582	0.714276	0.19658	0.714276	0.19658	0.713727	0.199323
Cell_4009	Excitatory	0.733288	0.190876	0.733076	0.190907	0.732908	0.190932	0.73278	0.190953	0.732686	0.190968	0.732621	0.190979	0.73258	0.190986	0.732556	0.19099	0.732546	0.190992	0.732543	0.190993	0.732543	0.190993	0.701717	0.190181
Cell_4006	Inhibitory	0.712007	0.193435	0.712314	0.193593	0.712551	0.19372	0.712729	0.193819	0.712858	0.193892	0.712946	0.193943	0.713002	0.193976	0.713033	0.193994	0.713047	0.194003	0.713051	0.194005	0.713051	0.194005	0.698304	0.191953
Cell_4007	Astrocyte	0.714217	0.18634	0.713642	0.186824	0.713188	0.187205	0.71284	0.187498	0.712585	0.187712	0.712407	0.187861	0.712294	0.187956	0.71223	0.18801	0.712202	0.188034	0.712195	0.188039	0.712195	0.188039	0.69785	0.199946
Cell_4010	Astrocyte	0.703983	0.194943	0.704558	0.19446	0.705012	0.194078	0.70536	0.193785	0.705615	0.193571	0.705793	0.193421	0.705906	0.193326	0.70597	0.193272	0.705998	0.193248	0.706005	0.193243	0.706004	0.193243	0.703352	0.206073
Cell_4026	Inhibitory	0.731132	0.212326	0.731171	0.212255	0.731202	0.2122	0.731226	0.212157	0.731244	0.212125	0.731257	0.212103	0.731264	0.212089	0.731269	0.212082	0.731271	0.212078	0.731271	0.212077	0.731271	0.212077	0.741524	0.190102
Cell_4061	Inhibitory	0.763099	0.19764	0.762703	0.197392	0.762389	0.197196	0.762148	0.197048	0.761971	0.196938	0.761848	0.196863	0.76177	0.196815	0.761725	0.196787	0.761706	0.196775	0.761701	0.196772	0.761701	0.196772	0.742066	0.197997
Cell_4028	Inhibitory	0.737991	0.178898	0.738244	0.179266	0.73844	0.179554	0.738588	0.179773	0.738694	0.179932	0.738767	0.180042	0.738813	0.180113	0.738839	0.180152	0.738851	0.180169	0.738854	0.180174	0.738854	0.180174	0.746792	0.195749
Cell_4060	Ambiguous	0.736594	0.183208	0.736698	0.183159	0.736784	0.183121	0.736854	0.183094	0.736906	0.183075	0.736944	0.183063	0.736968	0.183055	0.736982	0.183051	0.736988	0.183049	0.73699	0.183048	0.73699	0.183048	0.733469	0.201849
Cell_4031	Pericytes	0.736629	0.199369	0.736629	0.199369	0.736629	0.199369	0.736629	0.199369	0.736629	0.199369	0.736629	0.199369	0.736629	0.199369	0.736629	0.199369	0.736629	0.199369	0.736629	0.199369	0.736629	0.199369	0.758773	0.185566
Cell_4037	Inhibitory	0.763836	0.189215	0.763836	0.189215	0.763836	0.189215	0.763836	0.189215	0.763836	0.189215	0.763836	0.189215	0.763836	0.189215	0.763836	0.189215	0.763836	0.189215	0.763836	0.189215	0.763836	0.189214	0.774312	0.18911
Cell_6084	Microglia	0.771305	0.208564	0.771305	0.208564	0.771304	0.208564	0.771304	0.208564	0.771304	0.208565	0.771304	0.208565	0.771304	0.208565	0.771304	0.208565	0.771303	0.208565	0.771303	0.208565	0.771303	0.208565	0.78069	0.191273
Cell_4033	Endothelial 2	0.780097	0.20162	0.780569	0.201316	0.780925	0.201029	0.781183	0.200782	0.781363	0.200588	0.781484	0.200449	0.78156	0.200359	0.781604	0.200309	0.781624	0.200287	0.781628	0.200281	0.781628	0.200281	0.765343	0.198831
Cell_6079	Endothelial 1	0.78274	0.200896	0.782491	0.20036	0.78235	0.199991	0.78229	0.199746	0.78228	0.199587	0.782296	0.19949	0.782348	0.199621	0.78227	0.199598	0.782238	0.199587	0.782231	0.199583	0.782231	0.199583	0.780537	0.183284
Cell_4036	Endothelial 1	0.783246	0.196921	0.783023	0.19776	0.782808	0.198416	0.782611	0.198909	0.782441	0.199261	0.782305	0.199498	0.782176	0.199456	0.782211	0.199528	0.782223	0.199562	0.782225	0.199571	0.782225	0.199571	0.771149	0.180288
Cell_5127	Pericytes	0.822473	0.19669	0.821527	0.196903	0.820779	0.197072	0.820207	0.197203	0.819786	0.197299	0.819495	0.197367	0.819308	0.19741	0.819203	0.197434	0.819156	0.197445	0.819145	0.197448	0.819145	0.197448	0.804912	0.187294
Cell_5132	Pericytes	0.798195	0.202759	0.799374	0.202436	0.800307	0.202182	0.801021	0.201989	0.801545	0.201847	0.80191	0.201748	0.802143	0.201686	0.802274	0.20165	0.802332	0.201635	0.802347	0.201631	0.802347	0.201631	0.799663	0.187764
Cell_5093	Inhibitory	0.807775	0.180718	0.807767	0.180717	0.807761	0.180717	0.807756	0.180716	0.807753	0.180716	0.807751	0.180715	0.807749	0.180715	0.807748	0.180715	0.807748	0.180715	0.807748	0.180715	0.807748	0.180715	0.815335	0.191542
Cell_5131	Endothelial 3	0.811667	0.198877	0.811434	0.198987	0.81125	0.199072	0.811108	0.199135	0.811004	0.19918	0.810931	0.199211	0.810884	0.199231	0.810858	0.199242	0.810847	0.199247	0.810844	0.199248	0.810844	0.199248	0.797544	0.184928
Cell_5090	Inhibitory	0.782764	0.178253	0.782771	0.178253	0.782777	0.178254	0.782782	0.178254	0.782786	0.178255	0.782788	0.178255	0.782789	0.178255	0.78279	0.178255	0.782791	0.178255	0.782791	0.178255	0.782791	0.178255	0.811348	0.205873
Cell_5098	Astrocyte	0.835725	0.177457	0.835782	0.177536	0.835828	0.177599	0.835862	0.177646	0.835888	0.177682	0.835906	0.177706	0.835917	0.177721	0.835923	0.17773	0.835926	0.177734	0.835927	0.177735	0.835927	0.177735	0.831887	0.192992
Cell_5104	OD Mature 2	0.844961	0.190178	0.844903	0.190098	0.844858	0.190036	0.844823	0.189988	0.844797	0.189952	0.84478	0.189928	0.844768	0.189912	0.844762	0.189903	0.844759	0.189899	0.844759	0.189898	0.844759	0.189898	0.847277	0.193338
Cell_5105	Inhibitory	0.853053	0.199612	0.852766	0.199511	0.852537	0.19943	0.852362	0.199368	0.852233	0.199322	0.852143	0.19929	0.852085	0.199269	0.852053	0.199258	0.852039	0.199252	0.852035	0.199251	0.852035	0.199251	0.848311	0.186488
Cell_5100	Inhibitory	0.835878	0.183482	0.836201	0.184023	0.836457	0.18445	0.836653	0.184777	0.836797	0.185017	0.836898	0.185183	0.836962	0.18529	0.836998	0.18535	0.837014	0.185376	0.837018	0.185383	0.837018	0.185383	0.835259	0.211003
Cell_5135	Inhibitory	0.844261	0.20543	0.844225	0.20499	0.844198	0.204644	0.844177	0.20438	0.844162	0.204186	0.844151	0.204052	0.844145	0.203966	0.844141	0.203918	0.844139	0.203896	0.844139	0.203891	0.844139	0.203891	0.822538	0.202269
Cell_5111	Inhibitory	0.872762	0.180543	0.872563	0.181049	0.872411	0.181458	0.872299	0.181778	0.87222	0.182018	0.872167	0.182188	0.872135	0.182299	0.872117	0.182362	0.87211	0.18239	0.872108	0.182396	0.872108	0.182396	0.870419	0.18706
Cell_5120	Excitatory	0.869116	0.196574	0.869164	0.196034	0.869194	0.195611	0.869211	0.195292	0.86922	0.195059	0.869223	0.1949	0.869224	0.194799	0.869224	0.194743	0.869224	0.194718	0.869224	0.194712	0.869224	0.194712	0.866108	0.199537
Cell_5112	Ambiguous	0.880326	0.193378	0.879808	0.192904	0.879399	0.19253	0.879088	0.192245	0.87886	0.192035	0.878701	0.19189	0.878601	0.191797	0.878544	0.191745	0.878519	0.191722	0.878513	0.191716	0.878513	0.191716	0.873517	0.202515
Cell_5130	Inhibitory	0.869746	0.181366	0.870248	0.181822	0.870634	0.182174	0.870922	0.182437	0.871129	0.182626	0.871269	0.182753	0.871356	0.182833	0.871405	0.182877	0.871426	0.182896	0.871432	0.182901	0.871431	0.1829	0.881266	0.197348
Cell_5108	Excitatory	0.867847	0.193805	0.868015	0.193856	0.868159	0.193891	0.868277	0.193913	0.86837	0.193926	0.868437	0.193933	0.868481	0.193937	0.868507	0.193938	0.868518	0.193939	0.868521	0.193939	0.868521	0.193939	0.859329	0.206623
Cell_5311	Inhibitory	0.911593	0.188023	0.911607	0.188068	0.911618	0.188103	0.911627	0.18813	0.911633	0.188149	0.911637	0.188163	0.911639	0.188172	0.911641	0.188177	0.911641	0.188179	0.911642	0.18818	0.911642	0.18818	0.898651	0.193181
Cell_5324	Excitatory	0.913578	0.194114	0.913437	0.19389	0.913326	0.193713	0.913241	0.193577	0.913179	0.193477	0.913136	0.193408	0.913109	0.193364	0.913093	0.193339	0.913087	0.193328	0.913085	0.193325	0.913085	0.193325	0.897219	0.200458
Cell_5265	Endothelial 1	0.907149	0.17594	0.907182	0.176043	0.907207	0.176123	0.907227	0.176185	0.907241	0.176231	0.907251	0.176262	0.907257	0.176283	0.90726	0.176294	0.907262	0.176299	0.907262	0.1763	0.907262	0.1763	0.900025	0.203463
Cell_5267	Ambiguous	0.89507	0.176793	0.895164	0.176881	0.895239	0.17695	0.895296	0.177003	0.895338	0.177042	0.895367	0.177069	0.895386	0.177086	0.895396	0.177096	0.895401	0.1771	0.895402	0.177101	0.895402	0.177101	0.909456	0.202732
Cell_6153	Astrocyte	0.906992	0.200155	0.906992	0.200144	0.906992	0.200136	0.906992	0.20013	0.906992	0.200125	0.906991	0.200122	0.906991	0.20012	0.906991	0.200119	0.906991	0.200119	0.906991	0.200119	0.906991	0.200119	0.889165	0.189465
Cell_5276	Ambiguous	0.952138	0.196597	0.952138	0.196597	0.952138	0.196597	0.952138	0.196597	0.952138	0.196597	0.952138	0.196597	0.952138	0.196597	0.952138	0.196597	0.952138	0.196597	0.952138	0.196597	0.952138	0.196597	0.943181	0.193547
Cell_5326	Astrocyte	0.935683	0.19073	0.9351	0.190419	0.934634	0.190183	0.934277	0.190002	0.934015	0.189868	0.933833	0.189776	0.933717	0.189717	0.933652	0.189684	0.933623	0.189669	0.933615	0.189665	0.933616	0.189665	0.924727	0.189349
Cell_5272	Excitatory	0.921767	0.198305	0.921767	0.198305	0.921767	0.198305	0.921767	0.198305	0.921767	0.198305	0.921767	0.198305	0.921767	0.198305	0.921767	0.198305	0.921767	0.198305	0.921767	0.198305	0.921767	0.198306	0.928211	0.203292
Cell_5279	Astrocyte	0.908131	0.176046	0.913799	0.179606	0.914289	0.179853	0.914664	0.180041	0.914939	0.18018	0.915131	0.180276	0.915253	0.180338	0.915322	0.180372	0.915352	0.180388	0.91536	0.180391	0.91536	0.180391	0.948408	0.202189
Cell_5280	Endothelial 1	0.922676	0.183332	0.922646	0.183317	0.922622	0.183307	0.922604	0.183299	0.92259	0.183294	0.92258	0.18329	0.922574	0.183287	0.922571	0.183286	0.922569	0.183285	0.922569	0.183285	0.922569	0.183285	0.948204	0.183011
Cell_5287	OD Mature 2	0.96662	0.189258	0.967754	0.189075	0.968649	0.188939	0.969334	0.18884	0.969836	0.18877	0.970185	0.188724	0.970407	0.188695	0.970533	0.18868	0.970588	0.188673	0.970602	0.188671	0.970602	0.188671	0.969495	0.201315
Cell_5290	Excitatory	0.965569	0.191669	0.965858	0.191992	0.966084	0.192243	0.966254	0.19243	0.966378	0.192566	0.966463	0.192659	0.966517	0.192718	0.966547	0.192751	0.96656	0.192765	0.966563	0.192769	0.966563	0.192769	0.976217	0.193464
Cell_5329	Ambiguous	0.982094	0.195356	0.981412	0.1947	0.980873	0.194185	0.980461	0.193792	0.980158	0.193505	0.979949	0.193307	0.979815	0.19318	0.97974	0.193108	0.979706	0.193077	0.979698	0.193069	0.979698	0.193069	0.966345	0.184471
Cell_5308	OD Mature 2	0.981943	0.181654	0.981241	0.18246	0.980686	0.183095	0.980261	0.183578	0.979949	0.183933	0.979733	0.184178	0.979594	0.184335	0.979517	0.184423	0.979482	0.184462	0.979474	0.184472	0.979474	0.184471	0.962941	0.182181
Cell_5294	Excitatory	0.967647	0.197304	0.967608	0.197013	0.96758	0.19678	0.967562	0.1966	0.967551	0.196466	0.967544	0.196373	0.967539	0.196313	0.967537	0.196279	0.967536	0.196264	0.967536	0.196261	0.967536	0.196261	0.984607	0.192976
Cell_5310	Ambiguous	0.996505	0.201742	0.996505	0.201742	0.996505	0.201742	0.996505	0.201742	0.996505	0.201743	0.996505	0.201743	0.996505	0.201743	0.996505	0.201743	0.996505	0.201743	0.996506	0.201743	0.996506	0.201744	0.996828	0.194805
Cell_5300	Excitatory	0.978718	0.204581	0.979075	0.203961	0.97936	0.203473	0.979581	0.2031	0.979744	0.202827	0.979858	0.202637	0.979932	0.202516	0.979973	0.202448	0.979991	0.202418	0.979996	0.202411	0.979996	0.202411	0.996931	0.183181
Cell_5299	Endothelial 1	0.998926	0.197267	0.998926	0.197267	0.998926	0.197267	0.998926	0.197267	0.998926	0.197267	0.998926	0.197267	0.998926	0.197267	0.998926	0.197267	0.998927	0.197267	0.998927	0.197267	0.998927	0.197267	0.993205	0.204896
Cell_5294	Excitatory	0.999009	0.189805	0.99849	0.189936	0.998079	0.190044	0.997763	0.190129	0.997531	0.190193	0.99737	0.190238	0.997267	0.190267	0.997209	0.190283	0.997183	0.190291	0.997177	0.190292	0.997177	0.190292	0.984607	0.192976
Cell_5290	Excitatory	0.983562	0.188326	0.983724	0.188814	0.98385	0.189195	0.983944	0.189482	0.984013	0.189692	0.98406	0.189836	0.984089	0.189928	0.984106	0.189979	0.984113	0.190002	0.984115	0.190007	0.984115	0.190007	0.976217	0.193464
Cell_176	Excitatory	-0.00654355	0.213704	-0.0065651	0.214499	-0.00658311	0.215128	-0.00659747	0.21561	-0.00660835	0.215964	-0.00661608	0.21621	-0.00662111	0.216367	-0.00662399	0.216456	-0.00662532	0.216495	-0.00662571	0.216505	-0.00662578	0.216505	0.00815852	0.235122
Cell_189	Excitatory	-0.00691869	0.231483	-0.00685536	0.230794	-0.00680456	0.230252	-0.0067653	0.229838	-0.0067363	0.229535	-0.00671609	0.229324	-0.00670313	0.229189	-0.00669582	0.229114	-0.00669256	0.22908	-0.00669172	0.229072	-0.00669169	0.229072	0.0150418	0.232224
Cell_181	Ambiguous	-0.000708782	0.207502	-0.000732947	0.207596	-0.00075237	0.20767	-0.000767442	0.207726	-0.000778624	0.207767	-0.000786436	0.207796	-0.000791443	0.207814	-0.000794242	0.207825	-0.000795454	0.207829	-0.000795709	0.20783	-0.000795645	0.20783	0.0100425	0.242767
Cell_123	Ambiguous	-0.00335857	0.221456	-0.00366062	0.22181	-0.00389784	0.222089	-0.00407854	0.222303	-0.00421074	0.222459	-0.00430225	0.222568	-0.00436066	0.222638	-0.00439343	0.222677	-0.00440794	0.222694	-0.00441151	0.222698	-0.00441144	0.222698	0.00279675	0.246567
Cell_182	Excitatory	-0.013053	0.236939	-0.0127686	0.236384	-0.0125447	0.235944	-0.0123739	0.235606	-0.0122486	0.235358	-0.0121618	0.235186	-0.0121063	0.235075	-0.0120751	0.235013	-0.0120613	0.234985	-0.012058	0.234979	-0.0120581	0.234979	0.0160689	0.24323
Cell_184	Excitatory	0.0328513	0.226471	0.03333	0.226538	0.0337085	0.22659	0.0339983	0.226629	0.0342112	0.226658	0.0343592	0.226679	0.0344539	0.226692	0.0345072	0.226699	0.034531	0.226702	0.034537	0.226703	0.0345371	0.226703	0.0346855	0.225708
Cell_185	Astrocyte	0.0118583	0.234502	0.0119502	0.234443	0.0120227	0.234397	0.0120783	0.234361	0.012119	0.234335	0.0121473	0.234316	0.0121654	0.234305	0.0121755	0.234298	0.01218	0.234295	0.0121811	0.234295	0.0121811	0.234295	0.0368295	0.236687
Cell_5771	Excitatory	0.0637561	0.230822	0.0573522	0.229811	0.0569738	0.229759	0.0566841	0.22972	0.0564712	0.229691	0.0563234	0.229671	0.0562288	0.229658	0.0561756	0.229651	0.056152	0.229647	0.0561461	0.229647	0.0561461	0.229647	0.0456083	0.22074
Cell_137	Endothelial 1	0.0262889	0.225275	0.0262303	0.225284	0.0261842	0.225292	0.026149	0.225298	0.0261233	0.225302	0.0261054	0.225305	0.0260939	0.225307	0.0260874	0.225308	0.0260844	0.225309	0.0260836	0.225309	0.0260835	0.225309	0.0334354	0.240096
Cell_132	Ambiguous	0.0317597	0.217174	0.0317262	0.217223	0.0316996	0.217262	0.0316792	0.217292	0.0316641	0.217313	0.0316536	0.217328	0.0316469	0.217338	0.0316431	0.217343	0.0316414	0.217346	0.031641	0.217346	0.0316411	0.217346	0.0232865	0.237961
Cell_5772	Ambiguous	0.0579765	0.226742	0.0575144	0.227004	0.0571586	0.227332	0.0569442	0.22772	0.0568929	0.228089	0.0569206	0.228359	0.0569277	0.22853	0.0569503	0.228514	0.0569516	0.228557	0.0569521	0.228568	0.0569521	0.228568	0.0587649	0.218736
Cell_169	Excitatory	0.0553208	0.22626	0.0559572	0.227184	0.0564496	0.227798	0.0567668	0.228135	0.0568924	0.228299	0.056916	0.228402	0.0569417	0.228468	0.0569375	0.228618	0.0569444	0.228635	0.0569459	0.228639	0.0569458	0.228639	0.0684376	0.23798
Cell_77	Excitatory	0.0535625	0.245364	0.0540587	0.244224	0.0544532	0.243325	0.0547569	0.24264	0.0549804	0.242138	0.0551351	0.24179	0.0552335	0.241567	0.0552886	0.241443	0.0553131	0.241387	0.0553191	0.241374	0.055319	0.241374	0.0636232	0.213035
Cell_147	Excitatory	0.0642872	0.23836	0.0636228	0.238136	0.0631005	0.237952	0.062703	0.237806	0.0624127	0.237696	0.0622121	0.237617	0.0620841	0.237566	0.0620123	0.237538	0.0619806	0.237525	0.0619727	0.237522	0.0619729	0.237522	0.0615248	0.242285
Cell_144	Microglia	0.0587585	0.211984	0.0587524	0.212162	0.0587436	0.212302	0.0587346	0.212409	0.0587271	0.212488	0.0587218	0.212542	0.0587185	0.212577	0.0587167	0.212597	0.0587159	0.212606	0.0587157	0.212608	0.0587157	0.212608	0.0500335	0.234579
Cell_5778	Inhibitory	0.0850714	0.235136	0.0856382	0.234856	0.0860817	0.234636	0.0864185	0.234467	0.0866642	0.234344	0.0868339	0.234259	0.0869421	0.234204	0.0870028	0.234173	0.0870297	0.23416	0.0870364	0.234156	0.0870364	0.234157	0.102546	0.217678
Cell_5776	Excitatory	0.110295	0.228733	0.109796	0.228858	0.109402	0.228954	0.1091	0.229027	0.108878	0.229079	0.108723	0.229116	0.108624	0.229138	0.108569	0.229151	0.108544	0.229157	0.108538	0.229159	0.108538	0.229159	0.0969619	0.213473
Cell_5782	Ambiguous	0.0884059	0.225831	0.0883829	0.225935	0.0883692	0.226019	0.0883618	0.226084	0.0883581	0.226132	0.0883565	0.226166	0.0883559	0.226187	0.0883557	0.226199	0.0883556	0.226205	0.0883556	0.226206	0.0883555	0.226206	0.109479	0.227293
Cell_179	Astrocyte	0.0965407	0.214829	0.0965232	0.214852	0.0965095	0.214871	0.096499	0.214885	0.0964914	0.214895	0.096486	0.214903	0.0964826	0.214907	0.0964806	0.21491	0.0964797	0.214911	0.0964795	0.214911	0.0964794	0.214911	0.0834403	0.226317
Cell_5854	Inhibitory	0.103651	0.216932	0.103623	0.216959	0.103601	0.216981	0.103584	0.216998	0.103572	0.21701	0.103564	0.217019	0.103559	0.217024	0.103556	0.217027	0.103554	0.217029	0.103554	0.217029	0.103554	0.217029	0.114171	0.219497
Cell_5856	Ambiguous	0.1229	0.220614	0.123124	0.220601	0.123297	0.220591	0.123427	0.220584	0.123521	0.220578	0.123585	0.220575	0.123627	0.220572	0.12365	0.220571	0.12366	0.22057	0.123662	0.22057	0.123662	0.22057	0.12439	0.21966
Cell_1061	OD Immature 1	0.123227	0.223512	0.123306	0.223608	0.123372	0.223684	0.123424	0.223742	0.123464	0.223785	0.123491	0.223815	0.123509	0.223834	0.123519	0.223845	0.123524	0.22385	0.123525	0.223851	0.123525	0.223851	0.125194	0.23441
Cell_1196	Inhibitory	0.110193	0.214546	0.110478	0.214667	0.110704	0.214762	0.110877	0.214834	0.111005	0.214887	0.111093	0.214923	0.11115	0.214947	0.111182	0.21496	0.111196	0.214965	0.111199	0.214967	0.111199	0.214967	0.127868	0.212275
Cell_5865	Ambiguous	0.130843	0.220349	0.130344	0.220341	0.12995	0.220336	0.129649	0.220332	0.129428	0.22033	0.129274	0.220328	0.129176	0.220327	0.129121	0.220327	0.129096	0.220326	0.12909	0.220326	0.12909	0.220326	0.12056	0.214311
Cell_1117	Excitatory	0.127377	0.232572	0.127286	0.232375	0.127216	0.23222	0.127162	0.2321	0.127122	0.232013	0.127095	0.231952	0.127078	0.231913	0.127068	0.231891	0.127064	0.231881	0.127063	0.231879	0.127063	0.231879	0.115066	0.233748
Cell_1075	Microglia	0.167834	0.230625	0.167832	0.23061	0.16783	0.230599	0.167829	0.23059	0.167827	0.230583	0.167827	0.230579	0.167826	0.230576	0.167826	0.230574	0.167826	0.230573	0.167826	0.230573	0.167826	0.230573	0.157333	0.224858
Cell_1150	Excitatory	0.166961	0.225029	0.166974	0.225394	0.166985	0.225682	0.166994	0.225902	0.167001	0.226064	0.167006	0.226177	0.167009	0.226249	0.167011	0.226289	0.167012	0.226307	0.167012	0.226311	0.167012	0.226311	0.169775	0.212022
Cell_1140	Ambiguous	0.159181	0.227218	0.159381	0.227395	0.15954	0.227535	0.159661	0.227642	0.15975	0.227721	0.159812	0.227776	0.159851	0.227811	0.159873	0.227831	0.159883	0.227839	0.159885	0.227841	0.159885	0.227841	0.148653	0.209832
Cell_1069	Excitatory	0.167424	0.240595	0.167458	0.240184	0.167483	0.239861	0.167502	0.239616	0.167516	0.239436	0.167526	0.239312	0.167531	0.239233	0.167535	0.239188	0.167536	0.239169	0.167537	0.239164	0.167536	0.239164	0.145228	0.239708
Cell_1141	Inhibitory	0.174043	0.238762	0.173799	0.238646	0.173605	0.238551	0.173458	0.238478	0.173349	0.238423	0.173273	0.238385	0.173225	0.23836	0.173198	0.238346	0.173186	0.23834	0.173183	0.238339	0.173184	0.238339	0.15155	0.206872
Cell_1093	Ambiguous	0.198529	0.226872	0.198171	0.227021	0.197888	0.227138	0.197672	0.227228	0.197512	0.227294	0.197402	0.227339	0.197331	0.227368	0.197291	0.227384	0.197273	0.227392	0.197269	0.227393	0.197269	0.227393	0.193224	0.224533
Cell_1101	Inhibitory	0.189745	0.230754	0.189696	0.230745	0.189657	0.230739	0.189628	0.230735	0.189606	0.230732	0.189591	0.23073	0.189582	0.230728	0.189576	0.230728	0.189574	0.230727	0.189573	0.230727	0.189573	0.230727	0.205745	0.225442
Cell_1209	Inhibitory	0.179384	0.234144	0.179779	0.234008	0.180091	0.2339	0.18033	0.233817	0.180506	0.233757	0.180628	0.233714	0.180706	0.233687	0.18075	0.233672	0.180769	0.233665	0.180774	0.233663	0.180774	0.233663	0.192774	0.213356
Cell_1096	Excitatory	0.171683	0.235798	0.171739	0.235788	0.171783	0.23578	0.171816	0.235774	0.171841	0.235769	0.171858	0.235766	0.171869	0.235764	0.171875	0.235763	0.171878	0.235763	0.171878	0.235763	0.171878	0.235763	0.199987	0.236805
Cell_1087	Ambiguous	0.212031	0.230039	0.211987	0.230045	0.211953	0.23005	0.211926	0.230054	0.211907	0.230057	0.211893	0.230059	0.211885	0.23006	0.21188	0.230061	0.211878	0.230061	0.211877	0.230061	0.211878	0.230061	0.182692	0.232939
Cell_1356	Excitatory	0.231948	0.243091	0.231367	0.243028	0.230909	0.242967	0.230558	0.242915	0.230301	0.242874	0.230122	0.242843	0.230008	0.242822	0.229944	0.242811	0.229915	0.242806	0.229908	0.242804	0.229908	0.242804	0.227842	0.224503
Cell_5859	Excitatory	0.244254	0.228453	0.244188	0.228513	0.244135	0.22856	0.244094	0.228595	0.244063	0.228621	0.244042	0.228639	0.244028	0.22865	0.24402	0.228657	0.244017	0.228659	0.244016	0.22866	0.244016	0.22866	0.217746	0.219084
Cell_1265	Excitatory	0.215865	0.244458	0.215863	0.243681	0.215854	0.243096	0.215843	0.242668	0.215832	0.242367	0.215823	0.242166	0.215816	0.242041	0.215812	0.241972	0.215811	0.241942	0.21581	0.241935	0.21581	0.241935	0.231667	0.212562
Cell_1359	Excitatory	0.21081	0.241358	0.211729	0.241414	0.212459	0.241436	0.213019	0.241436	0.213431	0.241426	0.213718	0.241412	0.213902	0.241401	0.214006	0.241393	0.214052	0.241389	0.214063	0.241388	0.214063	0.241388	0.240282	0.228875
Cell_1102	Inhibitory	0.220328	0.227314	0.220058	0.228038	0.219849	0.228614	0.219692	0.229058	0.219579	0.229385	0.219501	0.229613	0.219452	0.229759	0.219424	0.229841	0.219412	0.229878	0.219409	0.229887	0.219409	0.229886	0.209868	0.232572
Cell_1429	Inhibitory	0.263572	0.223176	0.26396	0.223223	0.264258	0.22326	0.264481	0.223288	0.264641	0.223308	0.26475	0.223322	0.264819	0.223331	0.264858	0.223336	0.264875	0.223338	0.264879	0.223339	0.264879	0.223339	0.256436	0.228922
Cell_5871	Inhibitory	0.255321	0.218222	0.255366	0.218264	0.255403	0.218297	0.255431	0.218321	0.255452	0.218339	0.255467	0.218351	0.255476	0.218358	0.255482	0.218363	0.255484	0.218365	0.255485	0.218365	0.255484	0.218365	0.258098	0.2175
Cell_1423	Inhibitory	0.26641	0.229974	0.266368	0.229384	0.266342	0.228918	0.266326	0.22856	0.266318	0.228297	0.266313	0.228114	0.266311	0.227998	0.26631	0.227932	0.266309	0.227903	0.266309	0.227896	0.266309	0.227896	0.267297	0.228079
Cell_1363	Astrocyte	0.251782	0.203455	0.251782	0.203455	0.251782	0.203455	0.251782	0.203455	0.251782	0.203455	0.251782	0.203455	0.251782	0.203455	0.251782	0.203455	0.251782	0.203455	0.251782	0.203455	0.251782	0.203455	0.245598	0.225265
Cell_1403	Ambiguous	0.275598	0.211665	0.275207	0.212165	0.274899	0.212562	0.274663	0.212868	0.274491	0.213093	0.274371	0.213249	0.274295	0.21335	0.274252	0.213406	0.274233	0.213431	0.274228	0.213437	0.274228	0.213437	0.25569	0.238384
Cell_1378	Inhibitory	0.301843	0.222505	0.301599	0.222475	0.301406	0.222456	0.301258	0.222445	0.30115	0.222437	0.301074	0.222433	0.301026	0.222431	0.300999	0.22243	0.300987	0.222429	0.300984	0.222429	0.300984	0.222429	0.28518	0.233332
Cell_1433	Excitatory	0.27394	0.227369	0.273817	0.227995	0.273719	0.228487	0.273642	0.228862	0.273585	0.229137	0.273546	0.229328	0.27352	0.22945	0.273506	0.229518	0.273499	0.229548	0.273498	0.229556	0.273498	0.229556	0.297976	0.233722
Cell_1352	Inhibitory	0.296305	0.221833	0.296289	0.221958	0.296276	0.222052	0.296266	0.222121	0.296258	0.222171	0.296253	0.222204	0.29625	0.222225	0.296248	0.222236	0.296247	0.222241	0.296247	0.222243	0.296247	0.222243	0.286112	0.210734
Cell_1388	Excitatory	0.271337	0.23411	0.27172	0.233388	0.272024	0.232821	0.272259	0.232388	0.272432	0.23207	0.272552	0.231851	0.27263	0.23171	0.272673	0.231631	0.272693	0.231596	0.272697	0.231588	0.272697	0.231588	0.305343	0.239275
Cell_1431	Pericytes	0.293607	0.229798	0.293607	0.229798	0.293607	0.229798	0.293607	0.229798	0.293607	0.229798	0.293607	0.229798	0.293607	0.229798	0.293607	0.229799	0.293607	0.229799	0.293606	0.229799	0.293606	0.229799	0.281092	0.244771
Cell_1436	Excitatory	0.320657	0.231321	0.320638	0.230803	0.320637	0.23039	0.320646	0.230073	0.320658	0.229839	0.32067	0.229676	0.320678	0.229572	0.320683	0.229513	0.320686	0.229487	0.320687	0.229481	0.320686	0.229481	0.326469	0.23165
Cell_5872	Inhibitory	0.318478	0.224248	0.318963	0.224342	0.319329	0.224415	0.319598	0.224471	0.319789	0.224511	0.319918	0.224538	0.319998	0.224555	0.320043	0.224565	0.320063	0.22457	0.320068	0.224571	0.320068	0.224571	0.318248	0.219059
Cell_5877	Inhibitory	0.334119	0.212153	0.333652	0.212577	0.333287	0.212916	0.333009	0.213179	0.332806	0.213373	0.332666	0.213508	0.332576	0.213596	0.332526	0.213645	0.332504	0.213666	0.332499	0.213672	0.332499	0.213671	0.330695	0.221953
Cell_1395	Inhibitory	0.32022	0.21963	0.320726	0.219726	0.321125	0.219801	0.321431	0.219859	0.321656	0.219902	0.321811	0.219931	0.321911	0.21995	0.321967	0.21996	0.321992	0.219965	0.321998	0.219966	0.321998	0.219966	0.322992	0.236154
Cell_1409	Ambiguous	0.328323	0.221165	0.327817	0.221069	0.327418	0.220993	0.327112	0.220935	0.326888	0.220893	0.326732	0.220863	0.326632	0.220844	0.326576	0.220833	0.326551	0.220829	0.326545	0.220827	0.326545	0.220827	0.31244	0.229778
Cell_2334	Inhibitory	0.361043	0.213871	0.361043	0.213871	0.361043	0.213871	0.361043	0.213871	0.361043	0.213871	0.361043	0.213871	0.361044	0.213871	0.361044	0.213871	0.361044	0.213871	0.361044	0.21387	0.361044	0.21387	0.359207	0.226212
Cell_5940	Excitatory	0.349939	0.224898	0.35002	0.225361	0.350089	0.225735	0.350145	0.226026	0.350189	0.226244	0.35022	0.226398	0.35024	0.226498	0.350252	0.226554	0.350257	0.22658	0.350258	0.226586	0.350258	0.226586	0.350463	0.220059
Cell_5941	Excitatory	0.347945	0.233439	0.348249	0.232687	0.348494	0.232097	0.348687	0.231648	0.348831	0.23132	0.348933	0.231093	0.349	0.230949	0.349038	0.230868	0.349055	0.230832	0.349059	0.230823	0.349059	0.230823	0.361271	0.220195
Cell_2326	Pericytes	0.353873	0.241067	0.353757	0.24022	0.353659	0.23955	0.353579	0.239036	0.353518	0.238659	0.353473	0.238397	0.353444	0.238229	0.353427	0.238135	0.35342	0.238093	0.353418	0.238083	0.353418	0.238083	0.344539	0.23095
Cell_2399	Endothelial 2	0.352965	0.221556	0.352697	0.222692	0.35248	0.223579	0.352311	0.22425	0.352185	0.224737	0.352095	0.225072	0.352038	0.225284	0.352005	0.225403	0.35199	0.225455	0.351987	0.225468	0.351987	0.225468	0.343299	0.225213
Cell_2350	Excitatory	0.398415	0.219509	0.397806	0.219909	0.397317	0.220218	0.396936	0.22045	0.396653	0.220618	0.396455	0.220733	0.396327	0.220806	0.396255	0.220847	0.396223	0.220865	0.396215	0.22087	0.396215	0.22087	0.38912	0.22401
Cell_2415	Astrocyte	0.374253	0.232472	0.374253	0.232472	0.374253	0.232472	0.374253	0.232472	0.374253	0.232473	0.374253	0.232473	0.374253	0.232473	0.374253	0.232473	0.374253	0.232473	0.374253	0.232473	0.374252	0.232473	0.381862	0.23538
Cell_2355	Excitatory	0.392271	0.229305	0.391687	0.228821	0.391231	0.228454	0.390886	0.228182	0.390634	0.227988	0.39046	0.227856	0.39035	0.227773	0.390288	0.227727	0.39026	0.227707	0.390253	0.227702	0.390254	0.227702	0.394508	0.233905
Cell_2357	Excitatory	0.370682	0.227841	0.371783	0.227658	0.372654	0.22751	0.37332	0.227395	0.37381	0.22731	0.374151	0.22725	0.374368	0.227212	0.374491	0.22719	0.374545	0.22718	0.374559	0.227178	0.374559	0.227178	0.398763	0.226699
Cell_2343	Inhibitory	0.382351	0.222798	0.382442	0.223065	0.382517	0.223272	0.382576	0.223426	0.382621	0.223537	0.382653	0.223613	0.382673	0.223661	0.382685	0.223688	0.38269	0.2237	0.382691	0.223703	0.382691	0.223703	0.377654	0.236518
Cell_2371	Excitatory	0.409258	0.219683	0.409878	0.219576	0.410364	0.219503	0.410732	0.219454	0.411001	0.219422	0.411186	0.219402	0.411304	0.219391	0.41137	0.219385	0.4114	0.219382	0.411407	0.219382	0.411407	0.219382	0.420365	0.225957
Cell_2408	Excitatory	0.422101	0.219764	0.421389	0.219844	0.420834	0.219894	0.420414	0.219925	0.420109	0.219943	0.419898	0.219952	0.419764	0.219957	0.419689	0.21996	0.419656	0.219961	0.419647	0.219961	0.419648	0.219961	0.41347	0.23014
Cell_2364	Inhibitory	0.399971	0.216273	0.400047	0.216207	0.400113	0.216157	0.400168	0.21612	0.400211	0.216094	0.400242	0.216076	0.400262	0.216065	0.400273	0.216059	0.400279	0.216057	0.40028	0.216056	0.40028	0.216056	0.412223	0.222854
Cell_2397	Inhibitory	0.428054	0.231885	0.427333	0.231083	0.426756	0.230453	0.42631	0.229973	0.425979	0.229621	0.425749	0.229378	0.425601	0.229223	0.425517	0.229136	0.42548	0.229097	0.425471	0.229087	0.425471	0.229087	0.43121	0.222901
Cell_2394	Inhibitory	0.403137	0.206382	0.403874	0.207277	0.404455	0.207981	0.404897	0.208516	0.405222	0.208908	0.405447	0.209178	0.405591	0.209351	0.405672	0.209448	0.405707	0.209491	0.405716	0.209501	0.405716	0.209501	0.406834	0.22502
Cell_2732	Excitatory	0.463715	0.227485	0.463528	0.227322	0.46338	0.227193	0.463267	0.227094	0.463184	0.227022	0.463126	0.226971	0.463089	0.226939	0.463069	0.226921	0.463059	0.226913	0.463057	0.226911	0.463057	0.226911	0.451713	0.22851
Cell_5958	Inhibitory	0.451114	0.216498	0.451301	0.216661	0.451449	0.21679	0.451563	0.216888	0.451646	0.21696	0.451704	0.217011	0.451741	0.217043	0.451762	0.217061	0.451771	0.217068	0.451773	0.21707	0.451774	0.21707	0.45419	0.218437
Cell_2634	Astrocyte	0.439853	0.230122	0.440348	0.229404	0.440737	0.228837	0.441033	0.228403	0.441249	0.228085	0.441398	0.227864	0.441492	0.227722	0.441545	0.227643	0.441568	0.227608	0.441574	0.227599	0.441574	0.227599	0.459238	0.223667
Cell_2636	Ependymal	0.441836	0.225017	0.441891	0.225223	0.441937	0.225387	0.441976	0.225512	0.442006	0.225605	0.442029	0.22567	0.442045	0.225712	0.442054	0.225735	0.442058	0.225746	0.442059	0.225748	0.442059	0.225748	0.463543	0.222845
Cell_2635	Astrocyte	0.447492	0.22176	0.446943	0.222271	0.446507	0.222675	0.446173	0.222983	0.445926	0.223209	0.445754	0.223365	0.445644	0.223465	0.445582	0.223521	0.445554	0.223546	0.445547	0.223552	0.445547	0.223552	0.462867	0.220655
Cell_2710	Ependymal	0.478173	0.220725	0.477269	0.220509	0.476652	0.220345	0.476282	0.220222	0.476112	0.220132	0.476272	0.21981	0.475985	0.219683	0.476097	0.219713	0.476032	0.21968	0.476017	0.219671	0.476017	0.219671	0.485339	0.225056
Cell_2652	Ependymal	0.475297	0.215275	0.475486	0.216696	0.475656	0.217765	0.4758	0.218567	0.475907	0.219152	0.475987	0.219557	0.476022	0.219756	0.475995	0.219574	0.476002	0.219631	0.476003	0.219646	0.476003	0.219646	0.48451	0.229878
Cell_2651	Ependymal	0.475714	0.224842	0.476024	0.22322	0.476184	0.22191	0.476221	0.220888	0.47616	0.220128	0.475842	0.219858	0.476045	0.219665	0.475934	0.219749	0.475979	0.219696	0.475991	0.219681	0.475991	0.219681	0.485561	0.232852
Cell_2662	Inhibitory	0.473457	0.215014	0.474098	0.215821	0.47457	0.216535	0.474901	0.217115	0.475127	0.217554	0.475279	0.217861	0.475373	0.218059	0.475426	0.21817	0.475449	0.21822	0.475455	0.218232	0.475455	0.218232	0.493694	0.226567
Cell_2737	Inhibitory	0.487663	0.238498	0.487428	0.238109	0.487243	0.2378	0.487102	0.237563	0.486998	0.237389	0.486926	0.237268	0.486879	0.237191	0.486853	0.237148	0.486842	0.237128	0.486839	0.237124	0.486839	0.237124	0.494069	0.22809
Cell_2684	Inhibitory	0.525289	0.207223	0.524542	0.20867	0.52395	0.209815	0.523497	0.210694	0.523163	0.21134	0.522932	0.21179	0.522784	0.212078	0.522701	0.21224	0.522664	0.212312	0.522654	0.21233	0.522654	0.21233	0.519562	0.224296
Cell_2749	Inhibitory	0.518595	0.230224	0.518285	0.229669	0.518056	0.229225	0.517892	0.228882	0.517776	0.228628	0.517698	0.228451	0.517649	0.228337	0.517622	0.228273	0.51761	0.228245	0.517607	0.228238	0.517608	0.228238	0.511295	0.22735
Cell_2676	Inhibitory	0.505046	0.224527	0.506355	0.224541	0.507383	0.224553	0.508167	0.224563	0.50874	0.22457	0.509137	0.224574	0.50939	0.224577	0.509532	0.224579	0.509595	0.22458	0.509611	0.22458	0.50961	0.22458	0.51611	0.233989
Cell_2672	Inhibitory	0.519182	0.233406	0.518932	0.2325	0.518724	0.231787	0.518558	0.231241	0.518434	0.230841	0.518347	0.230564	0.518291	0.230386	0.518259	0.230287	0.518245	0.230242	0.518242	0.230231	0.518242	0.230232	0.507963	0.22686
Cell_5961	Endothelial 3	0.512072	0.230509	0.512072	0.230509	0.512072	0.230509	0.512072	0.230509	0.512072	0.230509	0.512072	0.230509	0.512071	0.230509	0.512071	0.230509	0.512071	0.230509	0.512071	0.23051	0.512071	0.23051	0.51609	0.216785
Cell_2700	Excitatory	0.538983	0.229566	0.53982	0.229719	0.540103	0.229425	0.540554	0.229612	0.540924	0.229693	0.541187	0.22973	0.541357	0.229749	0.541452	0.229759	0.541495	0.229763	0.541505	0.229764	0.541505	0.229764	0.547652	0.229196
Cell_5962	Inhibitory	0.547248	0.221535	0.54719	0.222379	0.547139	0.22305	0.547097	0.223567	0.547064	0.223949	0.547039	0.224216	0.547022	0.224386	0.547012	0.224482	0.547008	0.224525	0.547007	0.224535	0.547007	0.224535	0.549324	0.218342
Cell_5973	Inhibitory	0.548891	0.236082	0.548819	0.23536	0.54875	0.234787	0.548687	0.234344	0.548634	0.234017	0.548594	0.233787	0.548565	0.233639	0.548548	0.233556	0.548541	0.233519	0.548539	0.23351	0.548539	0.23351	0.557003	0.228281
Cell_2694	Excitatory	0.539184	0.229638	0.539786	0.229591	0.540642	0.229971	0.541065	0.229842	0.541339	0.229806	0.541522	0.229801	0.541639	0.229802	0.541705	0.229804	0.541734	0.229805	0.541741	0.229805	0.54174	0.229805	0.539139	0.22375
Cell_5964	Excitatory	0.554854	0.232513	0.553545	0.232284	0.552526	0.232102	0.551756	0.231969	0.551199	0.231869	0.550818	0.231801	0.550577	0.231757	0.550442	0.231733	0.550383	0.231723	0.550368	0.23172	0.550369	0.23172	0.55657	0.215274
Cell_6054	Excitatory	0.571939	0.222277	0.573361	0.222726	0.574463	0.223087	0.575292	0.223366	0.575889	0.223572	0.576297	0.223715	0.576555	0.223805	0.576699	0.223856	0.576762	0.223879	0.576778	0.223884	0.576777	0.223884	0.585072	0.224132
Cell_3722	Excitatory	0.578234	0.231994	0.578214	0.231188	0.578222	0.230539	0.578246	0.230033	0.578275	0.229656	0.578302	0.229391	0.578323	0.229221	0.578336	0.229124	0.578342	0.229081	0.578344	0.22907	0.578344	0.22907	0.581483	0.23523
Cell_6061	Inhibitory	0.576586	0.243148	0.57668	0.242708	0.576752	0.242358	0.576804	0.242088	0.576842	0.241889	0.576868	0.241751	0.576884	0.241662	0.576893	0.241612	0.576897	0.24159	0.576898	0.241585	0.576898	0.241585	0.578004	0.214215
Cell_6062	Excitatory	0.587752	0.22246	0.586259	0.222705	0.585087	0.222925	0.584196	0.223113	0.583545	0.223264	0.583095	0.223377	0.582808	0.223453	0.582648	0.223497	0.582577	0.223517	0.582559	0.223522	0.582559	0.223521	0.591819	0.214898
Cell_3731	Excitatory	0.580524	0.221797	0.580521	0.222349	0.580511	0.222767	0.580497	0.223074	0.580484	0.223293	0.580472	0.223442	0.580464	0.223535	0.580459	0.223586	0.580457	0.223609	0.580456	0.223615	0.580456	0.223615	0.593135	0.237816
Cell_3740	Inhibitory	0.621286	0.201118	0.621429	0.201745	0.621541	0.202239	0.621626	0.202618	0.621688	0.202896	0.621731	0.20309	0.621758	0.203213	0.621774	0.203283	0.621781	0.203314	0.621782	0.203321	0.621782	0.203321	0.61119	0.224569
Cell_3803	Inhibitory	0.617135	0.212759	0.617216	0.213121	0.617281	0.213407	0.617332	0.213626	0.617371	0.213787	0.617397	0.213898	0.617415	0.21397	0.617424	0.21401	0.617429	0.214028	0.61743	0.214032	0.61743	0.214032	0.623941	0.22403
Cell_3770	Microglia	0.608882	0.218173	0.608882	0.218173	0.608882	0.218173	0.608882	0.218173	0.608882	0.218173	0.608882	0.218173	0.608882	0.218173	0.608882	0.218173	0.608882	0.218173	0.608881	0.218173	0.608881	0.218173	0.618752	0.235428
Cell_6055	Inhibitory	0.640458	0.229734	0.639949	0.229476	0.639546	0.229273	0.639238	0.229116	0.639011	0.229001	0.638854	0.228922	0.638753	0.228871	0.638697	0.228842	0.638671	0.228829	0.638665	0.228826	0.638665	0.228826	0.600626	0.221061
Cell_3736	Inhibitory	0.615041	0.242206	0.615327	0.241475	0.615553	0.240898	0.615725	0.240457	0.615852	0.240133	0.615939	0.239907	0.615996	0.239763	0.616027	0.239682	0.616041	0.239646	0.616045	0.239637	0.616045	0.239637	0.602995	0.235115
Cell_3776	Ambiguous	0.646553	0.208958	0.646554	0.20955	0.646555	0.210018	0.646556	0.210376	0.646557	0.210638	0.646558	0.210821	0.646558	0.210938	0.646559	0.211003	0.646559	0.211033	0.646559	0.21104	0.646559	0.21104	0.641086	0.225452
Cell_3775	OD Immature 1	0.648163	0.225378	0.648147	0.225213	0.648134	0.225082	0.648123	0.224982	0.648115	0.224909	0.64811	0.224858	0.648106	0.224825	0.648104	0.224807	0.648104	0.224799	0.648103	0.224797	0.648103	0.224797	0.635435	0.222421
Cell_3806	Endothelial 1	0.64539	0.242373	0.645405	0.241946	0.645417	0.241609	0.645426	0.241351	0.645433	0.241161	0.645438	0.24103	0.645441	0.240945	0.645443	0.240898	0.645444	0.240877	0.645444	0.240872	0.645444	0.240872	0.643872	0.236457
Cell_3752	Inhibitory	0.636498	0.234952	0.636506	0.234956	0.636512	0.23496	0.636516	0.234962	0.636519	0.234964	0.636521	0.234966	0.636523	0.234967	0.636523	0.234967	0.636523	0.234967	0.636523	0.234967	0.636523	0.234967	0.641044	0.241094
Cell_3744	Excitatory	0.643589	0.239291	0.643581	0.239286	0.643575	0.239282	0.643571	0.23928	0.643568	0.239278	0.643565	0.239276	0.643564	0.239275	0.643563	0.239275	0.643563	0.239275	0.643563	0.239275	0.643563	0.239275	0.62842	0.228534
Cell_4065	Inhibitory	0.667288	0.23037	0.667562	0.230446	0.667779	0.230505	0.667944	0.23055	0.668066	0.230583	0.66815	0.230605	0.668204	0.23062	0.668235	0.230628	0.668248	0.230631	0.668251	0.230632	0.668251	0.230632	0.673863	0.225154
Cell_4066	Inhibitory	0.682302	0.213155	0.68228	0.213373	0.68226	0.213545	0.682244	0.213677	0.682231	0.213773	0.682222	0.21384	0.682216	0.213883	0.682213	0.213907	0.682211	0.213918	0.682211	0.21392	0.682211	0.21392	0.674777	0.235855
Cell_3761	Excitatory	0.665092	0.217172	0.66535	0.217632	0.665556	0.217995	0.665713	0.218273	0.66583	0.218477	0.665911	0.218618	0.665962	0.218708	0.665992	0.218759	0.666004	0.218782	0.666008	0.218787	0.666008	0.218787	0.665482	0.222611
Cell_3811	Excitatory	0.681379	0.239856	0.681111	0.239344	0.680899	0.238942	0.680737	0.238635	0.680617	0.23841	0.680534	0.238255	0.680481	0.238155	0.680451	0.2381	0.680438	0.238075	0.680435	0.238069	0.680435	0.238069	0.664001	0.228548
Cell_3808	Inhibitory	0.673466	0.233998	0.673224	0.233756	0.673034	0.233564	0.672889	0.233416	0.672784	0.233308	0.672711	0.233232	0.672664	0.233184	0.672638	0.233157	0.672626	0.233145	0.672623	0.233142	0.672623	0.233142	0.661708	0.235424
Cell_4083	Excitatory	0.691939	0.235089	0.692358	0.234607	0.692689	0.234227	0.692942	0.233937	0.693129	0.233724	0.693258	0.233577	0.693341	0.233483	0.693388	0.23343	0.693408	0.233407	0.693413	0.233401	0.693413	0.233401	0.712644	0.22566
Cell_6080	Excitatory	0.699456	0.215768	0.699437	0.2164	0.699423	0.216898	0.699414	0.217278	0.699408	0.217557	0.699404	0.21775	0.699402	0.217874	0.699401	0.217944	0.6994	0.217974	0.6994	0.217982	0.6994	0.217982	0.701854	0.22003
Cell_4078	Inhibitory	0.711392	0.231388	0.711004	0.231198	0.710696	0.231048	0.71046	0.230934	0.710286	0.23085	0.710164	0.230792	0.710087	0.230754	0.710043	0.230733	0.710023	0.230724	0.710019	0.230722	0.710019	0.230722	0.699408	0.230985
Cell_4084	Astrocyte	0.716231	0.214512	0.71622	0.214552	0.71621	0.214584	0.716202	0.214608	0.716196	0.214626	0.716191	0.214638	0.716188	0.214646	0.716187	0.21465	0.716186	0.214652	0.716186	0.214652	0.716186	0.214652	0.711509	0.23771
Cell_4115	Ambiguous	0.72231	0.237739	0.72231	0.237739	0.72231	0.237739	0.722311	0.237739	0.722311	0.237739	0.722311	0.237739	0.722311	0.237739	0.722311	0.237739	0.722311	0.237739	0.722311	0.237739	0.722311	0.237739	0.720298	0.232453
Cell_4098	Inhibitory	0.740215	0.230361	0.739926	0.23053	0.739702	0.230662	0.739534	0.230762	0.739412	0.230835	0.739328	0.230885	0.739274	0.230917	0.739245	0.230935	0.739231	0.230943	0.739228	0.230945	0.739228	0.230945	0.737962	0.230825
Cell_4132	Inhibitory	0.740859	0.239417	0.740662	0.238844	0.740505	0.238389	0.740384	0.238041	0.740294	0.237784	0.740232	0.237606	0.740192	0.237492	0.740169	0.237428	0.740159	0.237399	0.740157	0.237392	0.740157	0.237393	0.748755	0.22352
Cell_4096	Inhibitory	0.733835	0.22797	0.734442	0.228444	0.734919	0.22882	0.735282	0.229109	0.735548	0.229322	0.735732	0.229471	0.735849	0.229566	0.735915	0.229619	0.735944	0.229643	0.735951	0.229649	0.735951	0.229648	0.732417	0.243404
Cell_4091	Excitatory	0.744348	0.234012	0.744227	0.233942	0.744131	0.233888	0.744057	0.233847	0.744003	0.233818	0.743965	0.233798	0.74394	0.233785	0.743927	0.233778	0.743921	0.233775	0.743919	0.233774	0.74392	0.233774	0.722037	0.22311
Cell_4106	OD Mature 2	0.745625	0.234052	0.745625	0.234052	0.745625	0.234052	0.745625	0.234052	0.745625	0.234052	0.745626	0.234052	0.745626	0.234052	0.745626	0.234052	0.745626	0.234052	0.745627	0.234053	0.745627	0.234053	0.762581	0.231804
Cell_6081	Inhibitory	0.755579	0.229269	0.755775	0.229074	0.755931	0.228922	0.756052	0.228807	0.756142	0.228724	0.756205	0.228667	0.756245	0.22863	0.756268	0.228609	0.756278	0.2286	0.756281	0.228598	0.756281	0.228598	0.773003	0.220551
Cell_4108	OD Immature 1	0.79567	0.216389	0.79567	0.216389	0.79567	0.216389	0.79567	0.216389	0.79567	0.216389	0.79567	0.216389	0.79567	0.216389	0.79567	0.216389	0.79567	0.216389	0.79567	0.216389	0.79567	0.216389	0.775132	0.232734
Cell_4106	OD Mature 2	0.77853	0.226455	0.778348	0.226272	0.778201	0.226131	0.778087	0.226024	0.778002	0.225947	0.777943	0.225894	0.777905	0.225861	0.777883	0.225842	0.777873	0.225834	0.777871	0.225832	0.777871	0.225832	0.762581	0.231804
Cell_5025	Ambiguous	0.7685	0.216389	0.768487	0.216766	0.768477	0.21706	0.768469	0.217281	0.768464	0.217441	0.768461	0.217552	0.768459	0.217622	0.768457	0.217661	0.768457	0.217678	0.768457	0.217683	0.768456	0.217682	0.793842	0.232047
Cell_4104	Astrocyte	0.776066	0.222324	0.776066	0.222324	0.776066	0.222324	0.776066	0.222324	0.776066	0.222324	0.776066	0.222324	0.776066	0.222324	0.776066	0.222324	0.776066	0.222324	0.776066	0.222324	0.776066	0.222324	0.758908	0.24165
Cell_5031	Astrocyte	0.817553	0.221864	0.817553	0.221864	0.817553	0.221864	0.817553	0.221864	0.817553	0.221864	0.817553	0.221864	0.817553	0.221864	0.817553	0.221865	0.817553	0.221865	0.817553	0.221865	0.817553	0.221865	0.808789	0.225526
Cell_5033	Inhibitory	0.802839	0.217021	0.80252	0.21753	0.802271	0.217921	0.802082	0.218214	0.801945	0.218424	0.801851	0.218567	0.801791	0.218657	0.801757	0.218707	0.801742	0.21873	0.801738	0.218735	0.801738	0.218735	0.816423	0.22679
Cell_6149	Ambiguous	0.795169	0.220695	0.795485	0.220543	0.79574	0.220434	0.795938	0.220358	0.796085	0.220306	0.796188	0.220273	0.796254	0.220253	0.796291	0.220242	0.796308	0.220238	0.796312	0.220236	0.796312	0.220236	0.813331	0.217149
Cell_5087	Endothelial 1	0.820882	0.213441	0.820882	0.213441	0.820882	0.213441	0.820882	0.213441	0.820882	0.213441	0.820882	0.213441	0.820882	0.213441	0.820882	0.213441	0.820882	0.213441	0.820882	0.21344	0.820882	0.21344	0.802475	0.213949
Cell_5067	Inhibitory	0.802747	0.229379	0.802749	0.229021	0.802744	0.228739	0.802734	0.228523	0.802724	0.228364	0.802716	0.228254	0.802709	0.228184	0.802706	0.228145	0.802704	0.228127	0.802703	0.228123	0.802703	0.228123	0.80783	0.238997
Cell_6147	Excitatory	0.839841	0.221015	0.839739	0.220944	0.839653	0.220891	0.839584	0.220853	0.839533	0.220825	0.839496	0.220807	0.839473	0.220796	0.83946	0.22079	0.839454	0.220787	0.839453	0.220786	0.839453	0.220786	0.84161	0.218059
Cell_5100	Inhibitory	0.836504	0.214553	0.835547	0.214927	0.834797	0.215224	0.834225	0.215454	0.833807	0.215624	0.833518	0.215744	0.833333	0.215821	0.833229	0.215864	0.833183	0.215883	0.833172	0.215888	0.833172	0.215888	0.835259	0.211003
Cell_5118	Inhibitory	0.823039	0.216084	0.824029	0.216337	0.824797	0.216539	0.825375	0.216695	0.825793	0.21681	0.826078	0.21689	0.826259	0.216941	0.82636	0.216969	0.826404	0.216982	0.826415	0.216985	0.826415	0.216985	0.823264	0.211299
Cell_5033	Inhibitory	0.827341	0.223045	0.827412	0.222489	0.82748	0.222042	0.827541	0.221694	0.827593	0.221436	0.827633	0.221255	0.82766	0.221138	0.827676	0.221072	0.827683	0.221043	0.827685	0.221036	0.827685	0.221036	0.816423	0.22679
Cell_5035	Astrocyte	0.836976	0.224419	0.836976	0.224419	0.836976	0.224419	0.836976	0.224419	0.836976	0.224419	0.836977	0.22442	0.836977	0.22442	0.836977	0.22442	0.836977	0.22442	0.836977	0.22442	0.836977	0.224421	0.823455	0.24275
Cell_5051	Ambiguous	0.879081	0.215455	0.878962	0.215623	0.878867	0.215756	0.878794	0.215858	0.87874	0.215932	0.878703	0.215984	0.878679	0.216017	0.878665	0.216035	0.878659	0.216044	0.878658	0.216046	0.878658	0.216046	0.866107	0.23201
Cell_5054	Astrocyte	0.85877	0.23704	0.859036	0.236429	0.859246	0.235947	0.859407	0.235577	0.859525	0.235306	0.859607	0.235118	0.859659	0.234997	0.859689	0.23493	0.859702	0.2349	0.859705	0.234892	0.859705	0.234892	0.878776	0.229739
Cell_5056	Astrocyte	0.872255	0.206071	0.871989	0.206681	0.871779	0.207163	0.871618	0.207533	0.8715	0.207804	0.871418	0.207992	0.871365	0.208113	0.871335	0.208181	0.871322	0.208211	0.871319	0.208218	0.871319	0.208218	0.880175	0.233864
Cell_6148	Excitatory	0.861482	0.221117	0.861521	0.221187	0.861552	0.221241	0.861576	0.221282	0.861594	0.221312	0.861607	0.221333	0.861615	0.221346	0.861619	0.221354	0.861621	0.221357	0.861622	0.221358	0.861622	0.221357	0.8802	0.216473
Cell_5049	Inhibitory	0.867418	0.231874	0.867499	0.231637	0.867563	0.23145	0.867612	0.231307	0.867648	0.231202	0.867673	0.23113	0.867689	0.231084	0.867698	0.231058	0.867702	0.231046	0.867703	0.231044	0.867703	0.231044	0.861089	0.235322
Cell_5336	Ambiguous	0.905666	0.22789	0.905666	0.227868	0.905666	0.227851	0.905666	0.227838	0.905666	0.227828	0.905665	0.227822	0.905665	0.227817	0.905665	0.227815	0.905665	0.227814	0.905665	0.227814	0.905665	0.227814	0.910385	0.231017
Cell_5366	OD Mature 2	0.913773	0.219574	0.913764	0.219586	0.913758	0.219595	0.913753	0.219602	0.913749	0.219607	0.913747	0.219611	0.913745	0.219613	0.913744	0.219614	0.913744	0.219615	0.913744	0.219615	0.913744	0.219615	0.896014	0.234603
Cell_5384	Inhibitory	0.905812	0.212943	0.90582	0.212976	0.905827	0.213002	0.905832	0.213021	0.905836	0.213036	0.905838	0.213046	0.90584	0.213052	0.905841	0.213055	0.905841	0.213057	0.905841	0.213057	0.905841	0.213057	0.903341	0.237241
Cell_5367	Endothelial 1	0.912513	0.22116	0.912512	0.221139	0.912511	0.221123	0.912511	0.221111	0.91251	0.221101	0.91251	0.221095	0.91251	0.221091	0.91251	0.221089	0.91251	0.221088	0.91251	0.221087	0.91251	0.221087	0.903556	0.242858
Cell_5269	Astrocyte	0.910925	0.227852	0.910926	0.22785	0.910926	0.227848	0.910927	0.227847	0.910927	0.227846	0.910928	0.227845	0.910928	0.227845	0.910928	0.227845	0.910928	0.227845	0.910928	0.227845	0.910928	0.227846	0.915483	0.213661
Cell_5375	Astrocyte	0.931835	0.221388	0.93234	0.221724	0.93274	0.221987	0.933045	0.222187	0.93327	0.222333	0.933426	0.222434	0.933526	0.222498	0.933582	0.222535	0.933607	0.222551	0.933613	0.222555	0.933613	0.222555	0.94022	0.223841
Cell_5382	Inhibitory	0.942116	0.211377	0.942141	0.211795	0.942161	0.212125	0.942176	0.212378	0.942187	0.212563	0.942195	0.212692	0.9422	0.212775	0.942202	0.212821	0.942204	0.212841	0.942204	0.212846	0.942204	0.212846	0.927982	0.223373
Cell_5386	Inhibitory	0.942999	0.225998	0.942967	0.225577	0.942941	0.225245	0.942921	0.224991	0.942906	0.224804	0.942896	0.224674	0.94289	0.224592	0.942886	0.224545	0.942885	0.224524	0.942885	0.224519	0.942885	0.224519	0.927878	0.231878
Cell_5342	Astrocyte	0.956434	0.235267	0.955842	0.234944	0.955373	0.234689	0.955014	0.234495	0.95475	0.234352	0.954567	0.234253	0.95445	0.23419	0.954384	0.234154	0.954355	0.234139	0.954347	0.234135	0.954347	0.234135	0.926143	0.235957
Cell_5270	Endothelial 1	0.920504	0.225485	0.920598	0.225476	0.920674	0.22547	0.920732	0.225466	0.920774	0.225464	0.920804	0.225462	0.920823	0.225462	0.920834	0.225461	0.920838	0.225461	0.92084	0.225461	0.920839	0.225461	0.924294	0.215179
Cell_6159	Astrocyte	0.963047	0.203166	0.963223	0.203709	0.963363	0.204136	0.96347	0.204462	0.963549	0.204701	0.963604	0.204866	0.96364	0.204972	0.96366	0.205031	0.963668	0.205057	0.963671	0.205064	0.963671	0.205064	0.954503	0.219522
Cell_5352	OD Immature 1	0.969401	0.224798	0.969342	0.224513	0.969296	0.224288	0.96926	0.224116	0.969233	0.22399	0.969215	0.223902	0.969203	0.223846	0.969196	0.223814	0.969193	0.2238	0.969192	0.223797	0.969192	0.223797	0.951534	0.22665
Cell_5378	Ambiguous	0.950899	0.206125	0.950945	0.206114	0.950982	0.206107	0.951011	0.206102	0.951032	0.206099	0.951047	0.206098	0.951056	0.206097	0.951061	0.206096	0.951063	0.206096	0.951064	0.206096	0.951064	0.206096	0.965986	0.242349
Cell_5362	Ambiguous	0.977569	0.228301	0.977396	0.228036	0.977259	0.227826	0.977154	0.227666	0.977077	0.227548	0.977023	0.227467	0.976989	0.227414	0.97697	0.227385	0.976961	0.227372	0.976959	0.227369	0.976959	0.227369	0.984361	0.229081
Cell_6160	Ambiguous	0.975822	0.224524	0.975831	0.224542	0.975837	0.224557	0.975842	0.224568	0.975846	0.224576	0.975848	0.224582	0.97585	0.224585	0.975851	0.224587	0.975851	0.224588	0.975851	0.224589	0.975851	0.224589	0.983139	0.216571
Cell_5389	Ambiguous	1.00965	0.229104	1.00962	0.228874	1.0096	0.228695	1.00958	0.228558	1.00957	0.228459	1.00956	0.22839	1.00956	0.228346	1.00955	0.228321	1.00955	0.22831	1.00955	0.228308	1.00955	0.228308	0.991113	0.233233
Cell_5362	Ambiguous	1.01364	0.215271	1.0136	0.215489	1.01357	0.215659	1.01355	0.215788	1.01353	0.215883	1.01352	0.215948	1.01351	0.21599	1.0135	0.216013	1.0135	0.216024	1.0135	0.216026	1.0135	0.216026	0.984361	0.229081
Cell_6160	Ambiguous	0.992368	0.238892	0.992512	0.2388	0.992625	0.238726	0.992711	0.238669	0.992774	0.238627	0.992818	0.238597	0.992846	0.238578	0.992862	0.238568	0.992869	0.238563	0.99287	0.238562	0.99287	0.238562	0.983139	0.216571
Cell_5299	Endothelial 1	1.00989	0.220767	1.00989	0.220768	1.00989	0.220768	1.00989	0.220768	1.00989	0.220768	1.00989	0.220768	1.00989	0.220768	1.00989	0.220768	1.00989	0.220768	1.00989	0.220768	1.00989	0.220768	0.993205	0.204896
Cell_5372	Microglia	1.01679	0.211808	1.01671	0.211912	1.01665	0.211995	1.01661	0.212059	1.01658	0.212107	1.01655	0.21214	1.01654	0.212161	1.01653	0.212173	1.01653	0.212178	1.01653	0.212179	1.01653	0.212179	0.987177	0.244951
Cell_123	Ambiguous	-0.00927915	0.258782	-0.00904279	0.258769	-0.00885773	0.258753	-0.00871711	0.258738	-0.00861442	0.258725	-0.00854346	0.258715	-0.00849823	0.258708	-0.0084729	0.258705	-0.00846174	0.258703	-0.00845906	0.258702	-0.00845921	0.258702	0.00279675	0.246567
Cell_127	Excitatory	-0.00196586	0.252626	-0.00169289	0.253021	-0.00148309	0.25333	-0.00132631	0.253566	-0.00121343	0.253738	-0.00113627	0.253857	-0.00108745	0.253932	-0.00106019	0.253975	-0.00104811	0.253994	-0.00104508	0.253998	-0.00104505	0.253998	0.0165303	0.256275
Cell_181	Ambiguous	-5.84027e-06	0.260963	-6.83478e-05	0.260697	-0.000113006	0.260486	-0.000144036	0.260324	-0.000164899	0.260204	-0.000178325	0.260121	-0.000186404	0.260068	-0.000190732	0.260038	-0.00019256	0.260025	-0.000192946	0.260021	-0.000192857	0.260022	0.0100425	0.242767
Cell_130	Ambiguous	0.00907718	0.254075	0.00795662	0.254246	0.00707236	0.254386	0.0063961	0.254497	0.00589974	0.25458	0.00555535	0.25464	0.00533512	0.254678	0.00521138	0.2547	0.00515651	0.254709	0.00514295	0.254712	0.00514316	0.254712	0.0189357	0.253312
Cell_182	Excitatory	-0.0178782	0.262566	-0.0172044	0.26228	-0.0166704	0.262057	-0.0162605	0.261888	-0.0159589	0.261765	-0.0157492	0.26168	-0.0156149	0.261626	-0.0155394	0.261596	-0.015506	0.261582	-0.0154977	0.261579	-0.0154979	0.261579	0.0160689	0.24323
Cell_173	Astrocyte	0.0240918	0.26495	0.0241116	0.264942	0.0241271	0.264936	0.0241389	0.264932	0.0241476	0.264928	0.0241536	0.264926	0.0241573	0.264924	0.0241594	0.264924	0.0241603	0.264923	0.0241604	0.264923	0.0241603	0.264923	0.0298276	0.260831
Cell_183	Inhibitory	0.0251283	0.264318	0.025441	0.264181	0.0256886	0.264074	0.0258786	0.263993	0.0260184	0.263934	0.0261157	0.263894	0.026178	0.263868	0.026213	0.263854	0.0262285	0.263848	0.0262323	0.263846	0.0262322	0.263846	0.0341237	0.262824
Cell_134	Excitatory	0.0405103	0.257571	0.0400324	0.257872	0.0396623	0.258117	0.0393873	0.258311	0.0391944	0.258458	0.0390699	0.258565	0.038999	0.258636	0.0389649	0.258677	0.038952	0.258694	0.0389491	0.258699	0.0389492	0.258699	0.0259639	0.259992
Cell_138	Excitatory	0.0386115	0.259461	0.0387569	0.259304	0.0388639	0.259173	0.0389371	0.259065	0.0389815	0.25898	0.0390028	0.258915	0.0390077	0.258872	0.0390047	0.258847	0.0390012	0.258836	0.0390001	0.258833	0.0390002	0.258834	0.0344392	0.248189
Cell_141	Ambiguous	0.037481	0.244909	0.0374809	0.244909	0.0374809	0.244909	0.0374809	0.244909	0.0374809	0.244909	0.0374809	0.244909	0.0374809	0.244908	0.0374809	0.244908	0.0374809	0.244908	0.0374808	0.244908	0.0374808	0.244908	0.0435551	0.258167
Cell_174	Ambiguous	0.0522593	0.252263	0.0522927	0.252351	0.0523187	0.252421	0.0523384	0.252474	0.0523527	0.252513	0.0523626	0.25254	0.0523688	0.252558	0.0523723	0.252567	0.0523739	0.252572	0.0523743	0.252573	0.0523742	0.252573	0.0621624	0.255756
Cell_150	Excitatory	0.0606653	0.266219	0.0607597	0.266418	0.0608343	0.266576	0.0608915	0.266697	0.0609336	0.266785	0.0609628	0.266847	0.0609816	0.266886	0.0609921	0.266908	0.0609968	0.266918	0.0609981	0.26692	0.0609981	0.26692	0.0653978	0.263122
Cell_152	OD Immature 1	0.0516734	0.274661	0.0513658	0.274608	0.0511233	0.274566	0.0509378	0.274534	0.0508016	0.274511	0.0507071	0.274495	0.0506467	0.274484	0.0506127	0.274479	0.0505976	0.274476	0.0505938	0.274476	0.0505938	0.274476	0.070295	0.253835
Cell_155	Astrocyte	0.0387719	0.273772	0.0391865	0.273728	0.0394299	0.273746	0.0396164	0.273759	0.0397533	0.273769	0.0398484	0.273775	0.0399092	0.273779	0.0399434	0.273781	0.0399585	0.273782	0.0399622	0.273782	0.0399621	0.273782	0.0770123	0.251071
Cell_147	Excitatory	0.0670568	0.278978	0.0669283	0.278722	0.0668268	0.278519	0.066749	0.278364	0.0666918	0.27825	0.0666522	0.278171	0.0666268	0.278121	0.0666125	0.278092	0.0666062	0.27808	0.0666047	0.278077	0.0666048	0.278077	0.0615248	0.242285
Cell_163	Endothelial 1	0.101444	0.245522	0.101444	0.245522	0.101444	0.245522	0.101444	0.245522	0.101444	0.245522	0.101444	0.245522	0.101444	0.245522	0.101444	0.245521	0.101444	0.245521	0.101444	0.245521	0.101444	0.245521	0.0960942	0.253604
Cell_180	Inhibitory	0.0976302	0.261878	0.0974504	0.261853	0.0973091	0.261833	0.0972014	0.261818	0.0971226	0.261806	0.0970681	0.261798	0.0970333	0.261793	0.0970138	0.26179	0.0970052	0.261789	0.0970032	0.261789	0.0970033	0.261789	0.102055	0.26559
Cell_164	OD Immature 1	0.0901302	0.273242	0.0901613	0.273195	0.0901854	0.273157	0.0902036	0.273128	0.0902168	0.273107	0.0902258	0.273092	0.0902316	0.273083	0.0902348	0.273078	0.0902362	0.273075	0.0902365	0.273075	0.0902365	0.273075	0.0982044	0.271175
Cell_171	Inhibitory	0.0869982	0.256722	0.0871468	0.256794	0.0872639	0.256852	0.0873534	0.256896	0.0874189	0.256929	0.0874643	0.256952	0.0874933	0.256967	0.0875095	0.256975	0.0875166	0.256979	0.0875182	0.256979	0.0875181	0.256979	0.0833604	0.261953
Cell_165	Inhibitory	0.0939555	0.255705	0.0939555	0.255705	0.0939555	0.255705	0.0939555	0.255705	0.0939556	0.255705	0.0939556	0.255705	0.0939556	0.255705	0.0939556	0.255705	0.0939556	0.255705	0.0939556	0.255705	0.0939556	0.255705	0.102961	0.244467
Cell_1106	Ambiguous	0.14072	0.265331	0.140577	0.264849	0.140464	0.264468	0.140377	0.264176	0.140314	0.263962	0.14027	0.263813	0.140241	0.263718	0.140225	0.263665	0.140218	0.263641	0.140217	0.263635	0.140217	0.263635	0.127479	0.250845
Cell_1068	OD Immature 1	0.121248	0.265416	0.121237	0.265391	0.121228	0.265371	0.121221	0.265355	0.121216	0.265344	0.121213	0.265336	0.121211	0.265331	0.12121	0.265329	0.121209	0.265327	0.121209	0.265327	0.121209	0.265327	0.137217	0.255031
Cell_1062	Ambiguous	0.116522	0.271349	0.116528	0.271335	0.116533	0.271323	0.116536	0.271315	0.116539	0.271309	0.11654	0.271304	0.116542	0.271302	0.116542	0.2713	0.116542	0.2713	0.116542	0.271299	0.116542	0.2713	0.124875	0.268723
Cell_1107	Ambiguous	0.120048	0.262661	0.120054	0.262701	0.120058	0.262732	0.120061	0.262756	0.120063	0.262774	0.120065	0.262786	0.120066	0.262794	0.120066	0.262798	0.120067	0.2628	0.120067	0.2628	0.120067	0.2628	0.132227	0.241914
Cell_1059	Inhibitory	0.138101	0.256506	0.138244	0.256988	0.138357	0.257369	0.138443	0.25766	0.138507	0.257874	0.138551	0.258023	0.138579	0.258118	0.138595	0.258172	0.138602	0.258195	0.138604	0.258201	0.138604	0.258201	0.113404	0.249713
Cell_1120	Inhibitory	0.144131	0.269552	0.144842	0.269204	0.145402	0.268926	0.14583	0.268711	0.146144	0.268551	0.146362	0.26844	0.146501	0.268368	0.146579	0.268328	0.146614	0.26831	0.146623	0.268306	0.146622	0.268306	0.169004	0.255426
Cell_1110	Inhibitory	0.172995	0.251749	0.172156	0.252242	0.171493	0.25263	0.170986	0.252926	0.170613	0.253143	0.170355	0.253293	0.170189	0.253389	0.170096	0.253443	0.170055	0.253467	0.170044	0.253473	0.170044	0.253473	0.159906	0.248548
Cell_1119	Inhibitory	0.159336	0.256894	0.159126	0.25713	0.158963	0.257317	0.158839	0.257461	0.158749	0.257567	0.158687	0.257641	0.158647	0.257688	0.158625	0.257715	0.158615	0.257727	0.158613	0.25773	0.158613	0.25773	0.15581	0.266766
Cell_1077	Inhibitory	0.151416	0.271578	0.151608	0.271021	0.151761	0.270582	0.151878	0.270248	0.151964	0.270003	0.152024	0.269834	0.152062	0.269725	0.152084	0.269664	0.152093	0.269637	0.152096	0.269631	0.152096	0.269631	0.16239	0.269928
Cell_1081	Astrocyte	0.152067	0.250113	0.152212	0.250288	0.152325	0.250429	0.152411	0.250539	0.152474	0.25062	0.152517	0.250677	0.152545	0.250714	0.152561	0.250735	0.152567	0.250744	0.152569	0.250746	0.152569	0.250746	0.17118	0.265658
Cell_1115	Inhibitory	0.195581	0.252949	0.194722	0.25282	0.194046	0.252732	0.193522	0.252683	0.193638	0.253039	0.193372	0.253014	0.193422	0.253173	0.193327	0.253163	0.193339	0.253204	0.193328	0.253202	0.193328	0.253202	0.195586	0.261547
Cell_1090	Inhibitory	0.193175	0.250931	0.193436	0.251775	0.193639	0.252429	0.193799	0.25291	0.193416	0.252873	0.193497	0.253118	0.193328	0.253101	0.193357	0.25319	0.193315	0.253184	0.193318	0.253194	0.193318	0.253194	0.190117	0.251221
Cell_1098	OD Immature 1	0.196962	0.248681	0.196928	0.248916	0.1969	0.249101	0.19688	0.249243	0.196865	0.249347	0.196854	0.249419	0.196847	0.249465	0.196844	0.249491	0.196842	0.249503	0.196842	0.249505	0.196842	0.249505	0.202848	0.2576
Cell_1088	Excitatory	0.194609	0.264717	0.194644	0.264483	0.194671	0.264298	0.194692	0.264156	0.194707	0.264052	0.194718	0.26398	0.194725	0.263934	0.194729	0.263908	0.19473	0.263897	0.194731	0.263894	0.194731	0.263894	0.183545	0.259797
Cell_1091	Ambiguous	0.179066	0.270196	0.179664	0.269481	0.180137	0.268915	0.1805	0.268482	0.180767	0.268164	0.180952	0.267943	0.181071	0.267802	0.181138	0.267722	0.181167	0.267687	0.181174	0.267678	0.181174	0.267678	0.190839	0.268597
Cell_5858	Inhibitory	0.231181	0.263321	0.230416	0.262324	0.229863	0.261608	0.229481	0.261153	0.229227	0.260909	0.229067	0.260805	0.228976	0.260779	0.229044	0.260743	0.229021	0.260733	0.229015	0.260731	0.229015	0.260731	0.220691	0.262247
Cell_1400	Inhibitory	0.227537	0.260877	0.22794	0.260979	0.228278	0.261014	0.228556	0.260993	0.228772	0.260931	0.228923	0.260852	0.229015	0.260776	0.228949	0.260758	0.228974	0.260744	0.22898	0.26074	0.22898	0.26074	0.233309	0.26916
Cell_1362	Inhibitory	0.231286	0.260124	0.231093	0.260096	0.230896	0.260077	0.23071	0.260052	0.230552	0.260022	0.230424	0.259993	0.230265	0.260055	0.230217	0.260112	0.23018	0.260112	0.23017	0.260114	0.23017	0.260114	0.240972	0.255943
Cell_1413	Excitatory	0.232747	0.257424	0.232049	0.258283	0.231465	0.258948	0.230989	0.259441	0.23062	0.259785	0.230363	0.260014	0.230269	0.26007	0.230173	0.260077	0.230147	0.260105	0.230141	0.260111	0.230141	0.260111	0.242277	0.246742
Cell_1105	Excitatory	0.223111	0.260689	0.224363	0.260753	0.225359	0.260788	0.226125	0.260796	0.22669	0.260787	0.227083	0.260771	0.227335	0.260755	0.227477	0.260745	0.227539	0.26074	0.227555	0.260738	0.227555	0.260738	0.218055	0.278359
Cell_1369	Inhibitory	0.237325	0.268077	0.23779	0.267799	0.238156	0.267576	0.238436	0.267401	0.23864	0.267271	0.238782	0.26718	0.238872	0.267121	0.238923	0.267088	0.238946	0.267073	0.238951	0.267069	0.238951	0.267069	0.258701	0.253269
Cell_1372	Microglia	0.241454	0.24387	0.241842	0.244152	0.242147	0.244378	0.242379	0.244552	0.242549	0.244681	0.242667	0.24477	0.242742	0.244828	0.242785	0.24486	0.242803	0.244875	0.242808	0.244878	0.242808	0.244878	0.261161	0.262928
Cell_1414	Microglia	0.262106	0.25859	0.261053	0.258189	0.260235	0.257849	0.259623	0.257569	0.259184	0.257348	0.258889	0.257181	0.25871	0.257065	0.258617	0.256992	0.258585	0.256956	0.258583	0.256958	0.258583	0.256958	0.257599	0.264706
Cell_1430	Excitatory	0.258661	0.257389	0.258684	0.257197	0.25869	0.257072	0.258684	0.256997	0.258669	0.256959	0.25865	0.256946	0.258629	0.256948	0.258609	0.256956	0.258591	0.256963	0.258581	0.256954	0.258581	0.256954	0.264231	0.265076
Cell_1428	Excitatory	0.252127	0.242467	0.252303	0.243055	0.252443	0.243519	0.252551	0.243874	0.25263	0.244135	0.252684	0.244316	0.252719	0.244432	0.252738	0.244497	0.252747	0.244526	0.252749	0.244533	0.252749	0.244533	0.252878	0.249989
Cell_1418	Excitatory	0.276544	0.25518	0.276801	0.255452	0.277005	0.255667	0.277162	0.255831	0.277277	0.25595	0.277358	0.256033	0.27741	0.256086	0.277439	0.256115	0.277452	0.256128	0.277455	0.256131	0.277455	0.256131	0.287552	0.257386
Cell_1383	Inhibitory	0.295302	0.261996	0.295281	0.26199	0.295265	0.261986	0.295252	0.261982	0.295243	0.261979	0.295237	0.261977	0.295233	0.261976	0.295231	0.261976	0.29523	0.261975	0.29523	0.261975	0.29523	0.261975	0.293829	0.262259
Cell_1381	Ambiguous	0.278868	0.257647	0.278632	0.257379	0.278444	0.257169	0.2783	0.257009	0.278193	0.256891	0.278119	0.25681	0.278071	0.256758	0.278044	0.256729	0.278032	0.256716	0.278029	0.256713	0.278029	0.256713	0.291681	0.248186
Cell_1376	Astrocyte	0.277655	0.263595	0.2782	0.263242	0.278631	0.262963	0.278961	0.262749	0.278718	0.262906	0.278886	0.262797	0.278779	0.262867	0.278839	0.262828	0.278812	0.262846	0.278806	0.26285	0.278806	0.262851	0.279944	0.260592
Cell_1377	Astrocyte	0.279965	0.262097	0.27942	0.262451	0.278989	0.26273	0.278659	0.262944	0.278902	0.262787	0.278733	0.262897	0.278841	0.262827	0.27878	0.262866	0.278807	0.262849	0.278814	0.262845	0.278814	0.262845	0.280613	0.264787
Cell_1393	Pericytes	0.337535	0.273935	0.33703	0.272896	0.336632	0.272078	0.336329	0.271453	0.336106	0.270996	0.335951	0.27068	0.335853	0.270478	0.335797	0.270364	0.335773	0.270314	0.335767	0.270301	0.335767	0.270302	0.31811	0.253588
Cell_1398	Pericytes	0.323545	0.267333	0.324362	0.267012	0.325003	0.266759	0.32549	0.266564	0.325847	0.26642	0.326093	0.266321	0.326251	0.266257	0.326339	0.266221	0.326379	0.266205	0.326388	0.266201	0.326388	0.266201	0.326629	0.251283
Cell_1435	Excitatory	0.319698	0.259567	0.320138	0.259755	0.320491	0.259903	0.320763	0.260016	0.320965	0.260099	0.321106	0.260156	0.321196	0.260192	0.321247	0.260213	0.32127	0.260222	0.321275	0.260224	0.321275	0.260224	0.316978	0.267325
Cell_5874	Pericytes	0.336903	0.247284	0.336616	0.248446	0.336386	0.249365	0.336208	0.250069	0.336075	0.250586	0.335983	0.250945	0.335923	0.251174	0.33589	0.251304	0.335875	0.251361	0.335871	0.251375	0.335871	0.251375	0.333526	0.251405
Cell_1420	Excitatory	0.334718	0.264416	0.334253	0.264426	0.333888	0.264431	0.333609	0.264433	0.333406	0.264434	0.333266	0.264434	0.333176	0.264434	0.333126	0.264434	0.333103	0.264434	0.333098	0.264434	0.333098	0.264434	0.307705	0.257757
Cell_2333	Excitatory	0.34251	0.266178	0.342934	0.265931	0.343268	0.26573	0.343523	0.265573	0.34371	0.265456	0.343839	0.265374	0.343922	0.265321	0.343968	0.265292	0.343989	0.265278	0.343993	0.265275	0.343993	0.265275	0.357699	0.261175
Cell_2327	Astrocyte	0.345905	0.26672	0.345905	0.26672	0.345905	0.26672	0.345905	0.26672	0.345905	0.26672	0.345905	0.26672	0.345905	0.266721	0.345905	0.266721	0.345905	0.266721	0.345905	0.266721	0.345905	0.266721	0.352136	0.251339
Cell_2332	Inhibitory	0.355223	0.25494	0.35497	0.255442	0.354767	0.255831	0.35461	0.256123	0.354494	0.256334	0.354413	0.256479	0.354361	0.256571	0.354331	0.256622	0.354318	0.256645	0.354315	0.25665	0.354315	0.25665	0.359236	0.250594
Cell_2330	Inhibitory	0.347031	0.266065	0.347374	0.265526	0.347648	0.265107	0.347861	0.264791	0.348019	0.26456	0.348129	0.264402	0.3482	0.264301	0.34824	0.264244	0.348258	0.264219	0.348262	0.264213	0.348262	0.264213	0.352128	0.267477
Cell_2339	Excitatory	0.357462	0.255693	0.356949	0.255977	0.356543	0.256207	0.356232	0.256389	0.356004	0.256524	0.355846	0.25662	0.355744	0.256682	0.355688	0.256717	0.355662	0.256733	0.355656	0.256737	0.355656	0.256736	0.36725	0.257075
Cell_2401	Inhibitory	0.393357	0.263691	0.392495	0.263026	0.391818	0.262501	0.391304	0.262099	0.390927	0.261808	0.390667	0.261606	0.390501	0.261478	0.390408	0.261406	0.390366	0.261374	0.390356	0.261366	0.390356	0.261366	0.382406	0.262772
Cell_2403	Excitatory	0.384575	0.259711	0.384838	0.260135	0.385248	0.260514	0.385635	0.260198	0.3859	0.2604	0.386054	0.26023	0.38619	0.26031	0.386231	0.26025	0.38627	0.260266	0.386273	0.26026	0.386273	0.26026	0.388845	0.267777
Cell_2351	Excitatory	0.383851	0.26085	0.384826	0.260452	0.385354	0.260076	0.385666	0.260383	0.385901	0.260164	0.38609	0.260317	0.386169	0.260222	0.386249	0.260274	0.386263	0.260253	0.386273	0.260258	0.386273	0.260258	0.390435	0.247605
Cell_2417	Inhibitory	0.383565	0.264777	0.384184	0.263755	0.384709	0.262959	0.385126	0.262358	0.385443	0.261923	0.385667	0.261624	0.385814	0.261435	0.385897	0.261329	0.385934	0.261282	0.385944	0.261271	0.385943	0.261271	0.399271	0.260814
Cell_2412	Excitatory	0.398815	0.241277	0.397821	0.242938	0.397036	0.244256	0.396434	0.245267	0.395993	0.246012	0.395686	0.246529	0.39549	0.246861	0.395379	0.247048	0.39533	0.24713	0.395318	0.247151	0.395318	0.247151	0.392961	0.246674
Cell_2395	Excitatory	0.435931	0.253387	0.435581	0.253285	0.435303	0.253199	0.43509	0.253135	0.434933	0.253088	0.434824	0.253056	0.434755	0.253035	0.434716	0.253024	0.434698	0.253019	0.434694	0.253018	0.434694	0.253018	0.415491	0.254289
Cell_2374	Inhibitory	0.45197	0.246532	0.445232	0.248793	0.444382	0.248972	0.443731	0.249112	0.443253	0.249216	0.442921	0.24929	0.442709	0.249337	0.44259	0.249363	0.442537	0.249375	0.442524	0.249378	0.442524	0.249378	0.423953	0.261397
Cell_2407	Excitatory	0.40645	0.265041	0.40732	0.264559	0.408009	0.26418	0.408537	0.263891	0.408926	0.263679	0.409197	0.263533	0.40937	0.263439	0.409468	0.263387	0.409511	0.263363	0.409522	0.263357	0.409522	0.263357	0.410696	0.25565
Cell_2378	Inhibitory	0.426672	0.247665	0.427119	0.248051	0.427468	0.248389	0.427734	0.248643	0.427928	0.248826	0.428063	0.248952	0.428149	0.249032	0.428197	0.249076	0.428218	0.249096	0.428223	0.249101	0.428223	0.249101	0.428178	0.253782
Cell_2370	Astrocyte	0.405662	0.268644	0.405776	0.26858	0.405867	0.268529	0.405936	0.268489	0.405987	0.26846	0.406023	0.268439	0.406046	0.268426	0.406059	0.268419	0.406064	0.268416	0.406066	0.268415	0.406066	0.268415	0.420243	0.268446
Cell_2627	Inhibitory	0.458882	0.253053	0.458415	0.253723	0.458045	0.254244	0.45776	0.254639	0.45755	0.254925	0.457404	0.255123	0.457311	0.255249	0.457258	0.255319	0.457235	0.25535	0.457229	0.255358	0.457229	0.255358	0.451	0.258551
Cell_5968	Inhibitory	0.451556	0.261631	0.451625	0.261394	0.451687	0.26122	0.45174	0.261096	0.451781	0.261011	0.45181	0.260953	0.45183	0.260918	0.451841	0.260899	0.451846	0.26089	0.451848	0.260888	0.451848	0.260888	0.44708	0.265728
Cell_2723	Ambiguous	0.444657	0.263167	0.44561	0.26287	0.446361	0.262626	0.446934	0.262435	0.447354	0.262292	0.447645	0.26219	0.447831	0.262125	0.447936	0.262088	0.447982	0.262072	0.447994	0.262068	0.447993	0.262068	0.460608	0.256347
Cell_2742	Astrocyte	0.472294	0.258261	0.472254	0.258477	0.472216	0.258648	0.472183	0.258779	0.472157	0.258876	0.472137	0.258942	0.472124	0.258985	0.472116	0.259009	0.472113	0.25902	0.472112	0.259023	0.472112	0.259022	0.461739	0.266191
Cell_2384	Excitatory	0.474961	0.266258	0.474446	0.265907	0.474042	0.265631	0.473734	0.265421	0.473509	0.265267	0.473354	0.265161	0.473255	0.265094	0.4732	0.265056	0.473175	0.265039	0.473169	0.265035	0.473169	0.265035	0.436569	0.254707
Cell_2709	Ependymal	0.488288	0.242563	0.488176	0.244997	0.488067	0.246927	0.487971	0.248408	0.487896	0.249494	0.487839	0.250246	0.487801	0.250727	0.487778	0.250997	0.487769	0.251117	0.487766	0.251146	0.487766	0.251146	0.483174	0.261014
Cell_2653	Astrocyte	0.495946	0.264356	0.494408	0.262673	0.493192	0.261337	0.49226	0.26031	0.491577	0.259553	0.4911	0.259028	0.490796	0.258691	0.490624	0.258502	0.490548	0.258418	0.490529	0.258397	0.490529	0.258397	0.486306	0.261934
Cell_2642	Ependymal	0.489227	0.251248	0.488271	0.252001	0.487614	0.252647	0.487209	0.253206	0.487529	0.253381	0.487282	0.253561	0.4874	0.253741	0.48733	0.253746	0.487302	0.253746	0.487309	0.253757	0.487309	0.253757	0.475943	0.254953
Cell_2648	Ependymal	0.478321	0.264335	0.480012	0.262608	0.481351	0.261244	0.482375	0.260199	0.483125	0.259431	0.483644	0.258896	0.483976	0.258554	0.484162	0.258362	0.484245	0.258277	0.484265	0.258256	0.484265	0.258256	0.482512	0.247659
Cell_2744	Ependymal	0.485392	0.252808	0.486308	0.253031	0.486951	0.253155	0.487359	0.253188	0.487047	0.253452	0.487309	0.25358	0.487202	0.253597	0.48728	0.253704	0.487312	0.253753	0.487305	0.253754	0.487305	0.253754	0.47704	0.249314
Cell_2679	Inhibitory	0.516226	0.249973	0.516819	0.250431	0.517301	0.250801	0.517696	0.251101	0.518043	0.251361	0.518286	0.251788	0.518334	0.251888	0.518425	0.252035	0.518472	0.252078	0.518471	0.252093	0.518471	0.252093	0.515787	0.256367
Cell_2675	Excitatory	0.506316	0.257069	0.50729	0.256688	0.508078	0.256404	0.508692	0.256197	0.50915	0.256052	0.509471	0.255956	0.509678	0.255897	0.509795	0.255864	0.509847	0.25585	0.509859	0.255846	0.509859	0.255846	0.512202	0.258482
Cell_2682	Inhibitory	0.516614	0.246758	0.517204	0.248467	0.517645	0.24979	0.51795	0.250772	0.518117	0.251441	0.51823	0.251649	0.518409	0.251953	0.518445	0.252031	0.518456	0.252087	0.51847	0.252096	0.51847	0.252096	0.518499	0.249781
Cell_2748	Inhibitory	0.523731	0.255311	0.522754	0.255048	0.522017	0.254814	0.521474	0.254619	0.521088	0.254466	0.520824	0.254357	0.520659	0.254285	0.520567	0.254244	0.520527	0.254225	0.520517	0.25422	0.520517	0.25422	0.511012	0.249711
Cell_2685	Inhibitory	0.526968	0.261574	0.525787	0.260051	0.524813	0.258876	0.524041	0.257998	0.523458	0.257366	0.523043	0.256936	0.522775	0.256664	0.522622	0.256513	0.522554	0.256446	0.522537	0.25643	0.522537	0.25643	0.521552	0.268203
Cell_2702	Excitatory	0.536663	0.248743	0.537301	0.249498	0.537781	0.250145	0.538129	0.250666	0.538374	0.251061	0.538538	0.25134	0.538641	0.25152	0.538698	0.251622	0.538723	0.251667	0.538729	0.251679	0.538729	0.251679	0.550382	0.256428
Cell_2730	Inhibitory	0.540643	0.249847	0.54059	0.251267	0.540589	0.252332	0.540618	0.253118	0.540656	0.25368	0.540691	0.254064	0.540717	0.254307	0.540733	0.254442	0.54074	0.254502	0.540742	0.254517	0.540742	0.254517	0.545167	0.260088
Cell_2722	Inhibitory	0.541304	0.261124	0.541407	0.260798	0.541476	0.260544	0.54152	0.260351	0.541548	0.260212	0.541566	0.260116	0.541576	0.260055	0.541581	0.260021	0.541583	0.260006	0.541584	0.260002	0.541584	0.260002	0.550963	0.261962
Cell_2698	Inhibitory	0.537889	0.281181	0.538155	0.279667	0.538366	0.278469	0.538528	0.277552	0.538647	0.276878	0.53873	0.276409	0.538783	0.27611	0.538813	0.275941	0.538826	0.275866	0.53883	0.275847	0.53883	0.275847	0.541151	0.258189
Cell_2705	Inhibitory	0.553622	0.262621	0.552667	0.262287	0.551908	0.262026	0.551325	0.261829	0.550894	0.261686	0.550594	0.261588	0.550402	0.261525	0.550294	0.26149	0.550246	0.261474	0.550235	0.261471	0.550235	0.261471	0.554461	0.248982
Cell_3726	OD Immature 1	0.580896	0.242437	0.581195	0.242794	0.581431	0.243076	0.581611	0.243293	0.581743	0.243453	0.581834	0.243563	0.581893	0.243634	0.581926	0.243674	0.58194	0.243692	0.581944	0.243696	0.581944	0.243696	0.586441	0.260013
Cell_3779	Inhibitory	0.575507	0.26922	0.575723	0.26936	0.575904	0.26947	0.576051	0.269554	0.576164	0.269614	0.576246	0.269656	0.576301	0.269682	0.576331	0.269697	0.576345	0.269703	0.576349	0.269705	0.576349	0.269705	0.574352	0.258318
Cell_3766	Inhibitory	0.574578	0.27502	0.575198	0.274398	0.575676	0.273907	0.576035	0.273533	0.576293	0.273259	0.57647	0.27307	0.576581	0.272949	0.576643	0.272881	0.576671	0.272851	0.576677	0.272843	0.576677	0.272843	0.582872	0.249923
Cell_3723	Inhibitory	0.6046	0.258085	0.603864	0.258466	0.603282	0.258766	0.602835	0.258993	0.602506	0.259159	0.602277	0.259274	0.602131	0.259347	0.602048	0.259388	0.602012	0.259407	0.602002	0.259411	0.602003	0.259411	0.585373	0.26553
Cell_3794	OD Immature 1	0.597562	0.258749	0.597164	0.258493	0.596851	0.258291	0.596612	0.258138	0.596437	0.258026	0.596316	0.257948	0.596239	0.257898	0.596195	0.25787	0.596176	0.257858	0.596171	0.257855	0.596171	0.257855	0.590051	0.258757
Cell_3739	Inhibitory	0.601203	0.234258	0.602267	0.234735	0.603094	0.235165	0.603725	0.235495	0.604187	0.235738	0.604507	0.235907	0.604712	0.236015	0.604827	0.236076	0.604878	0.236103	0.604891	0.23611	0.604891	0.23611	0.611254	0.257602
Cell_3788	Excitatory	0.608334	0.242585	0.608449	0.242634	0.608543	0.242672	0.608617	0.242697	0.608673	0.242715	0.608713	0.242725	0.608739	0.242732	0.608753	0.242735	0.60876	0.242737	0.608761	0.242737	0.608761	0.242737	0.617387	0.259035
Cell_3737	Inhibitory	0.640663	0.239847	0.634693	0.243184	0.633946	0.243139	0.633374	0.243104	0.632954	0.243078	0.632662	0.24306	0.632476	0.243048	0.632371	0.243041	0.632324	0.243038	0.632312	0.243037	0.632313	0.243037	0.605595	0.256345
Cell_3784	OD Immature 1	0.610459	0.264625	0.610509	0.264491	0.610548	0.264384	0.610577	0.264302	0.610599	0.264241	0.610613	0.264198	0.610623	0.264171	0.610628	0.264156	0.61063	0.264149	0.610631	0.264147	0.610631	0.264147	0.607393	0.252658
Cell_3742	Inhibitory	0.617152	0.246011	0.616877	0.245575	0.616664	0.245259	0.616502	0.245021	0.616382	0.244848	0.616299	0.244729	0.616246	0.244653	0.616216	0.24461	0.616203	0.244592	0.6162	0.244587	0.6162	0.244587	0.62154	0.255939
Cell_3756	Inhibitory	0.650295	0.264538	0.64944	0.263788	0.648766	0.263194	0.648252	0.262738	0.647874	0.262403	0.647612	0.26217	0.647445	0.262021	0.647351	0.261937	0.647309	0.2619	0.647299	0.261891	0.647299	0.261891	0.652069	0.253973
Cell_3751	Inhibitory	0.636197	0.262397	0.637083	0.261787	0.637766	0.261319	0.638276	0.260969	0.638642	0.260718	0.638892	0.260546	0.63905	0.260437	0.639138	0.260377	0.639177	0.26035	0.639186	0.260343	0.639186	0.260343	0.639086	0.251441
Cell_3759	Inhibitory	0.652189	0.241104	0.651138	0.242344	0.650316	0.243323	0.649693	0.24407	0.64924	0.244619	0.648928	0.244999	0.648729	0.245242	0.648617	0.245379	0.648568	0.245439	0.648556	0.245454	0.648556	0.245454	0.653701	0.261722
Cell_3753	Ambiguous	0.643093	0.265184	0.642917	0.26456	0.642781	0.264051	0.642681	0.26365	0.642609	0.263349	0.642561	0.263136	0.642531	0.262998	0.642514	0.26292	0.642507	0.262885	0.642505	0.262876	0.642505	0.262876	0.64345	0.267462
Cell_3754	Inhibitory	0.622467	0.241253	0.623664	0.241996	0.624612	0.242589	0.62534	0.243048	0.625876	0.243387	0.626248	0.243625	0.626487	0.243777	0.626621	0.243863	0.626681	0.243902	0.626696	0.243911	0.626696	0.243911	0.649544	0.248643
Cell_4070	Endothelial 1	0.672254	0.258888	0.672266	0.25889	0.672274	0.258892	0.672281	0.258893	0.672286	0.258894	0.672289	0.258895	0.672291	0.258895	0.672292	0.258896	0.672293	0.258896	0.672293	0.258896	0.672293	0.258895	0.679397	0.251364
Cell_4071	Ambiguous	0.689624	0.262504	0.689541	0.262517	0.689472	0.262523	0.689418	0.262525	0.689376	0.262524	0.689345	0.262523	0.689325	0.262521	0.689314	0.26252	0.689309	0.262519	0.689307	0.262519	0.689308	0.262519	0.683027	0.253493
Cell_4067	Excitatory	0.692935	0.259981	0.692157	0.260375	0.691545	0.260688	0.691078	0.260929	0.690736	0.261107	0.6905	0.261232	0.69035	0.261312	0.690266	0.261357	0.690228	0.261377	0.690219	0.261382	0.690219	0.261382	0.676758	0.268902
Cell_4110	Inhibitory	0.649239	0.259335	0.649466	0.259373	0.649645	0.259402	0.649783	0.259424	0.649884	0.259441	0.649955	0.259452	0.65	0.259459	0.650026	0.259463	0.650037	0.259465	0.65004	0.259465	0.65004	0.259465	0.67343	0.247582
Cell_6085	Excitatory	0.675996	0.269903	0.67662	0.269457	0.677113	0.269107	0.67749	0.268841	0.677767	0.268646	0.67796	0.268511	0.678083	0.268425	0.678152	0.268377	0.678183	0.268356	0.678191	0.26835	0.67819	0.268351	0.67247	0.268693
Cell_4114	Inhibitory	0.699807	0.253968	0.699844	0.253655	0.699876	0.253405	0.699902	0.253213	0.699922	0.253071	0.699937	0.252972	0.699947	0.252908	0.699952	0.252872	0.699954	0.252857	0.699955	0.252853	0.699955	0.252853	0.713093	0.253122
Cell_4086	Astrocyte	0.723248	0.255124	0.723248	0.255124	0.723248	0.255124	0.723248	0.255124	0.723248	0.255124	0.723249	0.255124	0.723249	0.255124	0.723249	0.255124	0.723249	0.255124	0.723249	0.255124	0.723249	0.255124	0.714008	0.263493
Cell_4119	Inhibitory	0.689192	0.243887	0.689831	0.243993	0.690336	0.244087	0.690723	0.244165	0.691007	0.244226	0.691204	0.244269	0.69133	0.244298	0.691401	0.244315	0.691432	0.244322	0.69144	0.244324	0.69144	0.244324	0.711118	0.268578
Cell_4118	Inhibitory	0.717885	0.250617	0.71682	0.250356	0.715978	0.250154	0.715332	0.250003	0.714857	0.249894	0.714527	0.249819	0.714316	0.249771	0.714197	0.249745	0.714144	0.249733	0.714131	0.24973	0.714131	0.24973	0.707396	0.272364
Cell_4075	Inhibitory	0.696946	0.242844	0.697335	0.243313	0.697641	0.24367	0.697873	0.243935	0.698044	0.244125	0.698162	0.244256	0.698238	0.244338	0.69828	0.244384	0.698299	0.244404	0.698304	0.244409	0.698304	0.244409	0.69542	0.252
Cell_4131	Inhibitory	0.742838	0.270123	0.743111	0.268792	0.743315	0.267741	0.743463	0.266937	0.743566	0.266348	0.743634	0.265941	0.743676	0.265681	0.743699	0.265536	0.743709	0.265471	0.743712	0.265455	0.743712	0.265455	0.745299	0.25134
Cell_4122	Excitatory	0.745232	0.258096	0.74513	0.258349	0.745039	0.258564	0.744963	0.258734	0.744904	0.258863	0.744863	0.258954	0.744836	0.259012	0.744821	0.259045	0.744814	0.25906	0.744812	0.259063	0.744813	0.259063	0.748442	0.26186
Cell_4130	Ambiguous	0.743334	0.247336	0.743406	0.247844	0.74346	0.248246	0.743498	0.248554	0.743524	0.24878	0.743542	0.248938	0.743553	0.249038	0.743559	0.249095	0.743561	0.24912	0.743562	0.249126	0.743562	0.249126	0.739352	0.265152
Cell_4133	Inhibitory	0.741607	0.262851	0.74197	0.263035	0.742259	0.263173	0.742483	0.263274	0.74265	0.263343	0.742768	0.263389	0.742845	0.263417	0.742889	0.263433	0.742909	0.263439	0.742914	0.263441	0.742914	0.263441	0.749796	0.27002
Cell_4096	Inhibitory	0.747187	0.261267	0.746581	0.261653	0.746126	0.261949	0.745792	0.262174	0.745554	0.262338	0.745391	0.262452	0.745288	0.262524	0.74523	0.262565	0.745205	0.262583	0.745198	0.262588	0.745198	0.262588	0.732417	0.243404
Cell_4117	Excitatory	0.78288	0.257382	0.782343	0.257624	0.781919	0.257816	0.781596	0.257962	0.781359	0.25807	0.781195	0.258144	0.78109	0.258192	0.781031	0.258219	0.781005	0.258231	0.780998	0.258234	0.780998	0.258234	0.772665	0.254322
Cell_4124	Inhibitory	0.769967	0.249458	0.770076	0.249724	0.770163	0.249934	0.770229	0.250095	0.770277	0.250214	0.77031	0.250296	0.770331	0.250348	0.770343	0.250378	0.770348	0.250391	0.770349	0.250394	0.770349	0.250394	0.762112	0.264682
Cell_5021	Excitatory	0.768757	0.2654	0.769238	0.265097	0.769618	0.264857	0.769908	0.264673	0.770121	0.264538	0.770268	0.264443	0.770362	0.264383	0.770415	0.264349	0.770439	0.264334	0.770445	0.26433	0.770444	0.264331	0.786179	0.269825
Cell_4134	Inhibitory	0.770677	0.266867	0.770674	0.266691	0.770672	0.266553	0.770672	0.266446	0.770671	0.266368	0.770671	0.266314	0.770671	0.26628	0.770671	0.26626	0.770671	0.266252	0.770671	0.26625	0.770671	0.26625	0.759399	0.246932
Cell_4104	Astrocyte	0.780067	0.255295	0.780016	0.255265	0.779975	0.255242	0.779943	0.255225	0.77992	0.255212	0.779903	0.255203	0.779893	0.255198	0.779887	0.255195	0.779885	0.255194	0.779884	0.255193	0.779885	0.255193	0.758908	0.24165
Cell_5032	Astrocyte	0.806604	0.262486	0.806882	0.263063	0.807105	0.263513	0.807278	0.263854	0.807405	0.264102	0.807495	0.264274	0.807552	0.264383	0.807585	0.264445	0.807599	0.264472	0.807603	0.264479	0.807603	0.264479	0.812251	0.259309
Cell_5070	Inhibitory	0.804025	0.257076	0.803923	0.257071	0.803845	0.257067	0.803786	0.257064	0.803743	0.257061	0.803713	0.257059	0.803694	0.257058	0.803684	0.257057	0.803679	0.257057	0.803678	0.257057	0.803678	0.257056	0.815369	0.256586
Cell_5027	Ambiguous	0.794719	0.261583	0.794966	0.261606	0.79516	0.261627	0.795309	0.261645	0.795418	0.261659	0.795493	0.261669	0.795541	0.261676	0.795568	0.26168	0.79558	0.261682	0.795583	0.261682	0.795582	0.261682	0.797888	0.265432
Cell_5028	Astrocyte	0.813882	0.273251	0.813415	0.272622	0.813044	0.272128	0.812759	0.271751	0.812548	0.271475	0.812401	0.271283	0.812307	0.271161	0.812254	0.271093	0.812231	0.271062	0.812225	0.271055	0.812225	0.271055	0.798589	0.249387
Cell_5034	Inhibitory	0.802508	0.255851	0.802549	0.255884	0.802581	0.255911	0.802605	0.255933	0.802622	0.255949	0.802634	0.255961	0.802641	0.255968	0.802645	0.255972	0.802647	0.255974	0.802648	0.255974	0.802648	0.255974	0.816317	0.266147
Cell_5040	Astrocyte	0.839591	0.262003	0.839768	0.261964	0.839907	0.261931	0.840013	0.261904	0.840091	0.261884	0.840144	0.261869	0.840178	0.261859	0.840197	0.261853	0.840206	0.261851	0.840208	0.26185	0.840208	0.26185	0.832058	0.254476
Cell_5063	Inhibitory	0.839664	0.248976	0.84018	0.249544	0.840585	0.249993	0.840893	0.250338	0.841119	0.250592	0.841275	0.250768	0.841375	0.250881	0.841431	0.250944	0.841456	0.250973	0.841462	0.250979	0.841462	0.250979	0.842876	0.250294
Cell_5046	Inhibitory	0.859882	0.269091	0.85942	0.268635	0.859055	0.268276	0.858775	0.268001	0.858569	0.267799	0.858425	0.267659	0.858334	0.267569	0.858282	0.267519	0.85826	0.267497	0.858254	0.267491	0.858254	0.267491	0.850007	0.262176
Cell_5036	Endothelial 1	0.849954	0.26863	0.84994	0.268621	0.849928	0.268614	0.84992	0.268608	0.849913	0.268604	0.849909	0.268601	0.849906	0.268599	0.849905	0.268598	0.849904	0.268598	0.849904	0.268598	0.849904	0.268598	0.827401	0.264197
Cell_5043	Ambiguous	0.845724	0.260221	0.845507	0.260156	0.84534	0.260106	0.845214	0.260069	0.845123	0.260042	0.845061	0.260023	0.845021	0.260012	0.844999	0.260005	0.84499	0.260002	0.844987	0.260001	0.844987	0.260001	0.841136	0.270819
Cell_5052	OD Immature 1	0.862898	0.255989	0.863225	0.256021	0.863483	0.256047	0.86368	0.256066	0.863824	0.25608	0.863924	0.256089	0.863988	0.256095	0.864024	0.256099	0.86404	0.2561	0.864044	0.2561	0.864044	0.2561	0.87378	0.264734
Cell_5075	Astrocyte	0.875751	0.25658	0.875427	0.256566	0.875171	0.256554	0.874975	0.256546	0.874831	0.25654	0.874731	0.256535	0.874667	0.256533	0.874631	0.256531	0.874615	0.256531	0.874611	0.25653	0.874611	0.25653	0.883077	0.260207
Cell_5055	Inhibitory	0.87091	0.29248	0.87092	0.28648	0.87092	0.28648	0.87092	0.28648	0.87092	0.28648	0.87092	0.28648	0.87092	0.28648	0.87092	0.28648	0.87092	0.28648	0.87092	0.28648	0.87092	0.28648	0.878596	0.246108
Cell_5066	Inhibitory	0.877851	0.240587	0.877851	0.240587	0.877851	0.240587	0.877851	0.240587	0.877851	0.240587	0.877851	0.240587	0.877851	0.240587	0.877851	0.240587	0.877851	0.240586	0.877851	0.240586	0.877851	0.240586	0.883305	0.266376
Cell_5048	OD Mature 2	0.864188	0.265043	0.864186	0.265026	0.864184	0.265012	0.864183	0.265001	0.864183	0.264994	0.864183	0.264988	0.864182	0.264985	0.864182	0.264983	0.864182	0.264982	0.864182	0.264982	0.864182	0.264982	0.856409	0.254885
Cell_5369	Excitatory	0.891633	0.24674	0.891633	0.24674	0.891633	0.24674	0.891633	0.24674	0.891633	0.24674	0.891633	0.24674	0.891633	0.24674	0.891633	0.24674	0.891633	0.246739	0.891633	0.246739	0.891632	0.246739	0.910357	0.254918
Cell_5335	OD Mature 2	0.892812	0.249899	0.893389	0.250433	0.893845	0.250855	0.894194	0.251178	0.89445	0.251416	0.894628	0.25158	0.894742	0.251686	0.894806	0.251745	0.894835	0.251772	0.894842	0.251778	0.894842	0.251778	0.908435	0.266162
Cell_5367	Endothelial 1	0.919463	0.256974	0.919275	0.256623	0.919127	0.256345	0.919014	0.256133	0.918931	0.255977	0.918873	0.255868	0.918836	0.255799	0.918816	0.25576	0.918806	0.255743	0.918804	0.255739	0.918804	0.255739	0.903556	0.242858
Cell_5385	Endothelial 1	0.913942	0.246624	0.91413	0.246976	0.914278	0.247253	0.914391	0.247465	0.914474	0.247621	0.914532	0.24773	0.914569	0.247799	0.91459	0.247838	0.914599	0.247855	0.914601	0.247859	0.914601	0.247859	0.914065	0.268888
Cell_5337	OD Mature 2	0.904344	0.260575	0.903767	0.260041	0.903311	0.259619	0.902962	0.259296	0.902706	0.259059	0.902528	0.258894	0.902414	0.258789	0.90235	0.258729	0.902321	0.258703	0.902314	0.258697	0.902314	0.258697	0.912183	0.271497
Cell_5341	OD Mature 2	0.927042	0.252293	0.927042	0.252293	0.927042	0.252293	0.927042	0.252293	0.927042	0.252293	0.927042	0.252293	0.927042	0.252293	0.927042	0.252293	0.927042	0.252293	0.927042	0.252293	0.927042	0.252293	0.925531	0.258252
Cell_5374	Excitatory	0.946966	0.245257	0.946739	0.244888	0.946561	0.244596	0.946424	0.244372	0.946324	0.244207	0.946254	0.244093	0.94621	0.24402	0.946185	0.243979	0.946173	0.24396	0.946171	0.243956	0.946171	0.243956	0.93275	0.248002
Cell_5350	Endothelial 1	0.950326	0.250042	0.950271	0.250316	0.950227	0.250533	0.950194	0.250699	0.950169	0.250821	0.950152	0.250906	0.950142	0.25096	0.950135	0.250991	0.950133	0.251005	0.950132	0.251008	0.950132	0.251008	0.945439	0.254807
Cell_5346	Endothelial 1	0.944776	0.277576	0.944832	0.277292	0.944877	0.277068	0.94491	0.276896	0.944935	0.27677	0.944952	0.276682	0.944963	0.276626	0.944969	0.276594	0.944972	0.27658	0.944973	0.276577	0.944973	0.276577	0.934711	0.270826
Cell_5343	Excitatory	0.94319	0.23892	0.943416	0.239299	0.943594	0.239599	0.943731	0.239828	0.943831	0.239997	0.9439	0.240114	0.943944	0.240189	0.943969	0.240231	0.94398	0.24025	0.943983	0.240254	0.943983	0.240254	0.927985	0.246904
Cell_5361	Excitatory	0.955041	0.266418	0.955161	0.26622	0.955256	0.266064	0.95533	0.265945	0.955383	0.265858	0.955421	0.265798	0.955445	0.265759	0.955458	0.265737	0.955464	0.265728	0.955466	0.265725	0.955466	0.265725	0.974914	0.257742
Cell_5371	Ambiguous	0.96945	0.25792	0.969232	0.257875	0.969059	0.257845	0.968926	0.257825	0.968828	0.257812	0.96876	0.257804	0.968716	0.2578	0.968692	0.257797	0.968681	0.257796	0.968678	0.257796	0.968678	0.257796	0.974387	0.267069
Cell_5358	Ambiguous	0.96098	0.256174	0.96099	0.25644	0.960998	0.256644	0.961003	0.256796	0.961007	0.256906	0.96101	0.256981	0.961011	0.257028	0.961012	0.257055	0.961012	0.257066	0.961012	0.257069	0.961012	0.257069	0.968188	0.244804
Cell_5377	Astrocyte	0.967106	0.251259	0.966877	0.251538	0.966696	0.251758	0.966557	0.251927	0.966455	0.252051	0.966384	0.252136	0.966339	0.252191	0.966313	0.252222	0.966302	0.252236	0.966299	0.252239	0.966299	0.252239	0.957685	0.246343
Cell_5360	Excitatory	0.945376	0.272793	0.945693	0.272489	0.945944	0.272251	0.946137	0.272069	0.94628	0.271936	0.946379	0.271843	0.946442	0.271784	0.946478	0.271751	0.946494	0.271736	0.946498	0.271733	0.946498	0.271733	0.972934	0.243147
Cell_5365	Astrocyte	0.986194	0.242665	0.986712	0.243137	0.98712	0.243508	0.987432	0.24379	0.987661	0.243995	0.98782	0.244138	0.987921	0.244229	0.987978	0.24428	0.988004	0.244302	0.98801	0.244308	0.98801	0.244308	0.99809	0.249899
Cell_5364	OD Mature 2	0.995804	0.244125	0.995673	0.244209	0.99557	0.244278	0.99549	0.244334	0.995432	0.244376	0.995391	0.244406	0.995366	0.244425	0.995351	0.244436	0.995345	0.244441	0.995343	0.244443	0.995343	0.244442	0.99237	0.248084
Cell_5372	Microglia	1.00916	0.265483	1.00901	0.265357	1.00889	0.265258	1.00879	0.265181	1.00872	0.265125	1.00868	0.265086	1.00865	0.265061	1.00863	0.265047	1.00862	0.265041	1.00862	0.265039	1.00862	0.265039	0.987177	0.244951
Cell_5363	Endothelial 1	0.997727	0.275004	0.9977	0.274789	0.997679	0.274619	0.997663	0.274488	0.997651	0.274393	0.997643	0.274326	0.997638	0.274284	0.997635	0.27426	0.997634	0.274249	0.997634	0.274246	0.997633	0.274246	0.985932	0.273453
Cell_5380	Astrocyte	0.99861	0.255489	0.998406	0.255273	0.998244	0.255103	0.998121	0.254972	0.998031	0.254876	0.997968	0.254809	0.997928	0.254766	0.997905	0.254742	0.997895	0.254732	0.997893	0.254729	0.997893	0.254729	0.998092	0.281565
Cell_122	Ambiguous	-0.00303305	0.285195	-0.00252198	0.28556	-0.00212141	0.285846	-0.00181683	0.286062	-0.00159431	0.28622	-0.00144046	0.286328	-0.00134231	0.286397	-0.00128724	0.286435	-0.00126281	0.286452	-0.00125674	0.286456	-0.00125679	0.286456	0.00308801	0.286968
Cell_124	OD Mature 4	0.00444295	0.286931	0.0039866	0.286971	0.00362621	0.28701	0.00335048	0.287046	0.00314807	0.287075	0.00300765	0.287098	0.00291787	0.287113	0.00286745	0.287122	0.00284511	0.287126	0.00283962	0.287127	0.00283974	0.287127	0.00770437	0.282695
Cell_125	Excitatory	0.003205	0.301772	0.00310517	0.301476	0.00303013	0.301241	0.00297519	0.301059	0.0029363	0.300926	0.00291008	0.300833	0.00289365	0.300773	0.00288452	0.30074	0.00288046	0.300725	0.00287942	0.300721	0.00287936	0.300722	0.00816385	0.298733
Cell_126	Astrocyte	0.0149714	0.302782	0.0143437	0.302244	0.0138473	0.301819	0.0134669	0.301494	0.0131873	0.301254	0.0129931	0.301088	0.0128688	0.300982	0.012799	0.300923	0.012768	0.300896	0.0127603	0.300889	0.0127605	0.300889	0.0149094	0.290736
Cell_128	Astrocyte	-0.00637441	0.286412	-0.00570167	0.28684	-0.00517038	0.287175	-0.00476391	0.28743	-0.00446553	0.287616	-0.00425852	0.287744	-0.00412617	0.287826	-0.00405183	0.287871	-0.00401888	0.287892	-0.00401076	0.287897	-0.00401091	0.287897	0.0187773	0.288636
Cell_186	Inhibitory	0.0241803	0.290869	0.024463	0.290939	0.0246874	0.290995	0.0248597	0.291039	0.0249866	0.291071	0.0250748	0.291094	0.0251313	0.291109	0.0251629	0.291117	0.0251768	0.291121	0.0251801	0.291122	0.0251798	0.291122	0.0376819	0.289838
Cell_136	Astrocyte	0.0328454	0.287304	0.0327755	0.287756	0.0327204	0.288113	0.0326781	0.288386	0.0326471	0.288586	0.0326256	0.288725	0.0326119	0.288814	0.0326042	0.288864	0.0326009	0.288886	0.0326001	0.288892	0.0326002	0.288892	0.031024	0.282536
Cell_128	Astrocyte	0.0306251	0.301639	0.030695	0.301188	0.0307503	0.300831	0.0307926	0.300558	0.0308237	0.300358	0.0308453	0.300218	0.0308591	0.300129	0.0308669	0.30008	0.0308703	0.300058	0.0308712	0.300052	0.0308712	0.300053	0.0187773	0.288636
Cell_178	Inhibitory	0.0323127	0.289447	0.0322158	0.289744	0.0321396	0.289977	0.0320816	0.290153	0.0320392	0.290281	0.0320098	0.29037	0.0319911	0.290426	0.0319806	0.290458	0.031976	0.290472	0.0319749	0.290475	0.031975	0.290475	0.0360169	0.276387
Cell_143	Ambiguous	0.0336931	0.297366	0.0335072	0.296999	0.033359	0.296711	0.0332446	0.296491	0.03316	0.29633	0.033101	0.296218	0.0330632	0.296147	0.033042	0.296107	0.0330326	0.296089	0.0330303	0.296085	0.0330304	0.296085	0.0464205	0.297749
Cell_168	Excitatory	0.0577582	0.273772	0.0578598	0.274345	0.057944	0.274797	0.058011	0.275141	0.0580618	0.275393	0.0580978	0.275567	0.0581212	0.275679	0.0581345	0.275741	0.0581403	0.275769	0.0581417	0.275776	0.0581415	0.275776	0.0653011	0.292985
Cell_187	Ambiguous	0.0808711	0.282313	0.0808712	0.282313	0.0808713	0.282313	0.0808714	0.282313	0.0808715	0.282313	0.0808717	0.282313	0.0808718	0.282313	0.0808719	0.282313	0.080872	0.282313	0.0808721	0.282313	0.0808722	0.282313	0.0596625	0.296658
Cell_149	Inhibitory	0.0579689	0.283047	0.058096	0.282498	0.0581952	0.28207	0.0582701	0.281745	0.0583244	0.281509	0.0583616	0.281346	0.0583852	0.281242	0.0583983	0.281184	0.0584041	0.281158	0.0584054	0.281152	0.0584053	0.281152	0.0658743	0.298455
Cell_151	Ambiguous	0.0669563	0.280444	0.0667274	0.280418	0.0665438	0.280395	0.0664016	0.280376	0.0662964	0.28036	0.0662228	0.280349	0.0661756	0.280342	0.066149	0.280337	0.0661372	0.280336	0.0661343	0.280335	0.0661344	0.280335	0.0654228	0.281233
Cell_153	Endothelial 3	0.0703345	0.272721	0.0703347	0.272721	0.0703348	0.272721	0.0703349	0.27272	0.070335	0.27272	0.0703351	0.27272	0.0703352	0.27272	0.0703353	0.27272	0.0703355	0.27272	0.0703356	0.272719	0.0703357	0.272719	0.0728324	0.281601
Cell_5780	Astrocyte	0.0842177	0.28134	0.0842199	0.281366	0.0842218	0.281387	0.0842233	0.281403	0.0842244	0.281415	0.0842252	0.281423	0.0842258	0.281428	0.0842261	0.281431	0.0842262	0.281432	0.0842263	0.281433	0.0842263	0.281433	0.106769	0.298937
Cell_158	Excitatory	0.100036	0.286741	0.0999412	0.286891	0.0998661	0.28701	0.0998089	0.2871	0.099767	0.287166	0.0997379	0.287212	0.0997194	0.287242	0.099709	0.287258	0.0997044	0.287265	0.0997033	0.287267	0.0997034	0.287267	0.0849686	0.297384
Cell_188	Inhibitory	0.0990212	0.304099	0.0989502	0.303753	0.0988937	0.30348	0.0988504	0.303271	0.0988184	0.303118	0.0987961	0.303012	0.0987819	0.302944	0.0987738	0.302905	0.0987703	0.302888	0.0987694	0.302884	0.0987694	0.302884	0.0813414	0.289425
Cell_162	Excitatory	0.0828137	0.272668	0.0829339	0.272809	0.0830286	0.27292	0.083101	0.273005	0.0831541	0.273068	0.0831909	0.273111	0.0832144	0.273139	0.0832277	0.273155	0.0832335	0.273162	0.083235	0.273163	0.083235	0.273163	0.0940566	0.305657
Cell_164	OD Immature 1	0.0817683	0.285052	0.0818123	0.285081	0.0818471	0.285103	0.0818739	0.285121	0.0818936	0.285133	0.0819072	0.285142	0.081916	0.285148	0.0819209	0.285151	0.081923	0.285152	0.0819235	0.285153	0.0819234	0.285153	0.0982044	0.271175
Cell_1113	OD Mature 2	0.133908	0.30033	0.133847	0.300227	0.133799	0.300145	0.133762	0.300082	0.133735	0.300036	0.133716	0.300004	0.133704	0.299983	0.133697	0.299972	0.133694	0.299967	0.133694	0.299965	0.133694	0.299965	0.124552	0.28624
Cell_1060	Inhibitory	0.114793	0.279575	0.115031	0.279791	0.115218	0.279961	0.115361	0.280091	0.115467	0.280187	0.11554	0.280253	0.115586	0.280295	0.115613	0.280319	0.115624	0.28033	0.115627	0.280332	0.115627	0.280332	0.120046	0.288012
Cell_1067	Inhibitory	0.101906	0.288915	0.10252	0.288835	0.103004	0.288771	0.103376	0.288722	0.103648	0.288687	0.103838	0.288662	0.103959	0.288646	0.104027	0.288638	0.104057	0.288634	0.104065	0.288633	0.104065	0.288633	0.136892	0.295385
Cell_1066	Astrocyte	0.122365	0.280658	0.122426	0.280762	0.122475	0.280844	0.122511	0.280906	0.122539	0.280952	0.122558	0.280984	0.12257	0.281005	0.122576	0.281016	0.12258	0.281022	0.12258	0.281023	0.122581	0.281023	0.133579	0.281027
Cell_1065	Inhibitory	0.150168	0.290704	0.149317	0.290569	0.148645	0.290462	0.14813	0.290381	0.147752	0.290321	0.14749	0.290279	0.147322	0.290252	0.147227	0.290237	0.147185	0.290231	0.147175	0.290229	0.147175	0.290229	0.135012	0.301054
Cell_1079	Endothelial 3	0.157314	0.284183	0.15733	0.284252	0.157344	0.284306	0.157356	0.284348	0.157364	0.284378	0.15737	0.284399	0.157374	0.284413	0.157376	0.28442	0.157377	0.284424	0.157377	0.284424	0.157377	0.284424	0.165582	0.286058
Cell_1109	Astrocyte	0.156812	0.287584	0.157094	0.288201	0.157315	0.288689	0.157484	0.289062	0.157608	0.289337	0.157694	0.289527	0.157749	0.289649	0.15778	0.289718	0.157793	0.289748	0.157797	0.289756	0.157797	0.289756	0.153507	0.287463
Cell_1076	Excitatory	0.157439	0.310419	0.157439	0.310419	0.157439	0.310419	0.157439	0.310419	0.157439	0.31042	0.157439	0.31042	0.157438	0.31042	0.157438	0.31042	0.157438	0.31042	0.157438	0.31042	0.157438	0.31042	0.159246	0.299247
Cell_1072	Astrocyte	0.167614	0.312144	0.167316	0.311458	0.16708	0.310916	0.1669	0.310501	0.166768	0.310196	0.166677	0.309984	0.166618	0.309848	0.166585	0.309772	0.166571	0.309738	0.166567	0.30973	0.166567	0.30973	0.149903	0.291089
Cell_1078	Inhibitory	0.15638	0.302058	0.15638	0.302058	0.15638	0.302058	0.15638	0.302058	0.15638	0.302058	0.15638	0.302058	0.15638	0.302058	0.156379	0.302058	0.156379	0.302058	0.156379	0.302058	0.156379	0.302058	0.164845	0.278225
Cell_1092	Ambiguous	0.197869	0.289871	0.197869	0.289871	0.197869	0.28987	0.197869	0.28987	0.19787	0.28987	0.19787	0.28987	0.19787	0.28987	0.19787	0.28987	0.19787	0.28987	0.19787	0.28987	0.19787	0.28987	0.193011	0.292951
Cell_1123	OD Immature 1	0.187227	0.296428	0.187331	0.296225	0.187409	0.296069	0.187467	0.295951	0.187509	0.295865	0.187537	0.295807	0.187555	0.295769	0.187564	0.295749	0.187569	0.295739	0.18757	0.295737	0.18757	0.295737	0.189779	0.283915
Cell_1097	Inhibitory	0.18626	0.280689	0.186179	0.280959	0.186117	0.281172	0.186071	0.281336	0.186039	0.281457	0.186017	0.281541	0.186004	0.281594	0.185996	0.281625	0.185992	0.281638	0.185992	0.281641	0.185992	0.281641	0.201838	0.288794
Cell_1122	Inhibitory	0.181018	0.288434	0.18124	0.288471	0.181415	0.288499	0.181549	0.28852	0.181647	0.288535	0.181714	0.288545	0.181758	0.288551	0.181782	0.288555	0.181792	0.288556	0.181795	0.288556	0.181795	0.288556	0.183578	0.29778
Cell_1095	OD Immature 1	0.202451	0.302924	0.202206	0.30282	0.202014	0.302734	0.201868	0.302668	0.201761	0.302618	0.201687	0.302583	0.201639	0.30256	0.201613	0.302547	0.201601	0.302542	0.201598	0.30254	0.201598	0.30254	0.199073	0.278418
Cell_1422	Ambiguous	0.224934	0.292254	0.224989	0.29178	0.225023	0.291402	0.225042	0.291112	0.225053	0.290898	0.225058	0.29075	0.225061	0.290654	0.225062	0.2906	0.225063	0.290577	0.225063	0.290571	0.225063	0.290571	0.227993	0.284695
Cell_1411	Astrocyte	0.201582	0.292626	0.201582	0.292626	0.201582	0.292626	0.201582	0.292626	0.201582	0.292626	0.201582	0.292626	0.201582	0.292626	0.201582	0.292626	0.201582	0.292626	0.201582	0.292626	0.201582	0.292626	0.233666	0.289431
Cell_1412	Excitatory	0.214177	0.275032	0.214603	0.275284	0.214936	0.27549	0.21519	0.275652	0.215375	0.275774	0.215503	0.27586	0.215584	0.275915	0.21563	0.275946	0.21565	0.27596	0.215655	0.275963	0.215655	0.275963	0.233083	0.295313
Cell_5857	Excitatory	0.228049	0.281203	0.227568	0.281425	0.227201	0.281595	0.226928	0.281723	0.226733	0.281816	0.226599	0.281879	0.226515	0.281919	0.226468	0.281941	0.226448	0.281951	0.226443	0.281953	0.226443	0.281953	0.221344	0.280787
Cell_1357	Endothelial 1	0.221932	0.296767	0.221932	0.296767	0.221932	0.296767	0.221932	0.296767	0.221932	0.296767	0.221932	0.296767	0.221932	0.296767	0.221932	0.296768	0.221932	0.296768	0.221932	0.296768	0.221931	0.296768	0.232312	0.280145
Cell_1370	Inhibitory	0.253058	0.273842	0.252957	0.274114	0.252876	0.274329	0.252815	0.274494	0.25277	0.274615	0.252739	0.274699	0.252719	0.274753	0.252707	0.274783	0.252702	0.274796	0.252701	0.274799	0.252701	0.274799	0.260445	0.292097
Cell_1405	Astrocyte	0.267336	0.285196	0.267336	0.285196	0.267336	0.285196	0.267336	0.285196	0.267336	0.285196	0.267336	0.285195	0.267336	0.285195	0.267336	0.285195	0.267336	0.285195	0.267336	0.285195	0.267337	0.285195	0.261708	0.287612
Cell_1401	Excitatory	0.236282	0.303245	0.236647	0.303088	0.236935	0.302963	0.237156	0.302868	0.237318	0.302798	0.237431	0.302749	0.237503	0.302718	0.237543	0.3027	0.237561	0.302693	0.237566	0.302691	0.237566	0.302691	0.253619	0.284529
Cell_1368	Inhibitory	0.248841	0.285132	0.248947	0.284861	0.24903	0.284648	0.249094	0.284484	0.24914	0.284364	0.249173	0.284281	0.249193	0.284227	0.249205	0.284198	0.24921	0.284184	0.249211	0.284181	0.249211	0.284181	0.251836	0.296552
Cell_1365	OD Immature 2	0.263623	0.291436	0.263255	0.291592	0.262963	0.291716	0.26274	0.29181	0.262576	0.291879	0.262463	0.291927	0.26239	0.291958	0.262349	0.291976	0.262331	0.291983	0.262326	0.291985	0.262326	0.291986	0.248623	0.282514
Cell_1417	Inhibitory	0.298601	0.280339	0.298585	0.280832	0.298573	0.281226	0.298564	0.28153	0.298557	0.281754	0.298553	0.281911	0.298551	0.282011	0.298549	0.282067	0.298549	0.282092	0.298549	0.282098	0.298549	0.282098	0.2849	0.289892
Cell_1382	Excitatory	0.299497	0.292043	0.299599	0.292577	0.299654	0.292979	0.299678	0.293275	0.299686	0.293486	0.299687	0.29363	0.299686	0.293721	0.299684	0.293771	0.299683	0.293793	0.299683	0.293799	0.299683	0.293799	0.292788	0.299797
Cell_1385	Ambiguous	0.30133	0.307222	0.300936	0.306561	0.300635	0.306021	0.300413	0.305597	0.300255	0.305278	0.300148	0.305053	0.30008	0.304907	0.300043	0.304824	0.300027	0.304787	0.300023	0.304778	0.300023	0.304778	0.299894	0.292816
Cell_1384	Excitatory	0.290477	0.305806	0.291488	0.304804	0.292277	0.304024	0.292874	0.303435	0.293308	0.303008	0.293606	0.302715	0.293795	0.302528	0.2939	0.302424	0.293947	0.302378	0.293958	0.302367	0.293958	0.302367	0.298444	0.279862
Cell_1432	Excitatory	0.304196	0.288839	0.303493	0.289475	0.302962	0.289998	0.302572	0.290412	0.302294	0.290722	0.302107	0.290941	0.301989	0.291083	0.301924	0.291163	0.301895	0.291198	0.301888	0.291207	0.301888	0.291207	0.282425	0.304361
Cell_1397	OD Immature 1	0.31964	0.290005	0.319758	0.289977	0.319851	0.289955	0.319922	0.289939	0.319975	0.289926	0.320011	0.289918	0.320034	0.289913	0.320047	0.28991	0.320053	0.289908	0.320054	0.289908	0.320054	0.289908	0.325573	0.288769
Cell_1399	Ambiguous	0.334487	0.282882	0.334308	0.283159	0.334162	0.283379	0.334049	0.283549	0.333965	0.283675	0.333906	0.283762	0.333868	0.283818	0.333846	0.283849	0.333837	0.283863	0.333834	0.283867	0.333834	0.283867	0.326975	0.295872
Cell_1396	Pericytes	0.305667	0.292853	0.306597	0.293097	0.307331	0.293286	0.307893	0.293429	0.308305	0.293532	0.308592	0.293604	0.308775	0.293649	0.308878	0.293675	0.308924	0.293686	0.308935	0.293689	0.308935	0.293689	0.323103	0.300687
Cell_1394	Pericytes	0.335231	0.30602	0.334509	0.305469	0.333943	0.305035	0.333512	0.304704	0.333196	0.30446	0.332978	0.304291	0.332839	0.304184	0.332761	0.304123	0.332726	0.304096	0.332717	0.304089	0.332717	0.304089	0.317251	0.30075
Cell_1392	Excitatory	0.329834	0.287574	0.329689	0.287632	0.329573	0.287678	0.329484	0.287714	0.329419	0.28774	0.329374	0.287759	0.329345	0.28777	0.329328	0.287777	0.329321	0.28778	0.329319	0.287781	0.329319	0.287781	0.318171	0.277669
Cell_2388	OD Immature 1	0.367577	0.303056	0.367481	0.302872	0.367405	0.302727	0.367346	0.302617	0.367302	0.302536	0.367272	0.30248	0.367253	0.302445	0.367242	0.302425	0.367237	0.302416	0.367236	0.302414	0.367237	0.302414	0.352858	0.292362
Cell_2414	Ambiguous	0.358856	0.293762	0.35876	0.294199	0.358684	0.294544	0.358625	0.294806	0.358582	0.294998	0.358551	0.29513	0.358532	0.295215	0.358521	0.295263	0.358516	0.295284	0.358515	0.295289	0.358514	0.295289	0.345279	0.287333
Cell_2335	Ambiguous	0.368195	0.274748	0.368034	0.275137	0.367907	0.275445	0.36781	0.27568	0.36774	0.275854	0.367691	0.275974	0.36766	0.276051	0.367642	0.276095	0.367635	0.276114	0.367633	0.276119	0.367633	0.276119	0.362137	0.297536
Cell_2331	Inhibitory	0.355103	0.304127	0.355284	0.303627	0.35543	0.303232	0.355543	0.302931	0.355627	0.30271	0.355686	0.302557	0.355724	0.302459	0.355745	0.302404	0.355754	0.30238	0.355757	0.302374	0.355756	0.302374	0.353048	0.300935
Cell_2400	Excitatory	0.359302	0.292528	0.359474	0.292386	0.359607	0.292273	0.359708	0.292187	0.359781	0.292123	0.359832	0.292079	0.359864	0.292051	0.359882	0.292035	0.35989	0.292027	0.359892	0.292025	0.359892	0.292025	0.351668	0.278931
Cell_2348	Inhibitory	0.38879	0.278836	0.388687	0.279226	0.388611	0.279538	0.388555	0.279778	0.388516	0.279956	0.38849	0.28008	0.388474	0.280159	0.388465	0.280204	0.388461	0.280224	0.38846	0.280229	0.38846	0.280228	0.386365	0.296327
Cell_2404	Excitatory	0.375225	0.294508	0.376154	0.29404	0.376888	0.293671	0.37745	0.293389	0.377863	0.293183	0.37815	0.293039	0.378333	0.292948	0.378436	0.292896	0.378482	0.292873	0.378493	0.292868	0.378493	0.292868	0.394042	0.292351
Cell_2411	Excitatory	0.386691	0.287984	0.386933	0.287997	0.387117	0.288006	0.387254	0.288013	0.387353	0.288018	0.38742	0.288021	0.387463	0.288023	0.387487	0.288024	0.387497	0.288025	0.3875	0.288025	0.3875	0.288025	0.382169	0.296957
Cell_2356	Excitatory	0.399119	0.287997	0.398051	0.288061	0.397209	0.288109	0.396565	0.288143	0.396093	0.288167	0.395765	0.288183	0.395556	0.288193	0.395438	0.288198	0.395386	0.2882	0.395373	0.288201	0.395373	0.288201	0.395141	0.287009
Cell_2345	Astrocyte	0.383867	0.294072	0.383867	0.294072	0.383867	0.294072	0.383867	0.294072	0.383867	0.294072	0.383867	0.294072	0.383867	0.294072	0.383867	0.294073	0.383867	0.294073	0.383867	0.294073	0.383867	0.294073	0.38038	0.283745
Cell_2368	Inhibitory	0.420075	0.283597	0.420255	0.284257	0.420389	0.284769	0.420486	0.285155	0.420555	0.285434	0.4206	0.285626	0.420629	0.285749	0.420644	0.285817	0.420651	0.285847	0.420653	0.285855	0.420653	0.285855	0.419119	0.289237
Cell_2418	Inhibitory	0.403328	0.309211	0.404385	0.308187	0.405221	0.307374	0.40586	0.306749	0.406329	0.306289	0.406655	0.305968	0.406864	0.305762	0.406981	0.305647	0.407033	0.305595	0.407046	0.305582	0.407046	0.305582	0.415962	0.291723
Cell_2369	Inhibitory	0.437322	0.282197	0.436136	0.28264	0.435201	0.282997	0.434486	0.283276	0.433962	0.283483	0.433598	0.283629	0.433366	0.283723	0.433235	0.283776	0.433177	0.2838	0.433163	0.283806	0.433163	0.283806	0.419565	0.294484
Cell_2409	Inhibitory	0.415894	0.275561	0.416178	0.276293	0.416399	0.276873	0.416567	0.277319	0.416689	0.277648	0.416773	0.277877	0.416827	0.278024	0.416857	0.278106	0.41687	0.278143	0.416874	0.278152	0.416873	0.278152	0.425811	0.290339
Cell_2367	Inhibitory	0.422296	0.303123	0.42196	0.302313	0.421704	0.301676	0.421515	0.301191	0.421379	0.300835	0.421287	0.300589	0.421229	0.300432	0.421197	0.300344	0.421183	0.300304	0.421179	0.300295	0.421179	0.300295	0.416309	0.280526
Cell_2629	Inhibitory	0.451442	0.30692	0.45123	0.305095	0.451076	0.303649	0.450966	0.30254	0.45089	0.301724	0.450841	0.301156	0.450811	0.300793	0.450794	0.300588	0.450787	0.300497	0.450785	0.300475	0.450785	0.300475	0.454378	0.292727
Cell_2630	Inhibitory	0.448885	0.284977	0.448846	0.285263	0.448819	0.285496	0.448803	0.285678	0.448794	0.285816	0.448789	0.285914	0.448787	0.285977	0.448786	0.286013	0.448785	0.286029	0.448785	0.286033	0.448785	0.286033	0.455876	0.288033
Cell_2385	Excitatory	0.467949	0.288204	0.467225	0.28817	0.466643	0.288149	0.466192	0.288136	0.465857	0.288129	0.465623	0.288125	0.465473	0.288123	0.465388	0.288122	0.46535	0.288122	0.465341	0.288122	0.465341	0.288122	0.439323	0.29246
Cell_2632	Ambiguous	0.454811	0.276944	0.454111	0.278242	0.453567	0.279267	0.453156	0.28005	0.452858	0.280626	0.452654	0.281026	0.452524	0.281281	0.452451	0.281425	0.452419	0.281489	0.452411	0.281505	0.452411	0.281505	0.457131	0.278987
Cell_2633	Inhibitory	0.439312	0.285629	0.440987	0.285904	0.442294	0.286115	0.443282	0.28627	0.444	0.28638	0.444493	0.286454	0.444806	0.2865	0.444981	0.286526	0.445058	0.286537	0.445078	0.28654	0.445077	0.28654	0.458607	0.304533
Cell_2727	Ependymal	0.478217	0.28596	0.478275	0.286583	0.478298	0.287058	0.4783	0.287406	0.478289	0.287648	0.478275	0.287805	0.478265	0.287895	0.478105	0.287875	0.478102	0.2879	0.478101	0.287905	0.478101	0.287905	0.487856	0.289037
Cell_2646	Ependymal	0.465947	0.289474	0.468377	0.289286	0.470274	0.289128	0.471706	0.288999	0.472742	0.288898	0.47345	0.288823	0.473896	0.288772	0.474144	0.288742	0.474254	0.288728	0.474281	0.288725	0.474281	0.288725	0.477624	0.293452
Cell_2654	Ependymal	0.484231	0.269434	0.48324	0.272191	0.482446	0.27438	0.481828	0.276062	0.481369	0.277303	0.481046	0.278166	0.480839	0.27872	0.480721	0.279031	0.480669	0.27917	0.480656	0.279204	0.480656	0.279204	0.488342	0.284227
Cell_2658	Ependymal	0.483667	0.28907	0.481926	0.288626	0.480601	0.288308	0.479627	0.288095	0.478939	0.287964	0.478479	0.287892	0.478192	0.287859	0.478186	0.287914	0.478117	0.287906	0.478099	0.287904	0.478099	0.287904	0.491931	0.290569
Cell_2656	Ependymal	0.475543	0.303681	0.475787	0.300934	0.475986	0.298745	0.476145	0.297056	0.476267	0.295807	0.476355	0.294934	0.476414	0.294373	0.476448	0.294056	0.476463	0.293916	0.476467	0.293881	0.476467	0.293881	0.490688	0.295641
Cell_2678	Inhibitory	0.490629	0.297283	0.490921	0.297157	0.491153	0.297058	0.491332	0.296984	0.491463	0.29693	0.491555	0.296893	0.491613	0.29687	0.491646	0.296857	0.491661	0.296851	0.491665	0.296849	0.491665	0.296849	0.514255	0.288591
Cell_2739	Inhibitory	0.525993	0.280231	0.525791	0.280775	0.525627	0.281203	0.525502	0.281527	0.525412	0.281765	0.52535	0.281929	0.52531	0.282033	0.525288	0.282092	0.525278	0.282118	0.525275	0.282125	0.525275	0.282125	0.519414	0.289892
Cell_2681	Excitatory	0.533463	0.319508	0.529994	0.313814	0.529661	0.313415	0.529406	0.313109	0.529219	0.312884	0.529089	0.312728	0.529006	0.312628	0.528959	0.312572	0.528939	0.312547	0.528934	0.312541	0.528934	0.312541	0.518428	0.284253
Cell_2738	Astrocyte	0.536209	0.293403	0.536113	0.293279	0.536033	0.293183	0.535971	0.293111	0.535924	0.293059	0.535891	0.293024	0.53587	0.293001	0.535858	0.292989	0.535852	0.292983	0.535851	0.292982	0.535851	0.292982	0.518908	0.296665
Cell_2671	Excitatory	0.514491	0.301256	0.514902	0.301498	0.515246	0.301665	0.515509	0.301791	0.515702	0.301884	0.515836	0.301949	0.515921	0.30199	0.515969	0.302013	0.51599	0.302023	0.515996	0.302026	0.515995	0.302026	0.504956	0.295162
Cell_2699	Inhibitory	0.538947	0.287606	0.539422	0.287624	0.53979	0.287644	0.540068	0.287663	0.54027	0.28768	0.540409	0.287693	0.540497	0.287702	0.540546	0.287707	0.540568	0.287709	0.540573	0.28771	0.540573	0.28771	0.546195	0.286054
Cell_2696	Inhibitory	0.548431	0.290973	0.547388	0.290572	0.546572	0.290249	0.545956	0.289998	0.545507	0.28981	0.545199	0.289678	0.545002	0.289592	0.544893	0.289544	0.544844	0.289523	0.544832	0.289517	0.544832	0.289517	0.542464	0.300063
Cell_5972	Inhibitory	0.528933	0.27795	0.530021	0.278683	0.530881	0.279263	0.531538	0.279708	0.53202	0.280034	0.532355	0.280261	0.532569	0.280407	0.532689	0.280488	0.532742	0.280525	0.532756	0.280534	0.532755	0.280534	0.556187	0.281442
Cell_2692	Excitatory	0.551348	0.276724	0.550772	0.277369	0.550318	0.277882	0.549972	0.278277	0.549719	0.278569	0.549543	0.278772	0.549431	0.278902	0.549368	0.278975	0.54934	0.279008	0.549333	0.279016	0.549333	0.279016	0.534182	0.290459
Cell_2740	Excitatory	0.54297	0.298239	0.543027	0.297243	0.543067	0.296453	0.543095	0.295846	0.543113	0.2954	0.543124	0.295089	0.54313	0.294889	0.543133	0.294777	0.543135	0.294728	0.543135	0.294715	0.543135	0.294716	0.541771	0.27732
Cell_3719	Inhibitory	0.57396	0.30646	0.574479	0.305046	0.574886	0.303928	0.575196	0.303071	0.575423	0.302442	0.575581	0.302004	0.575681	0.301724	0.575737	0.301567	0.575762	0.301497	0.575768	0.30148	0.575768	0.30148	0.577603	0.292686
Cell_3717	Inhibitory	0.579024	0.293803	0.579134	0.293056	0.579226	0.292473	0.5793	0.29203	0.579357	0.291707	0.579397	0.291485	0.579424	0.291343	0.579439	0.291264	0.579446	0.291229	0.579447	0.29122	0.579448	0.29122	0.57343	0.293799
Cell_3728	Inhibitory	0.583558	0.278636	0.58314	0.280324	0.582798	0.281655	0.582532	0.282672	0.5824	0.282881	0.582431	0.283096	0.582257	0.283377	0.582156	0.28353	0.582162	0.283565	0.582162	0.283573	0.582162	0.283572	0.589783	0.292403
Cell_3720	OD Immature 1	0.572795	0.285118	0.572863	0.285213	0.57292	0.285285	0.572966	0.285338	0.573001	0.285375	0.573027	0.285401	0.573043	0.285416	0.573052	0.285425	0.573056	0.285429	0.573057	0.28543	0.573057	0.28543	0.579372	0.299778
Cell_3729	Inhibitory	0.583258	0.281259	0.582979	0.281636	0.582765	0.281935	0.582601	0.282165	0.582413	0.282871	0.58216	0.283291	0.58219	0.283415	0.582211	0.283491	0.582169	0.283557	0.58216	0.283574	0.58216	0.283574	0.590623	0.285887
Cell_3787	Inhibitory	0.617652	0.294696	0.617174	0.294585	0.61677	0.294479	0.616448	0.294368	0.616208	0.294257	0.616044	0.294157	0.615943	0.294082	0.615886	0.29404	0.615861	0.294022	0.615854	0.294017	0.615855	0.294017	0.61329	0.294122
Cell_3768	Inhibitory	0.617031	0.294162	0.616367	0.294142	0.615851	0.294092	0.615457	0.294033	0.615168	0.293977	0.61514	0.293981	0.615078	0.293817	0.615068	0.293731	0.615076	0.29371	0.615071	0.2937	0.615071	0.2937	0.606843	0.292142
Cell_3790	Excitatory	0.605732	0.29192	0.606249	0.291773	0.606666	0.291658	0.60699	0.291571	0.607231	0.291508	0.6074	0.291466	0.607509	0.291439	0.60757	0.291424	0.607597	0.291417	0.607604	0.291416	0.607604	0.291416	0.622299	0.286847
Cell_3789	Inhibitory	0.610733	0.279667	0.610959	0.281005	0.611144	0.282058	0.61129	0.282861	0.611402	0.283448	0.611481	0.283854	0.611531	0.284112	0.61156	0.284257	0.611573	0.284321	0.611576	0.284337	0.611576	0.284337	0.621469	0.299257
Cell_3785	Inhibitory	0.614034	0.296735	0.614433	0.295675	0.614751	0.294892	0.614997	0.294346	0.615174	0.293989	0.615118	0.293722	0.615121	0.293729	0.615098	0.293727	0.615076	0.293709	0.615077	0.293709	0.615078	0.293709	0.609349	0.277451
Cell_3792	Excitatory	0.634959	0.284969	0.635503	0.284868	0.635932	0.284787	0.636261	0.284725	0.636503	0.284679	0.63667	0.284647	0.636777	0.284627	0.636838	0.284615	0.636864	0.28461	0.636871	0.284609	0.636871	0.284609	0.64549	0.293316
Cell_3758	Endothelial 3	0.650029	0.308541	0.650029	0.30853	0.650028	0.308522	0.650027	0.308515	0.650027	0.30851	0.650026	0.308507	0.650026	0.308505	0.650026	0.308504	0.650026	0.308503	0.650026	0.308503	0.650026	0.308503	0.65224	0.298343
Cell_3807	Excitatory	0.64809	0.281873	0.647579	0.282004	0.647176	0.282109	0.646868	0.282189	0.646642	0.282248	0.646484	0.282289	0.646384	0.282315	0.646327	0.28233	0.646302	0.282336	0.646296	0.282338	0.646296	0.282338	0.645237	0.277967
Cell_3748	Inhibitory	0.64682	0.291974	0.64699	0.291606	0.647125	0.291316	0.647229	0.291093	0.647306	0.29093	0.647359	0.290817	0.647393	0.290745	0.647412	0.290705	0.647421	0.290687	0.647423	0.290682	0.647423	0.290682	0.634216	0.296772
Cell_3798	Inhibitory	0.655566	0.276931	0.655363	0.27728	0.655203	0.277555	0.655079	0.277765	0.654988	0.27792	0.654925	0.278027	0.654884	0.278096	0.654862	0.278134	0.654852	0.278151	0.654849	0.278156	0.654849	0.278155	0.657929	0.287048
Cell_4112	Excitatory	0.663094	0.277346	0.663657	0.278232	0.664104	0.278931	0.664448	0.279466	0.664701	0.279858	0.664878	0.28013	0.664991	0.280304	0.665055	0.280401	0.665083	0.280445	0.66509	0.280455	0.66509	0.280455	0.677347	0.292286
Cell_4068	Excitatory	0.677262	0.294766	0.676282	0.29405	0.675521	0.293485	0.674949	0.293053	0.674537	0.292736	0.674255	0.292517	0.674077	0.292378	0.673978	0.2923	0.673934	0.292266	0.673923	0.292257	0.673923	0.292257	0.677274	0.298386
Cell_4111	Excitatory	0.665084	0.291826	0.665697	0.291583	0.666178	0.291388	0.666544	0.291236	0.666812	0.291122	0.666997	0.291043	0.667115	0.290991	0.667181	0.290962	0.66721	0.290949	0.667217	0.290946	0.667217	0.290946	0.676567	0.279437
Cell_6056	Astrocyte	0.67469	0.289249	0.674661	0.289305	0.674628	0.289354	0.674595	0.289393	0.674565	0.289423	0.67454	0.289444	0.674522	0.289457	0.674511	0.289465	0.674506	0.289468	0.674505	0.289469	0.674505	0.289469	0.666382	0.288821
Cell_4074	Inhibitory	0.685696	0.283708	0.68553	0.283724	0.685395	0.283737	0.68529	0.283748	0.685212	0.283756	0.685158	0.283761	0.685123	0.283765	0.685103	0.283767	0.685094	0.283768	0.685092	0.283768	0.685092	0.283768	0.69057	0.287859
Cell_4081	Ambiguous	0.716828	0.308143	0.715926	0.307043	0.715211	0.306175	0.714667	0.305509	0.714269	0.305018	0.713992	0.304677	0.713816	0.304459	0.713717	0.304336	0.713674	0.304282	0.713663	0.304268	0.713663	0.304268	0.708222	0.28642
Cell_4079	Ambiguous	0.695148	0.292509	0.696188	0.292878	0.69701	0.293187	0.697638	0.293421	0.6981	0.293592	0.69842	0.293712	0.698625	0.29379	0.69874	0.293833	0.698791	0.293852	0.698804	0.293857	0.698803	0.293857	0.702806	0.290046
Cell_4088	Excitatory	0.713452	0.303517	0.713291	0.30336	0.713147	0.303245	0.713036	0.303157	0.712953	0.303093	0.712892	0.303051	0.712853	0.303024	0.712831	0.303009	0.712821	0.303002	0.712819	0.303001	0.712819	0.303001	0.718236	0.302661
Cell_4126	Inhibitory	0.707124	0.292761	0.707489	0.292569	0.707353	0.293128	0.707342	0.293577	0.707586	0.293619	0.707462	0.293776	0.707406	0.2939	0.707387	0.293978	0.707382	0.294013	0.707381	0.294022	0.707381	0.294022	0.697356	0.299813
Cell_4080	Inhibitory	0.707481	0.292309	0.707138	0.293389	0.707312	0.293504	0.70735	0.293575	0.707126	0.293917	0.707267	0.294023	0.707333	0.294066	0.707358	0.294083	0.707365	0.29409	0.707367	0.294091	0.707367	0.294091	0.70465	0.305691
Cell_4100	Excitatory	0.747695	0.301389	0.747228	0.300692	0.746862	0.300142	0.746584	0.299721	0.746382	0.299412	0.746242	0.299198	0.746152	0.29906	0.746102	0.298983	0.74608	0.298949	0.746074	0.298941	0.746075	0.298941	0.741561	0.290942
Cell_4121	Excitatory	0.72904	0.291223	0.729647	0.291056	0.730124	0.290922	0.730485	0.290819	0.73075	0.290743	0.730933	0.29069	0.731049	0.290656	0.731115	0.290636	0.731143	0.290628	0.731151	0.290626	0.73115	0.290626	0.748515	0.286958
Cell_4137	OD Mature 2	0.735937	0.292533	0.735937	0.292533	0.735937	0.292533	0.735937	0.292533	0.735937	0.292533	0.735937	0.292533	0.735937	0.292533	0.735937	0.292533	0.735937	0.292533	0.735937	0.292533	0.735937	0.292533	0.746201	0.278721
Cell_4093	Excitatory	0.737914	0.277548	0.737785	0.278184	0.737688	0.278688	0.737617	0.279074	0.737567	0.279359	0.737534	0.279557	0.737513	0.279683	0.737501	0.279754	0.737496	0.279786	0.737495	0.279794	0.737495	0.279794	0.729193	0.28955
Cell_4095	Inhibitory	0.748681	0.281613	0.748669	0.28184	0.748656	0.28202	0.748642	0.282157	0.748631	0.282258	0.748622	0.282328	0.748615	0.282373	0.748612	0.282398	0.74861	0.282409	0.74861	0.282411	0.74861	0.282411	0.729209	0.296582
Cell_4109	Inhibitory	0.772593	0.2775	0.77304	0.277359	0.773411	0.277271	0.773705	0.277221	0.773925	0.277194	0.774081	0.277182	0.774181	0.277176	0.774237	0.277174	0.774262	0.277173	0.774269	0.277173	0.774269	0.277173	0.774381	0.292707
Cell_4107	Excitatory	0.782954	0.279486	0.782214	0.2792	0.781625	0.278983	0.781171	0.278823	0.780836	0.278709	0.780603	0.278632	0.780453	0.278583	0.780369	0.278556	0.780332	0.278544	0.780322	0.278541	0.780323	0.278541	0.764004	0.283186
Cell_4125	Ambiguous	0.771504	0.278464	0.771524	0.278446	0.771541	0.278434	0.771555	0.278426	0.771565	0.27842	0.771573	0.278417	0.771577	0.278415	0.77158	0.278414	0.771581	0.278413	0.771581	0.278413	0.771581	0.278413	0.763101	0.298678
Cell_4105	Endothelial 1	0.784179	0.292405	0.784179	0.292405	0.784179	0.292405	0.784179	0.292406	0.784179	0.292406	0.784179	0.292406	0.784179	0.292406	0.784179	0.292406	0.784179	0.292406	0.784179	0.292406	0.78418	0.292406	0.758937	0.287606
Cell_5022	Excitatory	0.774729	0.275517	0.775002	0.275962	0.775203	0.276278	0.77535	0.276497	0.775454	0.276642	0.775524	0.276735	0.775569	0.276791	0.775594	0.276822	0.775605	0.276835	0.775608	0.276838	0.775608	0.276838	0.786636	0.279501
Cell_5061	Inhibitory	0.807213	0.27483	0.807266	0.274869	0.807309	0.274902	0.807341	0.274928	0.807365	0.274947	0.807382	0.274961	0.807393	0.27497	0.807399	0.274975	0.807402	0.274977	0.807402	0.274978	0.807402	0.274978	0.801243	0.285267
Cell_5062	Inhibitory	0.798512	0.288707	0.798669	0.28881	0.798793	0.288893	0.798887	0.288956	0.798956	0.289002	0.799004	0.289034	0.799035	0.289054	0.799052	0.289066	0.79906	0.289071	0.799061	0.289072	0.799061	0.289072	0.812684	0.29669
Cell_5069	OD Immature 1	0.803338	0.291896	0.803563	0.291561	0.803741	0.291296	0.803877	0.291093	0.803977	0.290943	0.804046	0.290839	0.80409	0.290773	0.804115	0.290735	0.804126	0.290719	0.804128	0.290715	0.804128	0.290715	0.815536	0.284709
Cell_5068	Inhibitory	0.809206	0.297476	0.809059	0.297356	0.808944	0.297261	0.808856	0.297188	0.808791	0.297135	0.808746	0.297098	0.808717	0.297074	0.808701	0.297061	0.808694	0.297055	0.808692	0.297054	0.808692	0.297054	0.812536	0.278771
Cell_5030	Ambiguous	0.816472	0.273674	0.816182	0.273987	0.815954	0.274232	0.81578	0.274419	0.815652	0.274556	0.815563	0.274651	0.815506	0.274712	0.815474	0.274746	0.81546	0.274761	0.815457	0.274765	0.815457	0.274765	0.803646	0.305159
Cell_5071	Excitatory	0.836262	0.295257	0.836378	0.294868	0.836472	0.294564	0.836546	0.294333	0.836601	0.294165	0.836639	0.294049	0.836664	0.293975	0.836678	0.293933	0.836685	0.293915	0.836686	0.29391	0.836686	0.29391	0.835912	0.286082
Cell_5073	Ambiguous	0.840186	0.295892	0.840151	0.295886	0.840125	0.295879	0.840105	0.295872	0.84009	0.295866	0.840081	0.295861	0.840075	0.295858	0.840071	0.295856	0.84007	0.295856	0.840069	0.295856	0.840069	0.295856	0.845884	0.283512
Cell_5041	Ambiguous	0.844741	0.276945	0.844744	0.276956	0.844746	0.276965	0.844748	0.276971	0.844749	0.276976	0.84475	0.27698	0.84475	0.276982	0.84475	0.276983	0.844751	0.276983	0.844751	0.276983	0.844751	0.276983	0.835345	0.299687
Cell_5072	Inhibitory	0.839049	0.277666	0.839164	0.278383	0.839254	0.278947	0.839323	0.279378	0.839373	0.279694	0.839408	0.279912	0.83943	0.280052	0.839442	0.28013	0.839448	0.280165	0.839449	0.280174	0.839449	0.280173	0.839748	0.304914
Cell_5038	Astrocyte	0.849576	0.296679	0.849377	0.296346	0.849218	0.296084	0.849093	0.295884	0.849001	0.295738	0.848936	0.295637	0.848895	0.295573	0.848871	0.295536	0.848861	0.29552	0.848859	0.295516	0.848859	0.295516	0.83246	0.304011
Cell_5050	OD Mature 2	0.868358	0.275042	0.868358	0.275042	0.868359	0.275041	0.868359	0.275041	0.868359	0.275041	0.868359	0.275041	0.868359	0.275041	0.868359	0.27504	0.868359	0.27504	0.868359	0.27504	0.868359	0.27504	0.864704	0.291631
Cell_5065	Inhibitory	0.87143	0.292491	0.871038	0.291856	0.870731	0.291352	0.870496	0.290965	0.870325	0.29068	0.870206	0.290482	0.87013	0.290355	0.870088	0.290283	0.870069	0.290251	0.870064	0.290243	0.870064	0.290244	0.871893	0.297559
Cell_5058	Inhibitory	0.865536	0.276923	0.865565	0.277519	0.865593	0.277992	0.865617	0.278354	0.865637	0.278621	0.865652	0.278806	0.865663	0.278925	0.865668	0.278992	0.865671	0.279021	0.865672	0.279029	0.865672	0.279029	0.881636	0.288435
Cell_5077	Inhibitory	0.863261	0.28318	0.863624	0.283218	0.863904	0.28325	0.864113	0.283274	0.864264	0.283293	0.864368	0.283306	0.864434	0.283314	0.86447	0.283319	0.864486	0.283321	0.86449	0.283321	0.86449	0.283322	0.882321	0.294596
Cell_5057	Endothelial 1	0.871148	0.299222	0.871148	0.299222	0.871148	0.299222	0.871148	0.299222	0.871148	0.299222	0.871148	0.299222	0.871148	0.299222	0.871148	0.299222	0.871148	0.299223	0.871148	0.299223	0.871148	0.299223	0.882916	0.299074
Cell_5338	Inhibitory	0.887844	0.298003	0.888708	0.29845	0.889423	0.29875	0.889521	0.298467	0.889807	0.298753	0.890052	0.298915	0.890072	0.298828	0.890153	0.298893	0.890196	0.298913	0.890195	0.298909	0.890195	0.298909	0.914346	0.294689
Cell_5333	Astrocyte	0.90377	0.29927	0.903655	0.299348	0.90356	0.29941	0.903483	0.299459	0.903424	0.299498	0.903381	0.299524	0.903353	0.299541	0.903337	0.299551	0.90333	0.299555	0.903328	0.299556	0.903328	0.299557	0.903025	0.274652
Cell_5370	Inhibitory	0.889346	0.299021	0.889392	0.2988	0.889398	0.298681	0.88985	0.299101	0.88997	0.298915	0.890006	0.298821	0.890166	0.298953	0.890186	0.298913	0.890187	0.298903	0.890199	0.29891	0.890199	0.29891	0.92198	0.288602
Cell_5332	Excitatory	0.906763	0.303962	0.905967	0.303659	0.905343	0.303416	0.904869	0.303229	0.904523	0.303092	0.904284	0.302997	0.904133	0.302936	0.904047	0.302901	0.90401	0.302886	0.904	0.302883	0.904001	0.302883	0.903169	0.31102
Cell_5337	OD Mature 2	0.902532	0.29159	0.902532	0.29159	0.902532	0.29159	0.902532	0.29159	0.902532	0.291589	0.902532	0.291589	0.902532	0.291589	0.902533	0.291589	0.902533	0.291588	0.902533	0.291588	0.902533	0.291588	0.912183	0.271497
Cell_5349	Inhibitory	0.947016	0.289488	0.946156	0.289302	0.945477	0.289155	0.944958	0.289043	0.944578	0.28896	0.944314	0.288903	0.944146	0.288867	0.944051	0.288847	0.944009	0.288837	0.943998	0.288835	0.943998	0.288835	0.938223	0.290256
Cell_5348	Inhibitory	0.928885	0.278689	0.929315	0.279194	0.92965	0.279589	0.929903	0.279889	0.930088	0.280109	0.930216	0.280261	0.930297	0.280358	0.930342	0.280412	0.930362	0.280436	0.930367	0.280442	0.930367	0.280442	0.936836	0.284588
Cell_5345	Excitatory	0.94483	0.274598	0.944647	0.274688	0.944504	0.274762	0.944395	0.27482	0.944315	0.274864	0.944259	0.274895	0.944224	0.274915	0.944205	0.274926	0.944196	0.274931	0.944194	0.274933	0.944194	0.274933	0.932663	0.29684
Cell_5370	Inhibitory	0.909739	0.302164	0.910353	0.301756	0.91084	0.301434	0.911214	0.301187	0.911489	0.301006	0.91168	0.30088	0.911803	0.3008	0.911872	0.300754	0.911903	0.300734	0.91191	0.300729	0.91191	0.300729	0.92198	0.288602
Cell_5347	Endothelial 3	0.916321	0.294416	0.916321	0.294416	0.916321	0.294416	0.916321	0.294416	0.916321	0.294416	0.916321	0.294416	0.916321	0.294416	0.916321	0.294416	0.916321	0.294416	0.916321	0.294416	0.916322	0.294416	0.935726	0.304679
Cell_5379	Astrocyte	0.965145	0.279739	0.965047	0.280145	0.96497	0.280465	0.964911	0.28071	0.964868	0.280889	0.964838	0.281013	0.964819	0.281092	0.964808	0.281137	0.964804	0.281157	0.964803	0.281161	0.964803	0.281161	0.96617	0.291348
Cell_5383	Excitatory	0.962392	0.305308	0.962414	0.3051	0.962432	0.304935	0.962445	0.304809	0.962454	0.304717	0.962461	0.304653	0.962465	0.304611	0.962467	0.304588	0.962468	0.304578	0.962468	0.304576	0.962468	0.304576	0.975173	0.29232
Cell_5357	Astrocyte	0.962327	0.303479	0.962334	0.303273	0.962339	0.30311	0.962343	0.302985	0.962346	0.302894	0.962348	0.30283	0.962349	0.30279	0.96235	0.302767	0.96235	0.302757	0.96235	0.302755	0.96235	0.302755	0.968226	0.298305
Cell_5356	OD Immature 1	0.953216	0.284384	0.953284	0.284392	0.953339	0.284399	0.953381	0.284405	0.953411	0.28441	0.953433	0.284414	0.953447	0.284416	0.953454	0.284418	0.953458	0.284418	0.953458	0.284418	0.953458	0.284418	0.958795	0.285401
Cell_5387	Inhibitory	0.964437	0.295296	0.964437	0.295296	0.964437	0.295296	0.964437	0.295296	0.964437	0.295295	0.964437	0.295295	0.964437	0.295295	0.964437	0.295295	0.964437	0.295295	0.964437	0.295295	0.964437	0.295295	0.958725	0.298895
Cell_5380	Astrocyte	0.988208	0.287123	0.988057	0.287404	0.987936	0.287624	0.987843	0.287791	0.987774	0.287914	0.987726	0.287999	0.987696	0.288053	0.987678	0.288083	0.98767	0.288096	0.987668	0.288099	0.987668	0.288099	0.998092	0.281565
Cell_5388	OD Immature 1	1.0069	0.304322	1.00686	0.304145	1.00683	0.304005	1.0068	0.303899	1.00678	0.30382	1.00677	0.303766	1.00676	0.303732	1.00676	0.303712	1.00676	0.303703	1.00675	0.303701	1.00675	0.303701	0.986769	0.306246
Cell_5363	Endothelial 1	0.993032	0.29371	0.993005	0.293707	0.992983	0.293704	0.992967	0.293702	0.992955	0.2937	0.992947	0.293698	0.992942	0.293697	0.992939	0.293697	0.992937	0.293697	0.992937	0.293697	0.992937	0.293697	0.985932	0.273453
Cell_5383	Excitatory	1.00467	0.288742	1.00463	0.288901	1.00459	0.289027	1.00457	0.289124	1.00455	0.289195	1.00453	0.289244	1.00452	0.289276	1.00452	0.289293	1.00452	0.289301	1.00452	0.289303	1.00452	0.289303	0.975173	0.29232
Cell_5357	Astrocyte	0.982414	0.293687	0.982677	0.293427	0.982886	0.293223	0.983047	0.293068	0.983166	0.292955	0.983248	0.292877	0.983301	0.292827	0.983331	0.292799	0.983344	0.292787	0.983347	0.292784	0.983347	0.292784	0.968226	0.298305
Cell_172	Inhibitory	0.0107553	0.329881	0.0107553	0.329881	0.0107554	0.329881	0.0107554	0.329881	0.0107555	0.329881	0.0107556	0.329881	0.0107556	0.329881	0.0107557	0.329881	0.0107558	0.329881	0.0107558	0.329881	0.0107559	0.329881	0.0027114	0.323693
Cell_248	OD Mature 2	0.0100486	0.330416	0.00972348	0.329741	0.00946623	0.329209	0.00926906	0.328801	0.00912409	0.328502	0.00902335	0.328294	0.00895884	0.328161	0.00892255	0.328087	0.00890641	0.328053	0.00890238	0.328045	0.00890237	0.328045	0.0133229	0.334453
Cell_249	OD Mature 2	-0.00013614	0.308959	0.00019178	0.309698	0.000450719	0.310281	0.000648871	0.310728	0.000794394	0.311056	0.000895417	0.311284	0.00096005	0.311429	0.000996389	0.311511	0.00101252	0.311548	0.00101654	0.311557	0.00101651	0.311557	0.0185153	0.336502
Cell_129	Astrocyte	0.00246568	0.331542	0.0024627	0.331478	0.00246078	0.331428	0.00245955	0.331389	0.00245876	0.33136	0.00245822	0.33134	0.00245783	0.331327	0.00245752	0.33132	0.00245726	0.331317	0.00245702	0.331316	0.00245678	0.331316	0.0180911	0.306862
Cell_125	Excitatory	0.0143974	0.325586	0.0143976	0.325586	0.0143977	0.325586	0.0143979	0.325585	0.0143981	0.325585	0.0143983	0.325585	0.0143985	0.325585	0.0143987	0.325585	0.0143989	0.325585	0.0143991	0.325585	0.0143993	0.325585	0.00816385	0.298733
Cell_135	Inhibitory	0.0355331	0.313994	0.0354337	0.314071	0.0353554	0.314132	0.0352956	0.314179	0.0352518	0.314214	0.0352214	0.314238	0.0352019	0.314254	0.035191	0.314262	0.0351861	0.314266	0.0351849	0.314267	0.0351848	0.314267	0.0308881	0.322026
Cell_140	Endothelial 1	0.0313233	0.335011	0.0313233	0.335011	0.0313232	0.335011	0.0313232	0.335011	0.0313232	0.335011	0.0313231	0.335011	0.0313231	0.335011	0.031323	0.335011	0.031323	0.335011	0.031323	0.335011	0.0313229	0.335011	0.0417582	0.324469
Cell_205	Microglia	0.0419246	0.340818	0.0418607	0.340689	0.0418105	0.340588	0.0417722	0.34051	0.0417442	0.340452	0.0417248	0.340413	0.0417124	0.340387	0.0417055	0.340373	0.0417024	0.340366	0.0417017	0.340365	0.0417018	0.340365	0.0283513	0.338
Cell_142	Inhibitory	0.0189636	0.325603	0.0191547	0.325583	0.0193052	0.325567	0.0194203	0.325555	0.0195047	0.325546	0.0195633	0.325539	0.0196007	0.325535	0.0196217	0.325533	0.019631	0.325532	0.0196333	0.325532	0.0196333	0.325532	0.0467688	0.31494
Cell_133	Inhibitory	0.0500399	0.312668	0.0500121	0.312739	0.0499901	0.312796	0.0499731	0.312839	0.0499606	0.312871	0.0499519	0.312893	0.0499463	0.312907	0.0499432	0.312915	0.0499418	0.312918	0.0499415	0.312919	0.0499416	0.312919	0.026396	0.306852
Cell_148	Endothelial 1	0.0646819	0.320001	0.0649172	0.320007	0.0651037	0.320012	0.0652469	0.320016	0.0653522	0.320019	0.0654254	0.320022	0.0654723	0.320023	0.0654986	0.320024	0.0655102	0.320024	0.0655129	0.320025	0.0655127	0.320025	0.0626408	0.312956
Cell_154	Excitatory	0.0747101	0.309727	0.0747792	0.310198	0.074833	0.310569	0.0748737	0.310853	0.0749033	0.311061	0.0749238	0.311205	0.0749368	0.311297	0.0749441	0.311349	0.0749474	0.311372	0.0749482	0.311378	0.0749482	0.311377	0.0743194	0.316283
Cell_145	Inhibitory	0.0777014	0.324131	0.0775814	0.324003	0.0774879	0.323902	0.0774171	0.323824	0.0773655	0.323766	0.0773299	0.323726	0.0773072	0.323701	0.0772944	0.323686	0.0772888	0.32368	0.0772874	0.323678	0.0772874	0.323678	0.0505969	0.321615
Cell_170	OD Mature 2	0.0800084	0.324263	0.0799698	0.324253	0.0799394	0.324244	0.0799161	0.324237	0.0798991	0.324232	0.0798872	0.324229	0.0798797	0.324227	0.0798755	0.324225	0.0798737	0.324225	0.0798733	0.324225	0.0798733	0.324225	0.0791686	0.312997
Cell_5786	Excitatory	0.0832244	0.333707	0.0830786	0.33337	0.0829622	0.333104	0.0828725	0.332901	0.0828061	0.332752	0.0827599	0.332649	0.0827303	0.332583	0.0827136	0.332546	0.0827062	0.33253	0.0827045	0.332526	0.0827045	0.332526	0.0777913	0.335334
Cell_159	Excitatory	0.0954198	0.317413	0.0957001	0.31746	0.0959215	0.317498	0.096091	0.317527	0.0962155	0.317548	0.096302	0.317563	0.0963573	0.317572	0.0963885	0.317578	0.0964023	0.31758	0.0964057	0.317581	0.0964057	0.317581	0.0892028	0.323595
Cell_166	Excitatory	0.100943	0.318354	0.100663	0.318306	0.100441	0.318269	0.100272	0.31824	0.100147	0.318219	0.100061	0.318204	0.100006	0.318194	0.0999748	0.318189	0.0999611	0.318187	0.0999578	0.318186	0.0999579	0.318186	0.104291	0.315413
Cell_175	Astrocyte	0.0949051	0.314143	0.094905	0.314143	0.0949049	0.314143	0.0949048	0.314143	0.0949047	0.314143	0.0949046	0.314142	0.0949045	0.314142	0.0949044	0.314142	0.0949043	0.314142	0.0949042	0.314142	0.0949041	0.314141	0.0845636	0.322621
Cell_161	Inhibitory	0.10544	0.318682	0.105025	0.318741	0.104697	0.318787	0.104445	0.318822	0.104261	0.318848	0.104133	0.318866	0.104051	0.318878	0.104005	0.318884	0.103985	0.318887	0.10398	0.318888	0.10398	0.318888	0.0902261	0.311064
Cell_231	Inhibitory	0.0851775	0.321527	0.0855928	0.321469	0.085921	0.321423	0.0861721	0.321388	0.0863566	0.321362	0.0864846	0.321344	0.0865664	0.321333	0.0866123	0.321326	0.0866326	0.321324	0.0866375	0.321323	0.0866373	0.321323	0.0914324	0.336906
Cell_1118	Astrocyte	0.117043	0.327855	0.117755	0.327833	0.118313	0.327813	0.118738	0.327796	0.119049	0.327783	0.119265	0.327774	0.119402	0.327768	0.119479	0.327764	0.119513	0.327763	0.119521	0.327762	0.119521	0.327762	0.129446	0.321068
Cell_1063	Ambiguous	0.131549	0.332892	0.130835	0.332422	0.130274	0.332049	0.129848	0.331762	0.129537	0.331551	0.129321	0.331404	0.129184	0.331309	0.129107	0.331256	0.129073	0.331233	0.129064	0.331227	0.129065	0.331227	0.124165	0.323285
Cell_1116	Excitatory	0.116638	0.303767	0.116643	0.303792	0.116647	0.303813	0.11665	0.303828	0.116653	0.303839	0.116654	0.303847	0.116656	0.303852	0.116656	0.303855	0.116656	0.303856	0.116657	0.303857	0.116657	0.303857	0.123173	0.307932
Cell_1001	Ambiguous	0.121031	0.325696	0.121235	0.325814	0.121396	0.325907	0.121518	0.325979	0.121608	0.326031	0.12167	0.326068	0.12171	0.326092	0.121733	0.326105	0.121742	0.326111	0.121745	0.326112	0.121745	0.326112	0.137353	0.337399
Cell_1070	Inhibitory	0.130039	0.316459	0.129833	0.316808	0.12967	0.317088	0.129545	0.317304	0.129454	0.317465	0.12939	0.317577	0.129349	0.317649	0.129326	0.317689	0.129316	0.317707	0.129313	0.317711	0.129314	0.317711	0.144079	0.31435
Cell_1080	Excitatory	0.173394	0.322134	0.172438	0.322392	0.171688	0.322593	0.171117	0.322745	0.170699	0.322855	0.170411	0.32293	0.170227	0.322978	0.170124	0.323005	0.170078	0.323016	0.170067	0.323019	0.170067	0.323019	0.166245	0.321136
Cell_1074	Inhibitory	0.148987	0.333096	0.149322	0.332881	0.149591	0.332718	0.149799	0.332597	0.149953	0.332509	0.15006	0.332448	0.150128	0.332409	0.150167	0.332388	0.150184	0.332378	0.150188	0.332376	0.150188	0.332376	0.155743	0.320131
Cell_1082	Excitatory	0.151026	0.331624	0.151757	0.331309	0.152329	0.331052	0.152765	0.330851	0.153084	0.330702	0.153305	0.330597	0.153447	0.33053	0.153526	0.330492	0.153562	0.330475	0.15357	0.33047	0.15357	0.33047	0.170649	0.322681
Cell_1083	Inhibitory	0.165611	0.32615	0.165658	0.326059	0.165695	0.325987	0.165723	0.325931	0.165743	0.32589	0.165757	0.325862	0.165766	0.325843	0.165771	0.325833	0.165774	0.325829	0.165774	0.325827	0.165774	0.325828	0.171768	0.316906
Cell_1121	Excitatory	0.168279	0.32008	0.168121	0.320442	0.167994	0.320733	0.167893	0.320959	0.167817	0.321128	0.167763	0.321246	0.167728	0.321323	0.167708	0.321366	0.167699	0.321385	0.167697	0.32139	0.167697	0.32139	0.16871	0.305584
Cell_5850	Excitatory	0.191897	0.319297	0.191841	0.319537	0.191795	0.319729	0.19176	0.319877	0.191734	0.319987	0.191716	0.320064	0.191704	0.320113	0.191698	0.320141	0.191695	0.320153	0.191694	0.320156	0.191694	0.320156	0.198495	0.328967
Cell_1111	Inhibitory	0.201971	0.330961	0.200922	0.330919	0.200095	0.330884	0.199464	0.330857	0.199001	0.330836	0.19868	0.330822	0.198475	0.330813	0.198359	0.330808	0.198308	0.330806	0.198296	0.330805	0.198296	0.330805	0.186238	0.316178
Cell_5852	Astrocyte	0.181392	0.330327	0.18125	0.330226	0.181137	0.330147	0.181051	0.330087	0.180988	0.330043	0.180944	0.330012	0.180916	0.329993	0.1809	0.329982	0.180893	0.329977	0.180891	0.329976	0.180891	0.329976	0.187698	0.333434
Cell_1094	Inhibitory	0.18259	0.334998	0.183035	0.334746	0.183384	0.334545	0.18365	0.33439	0.183845	0.334275	0.18398	0.334195	0.184066	0.334143	0.184115	0.334114	0.184136	0.334101	0.184142	0.334098	0.184142	0.334098	0.1976	0.309403
Cell_5851	Inhibitory	0.17088	0.327432	0.171684	0.327587	0.172319	0.32771	0.172805	0.327805	0.173162	0.327874	0.17341	0.327922	0.173568	0.327953	0.173657	0.32797	0.173697	0.327978	0.173707	0.32798	0.173707	0.32798	0.178308	0.332083
Cell_1410	Astrocyte	0.223007	0.325031	0.223367	0.324734	0.223652	0.324499	0.22387	0.324319	0.224031	0.324187	0.224142	0.324096	0.224213	0.324037	0.224253	0.324004	0.224271	0.323989	0.224276	0.323986	0.224276	0.323986	0.228727	0.31132
[truncated: 3,484 more rows]

## Sheet: Fig 2d
Metrics Across Cell Types							Euclidean Distance Across Cells
[truncated: 232 more rows]

## Sheet: MERFISH
Reference					CellRefiner					CellTrek					CytoSPACE					Tangram
[truncated: 9,724 more rows]

[truncated: 3 more sheets: SEQFISH, SLIDESEQ, STARMAP]
